# Supplementary material for: Genomic analysis of global Plasmodium vivax populations reveals insights into the evolution of drug resistance
Source: Nat Commun. 2024 Dec 30;15:10771. doi: 10.1038/s41467-024-54964-x (PMC11685768; doi:10.1038/s41467-024-54964-x)
Supplement: Supplementary file 4 — Supplementary Data 1 [file 41467_2024_54964_MOESM4_ESM.xlsx]

## Sheet: S1
S1: Samples, Provenance, and Accessions.
Sample ID	Accession Number / Sample Provenance	Country	Site	Region	Year of Collection	FWS	Ancestral K Population
Col_11	ERR5748165	Colombia	Antioquia	South America	NA	0.998	K9
Col_13	ERR5748166	Colombia	Antioquia	South America	NA	0.998	K9
Col_6	ERR5748167	Colombia	Antioquia	South America	NA	0.999	K9
Col_8	ERR5748168	Colombia	Antioquia	South America	NA	0.997	K9
PQ0008-C	ERR018932	Brazil	NA	South America	2008	0.998	K3
PQ0002-C	ERR019040	Brazil	NA	South America	2008	0.878	K3
PH0068-C	ERR020103	Cambodia	Pursat Region	South East Asia	2009	0.981	K10
PV0062-C	ERR021980	Vietnam	Binh Phuoc	South East Asia	2009	0.593	K10
PV0056-C	ERR021981	Vietnam	Binh Phuoc	South East Asia	2009	0.998	K10
PV0067-C	ERR021982	Vietnam	Binh Phuoc	South East Asia	2009	0.992	K10
PV0061-C	ERR021983	Vietnam	Binh Phuoc	South East Asia	2009	0.989	K10
PN0050-C	ERR022864	Papua_New_Guinea	Mimika District	Oceania	2008	0.998	K7
PV0053-C	ERR022866	Vietnam	Binh Phuoc	South East Asia	2009	0.998	K10
PH0177-C	ERR023039	Cambodia	Pursat Region	South East Asia	2010	0.932	K10
PH0178-C	ERR023040	Cambodia	Pursat Region	South East Asia	2010	0.997	K10
PH0180-C	ERR023041	Cambodia	Pursat Region	South East Asia	2010	0.747	K10
PH0188-C	ERR023042	Cambodia	Pursat Region	South East Asia	2010	0.506	K10
PV0025-C	ERR023161	Vietnam	Binh Phuoc	South East Asia	2010	0.998	K10
PH0190-C	ERR027119	Cambodia	Pursat Region	South East Asia	2010	0.997	K10
PJ0004-C	ERR034096	Indonesia	Papua Province	Oceania	2010	1	K7
PJ0005-C	ERR034097	Indonesia	Papua Province	Oceania	NA	1	K7
PH0385-C	ERR039234	Cambodia	Stung Treng (Ratanakiri)	South East Asia	2010	0.666	K10
PH0067-C	ERR054080	Cambodia	Pursat Region	South East Asia	2009	0.99	K10
PS0002-CW	ERR054081	Sri_Lanka	NA	South Asia	2010	0.95	K1
PH0182-C	ERR054082	Cambodia	Pursat Region	South East Asia	2010	0.755	K10
PJ0006-C	ERR054084	Indonesia	Papua Province	Oceania	2011	0.666	K7
PJ0006-CW	ERR054085	Indonesia	Papua Province	Oceania	2011	0.91	K7
PX0001-CW	ERR054087	India	NA	South Asia	2011	0.996	K1
PY0001-C	ERR054088	Malaysia	NA	Maritime SEA	2011	0.995	K7
PY0002-C	ERR054089	Malaysia	Tuaran (West Coast Division)	Maritime SEA	2011	0.996	K7
PY0051-C	ERR1106842	Malaysia	Pitas (Kudat Division)	Maritime SEA	2014	0.816	K6
PY0058-C	ERR1106843	Malaysia	Pitas (Kudat Division)	Maritime SEA	2014	0.996	K4
PY0068-C	ERR1106846	Malaysia	Pitas (Kudat Division)	Maritime SEA	2014	0.995	K4
PD0174-C	ERR111709	Thailand	Phopphra (Tak Province)	South East Asia	2011	0.497	K8
PD0166-C	ERR111710	Thailand	Mae Sot (Tak Province)	South East Asia	2011	0.927	K8
PD0184-C	ERR111711	Thailand	Mae Sot (Tak Province)	South East Asia	2011	0.817	K8
PD0182-C	ERR111712	Thailand	Mae Sot (Tak Province)	South East Asia	2011	0.924	K8
PD0171-C	ERR111713	Thailand	Mae Sot (Tak Province)	South East Asia	2011	0.995	K8
PD0175-C	ERR111714	Thailand	Mae Sot (Tak Province)	South East Asia	2011	0.996	K8
PD0179-C	ERR111715	Thailand	Mae Sot (Tak Province)	South East Asia	2011	0.989	K8
PD0176-C	ERR111716	Thailand	Mae Sot (Tak Province)	South East Asia	2011	0.557	K8
PD0170-C	ERR111717	Thailand	Mae Sot (Tak Province)	South East Asia	2011	0.621	K8
PD0178-C	ERR111718	Thailand	Mae Sot (Tak Province)	South East Asia	2011	0.972	K8
PD0172-C	ERR111719	Thailand	Mae Sot (Tak Province)	South East Asia	2011	0.996	K8
PD0173-C	ERR111720	Thailand	Mae Sot (Tak Province)	South East Asia	2011	0.41	K8
PD0168-C	ERR111721	Thailand	Mae Sot (Tak Province)	South East Asia	2011	0.997	K8
PD0181-C	ERR111722	Thailand	Mae Sot (Tak Province)	South East Asia	2011	0.997	K8
PD0180-C	ERR111723	Thailand	Mae Sot (Tak Province)	South East Asia	2011	0.894	K8
PD0165-C	ERR111724	Thailand	Mae Sot (Tak Province)	South East Asia	2011	0.925	K8
PD0177-C	ERR111725	Thailand	Mae Sot (Tak Province)	South East Asia	2011	0.996	K8
PD0183-C	ERR111726	Thailand	Mae Sot (Tak Province)	South East Asia	2011	0.579	K8
PD0167-C	ERR111727	Thailand	Mae Sot (Tak Province)	South East Asia	2011	0.998	K8
PD0169-C	ERR111728	Thailand	Mae Sot (Tak Province)	South East Asia	2011	0.995	K8
PH0309-C	ERR111729	Cambodia	Pursat Region	South East Asia	2010	0.994	K10
PY0023-C	ERR1138855	Malaysia	Kota Marudu (Kudat Division)	Maritime SEA	2014	0.995	K6
PY0024-C	ERR1138856	Malaysia	Kota Marudu (Kudat Division)	Maritime SEA	2014	0.996	K4
PY0026-C	ERR1138857	Malaysia	Kota Marudu (Kudat Division)	Maritime SEA	2014	0.993	K4
PY0027-C	ERR1138858	Malaysia	Kota Marudu (Kudat Division)	Maritime SEA	2014	0.996	K4
PY0034-C	ERR1138861	Malaysia	Pitas (Kudat Division)	Maritime SEA	2014	0.996	K4
PY0035-C	ERR1138862	Malaysia	Pitas (Kudat Division)	Maritime SEA	2014	0.996	K4
PY0042-C	ERR1138864	Malaysia	Pitas (Kudat Division)	Maritime SEA	2014	0.999	K4
PY0044-C	ERR1138865	Malaysia	Pitas (Kudat Division)	Maritime SEA	2014	0.992	K4
PY0045-C	ERR1138866	Malaysia	Pitas (Kudat Division)	Maritime SEA	2014	0.994	K7
PY0048-C	ERR1138867	Malaysia	Pitas (Kudat Division)	Maritime SEA	2014	0.995	K6
PY0050-C	ERR1138868	Malaysia	Pitas (Kudat Division)	Maritime SEA	2014	0.996	K6
PY0053-C	ERR1138869	Malaysia	Pitas (Kudat Division)	Maritime SEA	2014	0.996	K4
PY0054-C	ERR1138870	Malaysia	Pitas (Kudat Division)	Maritime SEA	2014	0.993	K6
PY0055-C	ERR1138871	Malaysia	Pitas (Kudat Division)	Maritime SEA	2014	0.996	K6
PY0056-C	ERR1138872	Malaysia	Pitas (Kudat Division)	Maritime SEA	2014	0.925	K4
PY0057-C	ERR1138873	Malaysia	Pitas (Kudat Division)	Maritime SEA	2014	0.996	K4
PY0060-C	ERR1138875	Malaysia	Pitas (Kudat Division)	Maritime SEA	2014	0.987	K4
PY0061-C	ERR1138876	Malaysia	Pitas (Kudat Division)	Maritime SEA	2014	0.996	K4
PY0067-C	ERR1138879	Malaysia	Pitas (Kudat Division)	Maritime SEA	2014	0.996	K4
PY0072-C	ERR1138881	Malaysia	Pitas (Kudat Division)	Maritime SEA	2014	0.996	K4
PY0073-C	ERR1138882	Malaysia	Pitas (Kudat Division)	Maritime SEA	2014	0.996	K4
PY0074-C	ERR1138883	Malaysia	Pitas (Kudat Division)	Maritime SEA	2014	0.996	K4
PY0075-C	ERR1138884	Malaysia	Pitas (Kudat Division)	Maritime SEA	2014	0.992	K4
PY0076-C	ERR1138885	Malaysia	Pitas (Kudat Division)	Maritime SEA	2014	0.993	K4
PD1520-C	ERR1475350	Thailand	Mae Sot (Tak Province)	South East Asia	2011	0.987	K8
PD1529-C	ERR1475351	Thailand	Tak Province	South East Asia	2003	0.996	K8
PD1530-C	ERR1475352	Thailand	Tak Province	South East Asia	2003	0.828	K8
PD1531-C	ERR1475353	Thailand	Tak Province	South East Asia	2003	0.506	K8
PD1532-C	ERR1475354	Thailand	Tak Province	South East Asia	2003	0.839	K8
PD1534-C	ERR1475355	Thailand	Tak Province	South East Asia	2003	0.997	K8
PY0088-C	ERR1475395	Malaysia	Kota Marudu (Kudat Division)	Maritime SEA	2013	0.999	K6
PY0092-C	ERR1475396	Malaysia	Kota Marudu (Kudat Division)	Maritime SEA	2013	0.84	K6
PY0093-C	ERR1475397	Malaysia	Kota Marudu (Kudat Division)	Maritime SEA	2014	0.973	K6
PY0094-C	ERR1475398	Malaysia	Kota Marudu (Kudat Division)	Maritime SEA	2014	0.478	K6
PY0096-C	ERR1475399	Malaysia	Kota Marudu (Kudat Division)	Maritime SEA	2014	0.994	K6
PY0099-C	ERR1475418	Malaysia	Kota Marudu (Kudat Division)	Maritime SEA	2014	0.902	K6
PY0100-C	ERR1475419	Malaysia	Kota Marudu (Kudat Division)	Maritime SEA	2014	0.846	K6
PY0101-C	ERR1475420	Malaysia	Kota Marudu (Kudat Division)	Maritime SEA	2014	0.996	K4
PY0085-C	ERR1475425	Malaysia	Kota Marudu (Kudat Division)	Maritime SEA	2014	0.994	K4
PY0087-C	ERR1475427	Malaysia	Kota Marudu (Kudat Division)	Maritime SEA	2014	0.972	K6
PY0103-C	ERR1475429	Malaysia	Kota Marudu (Kudat Division)	Maritime SEA	2014	0.959	K6
PY0105-C	ERR1475430	Malaysia	Kota Marudu (Kudat Division)	Maritime SEA	2014	0.961	K4
PY0107-C	ERR1475439	Malaysia	Pitas (Kudat Division)	Maritime SEA	2014	0.895	K6
PY0090-C	ERR1475441	Malaysia	Kota Marudu (Kudat Division)	Maritime SEA	2013	0.995	K6
PY0089-C	ERR1475451	Malaysia	Kota Marudu (Kudat Division)	Maritime SEA	2013	0.997	K6
PY0114-C	ERR1475456	Malaysia	Kota Marudu (Kudat Division)	Maritime SEA	2013	0.883	K6
PY0119-C	ERR1475457	Malaysia	Pitas (Kudat Division)	Maritime SEA	2014	0.996	K4
PQ0003-C	ERR152407	Brazil	NA	South America	2008	0.69	K3
PH0075-C	ERR152408	Cambodia	Pursat Region	South East Asia	2010|2009	0.996	K10
PH0310-C	ERR152410	Cambodia	Pursat Region	South East Asia	2010	0.931	K10
PH0320-C	ERR152413	Cambodia	Pursat Region	South East Asia	2010	0.806	K10
PY0004-C	ERR152414	Malaysia	Penampang (West Coast Division)	Maritime SEA	2011	0.977	K7
PY0005-C	ERR152415	Malaysia	Kota Kinabalu (West Coast Division)	Maritime SEA	2011	0.994	K7
PV0255-C	ERR171580	Vietnam	Binh Phuoc	South East Asia	2011	0.468	K10
PV0253-C	ERR175494	Vietnam	Binh Phuoc	South East Asia	2011	0.892	K10
PN0067-Cx	ERR175552	Papua_New_Guinea	Mimika district	Oceania	2009	0.999	K7
PN0046-C	ERR175555	Papua_New_Guinea	Mimika district	Oceania	2008	0.972	K7
PN0048-C	ERR175557	Papua_New_Guinea	Mimika district	Oceania	2008	0.993	K7
PV0071-C	ERR211538	Vietnam	Binh Phuoc	South East Asia	2009	0.673	K10
PH0184-C	ERR211549	Cambodia	Pursat Region	South East Asia	2010	0.997	K10
PH0089-C	ERR211557	Cambodia	Pursat Region	South East Asia	2009	0.996	K10
PH0187-C	ERR211561	Cambodia	Pursat Region	South East Asia	2010	0.688	K10
PN0065-C	ERR216469	Papua_New_Guinea	Mimika district	Oceania	2008	0.99	K7
PN0068-Cx	ERR216474	Papua_New_Guinea	Mimika district	Oceania	2009	0.857	K7
PH0312-C	ERR216477	Cambodia	Pursat Region	South East Asia	2010	0.996	K10
PV0327-C	ERR216527	Vietnam	Binh Phuoc	South East Asia	2012	0.403	K10
PH0893-C	ERR216554	Cambodia	Pursat Region	South East Asia	2012	0.997	K10
ERR221486	ERR221486	Laos	Attapeu	South East Asia	2012	0.755	K10
PH1078-C	ERR337538	Cambodia	Pursat Region	South East Asia	2012	0.985	K10
PD0593-C	ERR337595	Thailand	Mae Sot (Tak Province)	South East Asia	2011	0.713	K8
PD0605-C	ERR337596	Thailand	Mae Sot (Tak Province)	South East Asia	2011	0.875	K8
PD0617-C	ERR337597	Thailand	Mae Sot (Tak Province)	South East Asia	2012	0.995	K8
PD0594-C	ERR337599	Thailand	Mae Sot (Tak Province)	South East Asia	2009	0.998	K8
PD0606-C	ERR337600	Thailand	Mae Sot (Tak Province)	South East Asia	2010	0.998	K8
PD0618-C	ERR337601	Thailand	Mae Sot (Tak Province)	South East Asia	2013|2011	0.997	K8
PD0595-C	ERR337602	Thailand	Thasongyang (Tak Province)	South East Asia	2011|2010	0.574	K8
PD0607-C	ERR337603	Thailand	Mae Sot (Tak Province)	South East Asia	2010|2011	0.996	K8
PD0619-C	ERR337604	Thailand	Thasongyang (Tak Province)	South East Asia	2012	0.995	K8
PD0596-C	ERR337605	Thailand	Thasongyang (Tak Province)	South East Asia	2011	0.517	K8
PD0608-C	ERR337606	Thailand	Mae Sot (Tak Province)	South East Asia	2012	0.997	K8
PD0620-C	ERR337607	Thailand	Mae Sot (Tak Province)	South East Asia	2012	0.998	K8
PD0597-C	ERR337608	Thailand	Mae Sot (Tak Province)	South East Asia	2009	0.97	K8
PD0609-C	ERR337609	Thailand	Mae Sot (Tak Province)	South East Asia	2012	0.776	K8
PD0598-C	ERR337610	Thailand	Mae Sot (Tak Province)	South East Asia	2009	0.996	K8
PD0610-C	ERR337611	Thailand	Thasongyang (Tak Province)	South East Asia	2011|2010	0.988	K8
PD0622-C	ERR337612	Thailand	Mae Sot (Tak Province)	South East Asia	2012	0.996	K8
PD0599-C	ERR337613	Thailand	West Thailand	South East Asia	2012	0.764	K8
PD0611-C	ERR337614	Thailand	Mae Sot (Tak Province)	South East Asia	2012	0.486	K8
PD0610-C	ERR337615	Thailand	Mae Sot (Tak Province)	South East Asia	2010	0.994	K8
PD0600-C	ERR337616	Thailand	Mae Sot (Tak Province)	South East Asia	2009	0.99	K8
PD0612-C	ERR337617	Thailand	Mae Sot (Tak Province)	South East Asia	2010	0.878	K8
PD0624-C	ERR337618	Thailand	Thasongyang (Tak Province)	South East Asia	2012	0.996	K8
PD0601-C	ERR337619	Thailand	Mae Sot (Tak Province)	South East Asia	2012	0.996	K8
PD0613-C	ERR337620	Thailand	Mae Sot (Tak Province)	South East Asia	2007	0.764	K8
PD0625-C	ERR337621	Thailand	Phopphra (Tak Province)	South East Asia	2012	0.719	K8
PD0602-C	ERR337622	Thailand	Mae Sot (Tak Province)	South East Asia	2010	0.996	K8
PD0614-C	ERR337623	Thailand	Mae Sot (Tak Province)	South East Asia	2007	0.272	K8
PJ0007-C	ERR337624	Indonesia	Papua Province	Oceania	2012	0.838	K7
PD0603-C	ERR337625	Thailand	West Thailand	South East Asia	2010	0.867	K8
PD0615-C	ERR337626	Thailand	Thasongyang (Tak Province)	South East Asia	2012|2011	0.993	K8
PJ0008-C	ERR337627	Indonesia	Papua Province	Oceania	2013	0.531	K7
PD0604-C	ERR337628	Thailand	West Thailand	South East Asia	2010	0.994	K8
PD0616-C	ERR337629	Thailand	Mae Sot (Tak Province)	South East Asia	2012	0.99	K8
PJ0009-C	ERR337630	Indonesia	Papua Province	Oceania	2013	0.999	K7
PH1116-C	ERR386533	Cambodia	Pursat Region	South East Asia	2012	0.857	K10
PH1119-C	ERR386534	Cambodia	Pursat Region	South East Asia	2012	0.876	K10
PH1121-C	ERR386535	Cambodia	Western Cambodia	South East Asia	2012	0.998	K10
PH1109-C	ERR386536	Cambodia	Pursat Region	South East Asia	2012	0.991	K10
PH1112-C	ERR386537	Cambodia	Pursat Region	South East Asia	2012	0.997	K10
PH1113-C	ERR386538	Cambodia	Pursat Region	South East Asia	2012	0.484	K10
PH1115-C	ERR386539	Cambodia	Pursat Region	South East Asia	2012	0.99	K10
PH1124-C	ERR386541	Cambodia	Pursat Region	South East Asia	2012	0.997	K10
PH1125-C	ERR386542	Cambodia	Western Cambodia	South East Asia	2012	0.998	K10
PH1126-C	ERR386543	Cambodia	Pursat Region	South East Asia	2012	0.665	K10
PH1133-C	ERR386546	Cambodia	Pursat Region	South East Asia	2012	0.821	K10
PH0914-Cx	ERR388742	Cambodia	Pursat Region	South East Asia	2011	0.999	K10
NA	ERR404246	Thailand	Sisakhet	South East Asia	2013	0.587	K10
PD0647-C	ERR426015	Thailand	East Thailand	South East Asia	2012	0.998	K10
PD0661-C	ERR426035	Thailand	East Thailand	South East Asia	2013	0.907	K10
NA	ERR426037	Laos	Attapeu	South East Asia	2012	0.973	K10
QC0234-C	ERR426064	Myanmar	NA	South East Asia	2012	0.997	K8
PV0071-C	ERR484719	Vietnam	Binh Phuoc	South East Asia	2009	0.779	K10
PV0071-C	ERR484728	Vietnam	Binh Phuoc	South East Asia	2009	0.777	K10
PV0071-C	ERR490260	Vietnam	Binh Phuoc	South East Asia	2009	0.814	K10
QM0003-C	ERR490350	Madagascar	NA	East Africa	2012	0.999	K1
PY0018-C	ERR527337	Malaysia	NA	Maritime SEA	2013	0.999	K6
PD0709-C	ERR527338	Thailand	Mae Sot (Tak Province)	South East Asia	2013	0.993	K8
PD0710-C	ERR527339	Thailand	Mae Sot (Tak Province)	South East Asia	2007	0.957	K8
PD0699-C	ERR527340	Thailand	Phopphra (Tak Province)	South East Asia	2011	0.999	K8
PD0711-C	ERR527341	Thailand	Mae Sot (Tak Province)	South East Asia	2011	0.999	K8
PD0700-C	ERR527342	Thailand	Mae Sot (Tak Province)	South East Asia	2007	0.596	K8
PD0712-C	ERR527343	Thailand	Phopphra (Tak Province)	South East Asia	2006	0.997	K8
PD0701-C	ERR527344	Thailand	Phopphra (Tak Province)	South East Asia	2011	0.996	K8
PD0703-C	ERR527345	Thailand	Mae Sot (Tak Province)	South East Asia	2012	0.996	K8
PD0715-C	ERR527346	Thailand	Phopphra (Tak Province)	South East Asia	2011|2010	0.999	K8
QN0001-C	ERR527347	China	Anhui	South East Asia	2011	0.997	K8
PD0705-C	ERR527348	Thailand	Mae Sot (Tak Province)	South East Asia	2007	0.986	K8
PD0674-C	ERR527350	Thailand	Mae Sot (Tak Province)	South East Asia	2007	0.584	K8
PD0685-C	ERR527351	Thailand	Phopphra (Tak Province)	South East Asia	2013	0.779	K8
PD0675-C	ERR527352	Thailand	Mae Sot (Tak Province)	South East Asia	2010|2011	0.996	K8
PD0676-C	ERR527353	Thailand	Phopphra (Tak Province)	South East Asia	2012	0.99	K8
PD0677-C	ERR527354	Thailand	Mae Sot (Tak Province)	South East Asia	2012	0.999	K8
PD0678-C	ERR527355	Thailand	Phopphra (Tak Province)	South East Asia	2011	0.998	K8
PD0679-C	ERR527356	Thailand	Mae Sot (Tak Province)	South East Asia	2007	0.774	K8
PD0680-C	ERR527358	Thailand	Mae Sot (Tak Province)	South East Asia	2006	0.535	K8
PD0675-C	ERR527361	Thailand	Mae Sot (Tak Province)	South East Asia	2011	0.997	K8
PD0696-C	ERR527362	Thailand	Mae Sot (Tak Province)	South East Asia	2011|2012	0.996	K8
PY0019-C	ERR527363	Malaysia	Kudat Division	Maritime SEA	2013	0.995	K4
PD0686-C	ERR527364	Thailand	Mae Sot (Tak Province)	South East Asia	2007	0.997	K8
PD0687-C	ERR527365	Thailand	Mae Sot (Tak Province)	South East Asia	2012	0.974	K8
PD0688-C	ERR527366	Thailand	Mae Sot (Tak Province)	South East Asia	2011	0.998	K8
PD0690-C	ERR527367	Thailand	Thasongyang (Tak Province)	South East Asia	2012|2011	0.997	K8
PD0714-C	ERR527368	Thailand	Mae Sot (Tak Province)	South East Asia	2012	0.999	K8
PD0692-C	ERR527369	Thailand	Mae Sot (Tak Province)	South East Asia	2011	0.997	K8
PD0681-C	ERR527370	Thailand	Mae Sot (Tak Province)	South East Asia	2007	0.997	K8
PD0693-C	ERR527371	Thailand	Mae Sot (Tak Province)	South East Asia	2010	0.937	K8
PD0694-C	ERR527372	Thailand	Phopphra (Tak Province)	South East Asia	2011	0.997	K8
PJ0167-C	ERR527373	Indonesia	Papua Province	Oceania	2013	0.994	K7
PD0684-C	ERR527374	Thailand	Phopphra (Tak Province)	South East Asia	2006	0.676	K8
PD0708-C	ERR527375	Thailand	Thasongyang (Tak Province)	South East Asia	2011	0.996	K8
PD0697-C	ERR527376	Thailand	Phopphra (Tak Province)	South East Asia	2006	0.997	K8
PD0698-C	ERR527377	Thailand	Phopphra (Tak Province)	South East Asia	2006	0.972	K8
PD0689-C	ERR527378	Thailand	Phopphra (Tak Province)	South East Asia	2011	0.996	K8
PD0713-C	ERR527379	Thailand	Mae Sot (Tak Province)	South East Asia	2013	0.499	K8
PD0702-C	ERR527380	Thailand	Mae Sot (Tak Province)	South East Asia	2013	0.996	K8
PD0691-C	ERR527381	Thailand	Phopphra (Tak Province)	South East Asia	2006	0.98	K8
PD0704-C	ERR527382	Thailand	Thasongyang (Tak Province)	South East Asia	2013	0.999	K8
PD0706-C	ERR527383	Thailand	Phopphra (Tak Province)	South East Asia	2011	0.934	K8
PD0695-C	ERR527384	Thailand	Mae Sot (Tak Province)	South East Asia	2011	0.996	K8
PD0707-C	ERR527385	Thailand	Mae Sot (Tak Province)	South East Asia	2007	0.998	K8
NA	ERR527453	Papua_New_Guinea	Mimika district	Oceania	NA	0.998	K7
NA	ERR527467	Papua_New_Guinea	Mimika district	Oceania	NA	0.998	K7
PD0682-CW	ERR713941	Thailand	Mae Sot (Tak Province)	South East Asia	2011	0.998	K8
PD1519-C	ERR773745	Thailand	Mae Sot (Tak Province)	South East Asia	2011	0.988	K8
PD1520-C	ERR773746	Thailand	Mae Sot (Tak Province)	South East Asia	2011	0.868	K8
PD0695-C	ERR773747	Thailand	Thasongyang (Tak Province)	South East Asia	2011	0.995	K8
PD1521-C	ERR773748	Thailand	Mae Sot (Tak Province)	South East Asia	2011	0.998	K8
QS0001-C	ERR775189	Ethiopia	Badowacho	East Africa	2013	0.975	K5
QS0002-C	ERR775190	Ethiopia	Badowacho	East Africa	2013	0.998	K5
QS0003-C	ERR775191	Ethiopia	Badowacho	East Africa	2013	0.999	K5
QS0004-C	ERR775192	Ethiopia	Badowacho	East Africa	2013	0.586	K5
QS0014-C	ERR925409	Ethiopia	Hawassa	East Africa	2013	0.998	K5
QS0015-C	ERR925410	Ethiopia	Hawassa	East Africa	2013	0.856	K5
QS0016-C	ERR925411	Ethiopia	Hawassa	East Africa	2013	0.998	K5
QS0018-C	ERR925412	Ethiopia	Hawassa	East Africa	2013	0.997	K5
QS0025-C	ERR925416	Ethiopia	Arbaminch	East Africa	2013	0.908	K5
QS0027-C	ERR925417	Ethiopia	Arbaminch	East Africa	2013	0.998	K5
QS0032-C	ERR925420	Ethiopia	Arbaminch	East Africa	2013	0.564	K5
QS0033-C	ERR925421	Ethiopia	Arbaminch	East Africa	2013	0.995	K5
QS0042-C	ERR925424	Ethiopia	Halaba	East Africa	2013	0.998	K5
QS0051-C	ERR925430	Ethiopia	Badowacho	East Africa	2013	0.988	K5
QS0053-C	ERR925431	Ethiopia	Badowacho	East Africa	2013	0.995	K5
QS0011-C	ERR925433	Ethiopia	Hawassa	East Africa	2013	0.595	K5
QS0012-C	ERR925434	Ethiopia	Hawassa	East Africa	2013	0.476	K5
QS0013-C	ERR925435	Ethiopia	Hawassa	East Africa	2013	0.996	K5
QS0028-C	ERR925436	Ethiopia	Arbaminch	East Africa	2013	0.998	K5
QS0031-C	ERR925437	Ethiopia	Arbaminch	East Africa	2013	0.377	K5
QS0035-C	ERR925438	Ethiopia	Arbaminch	East Africa	2013	0.999	K5
QS0037-C	ERR925439	Ethiopia	Arbaminch	East Africa	2013	0.996	K5
QS0044-C	ERR925440	Ethiopia	Halaba	East Africa	2013	0.997	K5
QS0049-C	ERR925441	Ethiopia	Halaba	East Africa	2013	0.999	K5
PJ0324-C	ERR925443	Indonesia	Papua Province	Oceania	NA	0.996	K7
GNP922	GNP922	Brazil	Goianésia do Pará (Estado do Pará)	South America	2012	0.821	K3
GNP923	GNP923	Brazil	Goianésia do Pará (Estado do Pará)	South America	2012	0.998	K3
GNP972	GNP972	Brazil	Goianésia do Pará (Estado do Pará)	South America	2012	0.998	K3
GNP977	GNP977	Brazil	Goianésia do Pará (Estado do Pará)	South America	2012	0.933	K3
ITB_111	ITB_111	Brazil	Itaituba (Estado do Pará)	South America	2015	0.839	K3
ITB_119	ITB_119	Brazil	Itaituba (Estado do Pará)	South America	2015	0.999	K3
ITB050	ITB050	Brazil	Itaituba (Estado do Pará)	South America	2015	0.857	K3
ITB107	ITB107	Brazil	Itaituba (Estado do Pará)	South America	2015	0.978	K3
ITB112	ITB112	Brazil	Itaituba (Estado do Pará)	South America	2015	0.624	K3
ITB118	ITB118	Brazil	Itaituba (Estado do Pará)	South America	2015	0.998	K3
MCP133	MCP133	Brazil	Macapá (Estado do Amapá)	South America	2003	0.995	K3
MCP148	MCP148	Brazil	Macapá (Estado do Amapá)	South America	2003	0.898	K3
MT66	MT66	Brazil	Mato Grosso - to confirm	South America	NA	0.923	K3
MT68	MT68	Brazil	Mato Grosso - to confirm	South America	NA	0.998	K3
MT69	MT69	Brazil	Mato Grosso - to confirm	South America	NA	0.998	K3
MT70	MT70	Brazil	Mato Grosso - to confirm	South America	NA	0.999	K3
MT78	MT78	Brazil	Mato Grosso - to confirm	South America	NA	0.998	K3
NR347	NR347	Brazil	Novo Repartimento (Estado do Pará)	South America	2003	0.998	K3
NR373	NR373	Brazil	Novo Repartimento (Estado do Pará)	South America	2003	0.998	K3
NR395	NR395	Brazil	Novo Repartimento (Estado do Pará)	South America	2003	0.998	K3
OIP115	OIP115	Brazil	Oiapoque (Estado do Amapá / Fronteira com a Guiana Francesa)	South America	2015	0.999	K3
OIP122	OIP122	Brazil	Oiapoque (Estado do Amapá / Fronteira com a Guiana Francesa)	South America	2015	0.999	K3
OIP144	OIP144	Brazil	Oiapoque (Estado do Amapá / Fronteira com a Guiana Francesa)	South America	2015	0.998	K3
OIP164	OIP164	Brazil	Oiapoque (Estado do Amapá / Fronteira com a Guiana Francesa)	South America	2015	0.998	K3
OIP316	OIP316	Brazil	Oiapoque (Estado do Amapá / Fronteira com a Guiana Francesa)	South America	2015	0.997	K3
OIP386	OIP386	Brazil	Oiapoque (Estado do Amapá / Fronteira com a Guiana Francesa)	South America	2015	0.647	K3
OIP395	OIP395	Brazil	Oiapoque (Estado do Amapá / Fronteira com a Guiana Francesa)	South America	2015	0.999	K3
OIP398	OIP398	Brazil	Oiapoque (Estado do Amapá / Fronteira com a Guiana Francesa)	South America	2015	0.998	K3
OIP861	OIP861	Brazil	Oiapoque (Estado do Amapá / Fronteira com a Guiana Francesa)	South America	2015	0.998	K3
PLV851	PLV851	Brazil	Porto Velho (Estado de Rondônia)	South America	2004	0.999	K3
PV_AFEG-A1	ERR5740701	Ethiopia	NA	East Africa	2006	0.996	K5
PV_AFEG-A2	ERR5740702	Ethiopia	NA	East Africa	2006	0.998	K5
PV_AFEG-A3	ERR5740703	Uganda	NA	East Africa	NA	0.997	K5
PV_AFEG-A5	ERR5740704	Eritrea	NA	East Africa	2005	0.997	K5
PV_AFEG-A7	ERR5740705	Uganda	NA	East Africa	NA	0.993	K5
PV_AFEG-A8	ERR5740706	Uganda	NA	East Africa	NA	0.998	K5
PV_AFEG-B1	ERR5740707	Bangladesh	NA	South Asia	2012	0	K1
PV_AFEG-B2	PV_AFEG-B2	Uganda	NA	East Africa	NA	0.997	K5
PV_AFEG-B3	ERR5740709	Ethiopia	NA	East Africa	2013	0.997	K5
PV_AFEG-B4	ERR5740710	Ethiopia	NA	East Africa	2013	0.998	K5
PV_AFEG-B5	PV_AFEG-B5	Ethiopia	NA	East Africa	NA	0.996	K5
PV_AFEG-B7	ERR5740712	Eritrea	NA	East Africa	2014	0.974	K5
PV_AFEG-B8	PV_AFEG-B8	Eritrea	NA	East Africa	NA	0.955	K5
PV_AFEG-BC1	ERR5740714	Sudan	NA	East Africa	NA	0.978	K5
PV_AFEG-BC2	ERR5740715	Eritrea	NA	East Africa	2014	0.998	K5
PV_AFEG-BC3	ERR5740716	Eritrea	NA	East Africa	2014	0.997	K5
PV_AFEG-BC4	ERR5740717	Sudan	NA	East Africa	NA	0.997	K5
PV_AFEG-BC5	ERR5740718	Sudan	NA	East Africa	NA	0.996	K5
PV_AFEG-BC6	PV_AFEG-BC6	Sudan	NA	East Africa	NA	0.998	K5
PV_AFEG-BC7	PV_AFEG-BC7	Sudan	NA	East Africa	NA	0.994	K5
PV_AFEG-BC8	ERR5740721	Eritrea	NA	East Africa	2015	0.997	K5
PV_AFEG-C1	PV_AFEG-C1	Uganda	NA	East Africa	NA	0.997	K5
PV_AFEG-C2	ERR5740723	Eritrea	NA	East Africa	2014	0.996	K5
PV_AFEG-C5	ERR5740726	Eritrea	NA	East Africa	2014	0.886	K5
PV_AFEG-C6	ERR5740727	Ethiopia	NA	East Africa	2014	0.997	K5
PV_AFEG-C7	ERR5740728	Sudan	NA	East Africa	NA	0.992	K5
PV_AFEG-C8	ERR5740729	Eritrea	NA	East Africa	2014	0.996	K5
PV_AFEG-D1	PV_AFEG-D1	Sudan	NA	East Africa	NA	0.996	K5
PV_AFEG-D2	PV_AFEG-D2	Sudan	NA	East Africa	NA	0.998	K5
PV_AFEG-D23	PV_AFEG-D23	Afghanistan	NA	South Asia	NA	0.997	K1
PV_AFEG-D24	ERR5740735	Afghanistan	NA	South Asia	2008	0.998	K1
PV_AFEG-D25	PV_AFEG-D25	Afghanistan	NA	South Asia	NA	0.996	K1
PV_AFEG-D26	PV_AFEG-D26	Afghanistan	NA	South Asia	NA	0.999	K1
PV_AFEG-D5	PV_AFEG-D5	Eritrea	NA	East Africa	2015	0.994	K5
PV_AFEG-D7	PV_AFEG-D7	Eritrea	NA	East Africa	2015	0.913	K5
PV_AFEG-D8	PV_AFEG-D8	Eritrea	NA	East Africa	2015	0.657	K5
PV_AFEG-E4	ERR5740745	Guyana	NA	South America	2015	0.915	K3
PV_AFEG-E5	ERR5740746	Guyana	NA	South America	2015	0.818	K3
PV_AFEG-E6	ERR5740747	Guyana	NA	South America	2006	0.754	K3
PV_AFEG-E7	ERR5740748	Afghanistan	NA	South Asia	2007	0.994	K1
PV_AFEG-E8	ERR5740749	Afghanistan	NA	South Asia	2007	0.995	K1
PV_AFEG-F1	PV_AFEG-F1	Afghanistan	NA	South Asia	NA	0.997	K1
PV_AFEG-F2	ERR5740751	Afghanistan	NA	South Asia	2010	0.997	K1
PV_AFEG-F3	ERR5740752	Afghanistan	NA	South Asia	2011	0.996	K1
PV_AFEG-F4	ERR5740753	Afghanistan	NA	South Asia	2011	0.932	K1
PV_AFEG-F5	ERR5740754	Afghanistan	NA	South Asia	2011	0.998	K1
PV_AFEG-F6	ERR5740755	Afghanistan	NA	South Asia	2011	0.992	K1
PV_AFEG-F7	ERR5740756	Afghanistan	NA	South Asia	2011	0.967	K1
PV_AFEG-G2	ERR5740758	Afghanistan	NA	South Asia	2012	0.998	K1
PV_AFEG-G3	ERR5740759	Afghanistan	NA	South Asia	2014	0.998	K1
PV_AFEG-G4	ERR5740760	Afghanistan	NA	South Asia	2014	0.994	K1
PV_AFEG-G5	ERR5740761	Afghanistan	NA	South Asia	2014	0.996	K1
PV_AFEG-G6	ERR5740762	Afghanistan	NA	South Asia	2014	0.997	K1
PV_AFEG-G7	ERR5740763	Afghanistan	NA	South Asia	2014	0.997	K1
PV_AFEG-G8	ERR5740764	Afghanistan	NA	South Asia	2015	0.996	K1
PV_AFEG-H1	ERR5740765	Afghanistan	NA	South Asia	2015	0.997	K1
PV_AFEG-H2	ERR5740766	Afghanistan	NA	South Asia	2015	0.997	K1
PV_AFEG-H3	ERR5740767	Afghanistan	NA	South Asia	2015	0.996	K1
PV_AFEG-H4	PV_AFEG-H4	Afghanistan	NA	South Asia	NA	0.993	K1
PV_AFEG-H6	ERR5740770	Afghanistan	NA	South Asia	2015	0.997	K1
PV_AFEG-H7	ERR5740771	Afghanistan	NA	South Asia	2015	0.887	K1
PV_AFEG-H9	ERR5740773	Afghanistan	NA	South Asia	2015	0.995	K1
PV_BRA_B02	PV_BRA_B02	Brazil	Cruzeiro do Sul (Acre)	South America	2015	0.997	K3
PV_BRA_B10	PV_BRA_B10	Brazil	Cruzeiro do Sul (Acre)	South America	2015	0.997	K3
PV_BRA_C02	PV_BRA_C02	Brazil	Cruzeiro do Sul (Acre)	South America	2015	0.998	K3
PV_BRA_C10	PV_BRA_C10	Brazil	Cruzeiro do Sul (Acre)	South America	2015	0.999	K3
PV_IND-A2	ERR5740774	India	Goa	South Asia	2007	0.736	K1
PV_IND-A4	ERR5740775	India	Goa	South Asia	2007	0.995	K1
PV_IND-A5	ERR5740776	India	Goa	South Asia	2007	0.992	K1
PV_IND-A6	ERR5740777	India	Gujarat	South Asia	2007	0.891	K1
PV_IND-A7	ERR5740778	India	Goa	South Asia	2007	0.995	K1
PV_IND-A8	ERR5740779	India	Mumbai	South Asia	2007	0.976	K1
PV_IND-A9	ERR5740780	India	NA	South Asia	2007	0.935	K1
PV_IND-B1	PV_IND-B1	India	Punjab	South Asia	NA	0.993	K1
PV_IND-B2	ERR5740782	India	Mumbai	South Asia	2007	0.996	K1
PV_IND-B3	ERR5740783	India	Mumbai	South Asia	2008	0.917	K1
PV_IND-B4	ERR5740784	India	Punjab	South Asia	2008	0.792	K1
PV_IND-B5	ERR5740785	India	Goa	South Asia	2008	0.997	K1
PV_IND-B6	ERR5740786	India	Punjab	South Asia	2008	0.996	K1
PV_IND-B7	ERR5740787	India	Goa	South Asia	2008	0.996	K1
PV_IND-B8	ERR5740788	India	Gujarat	South Asia	2008	0.994	K1
PV_IND-C1	PV_IND-C1	India	Punjab	South Asia	NA	0.851	K1
PV_IND-C2	ERR5740790	India	Goa	South Asia	2008	0.832	K1
PV_IND-C3	ERR5740791	India	Gujarat	South Asia	2009	0.996	K1
PV_IND-C4	ERR5740792	India	Mumbai	South Asia	2009	0.991	K1
PV_IND-C5	ERR5740793	India	Mumbai	South Asia	2009	0.997	K1
PV_IND-C6	ERR5740794	India	Mumbai	South Asia	2009	0.995	K1
PV_IND-C7	ERR5740795	India	Gujarat	South Asia	2009	0.995	K1
PV_IND-C8	ERR5740796	India	Mumbai	South Asia	2009	0.998	K1
PV_IND-D2	ERR5740798	India	Mumbai	South Asia	2009	0.997	K1
PV_IND-D3	ERR5740800	India	Mumbai	South Asia	NA	0.995	K1
PV_IND-D4	ERR5740800	India	Mumbai	South Asia	2010	0.995	K1
PV_IND-D5	PV_IND-D5	India	Mumbai	South Asia	NA	0.996	K1
PV_IND-D6	ERR5740802	India	Mumbai	South Asia	2010	0.995	K1
PV_IND-D7	ERR5740803	India	Gujarat	South Asia	2010	0.991	K1
PV_IND-D8	ERR5740804	India	Gujarat	South Asia	2010	0.998	K1
PV_IND-E1	ERR5740805	India	Punjab	South Asia	2010	0.996	K1
PV_IND-E2	ERR5740806	India	Gujarat	South Asia	2010	0.816	K1
PV_IND-E3	ERR5740807	India	Gujarat	South Asia	2010	0.993	K1
PV_IND-E4	ERR5740808	India	Punjab	South Asia	2010	0.995	K1
PV_IND-E5	PV_IND-E5	India	Punjab	South Asia	NA	0.995	K1
PV_IND-E6	ERR5740810	India	Punjab	South Asia	2010	0.996	K1
PV_IND-E7	ERR5740811	India	Punjab	South Asia	2010	0.996	K1
PV_IND-E8	ERR5740812	India	Punjab	South Asia	2011	0.997	K1
PV_PHI-C3	ERR5740813	The_Philippines	NA	Maritime SEA	NA	0.972	K7
PV_PK-A1	ERR5740814	Pakistan	NA	South Asia	2015	0.995	K1
PV_PK-A2	ERR5740815	Pakistan	NA	South Asia	2015	0.996	K1
PV_PK-A3	ERR5740816	Pakistan	NA	South Asia	2015	0.996	K1
PV_PK-A4	ERR5740817	Pakistan	NA	South Asia	2015	0.996	K1
PV_PK-A5	ERR5740818	Pakistan	NA	South Asia	2015	0.993	K1
PV_PK-A6	ERR5740819	Pakistan	NA	South Asia	2015	0.8	K1
PV_PK-A7	ERR5740820	Pakistan	NA	South Asia	2015	0.75	K1
PV_PK-A8	ERR5740821	Pakistan	NA	South Asia	2015	0.996	K1
PV_PK-B1	ERR5740822	Pakistan	NA	South Asia	2015	0.997	K1
PV_PK-B2	ERR5740823	Pakistan	NA	South Asia	2015	0.996	K1
PV_PK-B3	ERR5740824	Pakistan	NA	South Asia	2015	0.995	K1
PV_PK-B4	ERR5740825	Pakistan	NA	South Asia	2015	0.998	K1
PV_PK-B5	ERR5740826	Pakistan	NA	South Asia	2015	0.996	K1
PV_PK-B7	PV_PK-B7	Pakistan	NA	South Asia	NA	0.996	K1
PV_PK-B8	ERR5740829	Pakistan	NA	South Asia	2015	0.831	K1
PV_PK-C1	ERR5740830	Pakistan	NA	South Asia	2015	0.995	K1
PV_PK-C2	ERR5740831	Pakistan	NA	South Asia	2015	0.865	K1
PV_PK-C3	ERR5740832	Pakistan	NA	South Asia	2015	0.994	K1
PV_PK-C4	ERR5740833	Pakistan	NA	South Asia	2015	0.996	K1
PV_PK-C5	ERR5740834	Pakistan	NA	South Asia	2015	0.996	K1
PV_PK-C6	ERR5740835	Pakistan	NA	South Asia	2015	0.995	K1
PV_PK-C7	ERR5740836	Pakistan	NA	South Asia	2015	0.996	K1
PV_PK-C8	ERR5740837	Pakistan	NA	South Asia	2016	0.994	K1
PV_PK-D1	PV_PK-D1	Pakistan	NA	South Asia	NA	0.996	K1
PV_PK-D2	PV_PK-D2	Pakistan	NA	South Asia	NA	0.991	K1
PV_PK-D3	PV_PK-D3	Pakistan	NA	South Asia	NA	0.995	K1
PV_PK-D4	PV_PK-D4	Pakistan	NA	South Asia	NA	0.998	K1
PV_PK-D5	ERR5740842	Pakistan	NA	South Asia	2015	0.994	K1
PV_PK-D6	ERR5740843	Pakistan	NA	South Asia	2015	0.996	K1
PV_PK-D7	ERR5740844	Pakistan	NA	South Asia	2015	0.989	K1
PV_PK-D8	ERR5740845	Pakistan	NA	South Asia	2015	0.996	K1
PV_PK-E1	ERR5740846	Pakistan	NA	South Asia	2015	0.997	K1
PV_PK-E2	ERR5740847	Pakistan	NA	South Asia	2015	0.994	K1
PV_PK-E3	ERR5740848	Pakistan	NA	South Asia	2015	0.753	K1
PV_PK-E4	ERR5740849	Pakistan	NA	South Asia	2015	0.997	K1
PV_PK-E5	ERR5740850	Pakistan	NA	South Asia	2015	0.997	K1
PV03_com	ERR3813224	Brazil	Cruzeiro do Sul (Acre)	South America	2015	0.996	K3
PV04_com	ERR3813225	Brazil	Cruzeiro do Sul (Acre)	South America	2015	0.976	K3
PV05_com	ERR3813226	Brazil	Cruzeiro do Sul (Acre)	South America	2015	0.997	K3
PV06_com	ERR3813227	Brazil	Cruzeiro do Sul (Acre)	South America	2015	0.995	K3
PV09_com	ERR5748169	Brazil	Cruzeiro do Sul (Acre)	South America	2015	1	K3
PV10_com	ERR3813228	Brazil	Cruzeiro do Sul (Acre)	South America	2015	0.995	K3
PV11_com	ERR3813229	Brazil	Cruzeiro do Sul (Acre)	South America	2015	0.997	K3
PV14_com	ERR5748170	Brazil	Cruzeiro do Sul (Acre)	South America	2015	0.999	K3
PV16_com	ERR3813230	Brazil	Cruzeiro do Sul (Acre)	South America	2015	0.997	K3
PV17_com	ERR3813231	Brazil	Cruzeiro do Sul (Acre)	South America	2015	0.997	K3
PV18	SRR5099324	Brazil	Acrelandia (Acre)	South America	2012	0.998	K3
PV19	SRR5099325	Brazil	Acrelandia (Acre)	South America	2012	0.998	K3
PV19_com	ERR3813232	Brazil	Cruzeiro do Sul (Acre)	South America	2015	0.996	K3
PV20	SRR5099326	Brazil	Acrelandia (Acre)	South America	2013	0.998	K3
PV207	SRR5278291	Brazil	Remansinho	South America	2013	0.921	K3
PV22_com	ERR3813233	Brazil	Cruzeiro do Sul (Acre)	South America	2015	0.995	K3
PV25_com	ERR3813234	Brazil	Cruzeiro do Sul (Acre)	South America	2015	0.996	K3
PV26_com	ERR3813235	Brazil	Cruzeiro do Sul (Acre)	South America	2015	0.996	K3
PV29_com	ERR3813236	Brazil	Cruzeiro do Sul (Acre)	South America	2015	0.979	K3
PV31_com	ERR3813237	Brazil	Cruzeiro do Sul (Acre)	South America	2015	0.995	K3
PV32	SRR5278293	Brazil	Acrelandia (Acre)	South America	2013	0.999	K3
PV32_com	ERR3813238	Brazil	Cruzeiro do Sul (Acre)	South America	2015	0.998	K3
PV34_com	ERR3813239	Brazil	Cruzeiro do Sul (Acre)	South America	2015	0.996	K3
PV51	SRR5278295	Brazil	Acrelandia (Acre)	South America	2013	0.998	K3
PV52	SRR5278298	Brazil	Acrelandia (Acre)	South America	2013	0.998	K3
PVACR	SRR5278301	Brazil	Acrelandia (Acre)	South America	2015	0.998	K3
PVB_01._13	PVB_01._13	Brazil	Sao Paulo	South America	2013	0.999	K9
PVB_01.15	PVB_01.15	Brazil	Sao Paulo	South America	2015	0.999	K9
PVB_01.19	PVB_01.19	Brazil	Sao Paulo	South America	2019	0.999	K9
PVB_04.14	PVB_04.14	Brazil	Sao Paulo	South America	2014	0.998	K9
PVB_04.16	PVB_04.16	Brazil	Sao Paulo	South America	2016	0.999	K9
PVB_05.17	PVB_05.17	Brazil	Sao Paulo	South America	2017	0.998	K9
PVB_08.19	PVB_08.19	Brazil	Sao Paulo	South America	2019	0.999	K9
PVB_14_18	PVB_14_18	Brazil	Sao Paulo	South America	2018	0.999	K9
PVB_24	PVB_24	Brazil	Sao Paulo	South America	NA	0.998	K9
PVB_26	PVB_26	Brazil	Sao Paulo	South America	NA	0.999	K9
PVB_3.19	PVB_3.19	Brazil	Sao Paulo	South America	2019	0.999	K9
PvB_4.18	PvB_4.18	Brazil	Sao Paulo	South America	2018	0.998	K9
PVBRA37	ERR5748171	Brazil	Porto Velho (Estado de Rondônia)	South America	NA	1	K3
PvE1	ERR5740851	Eritrea	NA	East Africa	NA	0.97	K5
PVE2	ERR5740852	Sudan	NA	East Africa	NA	0.998	K5
pvindiaA1	ERR5740854	India	NA	South Asia	NA	0.999	K1
PVL532	PVL532	Brazil	Porto Velho (Estado de Rondônia)	South America	2004	0.999	K3
PVL556	PVL556	Brazil	Porto Velho (Estado de Rondônia)	South America	2004	0.671	K3
PVL860	PVL860	Brazil	Porto Velho (Estado de Rondônia)	South America	2004	0.983	K3
PvPAkA1	ERR5740855	Pakistan	NA	South Asia	2015	0.998	K1
Sim_A5	Sim_A5	Brazil	Barcelos	South America	maybe 2010	0.846	K3
Sim_B4	Sim_B4	Brazil	Barcelos	South America	maybe 2010	0.998	K3
Sim_B5	Sim_B5	Brazil	Barcelos	South America	maybe 2010	0.998	K3
NA	SRR10969353	Myanmar	Laiza (Kachin State)	South East Asia	NA	0.998	K8
NA	SRR10969354	Myanmar	Laiza (Kachin State)	South East Asia	NA	0.995	K8
NA	SRR10969355	Myanmar	Laiza (Kachin State)	South East Asia	NA	0.999	K8
NA	SRR10969356	Myanmar	Laiza (Kachin State)	South East Asia	NA	0.856	K8
NA	SRR10969357	Myanmar	Laiza (Kachin State)	South East Asia	NA	0.999	K8
NA	SRR10969358	Myanmar	Laiza (Kachin State)	South East Asia	NA	0.999	K8
NA	SRR10969359	Myanmar	Laiza (Kachin State)	South East Asia	NA	0.834	K8
NA	SRR10969360	China	Nabang	South East Asia	NA	1	K7
NA	SRR10969361	China	Nabang	South East Asia	NA	0.997	K8
NA	SRR10969362	China	Nabang	South East Asia	NA	0.996	K8
NA	SRR10969363	Myanmar	Laiza (Kachin State)	South East Asia	NA	0.901	K8
NA	SRR10969364	China	Nabang	South East Asia	NA	0.999	K8
NA	SRR10969365	Myanmar	Laiza (Kachin State)	South East Asia	NA	0.999	K8
NA	SRR10969366	Myanmar	Laiza (Kachin State)	South East Asia	NA	1	K8
NA	SRR10969367	Myanmar	Laiza (Kachin State)	South East Asia	NA	0.728	K8
NA	SRR10969368	Myanmar	Laiza (Kachin State)	South East Asia	NA	1	K8
NA	SRR10969369	Myanmar	Laiza (Kachin State)	South East Asia	NA	0.92	K8
NA	SRR10969370	Myanmar	Laiza (Kachin State)	South East Asia	NA	0.997	K8
NA	SRR10969371	Myanmar	Laiza (Kachin State)	South East Asia	NA	0.999	K8
NA	SRR10969372	Myanmar	Laiza (Kachin State)	South East Asia	NA	0.997	K8
NA	SRR10969373	Myanmar	Laiza (Kachin State)	South East Asia	NA	0.999	K8
NA	SRR10969374	Myanmar	Laiza (Kachin State)	South East Asia	NA	1	K8
NA	SRR10969375	Myanmar	Laiza (Kachin State)	South East Asia	NA	0.999	K8
NA	SRR12134557	Brazil	Mancio Lima (Acre)	South America	2014	0.997	K3
NA	SRR12134558	Brazil	Mancio Lima (Acre)	South America	2014	0.999	K3
NA	SRR12134559	Brazil	Mancio Lima (Acre)	South America	2014	0.997	K3
NA	SRR12134560	Brazil	Mancio Lima (Acre)	South America	2014	0.976	K3
NA	SRR12134561	Brazil	Mancio Lima (Acre)	South America	2015	0.995	K3
NA	SRR12134562	Brazil	Mancio Lima (Acre)	South America	2015	0.998	K3
NA	SRR12134563	Brazil	Mancio Lima (Acre)	South America	2015	0.998	K3
NA	SRR12134564	Brazil	Mancio Lima (Acre)	South America	2015	0.995	K3
NA	SRR12134565	Brazil	Mancio Lima (Acre)	South America	2014	0.996	K3
NA	SRR12134566	Brazil	Mancio Lima (Acre)	South America	2015	0.999	K3
NA	SRR12134567	Brazil	Mancio Lima (Acre)	South America	2015	0.996	K3
NA	SRR12134568	Brazil	Mancio Lima (Acre)	South America	2015	0.995	K3
NA	SRR12134569	Brazil	Mancio Lima (Acre)	South America	2014	0.996	K3
NA	SRR12134570	Brazil	Mancio Lima (Acre)	South America	2015	0.997	K3
NA	SRR12134571	Brazil	Mancio Lima (Acre)	South America	2015	0.997	K3
NA	SRR12134572	Brazil	Mancio Lima (Acre)	South America	2015	0.995	K3
NA	SRR12134573	Brazil	Mancio Lima (Acre)	South America	2014	0.995	K3
NA	SRR12134574	Brazil	Mancio Lima (Acre)	South America	2018	0.998	K3
NA	SRR12134575	Brazil	Mancio Lima (Acre)	South America	2018	0.999	K3
NA	SRR12134576	Brazil	Mancio Lima (Acre)	South America	2015	0.997	K3
NA	SRR12134577	Brazil	Mancio Lima (Acre)	South America	2016	0.998	K3
NA	SRR12134578	Brazil	Mancio Lima (Acre)	South America	2016	0.998	K3
NA	SRR12134579	Brazil	Mancio Lima (Acre)	South America	2016	0.996	K3
NA	SRR12134580	Brazil	Mancio Lima (Acre)	South America	2014	0.999	K3
NA	SRR12134581	Brazil	Mancio Lima (Acre)	South America	2016	0.998	K3
NA	SRR12134582	Brazil	Mancio Lima (Acre)	South America	2016	0.994	K3
NA	SRR12134583	Brazil	Mancio Lima (Acre)	South America	2015	0.998	K3
NA	SRR12134584	Brazil	Mancio Lima (Acre)	South America	2015	0.999	K3
NA	SRR12134585	Brazil	Mancio Lima (Acre)	South America	2014	0.996	K3
NA	SRR12134586	Brazil	Mancio Lima (Acre)	South America	2014	0.992	K3
NA	SRR12134587	Brazil	Mancio Lima (Acre)	South America	2014	0.997	K3
NA	SRR12134588	Brazil	Mancio Lima (Acre)	South America	2014	0.998	K3
NA	SRR12134589	Brazil	Mancio Lima (Acre)	South America	2016	0.998	K3
NA	SRR12134590	Brazil	Mancio Lima (Acre)	South America	2015	0.996	K3
NA	SRR12134591	Brazil	Mancio Lima (Acre)	South America	2014	0.996	K3
NA	SRR12134592	Brazil	Mancio Lima (Acre)	South America	2014	0.998	K3
NA	SRR12134593	Brazil	Mancio Lima (Acre)	South America	2015	0.996	K3
NA	SRR12134594	Brazil	Mancio Lima (Acre)	South America	2015	0.997	K3
NA	SRR12383632	Panama	NA	South America	NA	0.992	K2
NA	SRR12383633	Panama	NA	South America	NA	0.995	K2
NA	SRR12383634	Panama	NA	South America	NA	0.994	K2
NA	SRR12383635	Panama	NA	South America	NA	0.993	K2
NA	SRR12383637	Panama	NA	South America	NA	0.997	K2
NA	SRR12383638	Panama	NA	South America	NA	0.997	K2
NA	SRR12383639	Panama	NA	South America	NA	0.997	K2
NA	SRR12383643	Panama	NA	South America	NA	0.993	K2
NA	SRR12383644	Panama	NA	South America	NA	0.993	K2
NA	SRR12383645	Panama	NA	South America	NA	0.997	K2
NA	SRR12383646	Panama	NA	South America	NA	0.993	K2
NA	SRR12383648	Panama	NA	South America	NA	0.995	K2
NA	SRR12383649	Panama	NA	South America	NA	0.997	K2
NA	SRR12383650	Panama	NA	South America	NA	0.984	K3
NA	SRR12383652	Panama	NA	South America	NA	0.996	K3
NA	SRR12383653	Panama	NA	South America	NA	0.954	K9
NA	SRR12383654	Panama	NA	South America	NA	0.998	K2
NA	SRR12383655	Panama	NA	South America	NA	0.997	K9
NA	SRR12383656	Panama	NA	South America	NA	0.998	K9
NA	SRR12383657	Panama	NA	South America	NA	0.996	K2
NA	SRR12383658	Panama	NA	South America	NA	0.993	K2
NA	SRR12383659	Panama	NA	South America	NA	0.998	K2
NA	SRR12383660	Panama	NA	South America	NA	0.996	K2
NA	SRR12383661	Panama	NA	South America	NA	0.996	K2
NA	SRR12383662	Panama	NA	South America	NA	0.994	K2
NA	SRR12383663	Panama	NA	South America	NA	0.996	K2
NA	SRR12383664	Panama	NA	South America	NA	0.995	K2
NA	SRR12383666	Panama	NA	South America	NA	0.994	K2
NA	SRR12383670	Panama	NA	South America	NA	0.996	K2
NA	SRR12383673	Panama	NA	South America	NA	0.992	K2
NA	SRR12383674	Panama	NA	South America	NA	0.99	K2
NA	SRR12383675	Panama	NA	South America	NA	0.995	K2
NA	SRR12383676	Panama	NA	South America	NA	0.994	K2
NA	SRR12383677	Panama	NA	South America	NA	0.996	K2
NA	SRR12383678	Panama	NA	South America	NA	0.998	K9
NA	SRR12383679	Panama	NA	South America	NA	0.996	K9
NA	SRR12383680	Panama	NA	South America	NA	0.992	K2
NA	SRR12383681	Panama	NA	South America	NA	0.995	K2
NA	SRR12383682	Panama	NA	South America	NA	0.993	K2
NA	SRR12383683	Panama	NA	South America	NA	0.996	K2
NA	SRR12383684	Panama	NA	South America	NA	0.992	K2
NA	SRR12383685	Panama	NA	South America	NA	0.995	K9
NA	SRR12383686	Panama	NA	South America	NA	0.99	K2
NA	SRR12383687	Panama	NA	South America	NA	0.993	K2
NA	SRR12383688	Panama	NA	South America	NA	0.994	K9
NA	SRR12383689	Panama	NA	South America	NA	0.995	K9
NA	SRR12383690	Panama	NA	South America	NA	0.997	K9
NA	SRR1562512	Peru	Sao Tomas (Loreto)	South America	2008	0.991	K9
NA	SRR1562513	Peru	Sao Tomas (Loreto)	South America	2008	0.998	K9
NA	SRR1562516	Myanmar	Laiza (Kachin State)	South East Asia	2012-2013	0.996	K8
col487	SRR1562518	Colombia	Tierralta (Cordoba)	South America	2012-2013	0.998	K9
NA	SRR1562519	Peru	Mazan (Loreto)	South America	2008	0.991	K9
NA	SRR1562520	Thailand	Kanchanaburi Province (Thasao Malaria Clinic)	South East Asia	2012	0.723	K8
NA	SRR1562521	Peru	Sao Tomas (Loreto)	South America	2008	0.997	K9
NA	SRR1562522	Mexico	Tapachula (Chiapas)	South America	2002	0.997	K9
col038	SRR1562524	Colombia	Buenaventura (Valle del Cauca)	South America	2012-2013	0.999	K9
NA	SRR1562525	Peru	Sao Tomas (Loreto)	South America	2008	0.998	K9
NA	SRR1562526	Mexico	Huehuetan (Chiapas)	South America	2007	0.996	K9
NA	SRR1562534	Peru	Mazan (Loreto)	South America	2008	0.997	K9
NA	SRR1562535	Peru	Sao Tomas (Loreto)	South America	2008	0.996	K3
NA	SRR1562538	Peru	Iquitos (Loreto)	South America	2012	0.992	K9
col443-B	SRR1562555	Colombia	Tierralta (Cordoba)	South America	2012-2013	0.985	K9
NA	SRR1562567	Peru	Puerto America (Loreto)	South America	2011	0.998	K9
NA	SRR1562605	Papua_New_Guinea	Mimika district	Oceania	NA	0.293	K7
NA	SRR1562606	Peru	Padre Cocha (Loreto)	South America	2012	0.656	K9
NA	SRR1562614	Peru	Padre Cocha (Loreto)	South America	2011	0.998	K9
NA	SRR1562615	Peru	Padre Cocha (Loreto)	South America	2012	0.827	K9
NA	SRR1562616	Thailand	Kanchanaburi Province (Bong Tee Malaria Clinic)	South East Asia	2012	0.997	K8
NA	SRR1562624	Peru	Padre Cocha (Loreto)	South America	2011	0.998	K9
NA	SRR1562669	Papua_New_Guinea	Mimika district	Oceania	NA	0.36	K7
NA	SRR1562670	Papua_New_Guinea	NA	Oceania	NA	0.895	K7
NA	SRR1562671	Thailand	Kanchanaburi Province (Thasao Malaria Clinic)	South East Asia	2012	0.989	K8
NA	SRR1562672	Papua_New_Guinea	Mimika district	Oceania	NA	0.994	K7
Col493	SRR1562818	Colombia	Tierralta (Cordoba)	South America	2012-2013	0.995	K9
NA	SRR1562839	Mexico	Tapachula (Chiapas)	South America	2003	0.919	K9
NA	SRR1562840	Mexico	Tapachula (Chiapas)	South America	2005	0.996	K9
NA	SRR1562845	Thailand	Kanchanaburi Province (Bong Tee Malaria Clinic)	South East Asia	2012	0.995	K8
NA	SRR1562851	Peru	Puerto America (Loreto)	South America	2011	0.633	K9
Col449	SRR1562870	Colombia	Tierralta (Cordoba)	South America	2012-2013	0.998	K9
NA	SRR1562871	Peru	Delta 1 (Madre de Dios)	South America	2012	0.998	K9
NA	SRR1562931	Peru	Padre Cocha (Loreto)	South America	2012	0.668	K9
NA	SRR1562939	Brazil	Placido de Castro (Acre)	South America	2011	0.989	K3
NA	SRR1562958	Peru	Delta 1 (Madre de Dios)	South America	2013	0.998	K9
NA	SRR1562959	Thailand	Kanchanaburi Province (Bong Tee Malaria Clinic)	South East Asia	2013	0.695	K8
NA	SRR1562960	Papua_New_Guinea	Mimika district	Oceania	NA	0.417	K7
NA	SRR1562961	Papua_New_Guinea	NA	Oceania	NA	0.824	K7
NA	SRR1562962	Thailand	Kanchanaburi Province (Bong Tee Malaria Clinic)	South East Asia	2012	0.745	K8
NA	SRR1562963	Papua_New_Guinea	Mimika district	Oceania	NA	0.956	K7
Col492	SRR1562965	Colombia	Tierralta (Cordoba)	South America	2012-2013	0.995	K9
NA	SRR1562966	Peru	Sao Tomas (Loreto)	South America	2008	0.99	K3
Col295	SRR1562967	Colombia	Tumaco (Narino)	South America	2012-2013	0.997	K9
NA	SRR1562968	Mexico	Tapachula (Chiapas)	South America	2002	0.997	K9
NA	SRR1562970	Thailand	Kanchanaburi Province (Bong Tee Malaria Clinic)	South East Asia	2012	0.997	K8
COl443-A	SRR1562971	Colombia	Tierralta (Cordoba)	South America	2012-2013	0.998	K9
NA	SRR1562972	Peru	Padre Cocha (Loreto)	South America	2011	0.995	K9
NA	SRR1562974	Thailand	Kanchanaburi Province (Phu Nam Ron Malaria Clinic)	South East Asia	2013	0.997	K8
Col439	SRR1562975	Colombia	Tierralta (Cordoba)	South America	2012-2013	0.988	K9
NA	SRR1564529	Myanmar	Laiza (Kachin State)	South East Asia	2012-2013	0.99	K8
NA	SRR1564547	Myanmar	China border-Nabang	South East Asia	NA	0.994	K8
NA	SRR1564548	Thailand	Kanchanaburi	South East Asia	2012	0.897	K8
NA	SRR1564565	Thailand	Kanchanaburi	South East Asia	2012	0.999	K8
NA	SRR1564577	Myanmar	China border-Nabang	South East Asia	NA	0.994	K8
NA	SRR1564585	Thailand	Kanchanaburi	South East Asia	2013	0.854	K8
NA	SRR1564596	Thailand	Kanchanaburi	South East Asia	2013	0.806	K8
NA	SRR1564610	Thailand	Kanchanaburi	South East Asia	2012	0.998	K8
NA	SRR1564630	Peru	Puerto America (Loreto)	South America	2011	0.998	K9
Col491	SRR1564650	Colombia	Tierralta (Cordoba)	South America	2012-2013	0.777	K9
NA	SRR1564657	Thailand	Kanchanaburi	South East Asia	2013	0.996	K8
NA	SRR1564658	Thailand	Kanchanaburi	South East Asia	2013	1	K8
Col489	SRR1564660	Colombia	Tierralta (Cordoba)	South America	2012-2013	0.996	K9
Col015	SRR1564664	Colombia	Qibdo (Choco)	South America	2012-2013	0.811	K9
Col488	SRR1564665	Colombia	Tierralta (Cordoba)	South America	2012-2013	0.997	K9
Col448	SRR1564670	Colombia	Tumaco (Narino)	South America	2012-2013	0.998	K9
NA	SRR1564671	Thailand	Kanchanaburi	South East Asia	2013	0.998	K8
NA	SRR1564686	Thailand	Kanchanaburi	South East Asia	2013	0.884	K8
NA	SRR1564687	Thailand	Kanchanaburi	South East Asia	2012	0.777	K8
NA	SRR1564688	Thailand	Kanchanaburi	South East Asia	2012	0.905	K8
NA	SRR1564698	Thailand	Kanchanaburi	South East Asia	2012	0.848	K8
NA	SRR1564703	Thailand	Kanchanaburi	South East Asia	2012	0.999	K8
NA	SRR1564919	Thailand	Kanchanaburi	South East Asia	2012	0.996	K8
NA	SRR1564930	Thailand	Kanchanaburi	South East Asia	2012	0.999	K8
NA	SRR1564979	Thailand	Kanchanaburi	South East Asia	2013	0.821	K8
NA	SRR1564980	Thailand	Kanchanaburi	South East Asia	2012	0.998	K8
NA	SRR1565004	Thailand	Kanchanaburi	South East Asia	2012	1	K8
NA	SRR1565016	Thailand	Kanchanaburi	South East Asia	2012	0.917	K8
NA	SRR1565029	Thailand	Kanchanaburi	South East Asia	2012	0.829	K8
NA	SRR1565040	Thailand	Kanchanaburi	South East Asia	2013	0.999	K8
NA	SRR1565041	Thailand	Kanchanaburi	South East Asia	2012	0.877	K8
NA	SRR1565065	Thailand	Kanchanaburi	South East Asia	2012	1	K8
NA	SRR1565078	Thailand	Kanchanaburi	South East Asia	2012	0.999	K8
NA	SRR1565089	Thailand	Kanchanaburi	South East Asia	2013	0.919	K8
NA	SRR1565101	Thailand	Kanchanaburi	South East Asia	2013	0.864	K8
NA	SRR1565102	Thailand	Kanchanaburi	South East Asia	2013	0.999	K8
NA	SRR1565115	Thailand	Kanchanaburi	South East Asia	2013	0.999	K8
NA	SRR1565126	Thailand	Kanchanaburi	South East Asia	2013	0.999	K8
NA	SRR1567959	Thailand	Kanchanaburi	South East Asia	2013	0.999	K8
NA	SRR1567992	Thailand	Kanchanaburi	South East Asia	2012	0.996	K8
NA	SRR1568013	Myanmar	Kachin State	South East Asia	2012	0.998	K8
NA	SRR1568014	Thailand	Kanchanaburi	South East Asia	2012	1	K8
NA	SRR1568038	Thailand	Kanchanaburi	South East Asia	2012	0.999	K8
NA	SRR1568077	Mexico	Tapachula (Chiapas)	South America	2002	0.997	K9
NA	SRR1568103	Thailand	Kanchanaburi Province (Bong Tee Malaria Clinic)	South East Asia	2013	0.994	K8
NA	SRR1568105	Papua_New_Guinea	Mimika district	Oceania	NA	0.959	K7
NA	SRR1568107	Peru	Mazan (Loreto)	South America	2008	0.985	K9
NA	SRR1568109	Thailand	Kanchanaburi Province (Bong Tee Malaria Clinic)	South East Asia	2012	0.246	K8
NA	SRR1568110	Mexico	Tapachula (Chiapas)	South America	2008	0.998	K9
Col504	SRR1568112	Colombia	Tierralta (Cordoba)	South America	2012-2013	0.997	K9
NA	SRR1568113	Peru	Mazan (Loreto)	South America	2008	0.99	K9
NA	SRR1568114	Myanmar	Laiza (Kachin State)	South East Asia	2013	0.996	K8
NA	SRR1568115	India	NA	South Asia	2012	0.575	K1
NA	SRR1568117	Peru	Iquitos (Loreto)	South America	2012	0.996	K9
Col446	SRR1568118	Colombia	Tierralta (Cordoba)	South America	2012-2013	0.994	K9
NA	SRR1568120	Myanmar	Kachin State	South East Asia	2012	0.726	K8
NA	SRR1568121	Brazil	Acrelandia (Acre)	South America	2011	0.761	K9
NA	SRR1568122	Peru	Mazan (Loreto)	South America	2008	0.996	K9
NA	SRR1568123	Peru	Sao Tomas (Loreto)	South America	2008	0.981	K9
NA	SRR1568126	Mexico	Tuxtla Chico (Chiapas)	South America	2002	0.998	K9
NA	SRR1568127	Mexico	Tapachula (Chiapas)	South America	2001	0.998	K9
Col026	SRR1568128	Colombia	Qibdo (Choco)	South America	2012-2013	0.998	K9
NA	SRR1568147	Papua_New_Guinea	Mimika district	Oceania	NA	0.303	K7
NA	SRR1568148	Thailand	Kanchanaburi Province (Bong Tee Malaria Clinic)	South East Asia	2013	0.564	K8
NA	SRR1568149	Peru	Delta 1 (Madre de Dios)	South America	2012	0.998	K9
NA	SRR1568150	Mexico	Tapachula (Chiapas)	South America	2004	0.976	K9
NA	SRR1568152	Thailand	Kanchanaburi Province (Bong Tee Malaria Clinic)	South East Asia	2012	0.614	K8
NA	SRR1568153	Mexico	Tapachula (Chiapas)	South America	2002	0.997	K9
NA	SRR1568154	Thailand	Kanchanaburi Province (Thasao Malaria Clinic)	South East Asia	2012	0.994	K8
Col438-A	SRR1568155	Colombia	Tierralta (Cordoba)	South America	2012-2013	0.998	K9
NA	SRR1568156	Papua_New_Guinea	Alexishafen (Madang Province)	Oceania	2010	0.766	K7
NA	SRR1568157	Peru	Puerto America (Loreto)	South America	2011	0.91	K9
NA	SRR1568158	Mexico	Tapachula (Chiapas)	South America	2002	0.998	K9
Col441-A	SRR1568159	Colombia	Tierralta (Cordoba)	South America	2012-2013	0.634	K9
COl486	SRR1568160	Colombia	Tierralta (Cordoba)	South America	2012-2013	0.992	K9
NA	SRR1568161	Thailand	Kanchanaburi Province (Bong Tee Malaria Clinic)	South East Asia	2012	0.861	K8
NA	SRR1568162	Peru	Puerto America (Loreto)	South America	2010	0.985	K9
NA	SRR1568163	Peru	Padre Cocha (Loreto)	South America	2011	0.994	K9
NA	SRR1568164	Peru	Sao Tomas (Loreto)	South America	2008	0.992	K3
NA	SRR1568165	Peru	Sullana (Piura)	South America	2011	0.996	K9
NA	SRR1568166	Peru	Sullana (Piura)	South America	2011	0.998	K9
NA	SRR1568167	Peru	Sullana (Piura)	South America	2011	0.987	K9
NA	SRR1568168	Peru	Padre Cocha (Loreto)	South America	2012	0.834	K9
Col490	SRR1568169	Colombia	Tierralta (Cordoba)	South America	2012-2013	0.998	K9
Col437	SRR1568171	Colombia	Tierralta (Cordoba)	South America	2012-2013	0.998	K9
NA	SRR1568172	Peru	Sao Tomas (Loreto)	South America	2008	0.975	K9
NA	SRR1568174	Peru	Delta 1 (Madre de Dios)	South America	2013	0.997	K9
NA	SRR1568175	Peru	Padre Cocha (Loreto)	South America	2012	0.752	K9
NA	SRR1568177	Papua_New_Guinea	Mimika district	Oceania	NA	0.993	K7
NA	SRR1568178	Peru	Sullana (Piura)	South America	2011	0.996	K9
NA	SRR1568179	Peru	Sao Tomas (Loreto)	South America	2008	0.93	K9
NA	SRR1568180	Thailand	Kanchanaburi Province (Thasao Malaria Clinic)	South East Asia	2012	0.995	K8
NA	SRR1568181	Mexico	Tapachula (Chiapas)	South America	2004	0.996	K9
NA	SRR1568182	Peru	Mazan (Loreto)	South America	2008	0.618	K9
NA	SRR1568183	Peru	Mazan (Loreto)	South America	2008	0.998	K9
NA	SRR1568184	Peru	Padre Cocha (Loreto)	South America	2012	0.913	K9
NA	SRR1568185	Papua_New_Guinea	Mimika district	Oceania	NA	0.984	K7
NA	SRR1568186	Thailand	Kanchanaburi Province (Thasao Malaria Clinic)	South East Asia	2012	0.998	K8
NA	SRR1568187	Peru	Mazan (Loreto)	South America	2008	0.945	K9
NA	SRR1568189	Papua_New_Guinea	Mimika district	Oceania	NA	0.583	K7
NA	SRR1568190	Mexico	Tapachula (Chiapas)	South America	2003	0.831	K9
NA	SRR1568191	Peru	Sullana (Piura)	South America	2011	0.998	K9
NA	SRR1568192	Brazil	Placido de Castro (Acre)	South America	2011	0.994	K3
NA	SRR1568193	Brazil	Placido de Castro (Acre)	South America	2011	0.94	K3
NA	SRR1568195	Peru	Mazan (Loreto)	South America	2008	0.998	K9
NA	SRR1568196	Peru	Delta 1 (Madre de Dios)	South America	2013	0.998	K9
NA	SRR1568198	Peru	Sao Tomas (Loreto)	South America	2008	0.973	K9
NA	SRR1568199	Peru	Sao Tomas (Loreto)	South America	2008	0.93	K9
NA	SRR1568201	Mexico	Frontera Hidalgo (Chiapas)	South America	2000	0.998	K9
NA	SRR1568202	Peru	Sullana (Piura)	South America	2011	0.991	K9
NA	SRR1568203	Peru	Sullana (Piura)	South America	2011	0.988	K9
NA	SRR1568204	Myanmar	Laiza (Kachin State)	South East Asia	2012-2013	0.995	K8
NA	SRR1568205	Thailand	Kanchanaburi Province (Thasao Malaria Clinic)	South East Asia	2013	0.998	K8
NA	SRR1568206	Peru	Puerto America (Loreto)	South America	2010	0.998	K9
Col445	SRR1568207	Colombia	Tierralta (Cordoba)	South America	2012-2013	0.988	K9
NA	SRR1568208	Thailand	Kanchanaburi Province (Thasao Malaria Clinic)	South East Asia	2012	0.997	K8
NA	SRR1568209	Thailand	Kanchanaburi Province (Bong Tee Malaria Clinic)	South East Asia	2013	0.679	K8
NA	SRR1568210	Peru	Sao Tomas (Loreto)	South America	2008	0.991	K9
NA	SRR1568211	Peru	Sao Tomas (Loreto)	South America	2008	0.998	K9
COl485	SRR1568213	Colombia	Tierralta (Cordoba)	South America	2012-2013	0.997	K9
NA	SRR1568214	Papua_New_Guinea	Mimika district	Oceania	NA	0.521	K7
NA	SRR1568216	Peru	Sullana (Piura)	South America	2011	0.992	K9
NA	SRR1568218	Mexico	Tapachula (Chiapas)	South America	2003	0.996	K9
NA	SRR1568219	Mexico	Tapachula (Chiapas)	South America	2002	0.995	K9
COl040	SRR1568221	Colombia	Buenaventura (Valle del Cauca)	South America	2012-2013	0.998	K9
NA	SRR1568223	Mexico	Tapachula (Chiapas)	South America	2001	0.996	K9
NA	SRR1568225	Mexico	Tapachula (Chiapas)	South America	2002	0.996	K9
NA	SRR1568226	Peru	Sao Tomas (Loreto)	South America	2008	0.992	K9
COl438-B	SRR1568227	Colombia	Tierralta (Cordoba)	South America	2012-2013	0.991	K9
NA	SRR1568229	Thailand	Kanchanaburi Province (Bong Tee Malaria Clinic)	South East Asia	2013	0.996	K8
Col440	SRR1568230	Colombia	Tierralta (Cordoba)	South America	2012-2013	0.997	K9
NA	SRR1568231	Mexico	Tapachula (Chiapas)	South America	2002	0.997	K9
NA	SRR1568232	Peru	Padre Cocha (Loreto)	South America	2021	0.446	K9
NA	SRR1568234	Peru	Mazan (Loreto)	South America	2008	0.663	K9
Col020	SRR1568235	Colombia	Qibdo (Choco)	South America	2012-2013	0.998	K9
Col280	SRR1568236	Colombia	Tumaco (Narino)	South America	2012-2013	0.998	K9
NA	SRR1568787	Peru	Padre Cocha (Loreto)	South America	2012	0.991	K9
Col036	SRR1573226	Colombia	Buenaventura (Valle del Cauca)	South America	2012-2013	0.998	K9
NA	SRR1759047	Peru	Sao Tomas (Loreto)	South America	2008	0.981	K9
NA	SRR1759122	Peru	Sao Tomas (Loreto)	South America	2008	0.998	K9
NA	SRR1759307	Peru	Mazan (Loreto)	South America	2008	0.997	K9
NA	SRR1759336	Peru	Loreto	South America	2012	0.996	K9
NA	SRR1759411	Papua_New_Guinea	Modillon	Oceania	2009	0.997	K7
NA	SRR1759523	Papua_New_Guinea	Yagaum	Oceania	2008	0.995	K7
NA	SRR1759592	Papua_New_Guinea	Alexishafen (Madang Province)	Oceania	NA	0.788	K7
NA	SRR1759594	Papua_New_Guinea	Yagaum	Oceania	2009	0.295	K7
NA	SRR6361692	Cambodia	Ratanakiri	South East Asia	2014	0.996	K10
NA	SRR6361806	Cambodia	Ratanakiri	South East Asia	2014	0.991	K10
NA	SRR6361693	Cambodia	Ratanakiri	South East Asia	2014	0.483	K10
NA	SRR6361350	Cambodia	Ratanakiri	South East Asia	2014	0.562	K10
NA	SRR6361545	Cambodia	Ratanakiri	South East Asia	2014	0.917	K10
NA	SRR6361351	Cambodia	Ratanakiri	South East Asia	2014	0.996	K10
NA	SRR6361698	Cambodia	Ratanakiri	South East Asia	2014	1	K10
NA	SRR6361623	Cambodia	Ratanakiri	South East Asia	2014	0.614	K10
NA	SRR6361608	Cambodia	Ratanakiri	South East Asia	2014	0.996	K10
NA	SRR6361544	Cambodia	Ratanakiri	South East Asia	2014	0.996	K10
NA	SRR6361655	Cambodia	Ratanakiri	South East Asia	2014	0.51	K10
NA	SRR6361516	Cambodia	Ratanakiri	South East Asia	2014	0.999	K10
NA	SRR6361515	Cambodia	Ratanakiri	South East Asia	2014	0.996	K10
NA	SRR6361520	Cambodia	Ratanakiri	South East Asia	2014	0.548	K10
NA	SRR6361498	Cambodia	Ratanakiri	South East Asia	2014	0.997	K10
NA	SRR6361699	Cambodia	Ratanakiri	South East Asia	2014	0.462	K10
NA	SRR6361497	Cambodia	Ratanakiri	South East Asia	2014	0.725	K10
NA	SRR6361707	Cambodia	Ratanakiri	South East Asia	2014	0.516	K10
NA	SRR6361549	Cambodia	Ratanakiri	South East Asia	2014	0.518	K10
NA	SRR6361700	Cambodia	Ratanakiri	South East Asia	2014	0.987	K10
NA	SRR572649	Cambodia	Takavit	South East Asia	2010	0.976	K10
NA	SRR572650	Cambodia	Takavit	South East Asia	2010	0.532	K10
NA	SRR572648	Cambodia	Pailin	South East Asia	2010	0.72	K10
NA	SRR6668561	Peru	NA	South America	NA	0.999	K9
NA	SRR6668513	Peru	Padre Cocha (Loreto)	South America	NA	0.998	K9
NA	SRR6668528	Peru	Padre Cocha (Loreto)	South America	NA	0.998	K9
NA	SRR6668566	Peru	Padre Cocha (Loreto)	South America	NA	0.998	K9
NA	SRR6668547	Peru	Padre Cocha (Loreto)	South America	NA	0.998	K9
NA	SRR6668546	Peru	Padre Cocha (Loreto)	South America	NA	0.998	K9
NA	SRR6668509	Peru	Santa Clara (Loreto)	South America	NA	0.998	K9
NA	SRR6668500	Peru	Santa Clara (Loreto)	South America	NA	0.998	K9
NA	SRR6668501	Peru	Santa Clara (Loreto)	South America	NA	0.998	K9
NA	SRR6668538	Peru	Santa Clara (Loreto)	South America	NA	0.998	K9
NA	SRR6668533	Peru	San Juan (Loreto)	South America	NA	0.998	K9
NA	SRR6668518	Peru	San Juan (Loreto)	South America	NA	0.998	K9
NA	SRR6668519	Peru	San Juan (Loreto)	South America	NA	0.999	K9
NA	SRR6668520	Peru	San Juan (Loreto)	South America	NA	0.998	K9
NA	SRR6668522	Peru	San Juan (Loreto)	South America	NA	0.998	K9
NA	SRR6668523	Peru	San Juan (Loreto)	South America	NA	0.998	K9
NA	SRR6668524	Peru	San Juan (Loreto)	South America	NA	0.974	K9
NA	SRR6668525	Peru	San Juan (Loreto)	South America	NA	0.998	K9
NA	SRR6668510	Peru	San Juan (Loreto)	South America	NA	0.998	K9
NA	SRR6668511	Peru	San Juan (Loreto)	South America	NA	0.998	K9
NA	SRR6668557	Peru	San Juan (Loreto)	South America	NA	0.998	K9
NA	SRR6668555	Peru	San Juan (Loreto)	South America	NA	0.998	K9
NA	SRR6668530	Peru	San Juan (Loreto)	South America	NA	0.998	K9
NA	SRR6668529	Peru	San Juan (Loreto)	South America	NA	0.998	K9
NA	SRR6668517	Peru	San Juan (Loreto)	South America	NA	0.998	K9
NA	SRR6668515	Peru	San Juan (Loreto)	South America	NA	0.998	K9
NA	SRR1562523	Peru	Delta 1 (Madre de Dios)	South America	2013	0.996	K9
NA	SRR1740345	India	Chennai (Tamil Nadu)	South Asia	2013	0.999	K1
NA	SRR1738015	India	Chennai (Tamil Nadu)	South Asia	2013	0.999	K1
NA	SRR1738040	India	Chennai (Tamil Nadu)	South Asia	2013	0.998	K1
NA	SRR3098077	China	Tengchong	South East Asia	2012	0.819	K8
NA	SRR3926867	China	Tengchong	South East Asia	2012	0.998	K8
NA	SRR3926973	China	Tengchong	South East Asia	2012	0.999	K8
NA	SRR3926981	China	Tengchong	South East Asia	2012	1	K8
NA	SRR3926982	China	Tengchong	South East Asia	2012	0.711	K8
NA	SRR3926983	China	Tengchong	South East Asia	2012	0.995	K8
NA	SRR2037086	China	Tengchong	South East Asia	2012	0.954	K8
NA	SRR828416	Madagascar	NA	East Africa	2010	0.742	K1
NA	SRR572651	Madagascar	Ampasimpotsy	East Africa	2010	0.433	K1
NA	SRR570031	Madagascar	Ampasimpotsy	East Africa	2010	0.741	K1
NA	SRR6361364	Cambodia	Ratanakiri	South East Asia	2014	0.996	K10
NA	SRR6361755	Cambodia	Ratanakiri	South East Asia	2014	0.691	K10
NA	SRR6361376	Cambodia	Ratanakiri	South East Asia	2014	0.996	K10
NA	SRR6361701	Cambodia	Ratanakiri	South East Asia	2014	0.991	K10
NA	SRR6361805	Cambodia	Ratanakiri	South East Asia	2014	0.998	K10
NA	SRR6361804	Cambodia	Ratanakiri	South East Asia	2014	0.749	K10
NA	SRR6361801	Cambodia	Ratanakiri	South East Asia	2014	0.559	K10
NA	SRR6361802	Cambodia	Ratanakiri	South East Asia	2014	0.997	K10
NA	SRR6361548	Cambodia	Ratanakiri	South East Asia	2014	0.997	K10
NA	SRR6361547	Cambodia	Ratanakiri	South East Asia	2014	0.998	K10
NA	SRR6361517	Cambodia	Ratanakiri	South East Asia	2014	0.995	K10
NA	SRR6361651	Cambodia	Ratanakiri	South East Asia	2014	0.999	K10
NA	SRR6361543	Cambodia	Ratanakiri	South East Asia	2014	0.995	K10
NA	SRR6361697	Cambodia	Ratanakiri	South East Asia	2014	0.997	K10
NA	SRR6361696	Cambodia	Ratanakiri	South East Asia	2014	0.998	K10
NA	SRR6361546	Cambodia	Ratanakiri	South East Asia	2014	0.997	K10
NA	SRR6361422	Cambodia	Ratanakiri	South East Asia	2014	0.995	K10
BBH(1)-125	ERR2678989	Ethiopia	Jimma	East Africa	2016	0.998	K5
SGH(1)-331	ERR2678990	Ethiopia	Jimma	East Africa	2016	0.594	K5
BBH(1)-132	ERR2678991	Ethiopia	Jimma	East Africa	2016	0.987	K5
BBH(1)-153	ERR2678992	Ethiopia	Jimma	East Africa	2016	0.6	K5
BBH(1)-162	ERR2678993	Ethiopia	Jimma	East Africa	2016	0.589	K5
HT(1)-144	ERR2678994	Ethiopia	Jimma	East Africa	2016	0.977	K5
JHC(2)-100	ERR2678996	Ethiopia	Jimma	East Africa	2016	0.987	K5
NA	ERR2678997	Ethiopia	NA	East Africa	NA	0.921	K5
MKH(1)-72	ERR2678998	Ethiopia	Jimma	East Africa	2016	0.982	K5
SGH(1)-355	ERR2678999	Ethiopia	Jimma	East Africa	2016	0.98	K5
SGH(1)-357	ERR2679000	Ethiopia	Jimma	East Africa	2016	0.977	K5
NA	ERR2679001	Ethiopia	NA	East Africa	NA	0.957	K5
SGH(2)-103	ERR2679002	Ethiopia	Jimma	East Africa	2016	0.989	K5
BBH(1)-137	ERR2679003	Ethiopia	Jimma	East Africa	2016	0.968	K5
HT(1)-147	ERR2679004	Ethiopia	Jimma	East Africa	2016	0.981	K5
HT(2)-112	ERR2679005	Ethiopia	Jimma	East Africa	2016	0.966	K5
JHC(1)-208	ERR2679006	Ethiopia	Jimma	East Africa	2016	0.653	K5
MKH(2)-71	ERR2679007	Ethiopia	Jimma	East Africa	2016	0.982	K5
SGH(1)-337	ERR2679008	Ethiopia	Jimma	East Africa	2016	0.714	K5
SGH(1)-358	ERR2679009	Ethiopia	Jimma	East Africa	2016	0.977	K5
SGH(1)-359	ERR2679010	Ethiopia	Jimma	East Africa	2016	0.613	K5
NA	ERR2679011	Ethiopia	NA	East Africa	NA	0.956	K5
SGH(2)-108	ERR2679012	Ethiopia	Jimma	East Africa	2016	0.984	K5
NA	SRR332912	India	NA	South Asia	NA	0.995	K1
NA	SRR332913	India	NA	South Asia	NA	0.998	K1
NA	SRR332914	India	NA	South Asia	NA	0.994	K1
NA	SRR332915	India	NA	South Asia	NA	0.993	K1
Brazil_I	SRR332569	Brazil	Brazil	South America	1994	0.999	K3
IVC09-BB-0012	SRR2315729	Cambodia	Battambang	South East Asia	2009	0.994	K10
IVC09-OM-0012	SRR2316034	Cambodia	Oddar Meanchey	South East Asia	2009	0.996	K10
IVC09-OM-0015	SRR2316036	Cambodia	Oddar Meanchey	South East Asia	2009	0.997	K10
IVC09-OM-0018	SRR2316041	Cambodia	Oddar Meanchey	South East Asia	2009	0.69	K10
IVC09-OM-0032	SRR2316044	Cambodia	Oddar Meanchey	South East Asia	2009	0.729	K10
IVC09-OM-0044	SRR2316048	Cambodia	Oddar Meanchey	South East Asia	2009	0.996	K10
IVC09-OM-0046	SRR2316051	Cambodia	Oddar Meanchey	South East Asia	2009	0.997	K10
IVC09-OM-0076	SRR2316087	Cambodia	Oddar Meanchey	South East Asia	2009	0.814	K10
IVC09-OM-0078	SRR2316091	Cambodia	Oddar Meanchey	South East Asia	2009	0.934	K10
IVC09-OM-0092	SRR2316095	Cambodia	Oddar Meanchey	South East Asia	2009	0.972	K10
IVC09-OM-0093	SRR2316098	Cambodia	Oddar Meanchey	South East Asia	2009	0.9	K10
IVC09-OM-0099	SRR2316101	Cambodia	Oddar Meanchey	South East Asia	2009	0.999	K10
IVC09-OM-0114	SRR2316115	Cambodia	Oddar Meanchey	South East Asia	2009	0.998	K10
IVC09-OM-0115	SRR2316117	Cambodia	Oddar Meanchey	South East Asia	2009	0.569	K10
IVC09-OM-0118	SRR2316172	Cambodia	Oddar Meanchey	South East Asia	2009	0.996	K10
IVC09-OM-0124	SRR2316252	Cambodia	Oddar Meanchey	South East Asia	2009	0.997	K10
IVC09-OM-0141	SRR2316344	Cambodia	Oddar Meanchey	South East Asia	2009	0.729	K10
IVC09-OM-0142	SRR2316398	Cambodia	Oddar Meanchey	South East Asia	2009	0.511	K10
IVC09-OM-0143	SRR2316422	Cambodia	Oddar Meanchey	South East Asia	2009	0.72	K10
IVC09-OM-0146	SRR2316531	Cambodia	Oddar Meanchey	South East Asia	2009	0.996	K10
IVC09-OM-0164	SRR2316564	Cambodia	Oddar Meanchey	South East Asia	2009	0.996	K10
IVC09-OM-0192	SRR2316625	Cambodia	Oddar Meanchey	South East Asia	2009	0.746	K10
IVC09-OM-0208	SRR2316658	Cambodia	Oddar Meanchey	South East Asia	2009	0.547	K10
IVC09-OM-0214	SRR2316724	Cambodia	Oddar Meanchey	South East Asia	2009	0.97	K10
IVC09-OM-0220	SRR2316755	Cambodia	Oddar Meanchey	South East Asia	2009	0.996	K10
IVC09-OM-0236	SRR2316807	Cambodia	Oddar Meanchey	South East Asia	2009	0.999	K10
IVC09-OM-0244	SRR2316839	Cambodia	Oddar Meanchey	South East Asia	2009	0.668	K10
IVC09-OM-0245	SRR2316865	Cambodia	Oddar Meanchey	South East Asia	2009	0.74	K10
IVC10-BB-0014	SRR2315849	Cambodia	Battambang	South East Asia	2010	0.99	K10
IVC10-BB-0016	SRR2316038	Cambodia	Battambang	South East Asia	2010	0.602	K10
IVC10-BB-0017	SRR2316105	Cambodia	Battambang	South East Asia	2010	0.704	K10
IVC10-BB-0019	SRR2316478	Cambodia	Battambang	South East Asia	2010	0.604	K10
IVC10-BB-0021	SRR2316872	Cambodia	Battambang	South East Asia	2010	0.841	K10
IVC10-BB-0023	SRR2316895	Cambodia	Battambang	South East Asia	2010	0.994	K10
IVC10-BB-0034	SRR2317109	Cambodia	Battambang	South East Asia	2010	0.955	K10
IVC10-BB-0035	SRR2317489	Cambodia	Battambang	South East Asia	2010	0.996	K10
IVC10-OM-0269	SRR2316867	Cambodia	Oddar Meanchey	South East Asia	2010	0.985	K10
IVC10-OM-0270	SRR2316875	Cambodia	Oddar Meanchey	South East Asia	2010	0.744	K10
IVC10-OM-0271	SRR2316879	Cambodia	Oddar Meanchey	South East Asia	2010	0.997	K10
IVC10-OM-0273	SRR2316883	Cambodia	Oddar Meanchey	South East Asia	2010	0.996	K10
IVC10-OM-0275	SRR2316887	Cambodia	Oddar Meanchey	South East Asia	2010	0.996	K10
IVC10-OM-0282	SRR2316889	Cambodia	Oddar Meanchey	South East Asia	2010	0.833	K10
IVC10-OM-0283	SRR2316890	Cambodia	Oddar Meanchey	South East Asia	2010	0.924	K10
IVC10-OM-0284	SRR2316891	Cambodia	Oddar Meanchey	South East Asia	2010	0.836	K10
IVC10-OM-0292	SRR2316892	Cambodia	Oddar Meanchey	South East Asia	2010	0.994	K10
IVC10-OM-0296	SRR2316893	Cambodia	Oddar Meanchey	South East Asia	2010	0.993	K10
IVC10-OM-0299	SRR2316894	Cambodia	Oddar Meanchey	South East Asia	2010	0.994	K10
IVC10-OM-0300	SRR2316920	Cambodia	Oddar Meanchey	South East Asia	2010	0.53	K10
IVC10-OM-0303	SRR2316922	Cambodia	Oddar Meanchey	South East Asia	2010	0.651	K10
IVC10-OM-0304	SRR2316923	Cambodia	Oddar Meanchey	South East Asia	2010	0.56	K10
IVC10-OM-0305	SRR2316924	Cambodia	Oddar Meanchey	South East Asia	2010	0.998	K10
IVC10-OM-0310	SRR2316925	Cambodia	Oddar Meanchey	South East Asia	2010	0.457	K10
IVC10-OM-0312	SRR2316926	Cambodia	Oddar Meanchey	South East Asia	2010	0.761	K10
IVC10-OM-0313	SRR2316970	Cambodia	Oddar Meanchey	South East Asia	2010	0.996	K10
IVC10-OM-0314	SRR2317000	Cambodia	Oddar Meanchey	South East Asia	2010	0.996	K10
IVC10-OM-0317	SRR2317001	Cambodia	Oddar Meanchey	South East Asia	2010	0.999	K10
IVC10-OM-0322	SRR2317142	Cambodia	Oddar Meanchey	South East Asia	2010	0.303	K10
IVC10-OM-0325	SRR2317171	Cambodia	Oddar Meanchey	South East Asia	2010	0.995	K10
IVC10-OM-0339	SRR2317223	Cambodia	Oddar Meanchey	South East Asia	2010	0.797	K10
IVC10-OM-0342	SRR2317268	Cambodia	Oddar Meanchey	South East Asia	2010	0.997	K10
IVC10-OM-0345	SRR2317321	Cambodia	Oddar Meanchey	South East Asia	2010	0.726	K10
IVC11-KP-0014	SRR2317560	Cambodia	Kampot	South East Asia	2011	0.994	K10
IVC11-KP-0017	SRR2315958	Cambodia	Kampot	South East Asia	2011	0.545	K10
IVC11-KP-0034	SRR2315988	Cambodia	Kampot	South East Asia	2011	0.994	K10
IVC11-KP-0053	SRR2316010	Cambodia	Kampot	South East Asia	2011	0.588	K10
IVC11-OM-0346	SRR2317322	Cambodia	Oddar Meanchey	South East Asia	2011	0.783	K10
IVC11-OM-0354	SRR2317410	Cambodia	Oddar Meanchey	South East Asia	2011	0.6	K10
IVC11-OM-0355	SRR2317444	Cambodia	Oddar Meanchey	South East Asia	2011	0.494	K10
IVC12-KP-0063	SRR2316011	Cambodia	Kampot	South East Asia	2012	0.583	K10
IVC12-KP-0067	SRR2316013	Cambodia	Kampot	South East Asia	2012	0.426	K10
IVC12-KP-0068	SRR2316015	Cambodia	Kampot	South East Asia	2012	0.732	K10
IVC12-KP-0070	SRR2316017	Cambodia	Kampot	South East Asia	2012	0.923	K10
IVC12-KP-0076	SRR2316032	Cambodia	Kampot	South East Asia	2012	0.959	K10
NorthKorean	SRR332562	North_Korea	North_Korea	South East Asia	1953	0	K8
PH0066-CW	ERR713940	Cambodia	Pursat	South East Asia	2009	0.928	K10
PH0073-CW	ERR713950	Cambodia	Pursat	South East Asia	2009	0.972	K10
PH0078-CW	ERR713954	Cambodia	Pursat	South East Asia	2009	0.987	K10
PH0079-CW	ERR713944	Cambodia	Pursat	South East Asia	2009	0.998	K10
PH0081-CW	ERR713945	Cambodia	Pursat	South East Asia	2009	0.997	K10
PH0084-CW	ERR713946	Cambodia	Pursat	South East Asia	2009	0.997	K10
PH0087-CW	ERR713937	Cambodia	Pursat	South East Asia	2009	0.998	K10
PH0090-CW	ERR713938	Cambodia	Pursat	South East Asia	2009	0.995	K10
PH0096-CW	ERR713960	Cambodia	Pursat	South East Asia	2009	0.996	K10
PH0098-C	ERR490276	Cambodia	Pursat	South East Asia	2009	0.913	K10
PH0099-CW	ERR713961	Cambodia	Pursat	South East Asia	2009	0.852	K10
PH0181-CW	ERR713942	Cambodia	Pursat	South East Asia	2010	0.995	K10
PH0185-CW	ERR713951	Cambodia	Pursat	South East Asia	2010	0.665	K10
PH0186-CW	ERR713952	Cambodia	Pursat	South East Asia	2010	0.57	K10
PH0311-CW	ERR713955	Cambodia	Pursat	South East Asia	2010	0.518	K10
PH1078-C	ERR490269	Cambodia	Pursat	South East Asia	2012	0.988	K10
PH1111-C	ERR586226	Cambodia	Pursat	South East Asia	2012	1	K10
PH1112-C	ERR490270	Cambodia	Pursat	South East Asia	2012	0.999	K10
PH1115-C	ERR490271	Cambodia	Pursat	South East Asia	2012	0.995	K10
PH1116-C	ERR490266	Cambodia	Pursat	South East Asia	2012	0.956	K10
PH1119-C	ERR490267	Cambodia	Pursat	South East Asia	2012	0.922	K10
PH1121-C	ERR490268	Cambodia	Pursat	South East Asia	2012	0.999	K10
PH1125-C	ERR490272	Cambodia	Pursat	South East Asia	2012	0.998	K10
PH1126-C	ERR490273	Cambodia	Pursat	South East Asia	2012	0.857	K10
PH1131-C	ERR490274	Cambodia	Pursat	South East Asia	2012	0.999	K10
PN0017-CW	ERR713947	Papua_New_Guinea	Madang	Oceania	2008	0.807	K7
PN0047-CW	ERR713948	Papua_New_Guinea	Madang	Oceania	2008	0.344	K7
PN0048-C	ERR484717	Papua_New_Guinea	Madang	Oceania	2008	0.999	K7
PN0066-C	ERR713957	Papua_New_Guinea	Madang	Oceania	2009	0.825	K7
PP0097-C	ERR979859	Peru	Iquitos	South America	2014	0.934	K9
PQ0012-CW	ERR713932	Brazil	Manaus	South America	2014	0.998	K3
PQ0014-CW	ERR713934	Brazil	Manaus	South America	2014	0.62	K3
PQ0015-CW	ERR713935	Brazil	Manaus	South America	2014	0.995	K3
PQ0016-CW	ERR713936	Brazil	Manaus	South America	2014	0.998	K3
PS0002-CWx	ERR713949	Sri_Lanka	Kataragama	South Asia	2010	0.926	K1
PV0063-CW	ERR713943	Vietnam	Binh Phuoc	South East Asia	2009	0.996	K10
PY0092-CW	ERR2299659	Malaysia	Sabah	Maritime SEA	2014	0.847	K6
PY0100-Cx	ERR2299663	Malaysia	Sabah	Maritime SEA	2013	0.993	K6
PY0109-CWx	ERR2299657	Malaysia	Sabah	Maritime SEA	2013	0.992	K4
PY0111-Cx	ERR2299661	Malaysia	Sabah	Maritime SEA	2013	0.857	K6
PY0117-C	ERR1475437	Malaysia	Sabah	Maritime SEA	2014	0.995	K4
PY0130-C	ERR2299660	Malaysia	Sabah	Maritime SEA	2013	0.998	K6
PY0131-C	ERR2299662	Malaysia	Sabah	Maritime SEA	2013	0.884	K6
PY0145-C	ERR2299658	Malaysia	Sabah	Maritime SEA	2010	0.968	K6
PY0152-C	ERR2299664	Malaysia	Sabah	Maritime SEA	2010	0.906	K6
PY0180-C	ERR2299655	Indonesia	Papua Indonesia (returning traveller)	Oceania	2014	0.987	K7
QS0058-C	ERR1035495	Ethiopia	Oromia	East Africa	2013	0.987	K5
QS0061-C	ERR1035497	Ethiopia	Oromia	East Africa	2014	0.989	K5
QS0063-C	ERR1035499	Ethiopia	Oromia	East Africa	2014	0.998	K5
QS0066-C	ERR1035500	Ethiopia	Oromia	East Africa	2013	0.997	K5
QS0068-C	ERR1035502	Ethiopia	Oromia	East Africa	2014	0.481	K5
QS0070-C	ERR1035504	Ethiopia	Oromia	East Africa	2014	0.997	K5
QS0073-C	ERR1035507	Ethiopia	Oromia	East Africa	2014	0.989	K5
QS0074-C	ERR1035508	Ethiopia	Oromia	East Africa	2014	0.787	K5
QS0076-C	ERR1035510	Ethiopia	Oromia	East Africa	2014	0.998	K5
QS0077-C	ERR1035511	Ethiopia	Oromia	East Africa	2014	0.997	K5
QS0078-C	ERR1035512	Ethiopia	Oromia	East Africa	2013	0.999	K5
QS0079-C	ERR1035513	Ethiopia	Oromia	East Africa	2013	0.997	K5
QS0080-C	ERR1035514	Ethiopia	Oromia	East Africa	2013	0.995	K5
QS0081-C	ERR1035515	Ethiopia	Oromia	East Africa	2013	0.991	K5
QS0084-C	ERR1035517	Ethiopia	Oromia	East Africa	2013	0.999	K5
QS0085-C	ERR1035518	Ethiopia	Oromia	East Africa	2013	0.614	K5
QS0086-C	ERR1035519	Ethiopia	Oromia	East Africa	2013	0.61	K5
QS0088-C	ERR1035521	Ethiopia	Oromia	East Africa	2013	0.998	K5
QS0089-C	ERR1035522	Ethiopia	Oromia	East Africa	2013	0.995	K5
QS0090-C	ERR1035523	Ethiopia	Oromia	East Africa	2013	0.998	K5
QS0091-C	ERR1035524	Ethiopia	Oromia	East Africa	2013	0.997	K5
QS0092-C	ERR1035525	Ethiopia	Oromia	East Africa	2013	0.998	K5
QS0093-C	ERR1035526	Ethiopia	Oromia	East Africa	2013	0.995	K5
QS0096-C	ERR1035529	Ethiopia	Oromia	East Africa	2013	0.997	K5
QS0097-C	ERR1035530	Ethiopia	Oromia	East Africa	2014	0.994	K5
QS0098-C	ERR1035531	Ethiopia	Oromia	East Africa	2014	0.822	K5
QS0099-C	ERR1035532	Ethiopia	Oromia	East Africa	2014	0.372	K5
QS0100-C	ERR1035533	Ethiopia	Oromia	East Africa	2014	0.997	K5
QS0102-C	ERR1035534	Ethiopia	Oromia	East Africa	2014	0.997	K5
QS0103-C	ERR1035535	Ethiopia	Oromia	East Africa	2014	0.998	K5
QS0105-C	ERR1035537	Ethiopia	Oromia	East Africa	2013	0.909	K5
QS0106-C	ERR1045263	Ethiopia	Oromia	East Africa	2013	0.776	K5
QS0107-C	ERR1045264	Ethiopia	Oromia	East Africa	2013	0.998	K5
QS0108-C	ERR1045265	Ethiopia	Oromia	East Africa	2013	0.857	K5
QS0114-C	ERR1045270	Ethiopia	Oromia	East Africa	2013	0.529	K5
QS0118-C	ERR1045272	Ethiopia	Oromia	East Africa	2013	0.873	K5
QS0120-C	ERR1045274	Ethiopia	Oromia	East Africa	2013	0.998	K5
QS0121-C	ERR1045275	Ethiopia	Oromia	East Africa	2013	0.998	K5
QS0122-C	ERR1045276	Ethiopia	Oromia	East Africa	2013	0.995	K5
QS0123-C	ERR1045277	Ethiopia	Oromia	East Africa	2013	0.998	K5
QS0124-C	ERR1045278	Ethiopia	Oromia	East Africa	2013	0.998	K5
QS0125-C	ERR1045279	Ethiopia	Oromia	East Africa	2013	0.998	K5
QS0137-C	ERR1045289	Ethiopia	Oromia	East Africa	2013	0.992	K5
QS0138-C	ERR1045290	Ethiopia	Oromia	East Africa	2013	0.997	K5
QS0141-C	ERR1045292	Ethiopia	Oromia	East Africa	2013	0.946	K5
QS0143-C	ERR1045294	Ethiopia	Oromia	East Africa	2013	0.995	K5
QS0146-C	ERR1045297	Ethiopia	Oromia	East Africa	2013	0.996	K5
QS0151-C	ERR1045299	Ethiopia	Oromia	East Africa	2013	0.996	K5
QS0172-C	ERR1106591	Ethiopia	Amhara	East Africa	2015	0.968	K5
QS0173-C	ERR1106592	Ethiopia	Amhara	East Africa	2015	0.997	K5
QS0176-C	ERR1106593	Ethiopia	Amhara	East Africa	2015	0.682	K5
QS0177-C	ERR1106594	Ethiopia	Amhara	East Africa	2015	0.998	K5
QS0178-C	ERR1106595	Ethiopia	Amhara	East Africa	2015	0.997	K5
QS0179-C	ERR1106596	Ethiopia	Amhara	East Africa	2015	0.998	K5
QS0181-C	ERR1106597	Ethiopia	Amhara	East Africa	2015	0.994	K5
QS0184-C	ERR1106598	Ethiopia	Amhara	East Africa	2015	0.998	K5
QS0185-C	ERR1106599	Ethiopia	Amhara	East Africa	2015	0.999	K5
QS0186-C	ERR1106600	Ethiopia	Amhara	East Africa	2015	0.999	K5
QS0187-C	ERR1106601	Ethiopia	Amhara	East Africa	2015	0.996	K5
QS0188-C	ERR1106602	Ethiopia	Amhara	East Africa	2015	0.99	K5
QS0189-C	ERR1106609	Ethiopia	Amhara	East Africa	2015	0.998	K5
QS0190-C	ERR1106610	Ethiopia	Amhara	East Africa	2015	0.91	K5
QS0191-C	ERR1106611	Ethiopia	Amhara	East Africa	2015	0.471	K5
QS0192-C	ERR1106588	Ethiopia	Amhara	East Africa	2015	0.998	K5
QS0193-C	ERR1106589	Ethiopia	Amhara	East Africa	2015	0.999	K5
QS0196-C	ERR1106603	Ethiopia	Oromia	East Africa	2014	0.999	K5
QS0197-C	ERR1106604	Ethiopia	Oromia	East Africa	2014	0.998	K5
QS0200-C	ERR1106605	Ethiopia	Oromia	East Africa	2014	0.924	K5
QX0001-C	ERR1787759	Iran	Iran	South Asia	2008	0.995	K1
QX0002-C	ERR1787768	Iran	Iran	South Asia	2007	0.496	K1
QX0003-C	ERR1787766	Iran	Iran	South Asia	2008	0.994	K1
QX0005-C	ERR1787767	Iran	Iran	South Asia	2008	0.816	K1
QX0010-C	ERR1787761	Iran	Iran	South Asia	2007	0.779	K1
VVX00848	ERR2299528	Malaysia	Sabah	Maritime SEA	2014	0.778	K6
VVX00855	ERR2299530	Malaysia	Sabah	Maritime SEA	2014	0.995	K4
VVX00857	ERR2299531	Malaysia	Sabah	Maritime SEA	2014	0.994	K4
VVX00863	ERR2299532	Ethiopia	Batu	East Africa	2012	0.995	K5
VVX00897	ERR2299536	Ethiopia	Batu	East Africa	2013	0.994	K5
VVX00949	ERR2299540	Sudan	Kassala	East Africa	2015	0.995	K5
VVX00959	ERR2299546	Sudan	Kassala	East Africa	2015	0.994	K1
VVX00960	ERR2299547	Sudan	Kassala	East Africa	2015	0.992	K1
VVX00964	ERR2299551	Sudan	Kassala	East Africa	2015	0.993	K5
VVX00975	ERR2299557	Colombia	Santa Cecilia	South America	2016	0.997	K9
VVX00976	ERR2299558	Colombia	Santa Cecilia	South America	2016	0.995	K9
VVX00986	ERR2299582	Colombia	Santa Cecilia	South America	2016	0.955	K9
VVX00990	ERR2299586	Colombia	Choco	South America	2016	0.957	K9
VVX01000	ERR2299596	Colombia	Choco	South America	2016	0.984	K9
VVX01008	ERR2299599	Vietnam	Krong Pa	South East Asia	2015	0.977	K10
VVX01012	ERR2299600	Vietnam	Krong Pa	South East Asia	2015	0.901	K10
VVX01019	ERR2299601	Vietnam	Krong Pa	South East Asia	2015	0.734	K10
VVX01021	ERR2299602	Vietnam	Krong Pa	South East Asia	2015	0.994	K10
VVX01023	ERR2299603	Vietnam	Krong Pa	South East Asia	2015	0.959	K10
VVX01026	ERR2299605	Vietnam	Krong Pa	South East Asia	2015	0.995	K10
VVX01030	ERR2299608	Vietnam	Krong Pa	South East Asia	2015	0.576	K10
VVX01032	ERR2299609	Vietnam	Dak O	South East Asia	2014	0.996	K10
VVX01035	ERR2299610	Vietnam	Dak O	South East Asia	2014	0.997	K10
VVX01038	ERR2299611	Vietnam	Dak O	South East Asia	2014	0.238	K10
VVX01040	ERR2299612	Vietnam	Dak O	South East Asia	2014	0.996	K10
VVX01053	ERR2299613	Vietnam	Dak O	South East Asia	2014	0.997	K10
VVX01054	ERR2299614	Vietnam	Dak O	South East Asia	2015	0.71	K10
VVX01055	ERR2299615	Vietnam	Dak O	South East Asia	2015	0.674	K10
VVX01056	ERR2299616	Vietnam	Dak O	South East Asia	2015	0.826	K10
VVX01057	ERR2299617	Vietnam	Dak O	South East Asia	2015	0.994	K10
VVX01058	ERR2299618	Vietnam	Dak O	South East Asia	2015	0.561	K10
VVX01065	ERR2299619	Vietnam	Dak O	South East Asia	2015	0.997	K10
VVX01067	ERR2299620	Vietnam	Dak O	South East Asia	2015	0.977	K10
VVX01069	ERR2299621	Vietnam	Dak O	South East Asia	2015	0.756	K10
VVX01071	ERR2299622	Vietnam	Dak O	South East Asia	2015	0.954	K10
VVX01077	ERR2299623	Vietnam	Dak O	South East Asia	2015	0.557	K10
VVX01078	ERR2299624	Vietnam	Dak O	South East Asia	2015	0.995	K10
VVX01082	ERR2299625	Vietnam	Dak O	South East Asia	2015	0.599	K10
VVX01084	ERR2299626	Vietnam	Dak O	South East Asia	2015	0.897	K10
VVX01087	ERR2299627	Vietnam	Dak O	South East Asia	2015	0.995	K10
VVX01101	ERR2299628	Vietnam	Binh Phuoc	South East Asia	2015	0.997	K10
VVX01103	ERR2299629	Vietnam	Binh Phuoc	South East Asia	2015	0.994	K10
VVX01108	ERR2299631	Vietnam	Binh Phuoc	South East Asia	2015	0.473	K10
VVX01109	ERR2299632	Vietnam	Binh Phuoc	South East Asia	2015	0.986	K10
VVX01110	ERR2299633	Vietnam	Binh Phuoc	South East Asia	2015	0.984	K10
VVX01111	ERR2299634	Vietnam	Binh Phuoc	South East Asia	2015	0.959	K10
VVX01133	ERR2299642	Vietnam	Binh Phuoc	South East Asia	2015	0.995	K10
VVX01136	ERR2299643	Vietnam	Binh Phuoc	South East Asia	2015	0.981	K10
VVX01137	ERR2299644	Vietnam	Binh Phuoc	South East Asia	2015	0.985	K10
VVX01138	ERR2299645	Indonesia	Papua Indonesia (returning traveller)	Oceania	2011	0.862	K7
VVX01139	ERR2299646	Indonesia	Papua Indonesia (returning traveller)	Oceania	2013	0.625	K7
VVX01142	ERR2299649	Indonesia	Papua Indonesia (returning traveller)	Oceania	2013	0.846	K7
VVX01143	ERR2299650	Indonesia	Papua Indonesia (returning traveller)	Oceania	2013	0.894	K7
VVX01145	ERR2299651	Indonesia	Papua Indonesia (returning traveller)	Oceania	2013	0.994	K7
VVX01146	ERR2299652	Indonesia	Papua Indonesia (returning traveller)	Oceania	2014	0.817	K7
VVX01147	ERR2299653	Indonesia	Papua Indonesia (returning traveller)	Oceania	2015	0.984	K7
VVX01148	ERR2299654	Indonesia	Papua Indonesia (returning traveller)	Oceania	2016	0.994	K7
VVX01150	ERR2678972	Thailand	Mae Sot	South East Asia	2016	0.994	K8
VVX01151	ERR2300677	Thailand	Mae Sot	South East Asia	2016	0.991	K8
VVX01152	ERR2678979	Thailand	Mae Sot	South East Asia	2016	0.961	K8
VVX01153	ERR2300675	Thailand	Mae Sot	South East Asia	2016	0.994	K8
VVX01161	ERR2678954	Thailand	Umphang	South East Asia	2016	0.992	K8
VVX01162	ERR2309730	Brazil	Manaus	South America	2016	0.97	K3
VVX01166	ERR2309731	Brazil	Manaus	South America	2016	0.99	K3
VVX01252	ERR2309877	Peru	Iquitos	South America	2015	0.994	K3
VVX01266	ERR2309872	Peru	Iquitos	South America	2015	0.995	K9
VVX01267	ERR2309847	Vietnam	Ho Chi Min	South East Asia	2015	0.939	K10
VVX01268	ERR2309848	Vietnam	Ho Chi Min	South East Asia	2015	0.994	K10
VVX01269	ERR2309849	Vietnam	Ho Chi Min	South East Asia	2015	0.992	K10
VVX01272	ERR2309850	Vietnam	Ho Chi Min	South East Asia	2015	0.544	K10
VVX01274	ERR2309851	Vietnam	Ho Chi Min	South East Asia	2015	0.995	K10
VVX01275	ERR2309869	Vietnam	Ho Chi Min	South East Asia	2015	0.994	K10
VVX01277	ERR2309855	Vietnam	Ho Chi Min	South East Asia	2015	0.655	K10
VVX01278	ERR2678987	Vietnam	Ho Chi Min	South East Asia	2015	0.98	K10
VVX01280	ERR2309856	Vietnam	Ho Chi Min	South East Asia	2015	0.98	K10
VVX01282	ERR2309857	Vietnam	Ho Chi Min	South East Asia	2015	0.593	K10
VVX01283	ERR2309858	Vietnam	Ho Chi Min	South East Asia	2015	0.77	K10
VVX01284	ERR2678988	Vietnam	Ho Chi Min	South East Asia	2015	0.993	K10
VVX01286	ERR2309860	Vietnam	Ho Chi Min	South East Asia	2015	0.91	K10
VVX01287	ERR2309861	Vietnam	Ho Chi Min	South East Asia	2015	0.997	K10
VVX01288	ERR2309863	Vietnam	Ho Chi Min	South East Asia	2015	0.996	K10
VVX01289	ERR2309864	Vietnam	Ho Chi Min	South East Asia	2015	0.476	K10
VVX01290	ERR2309865	Vietnam	Ho Chi Min	South East Asia	2015	0.978	K10
VVX01291	ERR2309866	Vietnam	Ho Chi Min	South East Asia	2015	0.994	K10
VVX01292	ERR2309867	Vietnam	Ho Chi Min	South East Asia	2016	0.977	K10
VVX01294	ERR2309862	Vietnam	Ho Chi Min	South East Asia	2016	0.634	K10
VVX01295	ERR2309859	Vietnam	Ho Chi Min	South East Asia	2016	0.995	K10
VVX01301	ERR2300667	Thailand	Bangkok	South East Asia	2014	0.986	K10
VVX01303	ERR2678966	Thailand	Bangkok	South East Asia	2014	0.983	K8
VVX01306	ERR2300672	Thailand	Bangkok	South East Asia	2014	0.979	K10
VVX01308	ERR2300674	Thailand	Bangkok	South East Asia	2014	0.995	K10
VVX01309	ERR2300673	Thailand	Bangkok	South East Asia	2014	0.86	K10
VVX01310	ERR2300671	Thailand	Bangkok	South East Asia	2015	0.871	K10
VVX01312	ERR2300669	Thailand	Bangkok	South East Asia	2015	0.994	K10
VVX01332	ERR2309899	Colombia	Cali	South America	2016	0.901	K9
VVX01391	ERR2300666	Thailand	Umphang	South East Asia	2016	0.996	K8
VVX01392	ERR2351946	Thailand	Umphang	South East Asia	2016	0.997	K8
VVX01393	ERR2678970	Thailand	Umphang	South East Asia	2016	0.989	K8
VVX01394	ERR2351935	Thailand	Umphang	South East Asia	2016	0.998	K8
VVX01395	ERR2309853	Vietnam	Ho Chi Min	South East Asia	2016	0.997	K10
VVX01396	ERR2309852	Vietnam	Ho Chi Min	South East Asia	2016	0.994	K10
VVX01398	ERR2309734	Vietnam	Ho Chi Min	South East Asia	2016	0.35	K10
VVX01404	ERR2678986	Vietnam	Ho Chi Min	South East Asia	2016	0.988	K10
VVX01408	ERR2309736	Vietnam	Ho Chi Min	South East Asia	2016	0.539	K10
VVX01409	ERR2309738	Vietnam	Ho Chi Min	South East Asia	2016	0.982	K10
VVX01410	ERR2309737	Vietnam	Ho Chi Min	South East Asia	2016	0.584	K10
VVX01411	ERR2309739	Vietnam	Ho Chi Min	South East Asia	2016	0.994	K10
VVX01412	ERR2309740	Vietnam	Ho Chi Min	South East Asia	2016	0.609	K10
VVX01414	ERR2309741	Vietnam	Ho Chi Min	South East Asia	2016	0.941	K10
VVX01416	ERR2309742	Vietnam	Ho Chi Min	South East Asia	2016	0.996	K10
VVX01417	ERR2309735	Vietnam	Ho Chi Min	South East Asia	2016	0.752	K10
VVX01421	ERR2309761	Peru	Iquitos	South America	2016	0.993	K9
VVX01439	ERR2309762	Peru	Iquitos	South America	2016	0.995	K9
VVX01445	ERR2309760	Peru	Iquitos	South America	2016	0.984	K3
VVX01456	ERR2309903	Peru	Iquitos	South America	2016	0.999	K9
VVX01525	ERR2309781	Brazil	Manaus	South America	2014	0.983	K3
VVX01541	ERR2309786	Brazil	Manaus	South America	2014	0.983	K3
VVX01542	ERR2309788	Brazil	Manaus	South America	2014	0.986	K3
VVX01545	ERR2309787	Brazil	Manaus	South America	2014	0.995	K3
VVX01623	ERR2351945	The_Philippines	Rio Tuba	Maritime SEA	2015	0.805	K10
VVX01628	ERR2351937	The_Philippines	Rio Tuba	Maritime SEA	2015	0.991	K10
VVX01647	ERR2300678	Thailand	Bangkok	South East Asia	2015	0.973	K10
VVX01653	ERR2300676	Thailand	Bangkok	South East Asia	2015	0.979	K10
VVX01667	ERR2351944	Thailand	Bangkok	South East Asia	2016	0.997	K10
VVX01669	ERR2309785	Cambodia	Oddar Meanchey	South East Asia	2015	0.997	K10
VVX01670	ERR2309743	Cambodia	Oddar Meanchey	South East Asia	2015	0.997	K10
VVX01671	ERR2309754	Cambodia	Oddar Meanchey	South East Asia	2015	0.99	K10
VVX01672	ERR2309744	Cambodia	Oddar Meanchey	South East Asia	2015	0.688	K10
VVX01673	ERR2309745	Cambodia	Oddar Meanchey	South East Asia	2015	0.99	K10
VVX01674	ERR2309746	Cambodia	Oddar Meanchey	South East Asia	2015	0.995	K10
VVX01675	ERR2300709	Cambodia	Oddar Meanchey	South East Asia	2015	0.984	K10
VVX01676	ERR2309748	Cambodia	Oddar Meanchey	South East Asia	2015	0.989	K10
VVX01678	ERR2309821	Cambodia	Oddar Meanchey	South East Asia	2015	0.996	K10
VVX01679	ERR2309750	Cambodia	Oddar Meanchey	South East Asia	2015	0.99	K10
VVX01680	ERR2309752	Cambodia	Oddar Meanchey	South East Asia	2015	0.943	K10
VVX01683	ERR2309784	Cambodia	Oddar Meanchey	South East Asia	2015	0.971	K10
VVX01685	ERR2309753	Cambodia	Oddar Meanchey	South East Asia	2015	0.453	K10
VVX01688	ERR2309783	Cambodia	Oddar Meanchey	South East Asia	2015	0.991	K10
VVX01690	ERR2309798	Cambodia	Oddar Meanchey	South East Asia	2015	0.558	K10
VVX01692	ERR2309747	Cambodia	Oddar Meanchey	South East Asia	2015	0.717	K10
VVX01694	ERR2309800	Cambodia	Oddar Meanchey	South East Asia	2015	0.995	K10
VVX01696	ERR2309802	Cambodia	Oddar Meanchey	South East Asia	2015	0.998	K10
VVX01697	ERR2309824	Cambodia	Oddar Meanchey	South East Asia	2015	0.84	K10
VVX01698	ERR2309803	Cambodia	Oddar Meanchey	South East Asia	2015	0.563	K10
VVX01702	ERR2309805	Cambodia	Oddar Meanchey	South East Asia	2015	0.995	K10
VVX01703	ERR2678978	Cambodia	Oddar Meanchey	South East Asia	2015	0.652	K10
VVX01706	ERR2309806	Cambodia	Oddar Meanchey	South East Asia	2015	0.886	K10
VVX01707	ERR2309807	Cambodia	Oddar Meanchey	South East Asia	2015	0.447	K10
VVX01709	ERR2309808	Cambodia	Oddar Meanchey	South East Asia	2015	0.991	K10
VVX01711	ERR2309810	Cambodia	Oddar Meanchey	South East Asia	2015	0.447	K10
VVX01713	ERR2309812	Cambodia	Oddar Meanchey	South East Asia	2015	0.983	K10
VVX01714	ERR2309813	Cambodia	Oddar Meanchey	South East Asia	2015	0.985	K10
VVX01716	ERR2309814	Cambodia	Oddar Meanchey	South East Asia	2015	0.987	K10
VVX01718	ERR2309815	Cambodia	Oddar Meanchey	South East Asia	2015	0.663	K10
VVX01720	ERR2678984	Cambodia	Oddar Meanchey	South East Asia	2015	0.638	K10
VVX01724	ERR2309829	Cambodia	Oddar Meanchey	South East Asia	2015	0.751	K10
VVX01725	ERR2309816	Cambodia	Oddar Meanchey	South East Asia	2015	0.954	K10
VVX01727	ERR2309817	Cambodia	Oddar Meanchey	South East Asia	2015	0.852	K10
VVX01729	ERR2309832	Cambodia	Oddar Meanchey	South East Asia	2015	0.947	K10
VVX01732	ERR2309834	Cambodia	Oddar Meanchey	South East Asia	2015	0.97	K10
VVX01735	ERR2309836	Cambodia	Oddar Meanchey	South East Asia	2015	0.985	K10
VVX01736	ERR2309837	Cambodia	Oddar Meanchey	South East Asia	2015	0.993	K10
VVX01738	ERR2309838	Cambodia	Oddar Meanchey	South East Asia	2015	0.62	K10
VVX01739	ERR2309839	Cambodia	Oddar Meanchey	South East Asia	2015	0.996	K10
VVX01740	ERR2309840	Cambodia	Oddar Meanchey	South East Asia	2015	0.982	K10
VVX01741	ERR2309841	Cambodia	Oddar Meanchey	South East Asia	2015	0.714	K10
VVX01743	ERR2309842	Cambodia	Oddar Meanchey	South East Asia	2015	0.994	K10
VVX01746	ERR2309793	Cambodia	Oddar Meanchey	South East Asia	2015	0.613	K10
VVX01747	ERR2309843	Cambodia	Oddar Meanchey	South East Asia	2015	0.822	K10
VVX01749	ERR2309844	Cambodia	Oddar Meanchey	South East Asia	2015	0.55	K10
VVX01751	ERR2496660	Cambodia	Oddar Meanchey	South East Asia	2015	0.983	K10
VVX01752	ERR2309846	Cambodia	Oddar Meanchey	South East Asia	2015	0.564	K10
VVX01755	ERR2496661	Cambodia	Oddar Meanchey	South East Asia	2015	0.851	K10
VVX01799	ERR2309789	Brazil	Manaus	South America	2014	0.981	K3
VVX01806	ERR2309751	Brazil	Manaus	South America	2015	0.985	K3
VVX01812	ERR2309779	Brazil	Manaus	South America	2015	0.998	K3
VVX01815	ERR2309777	Brazil	Manaus	South America	2015	0.827	K3
VVX01893	ERR2309769	Peru	Iquitos	South America	2015	0.999	K9
VVX01915	ERR2351923	Ethiopia	Gondar	East Africa	2016	0.992	K5
VVX01924	ERR2351921	Ethiopia	Jimma	East Africa	2016	0.993	K5
VVX01936	ERR2351929	Ethiopia	Jimma	East Africa	2016	0.992	K5
VVX01945	ERR2351927	Ethiopia	Jimma	East Africa	2016	0.991	K5
VVX01951	ERR2351926	Ethiopia	Jimma	East Africa	2016	0.996	K5
VVX01961	ERR2309726	Ethiopia	Gondar	East Africa	2015	0.994	K5
VVX01967	ERR2351922	Ethiopia	Gondar	East Africa	2016	0.96	K5
VVX01968	ERR2678951	Ethiopia	Gondar	East Africa	2016	0.508	K5
VVX01969	ERR2678953	Ethiopia	Gondar	East Africa	2016	0.994	K5
VVX01970	ERR2678952	Ethiopia	Gondar	East Africa	2016	0.988	K5
VVX01971	ERR2678949	Ethiopia	Gondar	East Africa	2016	0.913	K5
VVX01973	ERR2351919	Ethiopia	Gondar	East Africa	2016	0.824	K5
VVX01975	ERR2351918	Ethiopia	Gondar	East Africa	2016	0.907	K5
VVX01983	ERR2351925	Ethiopia	Gondar	East Africa	2016	0.892	K5
VVX01984	ERR2351924	Ethiopia	Gondar	East Africa	2016	0.754	K5
VVX01987	ERR2351920	The_Philippines	Rio Tuba	Maritime SEA	2015	0.994	K10
VVX02317	ERR2299666	Colombia	Tierralta	South America	2016	0.997	K9
VVX02318	ERR2299667	Colombia	Tierralta	South America	2016	0.995	K9
VVX02319	ERR2299668	Colombia	Tierralta	South America	2016	0.996	K9
VVX02320	ERR2299669	Colombia	Tierralta	South America	2016	0.99	K9
VVX02321	ERR2299670	Colombia	Tierralta	South America	2016	0.998	K9
VVX02323	ERR2299699	Colombia	Tierralta	South America	2016	0.995	K9
VVX02324	ERR2299672	Colombia	Tierralta	South America	2016	0.981	K9
VVX02325	ERR2299673	Colombia	Tierralta	South America	2016	0.995	K9
VVX02326	ERR2299674	Colombia	Tierralta	South America	2016	0.996	K9
VVX02327	ERR2299675	Colombia	Tierralta	South America	2016	0.997	K9
VVX02328	ERR2299704	Colombia	Tierralta	South America	2016	0.996	K9
VVX02331	ERR2299679	Colombia	Tierralta	South America	2016	0.997	K9
VVX02332	ERR2299680	Colombia	Tierralta	South America	2016	0.992	K9
VVX02333	ERR2299681	Colombia	Tierralta	South America	2016	0.995	K9
VVX02334	ERR2299682	Colombia	Tierralta	South America	2016	0.994	K9
VVX02335	ERR2299683	Colombia	Tierralta	South America	2016	0.995	K9
VVX02336	ERR2299684	Colombia	Tierralta	South America	2016	0.995	K9
VVX02337	ERR2299685	Colombia	Cordoba	South America	2017	0.998	K9
VVX02346	ERR2299718	Indonesia	Papua Indonesia (returning traveller)	Oceania	2017	0.998	K7
VVX11749	ERR2351705	Afghanistan	Jalalabad	South Asia	2014	0.997	K1
VVX11750	ERR2351706	Afghanistan	Jalalabad	South Asia	2014	0.998	K1
VVX11751	ERR2351707	Afghanistan	Jalalabad	South Asia	2014	0.998	K1
VVX11792	ERR2351732	Afghanistan	Jalalabad	South Asia	2015	0.998	K1
VVX11820	ERR2351747	Afghanistan	Jalalabad	South Asia	2015	0.986	K1
VVX11821	ERR2351748	Afghanistan	Jalalabad	South Asia	2015	0.993	K1
VVX11822	ERR2351749	Afghanistan	Jalalabad	South Asia	2015	0.998	K1
VVX11824	ERR2351751	Afghanistan	Jalalabad	South Asia	2015	0.934	K1
VVX11827	ERR2351753	Afghanistan	Jalalabad	South Asia	2015	0.636	K1
VVX11828	ERR2351754	Afghanistan	Jalalabad	South Asia	2015	0.613	K1
VVX11833	ERR2351757	Afghanistan	Jalalabad	South Asia	2015	0.997	K1
VVX11843	ERR2351761	Afghanistan	Jalalabad	South Asia	2015	0.993	K1
VVX11847	ERR2351764	Afghanistan	Jalalabad	South Asia	2015	0.984	K1
VVX11848	ERR2351765	Afghanistan	Jalalabad	South Asia	2015	0.987	K1
VVX11849	ERR2351766	Afghanistan	Jalalabad	South Asia	2015	0.871	K1
VVX11874	ERR2351779	Afghanistan	Jalalabad	South Asia	2015	0.809	K1
VVX11905	ERR2351798	Afghanistan	Jalalabad	South Asia	2015	0.988	K1
VVX11906	ERR2351799	Afghanistan	Jalalabad	South Asia	2015	0.983	K1
VVX11907	ERR2351800	Afghanistan	Jalalabad	South Asia	2015	0.993	K1
VVX11910	ERR2351803	Afghanistan	Jalalabad	South Asia	2015	0.801	K1
VVX11912	ERR2351805	Afghanistan	Jalalabad	South Asia	2015	0.997	K1
VVX11916	ERR2351846	Afghanistan	Jalalabad	South Asia	2015	0.998	K1
VVX11917	ERR2351847	Afghanistan	Jalalabad	South Asia	2015	0.998	K1
VVX11920	ERR2351849	Afghanistan	Jalalabad	South Asia	2015	0.451	K1
VVX11924	ERR2351852	Afghanistan	Jalalabad	South Asia	2015	0.781	K1
VVX11928	ERR2351856	Afghanistan	Jalalabad	South Asia	2015	0.836	K1
VVX11932	ERR2351859	Afghanistan	Laghman	South Asia	2014	0.818	K1
VVX11934	ERR2351860	Afghanistan	Laghman	South Asia	2014	0.997	K1
VVX11958	ERR2351880	Afghanistan	Laghman	South Asia	2014	0.997	K1
VVX11983	ERR2351903	Afghanistan	Laghman	South Asia	2015	0.998	K1
VVX11997	ERR2351916	Afghanistan	Laghman	South Asia	2015	0.869	K1
VVX12008	ERR2309622	Afghanistan	Laghman	South Asia	2015	0.997	K1
VVX12009	ERR2309623	Afghanistan	Laghman	South Asia	2015	0.997	K1
VVX12022	ERR2309634	Afghanistan	Laghman	South Asia	2016	0.973	K1
VVX12027	ERR2309638	Afghanistan	Laghman	South Asia	2014	0.959	K1
VVX12042	ERR2309651	Afghanistan	Laghman	South Asia	2016	0.996	K1
VVX12045	ERR2309652	Vietnam	Dak O	South East Asia	2015	0.877	K10
VVX12046	ERR2309653	Vietnam	Dak O	South East Asia	2016	0.642	K10
VVX12050	ERR2309654	Vietnam	Dak O	South East Asia	2016	0.995	K10
VVX12052	ERR2309655	Vietnam	Dak O	South East Asia	2016	0.991	K10
VVX12053	ERR2309656	Vietnam	Dak O	South East Asia	2016	0.951	K10
VVX12055	ERR2309657	Vietnam	Dak O	South East Asia	2016	0.996	K10
VVX12058	ERR2309658	Vietnam	Dak O	South East Asia	2016	0.994	K10
VVX12063	ERR2309659	Vietnam	Krong Pa	South East Asia	2015	0.995	K10
VVX12075	ERR2309660	Vietnam	Krong Pa	South East Asia	2015	0.877	K10
VVX12077	ERR2309661	Vietnam	Krong Pa	South East Asia	2015	0.997	K10
VVX12079	ERR2309663	Vietnam	Krong Pa	South East Asia	2015	0.68	K10
VVX12080	ERR2309664	Vietnam	Krong Pa	South East Asia	2015	0.997	K10
VVX12082	ERR2309665	Vietnam	Krong Pa	South East Asia	2015	0.997	K10
VVX12083	ERR2309666	Vietnam	Krong Pa	South East Asia	2015	0.744	K10
VVX12084	ERR2309667	Vietnam	Krong Pa	South East Asia	2015	0.996	K10
VVX12086	ERR2309668	Vietnam	Krong Pa	South East Asia	2015	0.892	K10
VVX12090	ERR2309669	Vietnam	Krong Pa	South East Asia	2015	0.987	K10
VVX12095	ERR2309670	Vietnam	Krong Pa	South East Asia	2015	0.996	K10
VVX12102	ERR2309671	Vietnam	Krong Pa	South East Asia	2015	0.994	K10
VVX12105	ERR2309672	Vietnam	Krong Pa	South East Asia	2015	0.597	K10
VVX12112	ERR2309673	Vietnam	Krong Pa	South East Asia	2016	0.983	K10
VVX12113	ERR2309674	Vietnam	Krong Pa	South East Asia	2016	0.658	K10
VVX12116	ERR2309675	Vietnam	Krong Pa	South East Asia	2016	0.996	K10
VVX12118	ERR2309676	Vietnam	Krong Pa	South East Asia	2016	0.997	K10
VVX12126	ERR2309677	Vietnam	Krong Pa	South East Asia	2016	0.997	K10
VVX12127	ERR2309678	Vietnam	Krong Pa	South East Asia	2016	0.997	K10
VVX12151	ERR2309686	Vietnam	Krong Pa	South East Asia	2016	0.997	K10
VVX12155	ERR2309687	Vietnam	Krong Pa	South East Asia	2016	0.995	K10
mauritania	SRR332413	Mauritania	Mauritania I	West Africa	1996	0	K1
PJ0011-C	ftp://ngs.sanger.ac.uk/production/malaria/Resource/30	Indonesia	Papua	Oceania	2011	0.834	K7
PJ0012-Cx	ftp://ngs.sanger.ac.uk/production/malaria/Resource/30	Indonesia	Papua	Oceania	2011	0.995	K7
PJ0013-C	ftp://ngs.sanger.ac.uk/production/malaria/Resource/30	Indonesia	Papua	Oceania	2011	0.662	K7
PJ0016-C	ftp://ngs.sanger.ac.uk/production/malaria/Resource/30	Indonesia	Papua	Oceania	2011	0.325	K7
PJ0018-C	ftp://ngs.sanger.ac.uk/production/malaria/Resource/30	Indonesia	Papua	Oceania	2011	0.914	K7
PJ0019-CW	ftp://ngs.sanger.ac.uk/production/malaria/Resource/30	Indonesia	Papua	Oceania	2011	0.373	K7
PJ0020-CW	ftp://ngs.sanger.ac.uk/production/malaria/Resource/30	Indonesia	Papua	Oceania	2011	0.934	K7
PJ0021-CW	ftp://ngs.sanger.ac.uk/production/malaria/Resource/30	Indonesia	Papua	Oceania	2011	0.995	K7
PJ0022-CW	ftp://ngs.sanger.ac.uk/production/malaria/Resource/30	Indonesia	Papua	Oceania	2011	0.989	K7
PJ0024-C	ftp://ngs.sanger.ac.uk/production/malaria/Resource/30	Indonesia	Papua	Oceania	2011	0.883	K7
PJ0025-C	ftp://ngs.sanger.ac.uk/production/malaria/Resource/30	Indonesia	Papua	Oceania	2011	0.997	K7
PJ0026-CW	ftp://ngs.sanger.ac.uk/production/malaria/Resource/30	Indonesia	Papua	Oceania	2011	0.997	K7
PJ0027-C	ftp://ngs.sanger.ac.uk/production/malaria/Resource/30	Indonesia	Papua	Oceania	2011	0.996	K7
PJ0030-C	ftp://ngs.sanger.ac.uk/production/malaria/Resource/30	Indonesia	Papua	Oceania	2011	0.998	K7
PJ0031-C	ftp://ngs.sanger.ac.uk/production/malaria/Resource/30	Indonesia	Papua	Oceania	2011	0.586	K7
PJ0032-C	ftp://ngs.sanger.ac.uk/production/malaria/Resource/30	Indonesia	Papua	Oceania	2011	0.997	K7
PJ0033-C	ftp://ngs.sanger.ac.uk/production/malaria/Resource/30	Indonesia	Papua	Oceania	2011	0.852	K7
PJ0034-CW	ftp://ngs.sanger.ac.uk/production/malaria/Resource/30	Indonesia	Papua	Oceania	2011	0.52	K7
PJ0035-C	ftp://ngs.sanger.ac.uk/production/malaria/Resource/30	Indonesia	Papua	Oceania	2011	0.998	K7
PJ0036-CW	ftp://ngs.sanger.ac.uk/production/malaria/Resource/30	Indonesia	Papua	Oceania	2011	0.925	K7
PJ0037-C	ftp://ngs.sanger.ac.uk/production/malaria/Resource/30	Indonesia	Papua	Oceania	2011	0.996	K7
PJ0038-CW	ftp://ngs.sanger.ac.uk/production/malaria/Resource/30	Indonesia	Papua	Oceania	2011	0.998	K7
PJ0038-Cx	ftp://ngs.sanger.ac.uk/production/malaria/Resource/30	Indonesia	Papua	Oceania	2011	0.795	K7
PJ0041-C	ftp://ngs.sanger.ac.uk/production/malaria/Resource/30	Indonesia	Papua	Oceania	2011	0.764	K7
PJ0042-C	ftp://ngs.sanger.ac.uk/production/malaria/Resource/30	Indonesia	Papua	Oceania	2011	0.996	K7
PJ0043-C	ftp://ngs.sanger.ac.uk/production/malaria/Resource/30	Indonesia	Papua	Oceania	2011	0.997	K7
PJ0046-C	ftp://ngs.sanger.ac.uk/production/malaria/Resource/30	Indonesia	Papua	Oceania	2011	0.997	K7
PJ0047-C	ftp://ngs.sanger.ac.uk/production/malaria/Resource/30	Indonesia	Papua	Oceania	2011	0.637	K7
PJ0048-CW	ftp://ngs.sanger.ac.uk/production/malaria/Resource/30	Indonesia	Papua	Oceania	2011	0.763	K7
PJ0049-C	ftp://ngs.sanger.ac.uk/production/malaria/Resource/30	Indonesia	Papua	Oceania	2011	0.995	K7
PJ0055-C	ftp://ngs.sanger.ac.uk/production/malaria/Resource/30	Indonesia	Papua	Oceania	2011	0.996	K7
PJ0056-CW	ftp://ngs.sanger.ac.uk/production/malaria/Resource/30	Indonesia	Papua	Oceania	2011	0.995	K7
PJ0057-C	ftp://ngs.sanger.ac.uk/production/malaria/Resource/30	Indonesia	Papua	Oceania	2012	0.784	K7
PJ0058-CW	ftp://ngs.sanger.ac.uk/production/malaria/Resource/30	Indonesia	Papua	Oceania	2012	0.989	K7
PJ0059-C	ftp://ngs.sanger.ac.uk/production/malaria/Resource/30	Indonesia	Papua	Oceania	2012	0.85	K7
PJ0060-C	ftp://ngs.sanger.ac.uk/production/malaria/Resource/30	Indonesia	Papua	Oceania	2012	0.918	K7
PJ0061-CW	ftp://ngs.sanger.ac.uk/production/malaria/Resource/30	Indonesia	Papua	Oceania	2012	0.996	K7
PJ0062-C	ftp://ngs.sanger.ac.uk/production/malaria/Resource/30	Indonesia	Papua	Oceania	2012	0.887	K7
PJ0063-C	ftp://ngs.sanger.ac.uk/production/malaria/Resource/30	Indonesia	Papua	Oceania	2012	0.92	K7
PJ0067-CW	ftp://ngs.sanger.ac.uk/production/malaria/Resource/30	Indonesia	Papua	Oceania	2012	0.713	K7
PJ0068-C	ftp://ngs.sanger.ac.uk/production/malaria/Resource/30	Indonesia	Papua	Oceania	2012	0.516	K7
PJ0069-CW	ftp://ngs.sanger.ac.uk/production/malaria/Resource/30	Indonesia	Papua	Oceania	2012	0.372	K7
PJ0069-Cx	ftp://ngs.sanger.ac.uk/production/malaria/Resource/30	Indonesia	Papua	Oceania	2012	0.99	K7
PJ0071-C	ftp://ngs.sanger.ac.uk/production/malaria/Resource/30	Indonesia	Papua	Oceania	2012	0.998	K7
PJ0072-C	ftp://ngs.sanger.ac.uk/production/malaria/Resource/30	Indonesia	Papua	Oceania	2012	0.951	K7
PJ0074-C	ftp://ngs.sanger.ac.uk/production/malaria/Resource/30	Indonesia	Papua	Oceania	2012	0.997	K7
PJ0075-CW	ftp://ngs.sanger.ac.uk/production/malaria/Resource/30	Indonesia	Papua	Oceania	2012	0.524	K7
PJ0075-Cx	ftp://ngs.sanger.ac.uk/production/malaria/Resource/30	Indonesia	Papua	Oceania	2012	0.991	K7
PJ0078-C	ftp://ngs.sanger.ac.uk/production/malaria/Resource/30	Indonesia	Papua	Oceania	2012	0.946	K7
PJ0079-C	ftp://ngs.sanger.ac.uk/production/malaria/Resource/30	Indonesia	Papua	Oceania	2012	0.861	K7
PJ0082-C	ftp://ngs.sanger.ac.uk/production/malaria/Resource/30	Indonesia	Papua	Oceania	2012	0.865	K7
PJ0085-C	ftp://ngs.sanger.ac.uk/production/malaria/Resource/30	Indonesia	Papua	Oceania	2012	0.942	K7
PJ0086-C	ftp://ngs.sanger.ac.uk/production/malaria/Resource/30	Indonesia	Papua	Oceania	2012	0.996	K7
PJ0087-CW	ftp://ngs.sanger.ac.uk/production/malaria/Resource/30	Indonesia	Papua	Oceania	2012	0.997	K7
PJ0088-Cx	ftp://ngs.sanger.ac.uk/production/malaria/Resource/30	Indonesia	Papua	Oceania	2011	0.42	K7
PJ0090-CW	ftp://ngs.sanger.ac.uk/production/malaria/Resource/30	Indonesia	Papua	Oceania	2011	0.902	K7
PJ0093-C	ftp://ngs.sanger.ac.uk/production/malaria/Resource/30	Indonesia	Papua	Oceania	2011	0.996	K7
PJ0094-CW	ftp://ngs.sanger.ac.uk/production/malaria/Resource/30	Indonesia	Papua	Oceania	2011	0.989	K7
PJ0097-C	ftp://ngs.sanger.ac.uk/production/malaria/Resource/30	Indonesia	Papua	Oceania	2012	0.663	K7
PJ0098-C	ftp://ngs.sanger.ac.uk/production/malaria/Resource/30	Indonesia	Papua	Oceania	2012	0.824	K7
PJ0099-C	ftp://ngs.sanger.ac.uk/production/malaria/Resource/30	Indonesia	Papua	Oceania	2012	0.997	K7
PJ0100-CW	ftp://ngs.sanger.ac.uk/production/malaria/Resource/30	Indonesia	Papua	Oceania	2012	0.726	K7
PJ0104-CW	ftp://ngs.sanger.ac.uk/production/malaria/Resource/30	Indonesia	Papua	Oceania	2012	0.998	K7
PJ0106-CW	ftp://ngs.sanger.ac.uk/production/malaria/Resource/30	Indonesia	Papua	Oceania	2012	0.995	K7
PJ0106-Cx	ftp://ngs.sanger.ac.uk/production/malaria/Resource/30	Indonesia	Papua	Oceania	2012	0.659	K7
PJ0110-CW	ftp://ngs.sanger.ac.uk/production/malaria/Resource/30	Indonesia	Papua	Oceania	2012	0.993	K7
PJ0112-CW	ftp://ngs.sanger.ac.uk/production/malaria/Resource/30	Indonesia	Papua	Oceania	2013	0.797	K7
PJ0113-CW	ftp://ngs.sanger.ac.uk/production/malaria/Resource/30	Indonesia	Papua	Oceania	2011	0.667	K7
PJ0117-CW	ftp://ngs.sanger.ac.uk/production/malaria/Resource/30	Indonesia	Papua	Oceania	2013	0.989	K7
PJ0117-Cx	ftp://ngs.sanger.ac.uk/production/malaria/Resource/30	Indonesia	Papua	Oceania	2013	0.995	K7
PJ0120-C	ftp://ngs.sanger.ac.uk/production/malaria/Resource/30	Indonesia	Papua	Oceania	2013	0.512	K7
PJ0122-C	ftp://ngs.sanger.ac.uk/production/malaria/Resource/30	Indonesia	Papua	Oceania	2013	0.928	K7
PJ0123-C	ftp://ngs.sanger.ac.uk/production/malaria/Resource/30	Indonesia	Papua	Oceania	2013	0.997	K7
PJ0125-CW	ftp://ngs.sanger.ac.uk/production/malaria/Resource/30	Indonesia	Papua	Oceania	2013	0.389	K7
PJ0127-CW	ftp://ngs.sanger.ac.uk/production/malaria/Resource/30	Indonesia	Papua	Oceania	2013	0.997	K7
PJ0128-C	ftp://ngs.sanger.ac.uk/production/malaria/Resource/30	Indonesia	Papua	Oceania	2013	0.994	K7
PJ0273-C	ftp://ngs.sanger.ac.uk/production/malaria/Resource/30	Indonesia	Papua	Oceania	2011	0.998	K7
PJ0276-C	ftp://ngs.sanger.ac.uk/production/malaria/Resource/30	Indonesia	Papua	Oceania	2011	0.553	K7
PJ0277-C	ftp://ngs.sanger.ac.uk/production/malaria/Resource/30	Indonesia	Papua	Oceania	2011	0.993	K7
PJ0278-C	ftp://ngs.sanger.ac.uk/production/malaria/Resource/30	Indonesia	Papua	Oceania	2011	0.997	K7
PJ0279-C	ftp://ngs.sanger.ac.uk/production/malaria/Resource/30	Indonesia	Papua	Oceania	2011	0.992	K7
PJ0284-C	ftp://ngs.sanger.ac.uk/production/malaria/Resource/30	Indonesia	Papua	Oceania	2012	0.998	K7
PJ0285-C	ftp://ngs.sanger.ac.uk/production/malaria/Resource/30	Indonesia	Papua	Oceania	2012	0.783	K7
PJ0293-C	ftp://ngs.sanger.ac.uk/production/malaria/Resource/30	Indonesia	Papua	Oceania	2013	0.976	K7
PJ0294-C	ftp://ngs.sanger.ac.uk/production/malaria/Resource/30	Indonesia	Papua	Oceania	2013	0.993	K7
PJ0295-C	ftp://ngs.sanger.ac.uk/production/malaria/Resource/30	Indonesia	Papua	Oceania	2013	0.884	K7
PJ0296-C	ftp://ngs.sanger.ac.uk/production/malaria/Resource/30	Indonesia	Papua	Oceania	2013	0.997	K7
PJ0297-C	ftp://ngs.sanger.ac.uk/production/malaria/Resource/30	Indonesia	Papua	Oceania	2013	0.852	K7
PJ0298-C	ftp://ngs.sanger.ac.uk/production/malaria/Resource/30	Indonesia	Papua	Oceania	2013	0.998	K7
PJ0299-C	ftp://ngs.sanger.ac.uk/production/malaria/Resource/30	Indonesia	Papua	Oceania	2013	0.998	K7
PJ0300-C	ftp://ngs.sanger.ac.uk/production/malaria/Resource/30	Indonesia	Papua	Oceania	2013	0.908	K7
PJ0301-C	ftp://ngs.sanger.ac.uk/production/malaria/Resource/30	Indonesia	Papua	Oceania	2014	0.678	K7
PJ0302-C	ftp://ngs.sanger.ac.uk/production/malaria/Resource/30	Indonesia	Papua	Oceania	2014	0.223	K7
PJ0303-C	ftp://ngs.sanger.ac.uk/production/malaria/Resource/30	Indonesia	Papua	Oceania	2014	0.997	K7
PJ0305-C	ftp://ngs.sanger.ac.uk/production/malaria/Resource/30	Indonesia	Papua	Oceania	2014	0.866	K7
PJ0307-C	ftp://ngs.sanger.ac.uk/production/malaria/Resource/30	Indonesia	Papua	Oceania	2014	0.996	K7
PJ0308-C	ftp://ngs.sanger.ac.uk/production/malaria/Resource/30	Indonesia	Papua	Oceania	2014	0.728	K7
PJ0309-C	ftp://ngs.sanger.ac.uk/production/malaria/Resource/30	Indonesia	Papua	Oceania	2014	0.997	K7
PJ0312-C	ftp://ngs.sanger.ac.uk/production/malaria/Resource/30	Indonesia	Papua	Oceania	2011	0.996	K7
PJ0314-C	ftp://ngs.sanger.ac.uk/production/malaria/Resource/30	Indonesia	Papua	Oceania	2013	0.938	K7
PJ0315-C	ftp://ngs.sanger.ac.uk/production/malaria/Resource/30	Indonesia	Papua	Oceania	2013	0.882	K7
PJ0316-C	ftp://ngs.sanger.ac.uk/production/malaria/Resource/30	Indonesia	Papua	Oceania	2013	0.997	K7
PJ0317-C	ftp://ngs.sanger.ac.uk/production/malaria/Resource/30	Indonesia	Papua	Oceania	2013	0.991	K7
PJ0318-C	ftp://ngs.sanger.ac.uk/production/malaria/Resource/30	Indonesia	Papua	Oceania	2013	0.977	K7
PJ0319-C	ftp://ngs.sanger.ac.uk/production/malaria/Resource/30	Indonesia	Papua	Oceania	2014	0.894	K7
PJ0322-C	ftp://ngs.sanger.ac.uk/production/malaria/Resource/30	Indonesia	Papua	Oceania	2014	0.792	K7
PJ0323-C	ftp://ngs.sanger.ac.uk/production/malaria/Resource/30	Indonesia	Papua	Oceania	2014	0.988	K7
VVX04272	ftp://ngs.sanger.ac.uk/production/malaria/Resource/30	Indonesia	Papua	Oceania	2014	0.742	K7
VVX04273	ftp://ngs.sanger.ac.uk/production/malaria/Resource/30	Indonesia	Papua	Oceania	2014	0.995	K7
VVX04274	ftp://ngs.sanger.ac.uk/production/malaria/Resource/30	Indonesia	Papua	Oceania	2015	0.976	K7
VVX04275	ftp://ngs.sanger.ac.uk/production/malaria/Resource/30	Indonesia	Papua	Oceania	2015	0.993	K7
VVX04276	ftp://ngs.sanger.ac.uk/production/malaria/Resource/30	Indonesia	Papua	Oceania	2015	0.745	K7
VVX04277	ftp://ngs.sanger.ac.uk/production/malaria/Resource/30	Indonesia	Papua	Oceania	2015	0.993	K7
VVX04278	ftp://ngs.sanger.ac.uk/production/malaria/Resource/30	Indonesia	Papua	Oceania	2015	0.993	K7
VVX04279	ftp://ngs.sanger.ac.uk/production/malaria/Resource/30	Indonesia	Papua	Oceania	2015	0.803	K7
VVX04280	ftp://ngs.sanger.ac.uk/production/malaria/Resource/30	Indonesia	Papua	Oceania	2015	0.993	K7
VVX04281	ftp://ngs.sanger.ac.uk/production/malaria/Resource/30	Indonesia	Papua	Oceania	2015	0.994	K7
VVX04282	ftp://ngs.sanger.ac.uk/production/malaria/Resource/30	Indonesia	Papua	Oceania	2015	0.961	K7
VVX04283	ftp://ngs.sanger.ac.uk/production/malaria/Resource/30	Indonesia	Papua	Oceania	2015	0.874	K7
VVX04285	ftp://ngs.sanger.ac.uk/production/malaria/Resource/30	Indonesia	Papua	Oceania	2015	0.993	K7
VVX04286	ftp://ngs.sanger.ac.uk/production/malaria/Resource/30	Indonesia	Papua	Oceania	2015	0.99	K7
VVX04287	ftp://ngs.sanger.ac.uk/production/malaria/Resource/30	Indonesia	Papua	Oceania	2016	0.698	K7
VVX04288	ftp://ngs.sanger.ac.uk/production/malaria/Resource/30	Indonesia	Papua	Oceania	2016	0.98	K7
VVX04289	ftp://ngs.sanger.ac.uk/production/malaria/Resource/30	Indonesia	Papua	Oceania	2016	0.352	K7
VVX04290	ftp://ngs.sanger.ac.uk/production/malaria/Resource/30	Indonesia	Papua	Oceania	2016	0.994	K7
VVX04291	ftp://ngs.sanger.ac.uk/production/malaria/Resource/30	Indonesia	Papua	Oceania	2016	0.974	K7
VVX04293	ftp://ngs.sanger.ac.uk/production/malaria/Resource/30	Indonesia	Papua	Oceania	2016	0.994	K7
VVX04295	ftp://ngs.sanger.ac.uk/production/malaria/Resource/30	Indonesia	Papua	Oceania	2017	0.638	K7
VVX04298	ftp://ngs.sanger.ac.uk/production/malaria/Resource/30	Indonesia	Papua	Oceania	2017	0.872	K7
VVX04300	ftp://ngs.sanger.ac.uk/production/malaria/Resource/30	Indonesia	Papua	Oceania	2017	0.984	K7
VVX04302	ftp://ngs.sanger.ac.uk/production/malaria/Resource/30	Indonesia	Papua	Oceania	2016	0.866	K7
VVX04304	ftp://ngs.sanger.ac.uk/production/malaria/Resource/30	Indonesia	Papua	Oceania	2016	0.995	K7
VVX04305	ftp://ngs.sanger.ac.uk/production/malaria/Resource/30	Indonesia	Papua	Oceania	2016	0.994	K7
VVX04306	ftp://ngs.sanger.ac.uk/production/malaria/Resource/30	Indonesia	Papua	Oceania	2017	0.991	K7
VVX04307	ftp://ngs.sanger.ac.uk/production/malaria/Resource/30	Indonesia	Papua	Oceania	2017	0.458	K7
VVX04308	ftp://ngs.sanger.ac.uk/production/malaria/Resource/30	Indonesia	Papua	Oceania	2017	0.912	K7
VVX04310	ftp://ngs.sanger.ac.uk/production/malaria/Resource/30	Indonesia	Papua	Oceania	2017	0.557	K7
VVX04311	ftp://ngs.sanger.ac.uk/production/malaria/Resource/30	Indonesia	Papua	Oceania	2008	0.81	K7
VVX04313	ftp://ngs.sanger.ac.uk/production/malaria/Resource/30	Indonesia	Papua	Oceania	2008	0.699	K7
VVX04314	ftp://ngs.sanger.ac.uk/production/malaria/Resource/30	Indonesia	Papua	Oceania	2008	0.98	K7
VVX04315	ftp://ngs.sanger.ac.uk/production/malaria/Resource/30	Indonesia	Papua	Oceania	2008	0.996	K7
VVX04321	ftp://ngs.sanger.ac.uk/production/malaria/Resource/30	Indonesia	Papua	Oceania	2008	0.679	K7
VVX04322	ftp://ngs.sanger.ac.uk/production/malaria/Resource/30	Indonesia	Papua	Oceania	2008	0.973	K7
VVX04323	ftp://ngs.sanger.ac.uk/production/malaria/Resource/30	Indonesia	Papua	Oceania	2008	0.966	K7
VVX04324	ftp://ngs.sanger.ac.uk/production/malaria/Resource/30	Indonesia	Papua	Oceania	2008	0.905	K7
VVX04326	ftp://ngs.sanger.ac.uk/production/malaria/Resource/30	Indonesia	Papua	Oceania	2009	0.97	K7
VVX04330	ftp://ngs.sanger.ac.uk/production/malaria/Resource/30	Indonesia	Papua	Oceania	2009	0.992	K7
VVX04331	ftp://ngs.sanger.ac.uk/production/malaria/Resource/30	Indonesia	Papua	Oceania	2009	0.984	K7
VVX04332	ftp://ngs.sanger.ac.uk/production/malaria/Resource/30	Indonesia	Papua	Oceania	2009	0.871	K7
VVX04333	ftp://ngs.sanger.ac.uk/production/malaria/Resource/30	Indonesia	Papua	Oceania	2009	0.8	K7
VVX04334	ftp://ngs.sanger.ac.uk/production/malaria/Resource/30	Indonesia	Papua	Oceania	2009	0.994	K7
VVX04335	ftp://ngs.sanger.ac.uk/production/malaria/Resource/30	Indonesia	Papua	Oceania	2009	0.994	K7
VVX04336	ftp://ngs.sanger.ac.uk/production/malaria/Resource/30	Indonesia	Papua	Oceania	2009	0.991	K7
VVX04337	ftp://ngs.sanger.ac.uk/production/malaria/Resource/30	Indonesia	Papua	Oceania	2009	0.996	K7
VVX04338	ftp://ngs.sanger.ac.uk/production/malaria/Resource/30	Indonesia	Papua	Oceania	2009	0.828	K7
VVX04339	ftp://ngs.sanger.ac.uk/production/malaria/Resource/30	Indonesia	Papua	Oceania	2009	0.989	K7
VVX04340	ftp://ngs.sanger.ac.uk/production/malaria/Resource/30	Indonesia	Papua	Oceania	2009	0.953	K7
VVX04341	ftp://ngs.sanger.ac.uk/production/malaria/Resource/30	Indonesia	Papua	Oceania	2009	0.451	K7
VVX04342	ftp://ngs.sanger.ac.uk/production/malaria/Resource/30	Indonesia	Papua	Oceania	2009	0.487	K7
VVX04345	ftp://ngs.sanger.ac.uk/production/malaria/Resource/30	Indonesia	Papua	Oceania	2009	0.562	K7
VVX04346	ftp://ngs.sanger.ac.uk/production/malaria/Resource/30	Indonesia	Papua	Oceania	2009	0.987	K7
VVX04347	ftp://ngs.sanger.ac.uk/production/malaria/Resource/30	Indonesia	Papua	Oceania	2009	0.326	K7
VVX04353	ftp://ngs.sanger.ac.uk/production/malaria/Resource/30	Indonesia	Papua	Oceania	2009	0.746	K7
VVX04355	ftp://ngs.sanger.ac.uk/production/malaria/Resource/30	Indonesia	Papua	Oceania	2009	0.992	K7
VVX04357	ftp://ngs.sanger.ac.uk/production/malaria/Resource/30	Indonesia	Papua	Oceania	2009	0.99	K7
VVX04358	ftp://ngs.sanger.ac.uk/production/malaria/Resource/30	Indonesia	Papua	Oceania	2009	0.592	K7
VVX04359	ftp://ngs.sanger.ac.uk/production/malaria/Resource/30	Indonesia	Papua	Oceania	2009	0.458	K7
VVX04360	ftp://ngs.sanger.ac.uk/production/malaria/Resource/30	Indonesia	Papua	Oceania	2009	0.992	K7
VVX04361	ftp://ngs.sanger.ac.uk/production/malaria/Resource/30	Indonesia	Papua	Oceania	2009	0.613	K7
VVX04362	ftp://ngs.sanger.ac.uk/production/malaria/Resource/30	Indonesia	Papua	Oceania	2009	0.995	K7
VVX04363	ftp://ngs.sanger.ac.uk/production/malaria/Resource/30	Indonesia	Papua	Oceania	2010	0.992	K7
VVX04369	ftp://ngs.sanger.ac.uk/production/malaria/Resource/30	Indonesia	Papua	Oceania	2010	0.981	K7
VVX04381	ftp://ngs.sanger.ac.uk/production/malaria/Resource/30	Indonesia	Papua	Oceania	2015	0.994	K7
VVX04383	ftp://ngs.sanger.ac.uk/production/malaria/Resource/30	Indonesia	Papua	Oceania	2015	0.989	K7
VVX04384	ftp://ngs.sanger.ac.uk/production/malaria/Resource/30	Indonesia	Papua	Oceania	2015	0.994	K7
