# Supplementary material for: Genomic analysis of global Plasmodium vivax populations reveals insights into the evolution of drug resistance
Source: Nat Commun. 2024 Dec 30;15:10771. doi: 10.1038/s41467-024-54964-x (PMC11685768; doi:10.1038/s41467-024-54964-x)
Supplement: Supplementary file 5 — Supplementary Data 2 [file 41467_2024_54964_MOESM5_ESM.xlsx]

## Sheet: S2
S2: Current and previous antimalarial use in P. vivax endemic countries with >10 samples available for analysis, and their corresponding chloroquine resistance (CQR) status. Countries now certified malaria-free have been excluded.
Country	Site in Ngwana-Joseph et al. 20241	Number of Isolates in Ngwana-Joseph et al. 20241	Front-Line Antimalarial Currently Used (as per WHO Malaria Report 20232)	Antimalarial Previously Used (if applicable)	Number of Site-Specific Studies on Chloroquine Efficacy	Chloroquine Resistance Status as per Price et al. 20143	Pooled Site Day 28 Recurrences	Total Number of Studies (Country-Level) on Chloroquine Efficacy	Total Number of Studies That Pass Criteria4 (Country-Level)	Pooled Number of Participants Receiving CQ in Critera-Pass Studies4 (Country-Level)	Pooled Number of Day 28 Recurrences (Country-Level)	Pooled Total Number of Participants at Day 28 Follow-Up (Country-Level)	Pooled Country Day 28 Recurrenes	Chloroquine Resistance Designation as per Ngwana-Joseph et al.1	Comments
Afghanistan	Jalalabad	26	Chloroquine + 14 Day 0.25 mg/kg/day Primaquine		4	CQS	1.49% (95% CI [0.6%-3.4%])	5	5	452	5	445	1.12% (95% CI [0.5%-2.6%])	CQS
	Laghman	10			0	CQS	N/A
	N/A*	27			N/A	N/A	N/A
Brazil	Acrelandia, Acre	8	Chloroquine + 7 Day 0.5 mg/kg/day Primaquine (Amazon Regions) or 7 Day 0.25 mg/kg/day Primaquine (Non-Amazon Regions)		0	N/A	N/A	22	13	1673	53	1439	3.7% (95% CI [2.8%-4.8%)	CQS
	Barcelos, Amazonas	3			0	N/A	N/A
	Cruzeiro do Sul, Acre	22			2	Uncategorised	1.6% (95% CI [0.8%-3.6%])
	Goianésia do Pará, Pará	4			0	N/A	N/A
	Itaituba, Pará	6			0	N/A	N/A
	Macapá, Amapá	2			0	N/A	N/A
	Manaus, Amazonas	14			7	Categories 1-3	8.9% (95% CI [6.5%-12.0%]
	Mancio Lima, Acre	38			0	CQS	N/A (Only 1 Study)
	Mato Grosso	5			0	N/A	N/A
	N/A	4			N/A	N/A	N/A
	Novo Repartimento, Pará	3			0	N/A	N/A
	Oiapoque, Amapá	9			1	Uncategorised	N/A (Only 1 Study)
	Placido de Castro, Acre	5			0	N/A	N/A
	Porto Velho, Rondônia	5			2	Uncategorised	0.0% (95% CI [0.0%-2.8%])
	Remanshino, Amazonas	1			0	N/A	N/A
	Sao Paulo	12			0	N/A	N/A
Cambodia	Battambang	9	Artesunate-Mefloquine + 14 Day 0.25 mg/kg/day Primaquine	Chloroquine + 14 Day 0.25 mg/kg/day Primaquine until 2012	0	N/A	N/A	8	6	478	22	416	5.3% (95% CI [3.5%-11.8%])	Low-Grade CQR
	Kampot	9			0	N/A	N/A
	Oddar Meanchey	104			0	N/A	N/A
	Pailin	1			3	CQS, Category 3, Uncategorised	4.8% (95% CI [1.6%-10.7%])
	Pursat	53			2	CQS	N/A (Only 1 Study)
	Ratanakiri	38			2	CQS	1.7% (95% CI [0.3%-8.1%])
	Takavit	2			0	N/A	N/A
	Western Cambodia	2			0	N/A	N/A
Colombia	Antioquia	4	Chloroquine + 14 Day 0.25 mg/kg/day Primaquine		0	N/A	N/A	13	11	1071	11	901	1.22% (95% CI [0.7%-2.2%])	CQS
	Buenaventura, Valle del Cauca	3			0	N/A	N/A
	Cali, Valle del Cauca	1			1	CQS	N/A (Only 1 Study)
	Choco	2			0	N/A	N/A
	Cordoba	1			0	N/A	N/A
	Quibdó, Choco	3			1	Uncategorised	N/A (Only 1 Study)
	Santa Cecilia, Risaralda	3			0	N/A	N/A
	Tierralta, Cordoba	38			1	Uncategorised	N/A (Only 1 Study)
	Tumaco, Narino	3			0	N/A	N/A
Eritrea	N/A	13	Artesunate-Amodiaquine		N/A	N/A	N/A	0	N/A	N/A	N/A	N/A	N/A	Unknown
Ethiopia	Amhara	17	Chloroquine + 14 Day 0.25 mg/kg/day Primaquine		0	N/A	N/A	17	17	1938	83	1707	4.9% (95% CI [3.9%-6.0%])	CQS
	Arbaminch	8			2	Uncategorised and CQS	1.26% (95% CI [0.3%-4.5%])
	Badowacho	6			0	N/A	N/A
	Batu	2			1	Category 3	N/A (Only 1 Study)
	Gondar	11			0	N/A	N/A
	Halaba	3			1	Category 1	N/A (Only 1 Study)
	Hawassa	7			0	N/A	N/A
	Jimma	24			1	CQS	N/A (Only 1 Study)
	N/A	9			N/A	N/A	N/A
	Oromia	51			0	N/A	N/A
India	Chennai	3	Chloroquine + 14 Day 0.25 mg/kg/day Primaquine		2	CQS	0.0% (95% CI [0.0%-1.7%])	40	27	37649	197	35758	0.55% (95% CI [0.5%-0.6%])	CQS
	Goa	7			1	CQS	N/A (Only 1 Study)
	Gujarat	8			0	N/A	N/A
	Mumbai	12			1	Uncategorised and CQS	N/A (Only 1 Study)
	N/A	8			N/A	N/A	N/A
	Punjab	10			0	N/A	N/A
Indonesia	Papua	194	Dihydroartemisinin-Piperaquine + 14 Day 0.5 mg/kg/day Primaquine	Chloroquine + 14 Day 0.5 mg/kg/day Primaquine until 2004	16	Category 1, Category 3 (Arso, 1997)	32.11% (95% CI [28.1%-36.4%])	30	8	576	158	492	32.11% (95% CI [28.1%-36.4%])	High-Grade CQR	Pooled all therapeutic efficacy studies across Papua island, as we consider Papua as a site.
Malaysia	Kota Kinabalu, West Coast Division	1	Artemether-Lumefantrine + Primaquine	Chloroquine + 14 Day 0.25 mg/kg/day Primaquine	0	N/A	N/A	1	1	N/A	N/A	N/A	N/A	Unknown
	Kota Marudu, Kudat Division	12			0
	Kudat Division	1			0
	Penampang, West Coast Division	1			0
	N/A	2			N/A
	Pitas, Kudat Division	25			0
	Sabah	12			1	Category 1	N/A (Only 1 Study)
	Tuaran, West Coast Division	1			0	N/A	N/A
Mexico	Frontera Hidalgo, Chiapas	1	Chloroquine + 7 Day 0.5 mg/kg/day Primaquine		0	N/A	N/A	0	N/A	N/A	N/A	N/A	N/A	Unknown
	Huehuetan, Chiapas	1			0	N/A
	Tapachula, Chiapas	17			1	Uncategorised
	Tuxtla Chico, Chiapas	1			0	N/A
Myanmar	Nabang	2	Chloroquine + 14 Day 0.25 mg/kg/day Primaquine		0	N/A	N/A	11	11	3418	197	3188	6.18% (95% CI [5.4%-7.1%])	Low-Grade CQR
	Kachin	2			3	CQS	1.80% (95% CI [1.2%-2.8%])
	Laiza, Kachin	23			3	CQS, Category 3	4.7% (95% CI [3.2%-6.7%]
	N/A	1			N/A	N/A	N/A
Pakistan	N/A	37	Chloroquine + 15 Day 0.25 mg/kg/day Primaquine		9	CQS	N/A	4	4	529	1	675	0.15% (95% CI [0.0%-0.8%])	CQS
Panama	N/A	47	Chloroquine + 14 Day 0.25 mg/kg/day Primaquine		0	N/A	N/A	0	N/A	N/A	N/A	N/A	N/A	Unknown
Papua New Guinea	Alexishafen, Madang Province	30	Artemether-Lumefantrine + 14 Day 0.25 mg/kg/day Primaquine	Chloroquine + 14 Day 0.25 mg/kg/day Primaquine	7 (Madang)	Category 1 and Category 3	N/A	10	2	N/A	N/A	N/A	N/A	High-Grade CQR	Most studies have too small a sample size, but change in antimalarial treatment to arthemetur-lumefantrine from CQ due to CQR warrants this status.
	Madang Province	4				Category 1 and Category 3
	Mimika District	19				N/A
	Modilon, Madang	1				Category 1 and Category 3
	N/A	2				N/A
	Yagaum, Madang	2				Category 1 and Category 3
Peru	Delta 1, Madre de Dios	6	Chloroquine + 7 Day 0.5 mg/kg/day Primaquine		0	N/A	N/A	5	5	914	8	884	0.90% (95% CI [0.5%-1.8%])	CQS
	Iquitos, Loreto	10			3	CQS, Uncategorised	1.7% (95% CI [0.6%-5.3%])
	Loreto	1			0	N/A	N/A
	Mazan, Loreto	11			0	N/A	N/A
	N/A	1			N/A	N/A	N/A
	Padre Cocha, Loreto	17			2	CQS, Uncategorised	0.51% (95% CI [0.2%-1.5%])
	Puerto America, Loreto	6			0	N/A	N/A
	San Juan, Loreto	16			0	N/A	N/A
	Santa Clara, Loreto	4			0	N/A	N/A
	Sao Tomas, Loreto	17			0	N/A	N/A
	Sullana, Piura	8			0	CQS	N/A (Only 1 Study)
Sudan	Kassala	4	Artemether-Lumefantrine + Primaquine		0	N/A	N/A	N/A	N/A	N/A	N/A	N/A	N/A	Unknown
	N/A	9			N/A	N/A	N/A
Thailand	Bangkok	10	Chloroquine + 14 Day Primaquine		23	Uncategorised or CQS	0.29% (95% CI [0.1%-0.8%])	42	22	3416	64	2941	2.18% (95% CI [1.7%-2.8%])	CQS
	East Thailand	2			0	N/A	N/A
	Kanchanaburi	53			1	Category 2	N/A (Only 1 Study)
	Mae Sot, Tak	74			10	Uncategorised, CQS, Category 2	6.05% (95% CI [4.4%-8.3%])
	Phopphra, Tak	16			0	N/A	N/A
	Sisakhet	1			0	N/A	N/A
	Tak Province	5			0	N/A	N/A
	Thansongyang, Tak	10			0	N/A	N/A
	Umphang	5			0	N/A	N/A
	West Thailand	3			0	N/A	N/A
Vietnam	Binh Phuoc	23	Chloroquine + 14 Day 0.25 mg/kg/day Primaquine		0	N/A	N/A	9	5	566	27	545	4.95% (95% CI [3.4%-7.1%])	CQS
	Dak O	26			0	N/A	N/A
	Ho Chi Minh	33			0	N/A	N/A
	Krong Pa	28			1	CQS	N/A (Only 1 Study)
1Refers to the present study. 2World Health Organisation, World Malaria Report 2023. 3Price, R. N. et al. Global extent of chloroquine-resistant Plasmodium vivax: a systematic review and meta-analysis. Lancet Infect. Dis. 14, 982–991 (2014). 4Refers to study inclusion criteria in Supplementary Fig. S1.
*N/A = Not available
