# Supplementary material for: Genomic analysis of global Plasmodium vivax populations reveals insights into the evolution of drug resistance
Source: Nat Commun. 2024 Dec 30;15:10771. doi: 10.1038/s41467-024-54964-x (PMC11685768; doi:10.1038/s41467-024-54964-x)
Supplement: Supplementary file 6 — Supplementary Data 3 [file 41467_2024_54964_MOESM6_ESM.xlsx]

## Sheet: S3
S3: All studies used to attribute chloroquine resistance status. "New" studies refer to those found in 2019-present date, post Price et al.'s 2014 meta-analysis and WWARN's Vivax Surveyor, using the same research methodology. Table was taken from WWARN's Vivax Surveyor, and adapted to add new studies.
Provenance	First Author	Title	Journal	Year Published	Accession	Type of Study	Numb of Sites	Country	Site of estimate	Latitude	Longitude	Year Start	Year End	Total number of Patients enrolled with P. vivax	Treatment arms	Number of Patients Treated with Chloroquine	Primaquine	Timing of Primaquine	D28 Recurrences Numerator	D28 Recurrences Denominator	Day 28 Recurrences %	Lower 95CI	Upper 95CI	CQR Category	Comments
Price et al., 2014	Kolaczinski-2007	Sulfadoxine-pyrimethamine plus artesunate compared with chloroquine for the treatment of vivax malaria in areas co-endemic for Plasmodium falciparum and P. vivax: a randomised non-inferiority trial in eastern Afghanistan	Trans R Soc Trop Med Hyg	2007	17707447	Blood Stage Clinical Trial	1	Afghanistan	Jalalabad	34.4344	70.4612	2004	2004	190	CQ	96			4	90	0.0444444	0.017	0.109	CQS
Price et al., 2014	Leslie-2007	Sulfadoxine-pyrimethamine, chlorproguanil-dapsone, or chloroquine for the treatment of Plasmodium vivax malaria in Afghanistan and Pakistan: a randomized controlled trial	JAMA	2007	17519409	Blood Stage Clinical Trial	2	Afghanistan	Jalalabad	34.4344	70.4612	2004	2006	767	CQ, LapDap, SP	88			1	88	0.0113636	0.002	0.062	CQS
Price et al., 2014	Awab-2010	Dihydroartemisinin-piperaquine versus chloroquine to treat vivax malaria in Afghanistan: an open randomized, non-inferiority, trial	Malar J	2010	20409302	Blood Stage Clinical Trial	3	Afghanistan	Jalalabad	34.4343	70.4611	2007	2009	536	CQ, DP	154			0	157	0	0	0.024	CQS
Price et al., 2014	Awab-2010	Dihydroartemisinin-piperaquine versus chloroquine to treat vivax malaria in Afghanistan: an open randomized, non-inferiority, trial	Malar J	2010	20409302	Blood Stage Clinical Trial	3	Afghanistan	Maimana	35.9227	64.8152	2007	2009	536	CQ, DP	56			0	51	0	0	0.07	CQS
Price et al., 2014	Awab-2010	Dihydroartemisinin-piperaquine versus chloroquine to treat vivax malaria in Afghanistan: an open randomized, non-inferiority, trial	Malar J	2010	20409302	Blood Stage Clinical Trial	3	Afghanistan	Talaqan	36.7365	69.5358	2007	2009	536	CQ, DP	58			0	59	0	0	0.061	CQS
Price et al., 2014	Da Silva-1989	[Results of the use of a therapeutic protocol for Plasmodium vivax for 5 days in 3 municipalities of the Sao Luis Island, State of Maranhao, Brazil]	Rev Soc Bras Med Trop	1989	2486524	Blood Stage & Antirelapse Clinical Trial	1	Brazil	Sao Luis	-2.53911	-44.2829	1984	1985	1232	CQ+PQ	1232	5day-Very Low Dose	Start of Treatment						Uncategorised	No Day 28 data; Early primaquine
Price et al., 2014	Pinto-1998	Clinical efficacy of four schemes for vivax malaria treatment in children	Jornal de pediatria	1998	14685624	Blood Stage & Antirelapse Clinical Trial	1	Brazil	Belem	-1.43082	-48.4607	Not available	Not available	200	CQ+PQ, CQ+PQ, CQ+PQ, CQ+PQ	200	Variable	Start of Treatment						Uncategorised	Tables not available. No day 28 data available.
Price et al., 2014	Villalobos-Salcedo-2000	In-vivo sensitivity of Plasmodium vivax isolates from Rond nia (western Amazon region, Brazil) to regimens including chloroquine and primaquine.	Ann Trop Med Parasitol	2000	11214093	Blood Stage & Antirelapse Clinical Trial	2	Brazil	Porto Velho	-8.76073	-63.908	1998	1998	79	CQ+PQ	39	14day-Low Dose	Early	0	40	0	0	0.088	Uncategorised	Early primaquine
Price et al., 2014	Villalobos-Salcedo-2000	In-vivo sensitivity of Plasmodium vivax isolates from Rond nia (western Amazon region, Brazil) to regimens including chloroquine and primaquine.	Ann Trop Med Parasitol	2000	11214093	Blood Stage & Antirelapse Clinical Trial	2	Brazil	Porto Velho	-8.76073	-63.908	1998	1998	79	CQ+PQ	40	5day-Low Dose	Early	0	40	0	0	0.088	Uncategorised	Early primaquine
Price et al., 2014	Abdon-2001	Assessment of the response to reduced treatment schemes for vivax malaria	Revista da Sociedade Brasileira de Medicina Tropical	2001	11562727	Blood Stage & Antirelapse Clinical Trial		Brazil	Belem	-1.43082	-48.4607	1994	1995	120	CQ+PQ	120	14 day-Low Dose, 7day-Low Dose, 5day-Low Dose	Day 3						Uncategorised	No Day 28 data
Price et al., 2014	Duarte-2001	Association of subtherapeutic dosages of a standard drug regimen with failures in preventing relapses of vivax malaria	The American journal of tropical medicine and hygiene	2001	11716100	Blood Stage & Antirelapse Clinical Trial	1	Brazil	Cuiaba	-15.35	-56.05	1997	1998	50	CQ+PQ	50	14 day-Low Dose	Day 1	0	50	0	0	0.071	Uncategorised	Early primaquine
Price et al., 2014	da Silva-2003	Short course schemes for vivax malaria treatment	Revista da Sociedade Brasileira de Medicina Tropical	2003	12806460	Antirelapse Clinical Trial	1	Brazil	Belém	-1.46	-48.8109	Not stated	Not stated	240	As+PQ, CQ+PQ	60	Variable	Day 2						Uncategorised	No Day 28 data; Early primaquine
Price et al., 2014	Machado-2003	Correlation between Plasmodium vivax variants in Belém, Pará State, Brazil and symptoms and clearance of parasitaemia.	Braz J Infect Dis	2003	14499040	Blood Stage & Antirelapse Clinical Trial	1	Brazil	Belem	-1.45502	-48.5024			30	CQ+PQ	30	14day-Low Dose	Early	0	30	0	0	0.114	Uncategorised	Early primaquine
Price et al., 2014	Pinto-2003	Assessment of chloroquine single dose treatment of malaria due to Plasmodium vivax in Brazilian Amazon	Revista do Instituto de Medicina Tropical de Sao Paulo	2003	14762633	Blood Stage & Antirelapse Clinical Trial	2	Brazil	Belem	-1.43082	-48.4607	1997	1998	132	CQ+PQ	67	14day-Low Dose	Early	1	57	0.0175439	0.003	0.093	Uncategorised	Early primaquine
Price et al., 2014	Pinto-2003	Assessment of chloroquine single dose treatment of malaria due to Plasmodium vivax in Brazilian Amazon	Revista do Instituto de Medicina Tropical de Sao Paulo	2003	14762633	Blood Stage & Antirelapse Clinical Trial	2	Brazil	Belem	-1.43082	-48.4607	1997	1998	132	CQ+PQ	65	14day-Low Dose	Early	2	49	0.0408163	0.011	0.137	Uncategorised	Early primaquine
Price et al., 2014	de Santana Filho-2007	Chloroquine-resistant Plasmodium vivax, Brazilian Amazon	Emerg Infect Dis	2007	18214203	Blood Stage Clinical Trial	1	Brazil	Manaus	-3.10641	-60.0266	2004	2005	166	CQ	166	7day-Low Dose	End of Study	19	109	0.174312	0.115	0.256	Category 1
Price et al., 2014	Orjuela-Sanchez-2009	Recurrent parasitemias and population dynamics of Plasmodium vivax polymorphisms in rural Amazonia	The American journal of tropical medicine and hygiene	2009	19996423	Blood Stage & Antirelapse Clinical Trial	1	Brazil	Granada	-9.41	-67.05	2004	2007	164	CQ+PQ, CQ+PQ	164	7day-Low Dose	Start of Treatment	4	164	0.024	0.0095	0.061	Uncategorised	Early primaquine
Price et al., 2014	Pedro-2012	Plasmodium vivax malaria relapses at a travel medicine centre in Rio de Janeiro, a non-endemic area in Brazil	Malaria journal	2012	22839416	Blood Stage & Antirelapse Clinical Trial	1	Brazil	Rio de Janeiro	-22.9088	-43.1984	2005	2011	47	CQ+PQ	47	Variable	Start of Treatment	0	47	0	0	0.076	Uncategorised	Early primaquine
Price et al., 2014	Llanos-Cuentas-2013	Tafenoquine plus chloroquine for the treatment and relapse prevention of Plasmodium vivax malaria (DETECTIVE): a multicentre, double-blind, randomised, phase 2b dose-selection study	Lancet	2013	24360369	Blood Stage & Antirelapse Clinical Trial	4	Brazil	Manaus	-3.10641	-60.0266	2011	2013	329	CQ, CQ+Tfq, CQ+PQ	6			2	6	0.333333	0.097	0.7	Uncategorised	Sample size too small
Price et al., 2014	Llanos-Cuentas-2013	Tafenoquine plus chloroquine for the treatment and relapse prevention of Plasmodium vivax malaria (DETECTIVE): a multicentre, double-blind, randomised, phase 2b dose-selection study	Lancet	2013	24360369	Blood Stage & Antirelapse Clinical Trial	4	Brazil	Manaus	-3.10641	-60.0266	2011	2013	329	CQ, CQ+Tfq, CQ+PQ	6	14day-Low Dose	Start of Treatment	1	6	0.167	0.03	0.564	Uncategorised	Sample size too small
Price et al., 2014	Marques-2014	Plasmodium vivax chloroquine resistance and anemia in the western Brazilian Amazon.	Antimicrob Agents Chemother	2014	24165179	Blood Stage & Antirelapse Clinical Trial	1	Brazil	Manaus	-3.10641	-60.0266	2007	2008	135	CQ+PQ	135	7 day-Low Dose	Start of Treatment	7	135	0.0518519	0.025	0.103	Category 2
Price et al., 2014	Gomes-2015	Efficacy in the treatment of malaria by Plasmodium vivax in Oiapoque, Brazil, on the border with French Guiana: the importance of control over external factors	Malar J	2015	26453152	Blood Stage & Antirelapse Clinical Trial	1	Brazil	Oiapoque	3.84414	-51.8322	2011	2011	103	CQ+PQ	103	7 day-Low Dose	Start of Treatment	1	95	0.0105263	0.002	0.057	Uncategorised	Early primaquine
Price et al., 2014	Negreiros-2016	Efficacy of Chloroquine and Primaquine for the Treatment of Uncomplicated Plasmodium vivax Malaria in Cruzeiro do Sul, Brazil	Am J Trop Med Hyg	2016	27549633	Blood Stage & Antirelapse Clinical Trial	1	Brazil	Cruzeiro do Sul	-7.628	-72.6761	2014	2014	119	CQ+PQ	119	7day-Low Dose	Start of Treatment	0	119	0	0	0.031	Uncategorised	Early primaquine
Price et al., 2014	Pereira-2016	Safety, efficacy and pharmacokinetic evaluations of a new coated chloroquine tablet in a single-arm open-label non-comparative trial in Brazil: a step towards a user-friendly malaria vivax treatment	Malar J	2016	27639847	Blood Stage & Antirelapse Clinical Trial	1	Brazil	Rondonia	-11.5057	-63.5806	2013	2015	88	CQ+PQ	88	7-9day-Low Dose	Start of Treatment	1	82	0.012	0.002	0.066	Uncategorised	Early primaquine
Price et al., 2014	Rogers-2009	Failure of artesunate-mefloquine combination therapy for uncomplicated Plasmodium falciparum malaria in southern Cambodia	Malaria Journal	2009	19138388	Blood Stage Clinical Trial	1	Cambodia	Chumkiri	10.9503	104.426	2006	2008	110	CQ	109	None		0	107	0	0	0.035	CQS
Price et al., 2014	Poravuth-2011	Pyronaradine-Artesunate versus chloroquine in patients with acute P. vivax malaria: a radnomized double-blind, non-inferiority trial	PLOS ONE	2011	21267072	Blood Stage Clinical Trial	5	Cambodia	Pailin	12.8467	102.613	2007	2008	456	CQ, Art+Pyr	77	14day-Low Dose	Day 28						Uncategorised	No Day 28 Data
Price et al., 2014	Leang-2013	Efficacy of dihydroartemisinin-piperaquine for the treatment of uncomplicated Plasmodium falciparum and Plasmodium vivax in Cambodia, 2008-2010	Antimicrob Agents Chemother	2013	23208711	Blood Stage Clinical Trial	4	Cambodia	Rovieng	13.4078	105.079	2009	2009	390	CQ, DP	60			7	60	0.116667	0.058	0.222	Category 1
Price et al., 2014	Leang-2013	Efficacy of dihydroartemisinin-piperaquine for the treatment of uncomplicated Plasmodium falciparum and Plasmodium vivax in Cambodia, 2008-2010	Antimicrob Agents Chemother	2013	23208711	Blood Stage Clinical Trial	4	Cambodia	Veun Sai	14.1462	106.816	2009	2009	390	CQ, DP	46			8	46	0.173913	0.091	0.307	Category 1
Price et al., 2014	Leang-2013	Efficacy of dihydroartemisinin-piperaquine for the treatment of uncomplicated Plasmodium falciparum and Plasmodium vivax in Cambodia, 2008-2010	Antimicrob Agents Chemother	2013	23208711	Blood Stage Clinical Trial	4	Cambodia	Pailin	12.9721	102.666	2008	2009	390	CQ, DP	63			3	60	0.05	0.017	0.137	Category 3
Price et al., 2014	Leang-2013	Efficacy of dihydroartemisinin-piperaquine for the treatment of uncomplicated Plasmodium falciparum and Plasmodium vivax in Cambodia, 2008-2010	Antimicrob Agents Chemother	2013	23208711	Blood Stage Clinical Trial	4	Cambodia	Pailin	12.9721	102.666	2009	2010	390	CQ, DP	48			2	45	0.0444444	0.012	0.148	CQS
Price et al., 2014	Amaratunga-2014	Chloroquine remains effective for treating Plasmodium vivax malaria in Pursat Province, Western Cambodia	Antimicrobial agents and chemotherapy	2014	25049249	Blood Stage Clinical Trial	1	Cambodia	Pursat	12.5403	103.918	2012	2013	87	CQ	87			1	84	0.0119048	0.002	0.064	CQS
Price et al., 2014	Comer-1968	Chloroquine resistance in Plasmodium falciparum malaria on the Pacific coast of Colombia	The American journal of tropical medicine and hygiene	1968	4881949	Blood Stage Clinical Trial	1	Colombia	Coredo / Guarin	6.94906	-77.6702	1967	1967	17	CQ	17			3	17	0.176	0.062	0.41	Category 1
Price et al., 2014	Soto-2001	Plasmodium vivax clinically resistant to chloroquine in Colombia.	Am J Trop Med Hyg	2001	11508397	Blood Stage Clinical Trial	2	Colombia	Uraba	6.82835	-75.5131			28	CQ	11			2	11	0.181818	0.051	0.477	Category 1
Price et al., 2014	Soto-2001	Plasmodium vivax clinically resistant to chloroquine in Colombia.	Am J Trop Med Hyg	2001	11508397	Blood Stage Clinical Trial	2	Colombia	Llanos Orientales	7.08206	-73.0786			28	CQ	17			1	17	0.0588235	0.01	0.27	Category 3
Price et al., 2014	Castillo-2002	Assessment of therapeutic response of Plasmodium vivax and Plasmodium falciparum to chloroquine in a Malaria transmission free area in Colombia.	Mem Inst Oswaldo Cruz	2002	12118291	Blood Stage Clinical Trial	1	Colombia	Cali	3.44975	-76.5018	1998	1999	50	CQ	50	Primaquine	End of Study	0	44	0	0	0.08	CQS
Price et al., 2014	Trukillo-2002	[Adequate clinical and parasitological Plasmodium vivax response to chloroquine in Colombia (Turbo, Antioquia), 2001]	Infectio	2002	NonPubMed4	Blood Stage Clinical Trial	1	Colombia	Turbo	8.09512	-76.7322	2001		33	CQ	33	Primaquine	End of study	0	33	0	0	0.104	CQS
Price et al., 2014	Alvarez-2006	Efficacy of three chloroquine-primaquine regimens for treatment of Plasmodium vivax malaria in Colombia	The American journal of tropical medicine and hygiene	2006	17038680	Blood Stage & Antirelapse Clinical Trial	2	Colombia	El Bagre	7.59417	-74.8119	2003	2004	72	CQ+PQ	72	3day-Very Low Dose, 7day-Very Low Dose, 14day-Low Dose	Start of Treatment	0	72	0	0	0.051	Uncategorised	Early primaquine
Price et al., 2014	Alvarez-2006	Efficacy of three chloroquine-primaquine regimens for treatment of Plasmodium vivax malaria in Colombia	The American journal of tropical medicine and hygiene	2006	17038680	Blood Stage & Antirelapse Clinical Trial	2	Colombia	Turbo	8.09511	-76.7324	2003	2004	138	CQ+PQ	138	3day-Very Low Dose, 7day-Very Low Dose, 14day-Low Dose	Start of Treatment	0	138	0	0	0.027	Uncategorised	Early primaquine
Price et al., 2014	Osorio-2007	[Assessment of the efficacy of antimalarial drugs in Tarapaca, in the Colombian Amazon basin]	Biomedica	2007	17546230	Blood Stage Clinical Trial	1	Colombia	Tarapaca	-2.89131	-69.7411			22	CQ	22			2	20	0.1	0.028	0.301	Category 3
Price et al., 2014	Carmona-Fonseca-2008	Vivax malaria in children: Clinical features and response to chloroquine. [Spanish]	Colombia Medica	2008	NonPubMed6	Blood Stage Clinical Trial	2	Colombia	El Bagre / Turbo	7.59417	-74.8119	2004	2005	82	CQ+PQ	82	14 day-Low Dose	Day 28-30	2	78	0.026	0.007	0.0887	CQS	Two sites but data pooled as not differentiated.
Price et al., 2014	Perez-2008	Efficacy of the amodiaquine+sulfadoxine-pyrimethamine combination and of chloroquine for the treatment of malaria in Cordoba, Colombia, 2006. [Spanish]	Biomedica	2008	18645670	Blood Stage & Antirelapse Clinical Trial	1	Colombia	Tierralta	8.17157	-76.0623	2006	2006	50	CQ+PQ	50	14day-Low Dose	Day 7	0	50	0	0	0.071	Uncategorised	Early primaquine
Price et al., 2014	Carmona-Fonseca-2009	Prevention of Plasmodium vivax malaria recurrence: efficacy of the standard total dose of primaquine administered over 3 days	Acta tropica	2009	19653988	Blood Stage & Antirelapse Clinical Trial	2	Colombia	El Bagre / Turbo	7.59417	-74.8119	2003	2006	188	CQ+PQ, CQ+PQ, CQ+PQ, CQ+PQ	188	Variable	Day 1	0	94	0	0	0.039	Uncategorised	Early primaquine. Two sites but data pooled as not differentiated
Price et al., 2014	Carmona-Fonseca-2010	Vivax malaria in children: Recurrences with standard total dose of primaquine administered in 3 vs. 7 days	IATREIA	2010	MB201001	Blood Stage & Antirelapse Clinical Trial	1	Colombia	Turbo	8.09511	-76.7324	2005	2008	79	CQ+PQ, CQ+PQ	79	Variable	Day 1	0	79	0	0	0.046	Uncategorised	Early primaquine
Price et al., 2014	Rios-2013	Ten years of chloroquine efficacy for uncomplicated Plasmodium vivax malaria treatment, Turbo, Antioquia, 2002 and 2011	Biomédica	2013	24652179	Blood Stage Clinical Trial	1	Colombia	Turbo	8.09511	-76.7324	2002		152	CQ	44	14day-Low Dose	End of Study	0	44	0	0	0.08	CQS
Price et al., 2014	Rios-2013	Ten years of chloroquine efficacy for uncomplicated Plasmodium vivax malaria treatment, Turbo, Antioquia, 2002 and 2011	Biomédica	2013	24652179	Blood Stage Clinical Trial	1	Colombia	Turbo	8.09511	-76.7324	2011		152	CQ	101	14day-Low Dose	End of Study	0	44	0	0	0.08	CQS
Price et al., 2014	Zuluaga-Idarraga-2016	Prospective Study of Plasmodium vivax Malaria Recurrence after Radical Treatment with a Chloroquine-Primaquine Standard Regimen in Turbo, Colombia	Antimicrob Agents Chemother	2016	27185794	Blood Stage & Antirelapse Clinical Trial	1	Colombia	Turbo	8.09511	-76.7324	2012	2013	87	CQ+PQ	87	14day-Low Dose	Start of Treatment	0	87	0	0	0.042	Uncategorised	Early primaquine
Price et al., 2014	Teka-2008	Chloroquine-resistant Plasmodium vivax malaria in Debre Zeit, Ethiopi	Malaria journal	2008	18959774	Blood Stage Clinical Trial	1	Ethiopia	Debre Zeit	8.73302	38.9895	2006	2006	87	CQ	87			4	83	0.0481928	0.019	0.117	Category 2
Price et al., 2014	Ketema-2009	Chloroquine-resistant Plasmodium vivax malaria in Serbo town, Jimma zone, south-west Ethiopia	Malaria journal	2009	19642976	Blood Stage Clinical Trial	1	Ethiopia	Jimma	7.67848	36.8384	2007	2008	84	CQ	84			3	77	0.038961	0.013	0.108	CQS
Price et al., 2014	Yeshiwondim-2010	Therapeutic efficacy of chloroquine and chloroquine plus primaquine for the treatment of Plasmodium vivax in Ethiopia	Acta Tropica	2010	19835832	Blood Stage & Antirelapse Clinical Trial	1	Ethiopia	Debre Zeit	8.74387	38.9887	2003	2003	290	CQ	145	14day-Low Dose	End of Study	4	135	0.0296296	0.012	0.074	CQS
Price et al., 2014	Ketema-2011	Therapeutic efficacy of chloroquine for treatment of Plasmodium vivax malaria cases in Halaba district, South Ethiopia.	Parasit Vectors	2011	21453465	Blood Stage Clinical Trial	1	Ethiopia	Halaba	7.3	38.1167	2009	2009	87	CQ	87			11	80	0.1375	0.079	0.23	Category 1
Price et al., 2014	Yohannes-2011	Confirmed vivax resistance to chloroquine and effectiveness of artemether-lumefantrine for the treatment of vivax malaria in Ethiopia	Am J Trop Med Hyg	2011	21212216	Blood Stage Clinical Trial	2	Ethiopia	Debre Zeit	8.74387	38.9987	2004	2005	159	CQ, AL	27			3	21	0.142857	0.05	0.346	Category 1
Price et al., 2014	Yohannes-2011	Confirmed vivax resistance to chloroquine and effectiveness of artemether-lumefantrine for the treatment of vivax malaria in Ethiopia	Am J Trop Med Hyg	2011	21212216	Blood Stage Clinical Trial	2	Ethiopia	Nazaret	8.54387	39.2762	2004	2005	159	CQ, AL	44			2	46	0.0434783	0.012	0.145	CQS
Price et al., 2014	Hwang-2013	In Vivo Efficacy of Artemether-Lumefantrine and Chloroquine against Plasmodium vivax: A Randomized Open Label Trial in Central Ethiopia	PLOS ONE	2013	23717423	Blood Stage Clinical Trial	2	Ethiopia	Bishoftu	8.74381	38.9887	2009	2010	142	CQ, AL	102			8	102	0.0784314	0.04	0.147	Category 2
Price et al., 2014	Hwang-2013	In Vivo Efficacy of Artemether-Lumefantrine and Chloroquine against Plasmodium vivax: A Randomized Open Label Trial in Central Ethiopia	PLOS ONE	2013	23717423	Blood Stage Clinical Trial	2	Ethiopia	Bulbula	7.72349	38.6467	2009	2010	142	CQ, AL	18			2	18	0.111111	0.031	0.328	Category 2
Price et al., 2014	Assefa-2015	Therapeutic efficacy of chloroquine for the treatment of Plasmodium vivax malaria among outpatients at Hossana Health Care Centre, southern Ethiopia	Malar J	2015	26577669	Blood Stage Clinical Trial	1	Ethiopia	Hossana	7.55088	37.8544	2014	2014	63	CQ	63			2	60	0.0333333	0.009	0.114	CQS
Price et al., 2014	Getachew-2015	Chloroquine efficacy for Plasmodium vivax malaria treatment in southern Ethiopia	Malar J	2015	26702611	Blood Stage Clinical Trial	4	Ethiopia	Batu	7.54193	38.4243	2010	2013	57	CQ	57			3	50	0.06	0.021	0.162	Category 3
Price et al., 2014	Getachew-2015	Chloroquine efficacy for Plasmodium vivax malaria treatment in southern Ethiopia	Malar J	2015	26702611	Blood Stage Clinical Trial	4	Ethiopia	Guba	11.2695	35.2876	2010	2013	52	CQ	52			11	50	0.22	0.128	0.352	Category 1
Price et al., 2014	Getachew-2015	Chloroquine efficacy for Plasmodium vivax malaria treatment in southern Ethiopia	Malar J	2015	26702611	Blood Stage Clinical Trial	4	Ethiopia	Shele	6.00733	37.5384	2010	2013	89	CQ	89			3	72	0.0416667	0.014	0.116	CQS
Price et al., 2014	Getachew-2015	Chloroquine efficacy for Plasmodium vivax malaria treatment in southern Ethiopia	Malar J	2015	26702611	Blood Stage Clinical Trial	4	Ethiopia	Shone	7.13983	37.9546	2010	2013	90	CQ	90			8	82	0.097561	0.05	0.181	Category 2
Price et al., 2014	Beyene-2016	Efficacy of Chloroquine for the Treatment of Vivax malaria in Northwest Ethiopia	PLoS One	2016	27579480	Blood Stage Clinical Trial	1	Ethiopia	Benishangul Gumuz	10.7803	35.5658	2014	2014	76	CQ	76			2	69	0.029	0.008	0.1	CQS
Price et al., 2014	Seifu-2017	Therapeutic efficacy of Chloroquine for the treatment of Plasmodium vivax malaria among outpatients at Shawa Robit Health Care Center, North-East Ethiopia	Acta tropica	2017	28300558	Blood Stage Clinical Trial	1	Ethiopia	Shewa Robit	9.99325	39.8965	2013	2014	87	CQ	87			5	87	0.058	0.025	0.128	Category 3
Price et al., 2014	Sharma-1973	Effectiveness of drug schedule being followed under the National Malaria Eradication Programme, India, for radical cure of vivax malaria cases.	Journal of Communicable Diseases	1973	NonPubMed3	Blood Stage & Antirelapse Clinical Trial	1	India	Dharad	23.2515	75.1064	Not available	Not available	164	CQ+PQ	164	5day-Very Low Dose	Day 0						Uncategorised	No Day 28 data; Early primaquine
Price et al., 2014	Roy-1977	Efficacy of 5-day radical treatment of P. vivax infection in Tamil Nadu	The Indian journal of medical research	1977	336529	Blood Stage & Antirelapse Clinical Trial	1	India	Dharmapuri	12.07	78.16	1974	1975	8329	CQ+PQ	8329	5day-Very Low Dose	Day 0	1	8231	0.0001	0	0.0007	Uncategorised	Early primaquine
Price et al., 2014	Roy-1979a	Results of 5-day course of radical treatment of Plasmodium vivax in six districts of Tamil Nadu	The Indian journal of medical research	1979	381191	Blood Stage & Antirelapse Clinical Trial		India	Musiri	10.9549	78.4439	1974	1975	475	CQ+PQ	475	5day-Very Low Dose	Day 0	0	225	0	0	0	Uncategorised	Early primaquine
Price et al., 2014	Roy-1979a	Results of 5-day course of radical treatment of Plasmodium vivax in six districts of Tamil Nadu	The Indian journal of medical research	1979	381191	Blood Stage & Antirelapse Clinical Trial		India	Pudukottai	8.73687	78.0509	1974	1975	33	CQ+PQ	33	5day-Very Low Dose	Day 0	0	33	0	0	0	Uncategorised	Early primaquine
Price et al., 2014	Roy-1979a	Results of 5-day course of radical treatment of Plasmodium vivax in six districts of Tamil Nadu	The Indian journal of medical research	1979	381191	Blood Stage & Antirelapse Clinical Trial		India	Tiruppur	11.1085	77.3411	1974	1975	191	CQ+PQ	191	5day-Very Low Dose	Day 0	0	198	0	0	0	Uncategorised	Early primaquine
Price et al., 2014	Roy-1979a	Results of 5-day course of radical treatment of Plasmodium vivax in six districts of Tamil Nadu	The Indian journal of medical research	1979	381191	Blood Stage & Antirelapse Clinical Trial		India	Tindivanam	12.2369	79.65	1974	1975	587	CQ+PQ	587	5day-Very Low Dose	Day 0	0	574	0	0	0	Uncategorised	Early primaquine
Price et al., 2014	Roy-1979a	Results of 5-day course of radical treatment of Plasmodium vivax in six districts of Tamil Nadu	The Indian journal of medical research	1979	381191	Blood Stage & Antirelapse Clinical Trial		India	Virudhunagar	9.56801	77.9624	1974	1975	51	CQ+PQ	51	5day-Very Low Dose	Day 0	0	20	0	0	0	Uncategorised	Early primaquine
Price et al., 2014	Roy-1979a	Results of 5-day course of radical treatment of Plasmodium vivax in six districts of Tamil Nadu	The Indian journal of medical research	1979	381191	Blood Stage & Antirelapse Clinical Trial		India	Tirupattur	10.1085	78.5973	1974	1975	186	CQ+PQ	186	5day-Very Low Dose	Day 0	0	176	0	0	0	Uncategorised	Early primaquine
Price et al., 2014	Roy-1979a	Results of 5-day course of radical treatment of Plasmodium vivax in six districts of Tamil Nadu	The Indian journal of medical research	1979	381191	Blood Stage & Antirelapse Clinical Trial		India	Chingleput	12.684	79.9833	1974	1975	366	CQ+PQ	366	5day-Very Low Dose	Day 0	0	363	0	0	0	Uncategorised	Early primaquine
Price et al., 2014	Roy-1979a	Results of 5-day course of radical treatment of Plasmodium vivax in six districts of Tamil Nadu	The Indian journal of medical research	1979	381191	Blood Stage & Antirelapse Clinical Trial		India	Pattukottai	10.7735	79.1559	1974	1975	33	CQ+PQ	33	5day-Very Low Dose	Day 0	1	32	0.031	0.0056	0.1575	Uncategorised	Early primaquine
Price et al., 2014	Roy-1979a	Results of 5-day course of radical treatment of Plasmodium vivax in six districts of Tamil Nadu	The Indian journal of medical research	1979	381191	Blood Stage & Antirelapse Clinical Trial		India	Thanjavur	10.787	79.1378	1974	1975	94	CQ+PQ	94	5day-Very Low Dose	Day 0	2	92	0.0217	0.006	0.0758	Uncategorised	Early primaquine
Price et al., 2014	Lal-1982	A comparative trial of oral chloroquine and oral co-trimoxazole in vivax malaria in children	Am J Trop Med Hyg	1982	7044160	Blood Stage Clinical Trial	1	India	Patiala	30.33	76.4	1981		165	CQ, Co-Trim	67			0	67	0	0	0.054	CQS
Price et al., 2014	Appavoo-1984	Results of 3-day radical treatment of Plasmodium vivax in North Arcot and South Arcot Districts of Tamil Nadu	Indian journal of malariology	1984	6399257	Blood Stage & Antirelapse Clinical Trial	2	India	North Arcot	12.3	79	1978	1980	285	CQ+PQ	285	3day-Very Low Dose	Day 1	0	61	0	0	0.059	Uncategorised	Early primaquine
Price et al., 2014	Appavoo-1984	Results of 3-day radical treatment of Plasmodium vivax in North Arcot and South Arcot Districts of Tamil Nadu	Indian journal of malariology	1984	6399257	Blood Stage & Antirelapse Clinical Trial	2	India	South Arcot	11.3	79.25	1978	1980	918	CQ+PQ	918	3day-Very Low Dose	Day 1	0	364	0	0	0.01	Uncategorised	Early primaquine
Price et al., 2014	Sinha-1989	Efficacy of 5 day radical treatment of primaquine in Plasmodium vivax cases at the BHEL industrial complex, Hardwar (U.P.)	Indian journal of malariology	1989	2676618	Blood Stage & Antirelapse Clinical Trial	1	India	Ranipur	29.58	78.1	1986	1987	725	CQ+PQ	725	5day-Very Low Dose	Day 0						Uncategorised	No Day 28 data; Early primaquine
Price et al., 2014	Singh-1990	Radical treatment of vivax malaria in Madhya Pradesh, India	Indian journal of malariology	1990	2200726	Blood Stage & Antirelapse Clinical Trial	1	India	Mandla	24.72	80.18	1987	1988	3495	CQ, CQ+PQ	3495	Variable	Day 0						Uncategorised	No Day 28 data; Early primaquine
Price et al., 2014	Prasad-1991	Relapse/reinfection patterns of Plasmodium vivax infection: a four year study	The Southeast Asian journal of tropical medicine and public health	1991	1820634	Blood Stage & Antirelapse Clinical Trial		India	Dadraul	27.49	79.52	1986	1989	13720	CQ+PQ	13720	5day-Very Low Dose	Day 0	138	13720	0.01	0.009	0.012	Uncategorised	Early primaquine
Price et al., 2014	Potkar-1995	Resurgence of malaria and drug resistance in plasmodium falciparum and plasmodium vivax species in Bombay.	J Assoc Physicians India	1995	9081964	Blood Stage & Antirelapse Clinical Trial	1	India	Bombay	19.0175	72.8566			139	CQ+PQ	139	5day-Very Low Dose	Early	7	139	0.0503597	0.025	0.1	Category 3
Price et al., 2014	Srivastava-1996	Studies on Plasmodium vivax relapse pattern in Kheda district, Gujarat	Indian journal of malariology	1996	9125831	Blood Stage & Antirelapse Clinical Trial	1	India	Nadiad	22.42	72.52	1992	1993	535	CQ, CQ+PQ, CQ+P	535	Variable	Day 0						Uncategorised	No Day 28 data; Early primaquine
Price et al., 2014	Gogtay-1998	A 5 days primaquine regimen as anti-relapse therapy for Plasmodium vivax	Transactions of the Royal Society of Tropical Medicine and Hygiene	1998	9861412	Blood Stage & Antirelapse Clinical Trial	1	India	Mumbai	19.0175	72.8566	Not stated	Not stated	173	CQ+PQ	173	5day-Very Low Dose	Day 4						Uncategorised	No Day 28 data; Early primaquine
Price et al., 2014	Gogtay-1999	Efficacy of 5- and 14- day primaquine regimen in the prevention of relapses in Plasmodium vivax infections	Ann Trop Med Parasitol	1999	10715673	Blood Stage & Antirelapse Clinical Trial	1	India	Bombay	19.0175	72.8566	1997	1998	244	CQ	83			2	83	0.0240964	0.007	0.084	CQS
Price et al., 2014	Singh-2000	Emergence of chloroquine-resistant vivax malaria in south Bihar (India).	Trans R Soc Trop Med Hyg	2000	10975013	Blood Stage & Antirelapse Clinical Trial	1	India	Daltonganj	24.7989	84.4242	1998	1999	75	CQ+PQ	75	14day-Low Dose	Early	17	75	0.226667	0.147	0.333	Category 1
Price et al., 2014	Adak-2001	Plasmodium vivax polymorphism in a clinical drug trial	Clin Diagn Lab Immunol	2001	11527798	Blood Stage & Antirelapse Clinical Trial	1	India	Delhi	28.64	77.22			663	CQ, Bul	224								Uncategorised	No Day 28 data
Price et al., 2014	Adak-2001	Plasmodium vivax polymorphism in a clinical drug trial	Clin Diagn Lab Immunol	2001	11527798	Blood Stage & Antirelapse Clinical Trial	1	India	Delhi	28.64	77.22			663	CQ, Bul	224	5day-Very Low Dose	End of Treatment						Uncategorised	No Day 28 data
Price et al., 2014	Dua-2001	Plasmodium vivax relapses after 5 days of primaquine treatment, in some industrial complexes of India	Annals of tropical medicine and parasitology	2001	11784418	Blood Stage & Antirelapse Clinical Trial	4	India	Hardwar	29.58	78.1	1991	2000	1498	CQ+PQ	1498	5day-Very Low Dose	Day 2	3	1498	0.002	0.001	0.006	Uncategorised	Early primaquine
Price et al., 2014	Dua-2001	Plasmodium vivax relapses after 5 days of primaquine treatment, in some industrial complexes of India	Annals of tropical medicine and parasitology	2001	11784418	Blood Stage & Antirelapse Clinical Trial	4	India	Mathura	27.27	77.43	1994	2000	3050	CQ+PQ	3050	5day-Very Low Dose	Day 2	10	3050	0.003	0.002	0.006	Uncategorised	Early primaquine
Price et al., 2014	Dua-2001	Plasmodium vivax relapses after 5 days of primaquine treatment, in some industrial complexes of India	Annals of tropical medicine and parasitology	2001	11784418	Blood Stage & Antirelapse Clinical Trial	4	India	Rishikesh	30.06	78.18	1987	2000	583	CQ+PQ	583	5day-Very Low Dose	Day 2	1	583	0.002	0.0003	0.0096	Uncategorised	Early primaquine
Price et al., 2014	Dua-2001	Plasmodium vivax relapses after 5 days of primaquine treatment, in some industrial complexes of India	Annals of tropical medicine and parasitology	2001	11784418	Blood Stage & Antirelapse Clinical Trial	4	India	Shaktinagar	24.11	82.53	1998	1999	410	CQ+PQ	410	5day-Very Low Dose	Day 2	3	410	0.007	0.0025	0.0213	Uncategorised	Early primaquine
Price et al., 2014	Mohapatra-2002	Atypical manifestation of Plasmodium vivax malaria	Indian Journal of Malariology	2002	14686106	Blood Stage & Antirelapse Clinical Trial	1	India	Berhampur, Orissa	19.315	84.7941	1998	2000	110	CQ+PQ	110	14day-Low Dose	Early	0	0				Uncategorised	Early primaquine
Price et al., 2014	Yadav-2002	Radical curative efficacy of 5 day regimen of primaquine for treatment Plasmodium vivax malaria in India	J Parasitol	2002	12435158	Blood Stage & Antirelapse Clinical Trial	2	India	Bisra, Orissa	22.2507	84.9823	1988	1991	1482	CQ	723			0	723	0	0	0.005	Uncategorised	Single dose chloroquine
Price et al., 2014	Yadav-2002	Radical curative efficacy of 5 day regimen of primaquine for treatment Plasmodium vivax malaria in India	J Parasitol	2002	12435158	Blood Stage & Antirelapse Clinical Trial	2	India	Bisra, Orissa	22.2507	84.9823	1988	1991	1482	CQ+PQ	759	5day-Low Dose	Start of Treatment	1	759	0.00131752	0	0.007	Uncategorised	Single dose chloroquine
Price et al., 2014	Nandy-2003	Monitoring the chloroquine sensitivity of Plasmodium vivax from Calcutta and Orissa, India.	Ann Trop Med Parasitol	2003	12803853	Blood Stage Clinical Trial	1	India	Calcutta	22.5325	87.8667	1998	2001	800	CQ	800			0	480	0	0	0.008	CQS
Price et al., 2014	Rajgor-2003	Efficacy of a 14 day primaquine regimen in preventing relapses in patients with Plasmodium vivax malaria in Mumbai, India	Trans R Soc Trop Med Hyg	2003	15259476	Blood Stage & Antirelapse Clinical Trial	1	India	Bombay	19.0175	72.8566	1998	2000	273	CQ	142			1	138	0.00724638	0.001	0.04	CQS
Price et al., 2014	Dunne-2005	A double blind, randomized study of azithromycin compared to chloroquine for the treatment of Plasmodium Vivax malaria	Am J Trop Med Hyg	2005	16354821	Blood Stage & Antirelapse Clinical Trial	2	India	New Delhi	28.6357	77.2245	1998	2001	200	CQ+PQ, Az	102	14day-Low Dose	Early	1	102	0.00980392	0.002	0.053	Uncategorised	Early primaquine
Price et al., 2014	Valecha-2006	Therapeutic efficacy of chloroquine in Plasmodium vivax from areas with different epidemiological patterns in India and their Pvdhfr gene mutation pattern.	Trans R Soc Trop Med Hyg	2006	16513151	Blood Stage Clinical Trial	3	India	Chennai	13.0623	80.248	2002	2002	287	CQ	143		-	0	115	0	0	0.032	CQS
Price et al., 2014	Valecha-2006	Therapeutic efficacy of chloroquine in Plasmodium vivax from areas with different epidemiological patterns in India and their Pvdhfr gene mutation pattern.	Trans R Soc Trop Med Hyg	2006	16513151	Blood Stage Clinical Trial	3	India	Gautam	28.7557	77.6281	2002	2002	287	CQ	48			0	48	0	0	0.074	CQS
Price et al., 2014	Valecha-2006	Therapeutic efficacy of chloroquine in Plasmodium vivax from areas with different epidemiological patterns in India and their Pvdhfr gene mutation pattern.	Trans R Soc Trop Med Hyg	2006	16513151	Blood Stage Clinical Trial	3	India	Navi Mumbai	18.4403	73.5095	2002	2002	287	CQ	96			0	70	0	0	0.052	CQS
Price et al., 2014	Srivastava-2008	Therapeutic responses of Plasmodium vivax and P. falciparum to chloroquine, in an area of western India where P. vivax predominates	Ann Trop Med Parasitol	2008	18782486	Blood Stage Clinical Trial	2	India	Deva	27.3771	78.5657	2003	2005	138	CQ	63	5day-Low Dose	End of Study	0	57	0	0	0.063	CQS
Price et al., 2014	Srivastava-2008	Therapeutic responses of Plasmodium vivax and P. falciparum to chloroquine, in an area of western India where P. vivax predominates	Ann Trop Med Parasitol	2008	18782486	Blood Stage Clinical Trial	2	India	Pansora	22.7059	73.0232	2003	2005	138	CQ	75	5day-Low Dose	End of Study	6	65	0.0923077	0.043	0.187	Category 3
Price et al., 2014	Poravuth-2011	Pyronaradine-Artesunate versus chloroquine in patients with acute P. vivax malaria: a radnomized double-blind, non-inferiority trial	PLOS ONE	2011	21267072	Blood Stage Clinical Trial	5	India	Mangalore	12.8694	74.8426	2007	2008	456	CQ, Art+Pyr	39	14day-Low Dose	Day 28						Uncategorised	No Day 28 Data
Price et al., 2014	Mishra-2012	Monitoring antimalarial drug resistance in India via sentinel sites: outcomes and risk factors for treatment failure, 2009-2010.	Bulletin of the World Health Organization	2012	23284195	Blood Stage Clinical Trial	3	India	Gulburga	17.387	76.8724	2009	2010	210	CQ	80	14day-Low Dose	End of Study	0	69	0	0	0.053	CQS
Price et al., 2014	Mishra-2012	Monitoring antimalarial drug resistance in India via sentinel sites: outcomes and risk factors for treatment failure, 2009-2010.	Bulletin of the World Health Organization	2012	23284195	Blood Stage Clinical Trial	3	India	Mangalore	12.9141	74.856	2009	2010	210	CQ	75	14day-Low Dose	End of Study	0	64	0	0	0.057	CQS
Price et al., 2014	Mishra-2012	Monitoring antimalarial drug resistance in India via sentinel sites: outcomes and risk factors for treatment failure, 2009-2010.	Bulletin of the World Health Organization	2012	23284195	Blood Stage Clinical Trial	3	India	North Goa	15.5163	73.983	2009	2010	210	CQ	55	14day-Low Dose	End of Study	0	53	0	0	0.068	CQS
Price et al., 2014	Saravu-2012	Plasmodium vivax remains responsive to chloroquine with primaquine treatment regimen: a prospective cohort study from tertiary care teaching hospital in southern India	Tropical Doctor	2012	22516030	Blood Stage & Antirelapse Clinical Trial	1	India	Manipal	13.3464	74.7886	2007	2009	110	CQ+PQ	110	14day-Low Dose	Early	1	88	0.0113636	0.002	0.062	Uncategorised	Early primaquine
Price et al., 2014	Ganguly-2013	In vivo therapeutic efficacy of chloroquine alone or in combination with primaquine in vivax malaria in Kolkata, West Bengal, India and polymorphism in pvmdr1 and pvcrt-0 genes	Antimicrob Agents Chemother	2013	23262997	Blood Stage & Antirelapse Clinical Trial	1	India	Kolkata	22.6444	88.3599	2011	2012	250	CQ+PQ	125	14day-Low Dose	Early	0	77	0	0	0.048	Uncategorised	Early primaquine
Price et al., 2014	Ganguly-2013	In vivo therapeutic efficacy of chloroquine alone or in combination with primaquine in vivax malaria in Kolkata, West Bengal, India and polymorphism in pvmdr1 and pvcrt-0 genes	Antimicrob Agents Chemother	2013	23262997	Blood Stage & Antirelapse Clinical Trial	1	India	Kolkata	22.6444	88.3599	2011	2012	250	CQ	125			0	77	0	0	0.048	CQS
Price et al., 2014	Llanos-Cuentas-2013	Tafenoquine plus chloroquine for the treatment and relapse prevention of Plasmodium vivax malaria (DETECTIVE): a multicentre, double-blind, randomised, phase 2b dose-selection study	Lancet	2013	24360369	Blood Stage & Antirelapse Clinical Trial	4	India	Bikaner	28.022	73.3232	2011	2013	329	CQ, CQ+Tfq, CQ+PQ	10			0	10	0	0	0.278	CQS
Price et al., 2014	Llanos-Cuentas-2013	Tafenoquine plus chloroquine for the treatment and relapse prevention of Plasmodium vivax malaria (DETECTIVE): a multicentre, double-blind, randomised, phase 2b dose-selection study	Lancet	2013	24360369	Blood Stage & Antirelapse Clinical Trial	4	India	Bikaner	28.022	73.3232	2011	2013	329	CQ, CQ+Tfq, CQ+PQ	6	14day-Low Dose	Start of Treatment	0	10	0	0	0.278	Uncategorised	Early primaquine
Price et al., 2014	Rajgor-2014	Antirelapse Efficacy of Various Primaquine Regimens for Plasmodium vivax	Malar Res Treat.	2014	25295216	Blood Stage & Antirelapse Clinical Trial	1	India	Mumbai	19.076	72.8777			1556	CQ, CQ+PQ, CQ+PQ, CQ+PQ	1556	14day-Low Dose, 7day-Low Dose, 14day-High Dose	Day 4	0	1556	0	0	0.003	Uncategorised	Early primaquine
Price et al., 2014	Shalini-2014	Chloroquine efficacy studies confirm drug susceptibility of Plasmodium vivax in Chennai, India	Malaria Journal	2014	24685286	Blood Stage Clinical Trial	1	India	Chennai	13.0623	80.248	2010	2010	125	CQ	125	14day-Low Dose	End of Study	0	107	0	0	0.035	CQS
Price et al., 2014	Pareek-2015	Sustained Release Formulation of Primaquine for Prevention of Relapse of Plasmodium vivax Malaria: A Randomized, Double-Blind, Comparative, Multicentric Study	Malar Res Treat	2015	26366319	Blood Stage & Antirelapse Clinical Trial	8	India	Mumbai	19.066	72.8877			360	CQ+PQ, CQ+PQ, CQ+PQ	360	14day-Low Dose, 14day-Low Dose, 7day-Low Dose	Day 3	1	319	0.0031348	0.001	0.018	Uncategorised	Early primaquine
Price et al., 2014	Rishikesh-2015	Therapeutic assessment of chloroquine-primaquine combined regimen in adult cohort of Plasmodium vivax malaria from a tertiary care hospital in southwestern India	Malar J	2015	26259839	Blood Stage & Antirelapse Clinical Trial	1	India	Manipal	13.3605	74.7864	2012	2014	125	CQ+PQ	125	14day-Low Dose,	Start of Treatment	1	122	0.00819672	0.001	0.045	Uncategorised	Early primaquine
Price et al., 2014	Mishra-2016	Monitoring the efficacy of antimalarial medicines in India via sentinel sites: Outcomes and risk factors for treatment failure	J Vector Borne Dis	2016	27353588	Blood Stage Clinical Trial	5	India	Ahmedabad	23.0225	72.5714	2012	2012	42	CQ+PQ	42	14day-Low Dose	Day 28	0	30	0	0	0.114	CQS
Price et al., 2014	Mishra-2016	Monitoring the efficacy of antimalarial medicines in India via sentinel sites: Outcomes and risk factors for treatment failure	J Vector Borne Dis	2016	27353588	Blood Stage Clinical Trial	5	India	Kolkata	22.5726	88.3639	2011	2011	76	CQ+PQ	76	14day-Low Dose	Day 28	0	75	0	0	0.049	CQS
Price et al., 2014	Mishra-2016	Monitoring the efficacy of antimalarial medicines in India via sentinel sites: Outcomes and risk factors for treatment failure	J Vector Borne Dis	2016	27353588	Blood Stage Clinical Trial	5	India	Kolkata	22.5726	88.3639	2012	2012	116	CQ+PQ	116	14day-Low Dose	Day 28	0	78	0	0	0.047	CQS
Price et al., 2014	Mishra-2016	Monitoring the efficacy of antimalarial medicines in India via sentinel sites: Outcomes and risk factors for treatment failure	J Vector Borne Dis	2016	27353588	Blood Stage Clinical Trial	5	India	Mangalore	12.9141	74.856	2011	2011	90	CQ+PQ	90	14day-Low Dose	Day 28	0	76	0	0	0.048	CQS
Price et al., 2014	Mishra-2016	Monitoring the efficacy of antimalarial medicines in India via sentinel sites: Outcomes and risk factors for treatment failure	J Vector Borne Dis	2016	27353588	Blood Stage Clinical Trial	5	India	Mumbai	19.076	72.8777	2011	2011	77	CQ+PQ	77	14day-Low Dose	Day 28	0	77	0	0	0.048	CQS
Price et al., 2014	Saravu-2016	Therapeutic Assessment of Chloroquine-Primaquine Combined Regimen in Adult Cohort of Plasmodium vivax Malaria from Primary Care Centres in Southwestern India	PLoS One	2016	27315280	Blood Stage & Antirelapse Clinical Trial	1	India	Udupi	13.3409	74.7421	2012	2015	161	CQ+PQ	161	14day-Low Dose	Start of Treatment	0	155	0	0	0.024	Uncategorised	Early primaquine
Price et al., 2014	Valecha-2016	Comparison of the safety and efficacy of fixed-dose combination of arterolane maleate and piperaquine phosphate with chloroquine in acute, uncomplicated Plasmodium vivax malaria: a phase III, multicentric, open-label study	Malar J	2016	26818020	Blood Stage & Antirelapse Clinical Trial	9	India	Mumbai	19.0622	72.8799	2011	2013	317	CQ+PQ, ArtL-Pip+P	158	14day-Low Dose	Day 3	0	111	0	0	0.033	Uncategorised	Early primaquine
Price et al., 2014	Baird-1995	Treatment of chloroquine-resistant Plasmodium vivax with chloroquine and primaquine or halofantrine.	J Infect Dis	1995	7769318	Blood Stage & Antirelapse Clinical Trial	2	Indonesia	Arso	-2.93333	140.783	1992	1994	147	CQ, CQ+PQ	26	27day-High Dose	Start of Treatment	3	23	0.130435	0.045	0.321	Uncategorised	Single dose chloroquine
Price et al., 2014	Baird-1995	Treatment of chloroquine-resistant Plasmodium vivax with chloroquine and primaquine or halofantrine.	J Infect Dis	1995	7769318	Blood Stage & Antirelapse Clinical Trial	2	Indonesia	Arso	-2.93333	140.783	1992	1994	147	CQ, CQ+PQ	23			15	22	0.681818	0.473	0.836	Category 1
Price et al., 2014	Baird-1995	Treatment of chloroquine-resistant Plasmodium vivax with chloroquine and primaquine or halofantrine.	J Infect Dis	1995	7769318	Blood Stage & Antirelapse Clinical Trial	2	Indonesia	Arso	-2.93333	140.783	1992	1994	147	CQ, CQ+PQ	27			20	23	0.869565	0.679	0.955	Category 1
Price et al., 2014	Baird-1995	Treatment of chloroquine-resistant Plasmodium vivax with chloroquine and primaquine or halofantrine.	J Infect Dis	1995	7769318	Blood Stage & Antirelapse Clinical Trial	2	Indonesia	Arso	-2.93333	140.783	1992	1994	147	CQ, CQ+PQ	30	27day-High Dose	Start of Treatment	4	26	0.154	0.061	0.335	Category 1
Price et al., 2014	Baird-1995	Treatment of chloroquine-resistant Plasmodium vivax with chloroquine and primaquine or halofantrine.	J Infect Dis	1995	7769318	Blood Stage & Antirelapse Clinical Trial	2	Indonesia	Arso	-2.93333	140.783	1992	1994	147	CQ, CQ+PQ	22	3day-Low Dose	Start of Treatment	3	19	0.158	0.055	0.376	Category 1
Price et al., 2014	Baird-1996a	Chloroquine sensitive Plasmodium falciparum and P. vivax in central Java, Indonesia	Trans R Soc Trop Med Hyg	1996	8882191	Blood Stage Clinical Trial	1	Indonesia	Yogyakarta	-7.80616	110.353	1994		14	CQ	14			0	14	0	0	0.215	Uncategorised	Survey including asymptomatic patients
Price et al., 2014	Baird-1996b	Survey of resistance to chloroquine by Plasmodium vivax in Indonesia.	Trans R Soc Trop Med Hyg	1996	8882190	Blood Stage Clinical Trial	1	Indonesia	Nias	1.12563	97.5247	1995	1995	29	CQ	29			3	18	0.166667	0.058	0.392	Category 1
Price et al., 2014	Baird-1997	In vivo resistance to chloroquine by Plasmodium vivax and Plasmodium falciparum at Nabire, Irian Jaya, Indonesia.	Am J Trop Med Hyg	1997	9230793	Blood Stage Clinical Trial	1	Indonesia	Nabire	-3.36065	135.5	1995	1995	23	CQ	23			19	27	0.703704	0.515	0.841	Category 1
Price et al., 2014	Fryauff-1997a	Survey of in vivo sensitivity to chloroquine by Plasmodium falciparum and P. vivax in Lombok, Indonesia	The American journal of tropical medicine and hygiene	1997	9080887	Blood Stage Clinical Trial	1	Indonesia	Lombok	-8.3204	116.609	1994	1994	20	CQ	20			1	20	0.05	0.009	0.236	Category 2
Price et al., 2014	Fryauff-1997b	Halofantrine and primaquine for radical cure of malaria in Irian Jaya, Indonesia	Annals of tropical medicine and parasitology	1997	9093424	Antirelapse Clinical Trial		Indonesia	Arso	-2.93333	140.783	1993	1993	53	CQ+PQ, Halo+PQ	27	21day-High Dose	Start of Treatment	3	27	0.111	0.039	0.281	Category 3	Early primaquine
Price et al., 2014	Fryauff-1998a	Chloroquine-resistant Plasmodium vivax in transmigration settlements of West Kalimantan, Indonesia.	The American journal of tropical medicine and hygiene	1998	9790420	Blood Stage Clinical Trial	1	Indonesia	Kalimantan	-1.85856	109.974	1996	1996	52	CQ	52			27	52	0.519231	0.387	0.649	Category 1
Price et al., 2014	Fryauff-1998b	Survey of resistance in vivo to chloroquine of Plasmodium falciparum and P. vivax in North Sulawesi, Indonesia.	Transactions of the Royal Society of Tropical Medicine and Hygiene	1998	9692162	Blood Stage Clinical Trial	1	Indonesia	Lambeh Island	1.43652	125.227	1995	1995	11	CQ	11			1	11	0.0909091	0.016	0.377	Category 2
Price et al., 2014	Fryauff-1999	In vivo responses to antimalarials by Plasmodium falciparum and Plasmodium vivax from isolated Gag Island off northwest Irian Jaya, Indonesia	The American journal of tropical medicine and hygiene	1999	10348226	Blood Stage Clinical Trial	1	Indonesia	Gag	0.4433	129.879	1997	1997	38	CQ	38			3	26	0.115385	0.04	0.29	Category 3
Price et al., 2014	Taylor-2001	Chloroquine/doxycycline combination versus chloroquine alone, and doxycycline alone for the treatment of Plasmodium falciparum and Plasmodium vivax malaria in northeastern Irian Jaya, Indonesia.	Am J Trop Med Hyg	2001	11463107	Blood Stage Clinical Trial	1	Indonesia	Papua	-2.56142	140.717	1995	1998	63	CQ, CQ+Doxy, Doxy	24	14day-High Dose	End of Study	5	17	0.294118	0.133	0.531	Category 1
Price et al., 2014	Taylor-2001	Chloroquine/doxycycline combination versus chloroquine alone, and doxycycline alone for the treatment of Plasmodium falciparum and Plasmodium vivax malaria in northeastern Irian Jaya, Indonesia.	Am J Trop Med Hyg	2001	11463107	Blood Stage Clinical Trial	1	Indonesia	Papua	-2.56142	140.717	1995	1998	63	CQ, CQ+Doxy, Doxy	23	14day-High Dose	End of Study	12	17	0.705882	0.469	0.867	Category 1
Price et al., 2014	Fryauff-2002	The drug sensitivity and transmission dynamics of human malaria on Nias Island, North Sumatra, Indonesia.	Annals of tropical medicine and parasitology	2002	12194705	Blood Stage Clinical Trial	1	Indonesia	Nias	1.02563	97.6247	1998	1998	36	CQ	36			6	36	0.166667	0.079	0.319	Category 1
Price et al., 2014	Maguire-2002	Chloroquine or sulfadoxine-pyrimethamine for the treatment of uncomplicated, Plasmodium falciparum malaria during an epidemic in Central Java, Indonesia	Ann Trop Med Parasitol	2002	12537627	Blood Stage Clinical Trial	1	Indonesia	Purworejo	-7.71667	110.083			73	CQ, SP	72	5day-Very Low Dose	End of Study	11	56	0.196429	0.113	0.318	Category 1
Price et al., 2014	Tjitra-2002	Therapeutic efficacies of artesunate-sulfadoxine-pyrimethamine and chloroquine-sulfadoxine-pyrimethamine in vivax malaria pilot studies: relationship to Plasmodium vivax dhfr mutations	Antimicrob Agents Chemother	2002	12435700	Blood Stage Clinical Trial	1	Indonesia	Genyam	-2.63156	140.471	1999	1999	37	CQ, CQ+SP, Art+SP	9			8	9	0.888889	0.565	0.98	Category 1
Price et al., 2014	Sumawinata-2003	Very high risk of therapeutic failure with chloroquine for uncomplicated Plasmodium falciparum and P. vivax malaria in Indonesian Papua.	Am J Trop Med Hyg	2003	12875290	Blood Stage Clinical Trial	1	Indonesia	Arso	-2.93333	140.783	1995	1995	29	CQ	29	Primaquine	End of Study	20	20	1	0.839	1	Category 1
Price et al., 2014	Maguire-2006	Mefloquine Is Highly Efficacious against Chloroquine-Resistant Plasmodium vivax Malaria and Plasmodium falciparum Malaria in Papua, Indonesia	Clin Infect Dis	2006	16575721	Blood Stage & Antirelapse Clinical Trial	1	Indonesia	Armopa, Papua	-2.2798	139.599	1996	1999	514	CQ+PQ, Mfq	232	14day-Low Dose	Early	39	212	0.183962	0.138	0.242	Category 1
Price et al., 2014	Ratcliff-2007a	Therapeutic response of multidrug-resistant Plasmodium falciparum and P. vivax to chloroquine and sulfadoxine—pyrimethamine in southern Papua, Indonesia	Trans R Soc Trop Med Hyg	2007	17028048	Blood Stage Clinical Trial	1	Indonesia	Timika	-4.614	136.851	2004	2004	40	CQ	40	14day-Low Dose	End of Study	16	22	0.727273	0.518	0.868	Category 1
Price et al., 2014	Sutanto-2009	Resistance to chloroquine by Plasmodium vivax at Alor in the Lesser Sundas Archipelago in eastern Indonesia	Am J Trop Med Hyg	2009	19635895	Blood Stage Clinical Trial	1	Indonesia	Alor	-8.24997	124.75	2001	2002	36	CQ	36	Primaquine	End of Study	13	30	0.433333	0.274	0.608	Category 1
Price et al., 2014	Sutanto-2010	Evaluation of chloroquine therapy for vivax and falciparum malaria in southern Sumatra, western Indonesia	Malar J	2010	20152016	Blood Stage Clinical Trial	1	Indonesia	Lampung	-5.52768	105.237	2002	2002	31	CQ	31			15	23	0.652174	0.449	0.812	Category 1
Price et al., 2014	Asih-2011	Phenotyping clinical resistance to chloroquine in Plasmodium vivax in northeastern Papua, Indonesia	International Journal for Parasitology: Drugs and Drug Resistance	2011	24533261	Blood Stage Clinical Trial	1	Indonesia	Sentani	-2.56945	140.521	2007	2007	73	CQ	73	Not stated	End of Study	18	64	0.281	0.186	0.401	Category 1
Price et al., 2014	Poravuth-2011	Pyronaradine-Artesunate versus chloroquine in patients with acute P. vivax malaria: a radnomized double-blind, non-inferiority trial	PLOS ONE	2011	21267072	Blood Stage Clinical Trial	5	Indonesia	Maumere	-8.62083	122.208	2007	2008	456	CQ, Art+Pyr	13	14day-Low Dose	Day 28						Uncategorised	No Day 28 Data
Price et al., 2014	Lidia-2015	Therapeutic effects of dyhidroartemisinin piperaquine versus chloroquine for uncomplicated Vivax Malaria in Kupang, East Nusa Tenggara, Indonesia		2015	NonPubMed8	Blood Stage & Antirelapse Clinical Trial	1	Indonesia	Kupang	-10.1772	123.607	2013	2013	51	CQ+PQ, DHA-Pip+PQ	26	14 day-Low Dose	Start of Treatment	11	26	0.423077	0.256	0.61	Category 1	Early primaquine
Price et al., 2014	Daneshvar-2010	Clinical and parasitological response to oral chloroquine and primaquine in uncomplicated human Plasmodium knowlesi infections	Malaria journal	2010	20723228	Blood Stage & Antirelapse Clinical Trial	1	Malaysia	Sarawak	2.92857	112.614	2006	2007	23	CQ+PQ	23	14day-Low Dose	Day 2						Uncategorised	No Day 28 data
Price et al., 2014	Barber-2012	A Prospective Comparative Study of Knowlesi, Falciparum, and Vivax Malaria in Sabah, Malaysia: High Proportion With Severe Disease From Plasmodium Knowlesi and Plasmodium Vivax But No Mortality With Early Referral and Artesunate Therapy	Clinical infectious diseases	2012	23087389	Blood Stage & Antirelapse Clinical Trial	1	Malaysia	Sabah	5.97884	116.075	2010	2011	43	CQ+PQ, not stated	Not stated	Not stated							Uncategorised	Number of patient receiving chloroquine not specified and no day 28 efficacy data
Price et al., 2014	Grigg-2016	Efficacy of Artesunate-mefloquine for Chloroquine-resistant Plasmodium vivax Malaria in Malaysia: An Open-label, Randomized, Controlled Trial	Clin Infect Dis	2016	27107287	Blood Stage Clinical Trial	1	Malaysia	Sabah	5.97884	116.075	2012	2014	103	AS+Mfq+PQ, CQ+PQ	49	14day-High Dose	Day 28	26	42	0.619	0.468	0.75	Category 1
Price et al., 2014	Than-1995	Development of resistance to chloroquine by Plasmodium vivax in Myanmar.	Trans R Soc Trop Med Hyg	1995	7660445	Blood Stage & Antirelapse Clinical Trial	1	Myanmar	Mingaladon	16.9371	96.1328			50	CQ+PQ	50	Weeklyx8-HighDose	Early	7	50	0.14	0.07	0.262	Category 1
Price et al., 2014	Guthmann-2008	Plasmodium vivax resistance to chloroquine in Dawei, southern Myanmar	Tropical medicine & international health	2008	18291007	Blood Stage Clinical Trial	1	Myanmar	Dawei	19.258	96.683	2002	2003	252	CQ	252			80	235	0.340426	0.283	0.403	Category 1
Price et al., 2014	Liang-2009	[Sensitivity of Plasmodium vivax to chloroquine in Laza City, Myanmar]	Zhongguo Ji Sheng Chong Xue Yu Ji Sheng Chong Bing Za Zhi	2009	19856512	Blood Stage Clinical Trial	1	Myanmar	Laza City	24.754	97.5505	Not available	Not available	48	CQ, CQ	48			0	48	0	0	0.074	CQS
Price et al., 2014	Yuan-2015	Therapeutic Responses of Plasmodium vivax Malaria to Chloroquine and Primaquine Treatment in Northeastern Myanmar.	Antimicrob Agents Chemother	2015	25512415	Blood Stage & Antirelapse Clinical Trial	1	Myanmar	Laiza City	24.754	97.5505	2012	2013	587	CQ+PQ	587	8 day-Low Dose	Start of Treatment	22	423	0.0520095	0.035	0.078	Category 3	Early primaquine
Price et al., 2014	Lo-2016	Examining Plasmodium falciparum and P. vivax clearance subsequent to antimalarial drug treatment in the Myanmar-China border area based on quantitative real-time polymerase chain reaction	BMC Infect Dis	2016	27084511	Blood Stage Clinical Trial	1	Myanmar	Laiza	24.754	97.5505	2011	2013	130	CQ	130			6	130	0.046	0.021	0.097	CQS
Price et al., 2014	Rowland-1999	Randomized controlled trials of 5- and 14-days primaquine therapy against relapses of vivax malaria in an Afghan refugee settlement in Pakistan	Transactions of the Royal Society of Tropical Medicine and Hygiene	1999	10717755	Blood Stage & Antirelapse Clinical Trial	1	Pakistan	Adizai	34.1	71.36	1996	1998	700	CQ	250			0	250	0	0	0.015	CQS
Price et al., 2014	Rowland-1999	Randomized controlled trials of 5- and 14-days primaquine therapy against relapses of vivax malaria in an Afghan refugee settlement in Pakistan	Transactions of the Royal Society of Tropical Medicine and Hygiene	1999	10717755	Blood Stage & Antirelapse Clinical Trial		Pakistan	Adizai	34.1	71.36	1996	1998	700	CQ	100			0	250	0	0	0.015	CQS
Price et al., 2014	Leslie-2004	Compliance with 14-day primaquine therapy for radical cure of vivax malaria--a randomized placebo-controlled trial comparing unsupervised with supervised treatment	Transactions of the Royal Society of Tropical Medicine and Hygiene	2004	15024927	Blood Stage & Antirelapse Clinical Trial		Pakistan	Adizai	34.1	71.36	2000	2001	595	CQ, CQ+PQ, CQ+PQ	595	14 day-Low Dose	Early						Uncategorised	No Day 28 data; Early primaquine
Price et al., 2014	Leslie-2007	Sulfadoxine-pyrimethamine, chlorproguanil-dapsone, or chloroquine for the treatment of Plasmodium vivax malaria in Afghanistan and Pakistan: a randomized controlled trial	JAMA	2007	17519409	Blood Stage Clinical Trial	2	Pakistan	Peshawar	34.2985	71.534	2004	2006	767	CQ, LapDap, SP	65			1	65	0.0153846	0.003	0.082	CQS
Price et al., 2014	Leslie-2008	A randomized controlled trial of 8 weeks, once weekly primaquine regimen to prevent relapse of Plasmodium vivax in Northwest Frontier Province, Pakistan	PLOS ONE	2008	18682739	Blood Stage & Antirelapse Clinical Trial	1	Pakistan	Peshawar	34.0042	71.5449	2004	2007	200	CQ	71								Uncategorised	No Day 28 Data
Price et al., 2014	Waqar-2016	Efficacy of Chloroquine as a first line agent in the treatment of uncomplicated malaria due to Plasmodium vivax in children and treatment practices in Pakistan: A Pilot study	J Pak Med Assoc	2016	26712176	Blood Stage Clinical Trial	1	Pakistan	Lahore	31.5546	74.3572	2013	2013	52	CQ	52			0	48	0	0	0.074	CQS
Price et al., 2014	Ruebush-2003	Chloroquine-resistant Plasmodium vivax malaria in Peru.	Am J Trop Med Hyg	2003	14695094	Blood Stage Clinical Trial	4	Peru	Caballococha	-3.91083	-70.5161	1998	2001	242	CQ	52	7day-Low Dose	End of Study	2	43	0.0465116	0.013	0.155	CQS
Price et al., 2014	Ruebush-2003	Chloroquine-resistant Plasmodium vivax malaria in Peru.	Am J Trop Med Hyg	2003	14695094	Blood Stage Clinical Trial	4	Peru	Iquitos	-3.75276	-73.1889	1998	2001	242	CQ	77	7day-Low Dose	End of Study	2	66	0.030303	0.008	0.104	CQS
Price et al., 2014	Ruebush-2003	Chloroquine-resistant Plasmodium vivax malaria in Peru.	Am J Trop Med Hyg	2003	14695094	Blood Stage Clinical Trial	4	Peru	Padre Cocha	-3.75276	-73.1889	1998	2001	242	CQ	48	7day-Low Dose	End of Study	0	44	0	0	0.08	CQS
Price et al., 2014	Ruebush-2003	Chloroquine-resistant Plasmodium vivax malaria in Peru.	Am J Trop Med Hyg	2003	14695094	Blood Stage Clinical Trial	4	Peru	Sullana	-4.88483	-80.677	1998	2001	242	CQ	65	7day-Low Dose	End of Study	0	59	0	0	0.061	CQS
Price et al., 2014	Van Den Eede-2011	Plasmodium vivax Sub-patent infections after radical treatment are common in Peruvian patients: results of a 1 year prospective cohort study	Plos One	2011	21297986	Blood Stage & Antirelapse Clinical Trial	1	Peru	Iquitos	-3.75276	-73.1889	2008	2009	51	CQ+PQ	51	7day-Low Dose	Day 0	1	51	0.0196	0.0035	0.103	Uncategorised	Early primaquine
Price et al., 2014	Graf-2012	Failure of Supervised Chloroquine and Primaquine Regimen for the Treatment of Plasmodium vivax in the Peruvian Amazon	Malar Res Treat	2012	22701198	Blood Stage & Antirelapse Clinical Trial	1	Peru	Padre Cocha	-3.69828	-73.2787	2005	2008	540	CQ+PQ	540	5day-Low Dose, 7day-Low Dose, 14day-Low Dose	Start of Treatment	3	540	0.00555556	0.002	0.016	Uncategorised	Early primaquine
Price et al., 2014	Llanos-Cuentas-2013	Tafenoquine plus chloroquine for the treatment and relapse prevention of Plasmodium vivax malaria (DETECTIVE): a multicentre, double-blind, randomised, phase 2b dose-selection study	Lancet	2013	24360369	Blood Stage & Antirelapse Clinical Trial	4	Peru	Iquitos	-3.75276	-73.1889	2011	2013	329	CQ, CQ+Tfq, CQ+PQ	22			0	22	0	0	0.149	CQS
Price et al., 2014	Llanos-Cuentas-2013	Tafenoquine plus chloroquine for the treatment and relapse prevention of Plasmodium vivax malaria (DETECTIVE): a multicentre, double-blind, randomised, phase 2b dose-selection study	Lancet	2013	24360369	Blood Stage & Antirelapse Clinical Trial	4	Peru	Iquitos	-3.75276	-73.1889	2011	2013	329	CQ, CQ+Tfq, CQ+PQ	22	14day-Low Dose	Start of Treatment	0	22	0	0	0.149	Uncategorised	Early primaquine
Price et al., 2014	Delgado-Ratto-2014	Population structure and spatio-temporal transmission dynamics of Plasmodium vivax after radical cure treatment in a rural village of the Peruvian Amazon	Malaria Journal	2014	24393454	Blood Stage & Antirelapse Clinical Trial	1	Peru	San Carlos	-5.96491	-77.9467	2008	2008	37	CQ+PQ	37	7day-Low Dose	Day 0	0	37	0	0	0.094	Uncategorised	Early primaquine
Price et al., 2014	Darlow-1982	Sulfadoxine-pyrimethamine for the treatment of acute malaria in children of Papua New Guinea. II. Plasmodium vivax	Am J Trop Med Hyg	1982	7036765	Blood Stage Clinical Trial	1	Papua New Guinea	Madang	-5.23344	145.788			26	CQ, CQ+SP, SP	6			0	6	0	0	0.39	Uncategorised	Sample size too small
Price et al., 2014	Darlow-1982	Sulfadoxine-pyrimethamine for the treatment of acute malaria in children of Papua New Guinea. II. Plasmodium vivax	Am J Trop Med Hyg	1982	7036765	Blood Stage Clinical Trial	1	Papua New Guinea	Madang	-5.23344	145.788			26	CQ, CQ+SP, SP	6			1	6	0.166667	0.03	0.564	Category 3
Price et al., 2014	Genton-2005	Parasitological and clinical efficacy of standard treatment regimens against Plasmodium falciparum, P. vivax and P. malariae in Papua New Guinea.	Papua and New Guinea medical journal	2005	17212060	Blood Stage Clinical Trial	1	Papua New Guinea	Kunjingini, East Sepik	-3.78378	143.033			18	CQ, AQ	5			2	4	0.5	0.15	0.85	Uncategorised	Sample size too small
Price et al., 2014	Marfurt-2007	Low efficacy of amodiaquine or chloroquine plus sulfadoxine-pyrimethamine against Plasmodium falciparum and P. vivax malaria in Papua New Guinea.	The American journal of tropical medicine and hygiene	2007	17984359	Blood Stage Clinical Trial	3	Papua New Guinea	Madang	-5.23367	145.789	2003	2005	104	CQ+SP, AQ+SP	1			0	1	0	0	0.793	Uncategorised	Sample size too small
Price et al., 2014	Marfurt-2007	Low efficacy of amodiaquine or chloroquine plus sulfadoxine-pyrimethamine against Plasmodium falciparum and P. vivax malaria in Papua New Guinea.	The American journal of tropical medicine and hygiene	2007	17984359	Blood Stage Clinical Trial	3	Papua New Guinea	Wosera, East Sepik	-4.45952	143.218	2003	2005	104	CQ+SP, AQ+SP	1			0	1	0	0	0.793	Uncategorised	Sample size too small
Price et al., 2014	Marfurt-2007	Low efficacy of amodiaquine or chloroquine plus sulfadoxine-pyrimethamine against Plasmodium falciparum and P. vivax malaria in Papua New Guinea.	The American journal of tropical medicine and hygiene	2007	17984359	Blood Stage Clinical Trial	3	Papua New Guinea	Karimui, Simbu	-6.49637	144.823	2003	2005	104	CQ+SP, AQ+SP	4			1	4	0.25	0.046	0.699	Uncategorised	Sample size too small
Price et al., 2014	Karunajeewa-2008	A trial of combination antimalarial therapies in children from Papua New Guinea	The New England journal of medicine	2008	19064624	Blood Stage Clinical Trial	2	Papua New Guinea	East Sepik	-4.46	143.218	2005	2007	195	AL, DP, CQ+SP, SP+As	0								Uncategorised	No patients treated with chloroquine
Price et al., 2014	Karunajeewa-2008	A trial of combination antimalarial therapies in children from Papua New Guinea.	The New England journal of medicine	2008	19064624	Blood Stage Clinical Trial	2	Papua New Guinea	Mandang	-5.23362	145.789			195	AL, DP, CQ+SP, SP+As	26			27	61	0.442623	0.325	0.567	Category 1
Price et al., 2014	Dixon-1985	A clinical trial of mefloquine in the treatment of Plasmodium vivax malaria.	Am J Trop Med Hyg	1985	3890575	Blood Stage & Antirelapse Clinical Trial	1	Thailand	Lop Buri	15.05	100.89			40	CQ, Mfq	11			0	11	0	0	0.259	CQS
Price et al., 2014	Harinasuta-1985	Trials of mefloquine in vivax and of mefloquine plus 'fansidar' in falciparum malaria	Lancet	1985	2858743	Blood Stage & Antirelapse Clinical Trial	1	Thailand	Bangkok	13.725	100.468	1981	1982	40	CQ+PQ, Mfq+PQ	20	Primaquine	Early	0	0				Uncategorised	Early primaquine
Price et al., 2014	Bunnag-1994	High dose of primaquine in primaquine resistant vivax malaria	Transactions of the Royal Society of Tropical Medicine and Hygiene	1994	8036680	Blood Stage & Antirelapse Clinical Trial	1	Thailand	Bangkok	13.7234	100.476	Not stated	Not stated	167	CQ+PQ	167	Variable	End of Treatment						Uncategorised	No Day 28 data
Price et al., 2014	Pukrittayakamee-1994a	Blood stage antimalarial efficacy of primaquine in Plasmodium vivax malaria	J Infect Dis	1994	8133114	Blood Stage & Antirelapse Clinical Trial	1	Thailand	Bangkok	13.725	100.468	1992	1993	85	CQ, Pq	30			0	30	0	0	0.114	CQS
Price et al., 2014	Pukrittayakamee-1994b	Antimalarial effects of rifampin in Plasmodium vivax malaria	Antimicrobial agents and chemotherapy	1994	8203846	Blood Stage & Antirelapse Clinical Trial		Thailand	Bangkok	13.725	100.468	1992	1993	60	CQ+Pq	30	14day-Low Dose	Early	0	20	0	0	0.161	Uncategorised	Early primaquine
Price et al., 2014	Looareesuwan-1999a	Chloroquine sensitivity of Plasmodium vivax in Thailand.	Ann Trop Med Parasitol	1999	10562823	Blood Stage & Antirelapse Clinical Trial	2	Thailand	Bangkok	13.7298	100.5	1992	1997	886	CQ	445			2	445	0.00449438	0.001	0.016	CQS
Price et al., 2014	Luxemburger-1999	Treatment of vivax malaria on the western border of Thailand.	Trans R Soc Trop Med Hyg	1999	10674098	Blood Stage & Antirelapse Clinical Trial	1	Thailand	Shoklo	16.8126	98.5502	1995	1996	367	CQ	324			9	324	0.0277778	0.015	0.052	CQS
Price et al., 2014	Walsh-1999	Randomized dose-ranging study of the safety and efficacy of WR 238605 (Tafenoquine) in the prevention of relapse of Plasmodium vivax malaria in Thailand	The Journal of infectious diseases	1999	10479159	Blood Stage & Antirelapse Clinical Trial	1	Thailand	Bangkok	13.7234	100.476	1996	1997	44	CQ, CQ+Tfq	9			0	9	0	0	0.299	CQS
Price et al., 2014	Pukrittayakamee-2000	Therapeutic responses to different antimalarial drugs in vivax malaria.	Antimicrob Agents Chemother	2000	10817728	Blood Stage & Antirelapse Clinical Trial	1	Thailand	Bangkok	13.725	100.468	1992	1998	207	CQ, PQ, Art, Halo, Mfq, Qu, SP	30			0	21	0	0	0.155	CQS
Price et al., 2014	Buchachart-2001	Effect of primaquine standard dose (15 mg/day for 14 days) in the treatment of vivax malaria patients in Thailand	The Southeast Asian journal of tropical medicine and public health	2001	12041544	Blood Stage & Antirelapse Clinical Trial	1	Thailand	Bangkok	13.7234	100.476	1992	1997	593	CQ+PQ	593	14day-Low Dose	Day 3	0	364	0	0	0.01	Uncategorised	Early primaquine
Price et al., 2014	Congpuong-2002	Sensitivity of Plasmodium vivax to chloroquine in Sa Kaeo Province, Thailand.	Acta Tropica	2002	12088852	Blood Stage & Antirelapse Clinical Trial	1	Thailand	Sa Kaeo	13.813	102.071	2000	2000	26	CQ+PQ	26	14day-Low Dose	Early	0	26	0	0	0.129	Uncategorised	Early primaquine
Price et al., 2014	McGready-2002	The effects of quinine and chloroquine antimalarial treatments in the first trimester of pregnancy	Transactions of the Royal Society of Tropical Medicine and Hygiene	2002	12055810	Blood Stage Clinical Trial	1	Thailand	Shoklo	17.2048	98.2613	1995	2000	130	CQ	130			5	111	0.045045	0.019	0.101	CQS
Price et al., 2014	Vijaykadga-2004	Assessment of therapeutic efficacy of chloroquine for vivax malaria in Thailand.	Southeast Asian J Trop Med Public Health	2004	15689067	Blood Stage Clinical Trial	3	Thailand	Ranon	9.89644	98.6862	1992	2002	161	CQ	61	14day-Low Dose	End of Study	1	52	0.0192308	0.003	0.101	CQS
Price et al., 2014	Vijaykadga-2004	Assessment of therapeutic efficacy of chloroquine for vivax malaria in Thailand.	Southeast Asian J Trop Med Public Health	2004	15689067	Blood Stage Clinical Trial	3	Thailand	Sa Kaeo	13.813	102.071	1992	2002	161	CQ	50	14day-Low Dose	End of Study	0	48	0	0	0.074	CQS
Price et al., 2014	Vijaykadga-2004	Assessment of therapeutic efficacy of chloroquine for vivax malaria in Thailand.	Southeast Asian J Trop Med Public Health	2004	15689067	Blood Stage Clinical Trial	3	Thailand	Yala	6.53963	101.282	1992	2002	161	CQ	50	14day-Low Dose	End of Study	0	50	0	0	0.071	CQS
Price et al., 2014	Walsh-2004	Randomized trial of 3-dose regimens of tafenoquine (WR238605) versus low-dose primaquine for preventing Plasmodium vivax malaria relapse	Clin Infect Dis	2004	15486831	Blood Stage & Antirelapse Clinical Trial	1	Thailand	Bangkok	13.725	100.468	1998	1999	80	CQ	13								Uncategorised	No Day 28 Data
Price et al., 2014	Krudsood-2006	Safety and tolerability of elubaquine (bulaquine, CDRI 80/53) for treatment of Plasmidium vivax malaria in Thailand	The Korean journal of parasitology	2006	16969059	Blood Stage & Antirelapse Clinical Trial		Thailand	Bangkok	13.7234	100.476	2004	2005	141	CQ+Eb, CQ+PQ	171	7 day-Low Dose	Day 3	1	68	0.015	0.003	0.079	Uncategorised	Early primaquine
Price et al., 2014	Tasanor-2006	Clinical-parasitological response and in-vitro sensitivity of Plasmodium vivax to chloroquine and quinine on the western border of Thailand.	Trans R Soc Trop Med Hyg	2006	16497347	Blood Stage & Antirelapse Clinical Trial	1	Thailand	Mae Sod	16.7108	98.5725	2002	2004	58	CQ+PQ, Qu	31	14day-Low Dose	Early	0	31	0	0	0.11	Uncategorised	Early primaquine
Price et al., 2014	Krudsood-2007	Clinical efficacy of chloroquine versus artemether-lumefantrine for Plasmodium vivax treatment in Thailand.	Korean J Parasitol	2007	17570973	Blood Stage & Antirelapse Clinical Trial	1	Thailand	Bangkok	13.7533	100.505	2004	2005	98	CQ+PQ, AL	51	14day-Low Dose	Early	0	42	0	0	0.084	Uncategorised	Early primaquine
Price et al., 2014	Takeuchi-2010	Directly-observed therapy (DOT) for the radical 14-day primaquine treatment of Plasmodium vivax malaria on the Thai-Myanmar border	Malaria journal	2010	21040545	Blood Stage & Antirelapse Clinical Trial		Thailand	Ratchaburi	13.451	99.6341	2007	2009	216	CQ+PQ, CQ+PQ	216	14 day-Low Dose	Day 3	4	216	0.019	0.007	0.0466	Uncategorised	Early primaquine
Price et al., 2014	Congpuong-2011	In vivo sensitivity monitoring of chloroquine for the treatment of uncomplicated vivax malaria in four bordered provinces of Thailand during 2009-2010	Journal of vector borne diseases	2011	22297279	Blood Stage Clinical Trial	4	Thailand	Chanthaburi	12.6009	102.117	2009	2010	212	CQ	55	14day-Low Dose	End of Study	2	51	0.0392157	0.011	0.132	CQS
Price et al., 2014	Congpuong-2011	In vivo sensitivity monitoring of chloroquine for the treatment of uncomplicated vivax malaria in four bordered provinces of Thailand during 2009-2010	Journal of vector borne diseases	2011	22297279	Blood Stage Clinical Trial	4	Thailand	Kanchanaburi	14.0701	99.4869	2009	2010	212	CQ	48	14day-Low Dose	End of Study	3	48	0.0625	0.021	0.168	Category 2
Price et al., 2014	Congpuong-2011	In vivo sensitivity monitoring of chloroquine for the treatment of uncomplicated vivax malaria in four bordered provinces of Thailand during 2009-2010	Journal of vector borne diseases	2011	22297279	Blood Stage Clinical Trial	4	Thailand	Mae Hong Son	18.6983	97.9211	2009	2010	212	CQ	56	14day-Low Dose	End of Study	0	49	0	0	0.073	CQS
Price et al., 2014	Congpuong-2011	In vivo sensitivity monitoring of chloroquine for the treatment of uncomplicated vivax malaria in four bordered provinces of Thailand during 2009-2010	Journal of vector borne diseases	2011	22297279	Blood Stage Clinical Trial	4	Thailand	Yala	6.53963	101.282	2009	2010	212	CQ	53	14day-Low Dose	End of Study	0	53	0	0	0.068	CQS
Price et al., 2014	Maneeboonyang-2011	Directly observed therapy with primaquine to reduce the recurrence rate of plasmodium vivax infection along the Thai-Myanmar border	The Southeast Asian journal of tropical medicine and public health	2011	21323159	Blood Stage & Antirelapse Clinical Trial		Thailand	Ratchaburi	13.451	99.6341	2005	2006	92	CQ+PQ, CQ+PQ	92	14 day-Low Dose	Day 3	1	82	0.012	0.002	0.066	Uncategorised	Early primaquine
Price et al., 2014	Muhamad-2011	Monitoring of clinical efficacy and in vitro sensitivity of Plasmodium vivax to chloroquine in area along Thai Myanmar border during 2009-2010	Malar J	2011	21324161	Blood Stage & Antirelapse Clinical Trial	1	Thailand	Mao Tak	16.7108	98.5725	2009	2010	130	CQ+PQ	130	14day-Low Dose	Early	0	130	0	0	0.029	Uncategorised	Early primaquine
Price et al., 2014	Phyo-2011	Dihydroartemisinin-piperaquine versus chloroquine in the treatment of P.vivax malaria in Thailand: a randomized controlled trial	Clin Infect Dis	2011	22002979	Blood Stage Clinical Trial	1	Thailand	Mae Sot	16.7162	98.5776	2007	2008	492	CQ, DP	244	14day-High Dose	End of Study	18	207	0.0869565	0.056	0.133	Category 2
Price et al., 2014	Poravuth-2011	Pyronaradine-Artesunate versus chloroquine in patients with acute P. vivax malaria: a radnomized double-blind, non-inferiority trial	PLOS ONE	2011	21267072	Blood Stage Clinical Trial	5	Thailand	Mae Ramat	16.9792	98.5231	2007	2008	456	CQ, Art+Pyr	50	14day-Low Dose	Day 28						Uncategorised	No Day 28 Data
Price et al., 2014	Poravuth-2011	Pyronaradine-Artesunate versus chloroquine in patients with acute P. vivax malaria: a radnomized double-blind, non-inferiority trial	PLOS ONE	2011	21267072	Blood Stage Clinical Trial	5	Thailand	Mae Sod	16.7162	98.5776	2007	2008	456	CQ, Art+Pyr	49	14day-Low Dose	Day 28						Uncategorised	No Day 28 Data
Price et al., 2014	Llanos-Cuentas-2013	Tafenoquine plus chloroquine for the treatment and relapse prevention of Plasmodium vivax malaria (DETECTIVE): a multicentre, double-blind, randomised, phase 2b dose-selection study	Lancet	2013	24360369	Blood Stage & Antirelapse Clinical Trial	4	Thailand	Mae Sot	16.7162	98.5776	2011	2013	329	CQ, CQ+Tfq, CQ+PQ	16	14day-Low Dose	Start of Treatment	0	16	0	0	0.194	Uncategorised	Early primaquine
Price et al., 2014	Llanos-Cuentas-2013	Tafenoquine plus chloroquine for the treatment and relapse prevention of Plasmodium vivax malaria (DETECTIVE): a multicentre, double-blind, randomised, phase 2b dose-selection study	Lancet	2013	24360369	Blood Stage & Antirelapse Clinical Trial	4	Thailand	Mae Sot	16.7162	98.5776	2011	2013	329	CQ, CQ+Tfq, CQ+PQ	16			0	16	0	0	0.194	CQS
Price et al., 2014	Macareo-2013	Triangular test design to evaluate tinidazole in the prevention of Plasmodium vivax relapse	Malar J	2013	23718705	Blood Stage & Antirelapse Clinical Trial	1	Thailand	Mae Sot	16.7124	98.5747			20	CQ+PQ, CQ+TIN	20	14day-High Dose	Start of Treatment						Uncategorised	No Day 28 data; Early primaquine
Price et al., 2014	Cheoymang-2015	Patients' adherence and clinical effectiveness of a 14-day course of primaquine when given with a 3-day chloroquine in patients with Plasmodium vivax at the Thai-Myanmar border	Acta Trop	2015	26278026	Blood Stage & Antirelapse Clinical Trial	1	Thailand	Mae Sot	16.7217	98.5627	2008	2009	85	CQ+PQ	85	14day-Low Dose	Day 1	0	85	0	0	0.043	Uncategorised	Early primaquine
Price et al., 2014	Longley-2016	High Efficacy of Primaquine Treatment for Plasmodium vivax in Western Thailand	Am J Trop Med Hyg	2016	27601524	Blood Stage & Antirelapse Clinical Trial	1	Thailand	Tha Song Yang	17.4533	98.1776	2014	2015	57	CQ+PQ	57	14 day-Low Dose	Day 0	0	52	0	0	0.069	Uncategorised
Price et al., 2014	Phyo-2016	Antimalarial activity of artefenomel (OZ439), a novel synthetic antimalarial endoperoxide, in patients with Plasmodium falciparum and Plasmodium vivax malaria: an open-label phase 2 trial	Lancet Infect Dis	2016	26448141	Blood Stage Clinical Trial	2	Thailand	Bangkok	13.7563	100.502	2010	2012	22	Artefenomel+CQ+PQ	22	14day-High Dose	Start of Treatment	0	22	0	0	0.149	Uncategorised	Early primaquine
Price et al., 2014	Phyo-2016	Antimalarial activity of artefenomel (OZ439), a novel synthetic antimalarial endoperoxide, in patients with Plasmodium falciparum and Plasmodium vivax malaria: an open-label phase 2 trial	Lancet Infect Dis	2016	26448141	Blood Stage & Antirelapse Clinical Trial	2	Thailand	Mae Sot	16.7124	98.5747	2010	2012	18	Artefenomel+CQ+PQ	18	14day-High Dose	Start of Treatment	0	18	0	0	0.176	Uncategorised	Early primaquine
Price et al., 2014	White-2016	Antimalarial Activity of KAF156 in Falciparum and Vivax Malaria	New England Journal of Medicine	2016	27653565	Blood Stage & Antirelapse Clinical Trial	5	Thailand	Bangkok	13.6224	100.412	2013	2013	11	KAF156+CQ+PQ	11	Primaquine	Day 5						Uncategorised	Patients pretreated with trial drug; Five sites (multinational) but data pooled as no individual data
Price et al., 2014	Taylor-2000	Assessing drug sensitivity of Plasmodium vivax to halofantrine or choroquine in southern, central Vietnam using an extended 28-day in vivo test and polymerase chain reaction genotyping.	Am J Trop Med Hyg	2000	11304056	Blood Stage Clinical Trial	1	Vietnam	Nha Trang	12.2499	109.19	1995	1995	54	CQ, Halo	29			0	23	0	0	0.143	Uncategorised	Survey including asymptomatic patients
Price et al., 2014	Phan-2002	Artemisinin or chloroquine for blood stage Plasmodium vivax malaria in Vietnam.	Trop Med Int Health	2002	12358621	Blood Stage Clinical Trial	1	Vietnam	Binh Thuan	10.8229	106.733	1997	2000	226	CQ, Art	113	5day-Very Low Dose	End of Study	18	111	0.162162	0.105	0.242	Category 1
Price et al., 2014	Thanh-2015	Confirmed Plasmodium vivax Resistance to Chloroquine in Central Vietnam	Antimicrob Agents Chemother	2015	26392501	Blood Stage & Antirelapse Clinical Trial	1	Vietnam	Tra Leng	15.2827	107.989	2009	2011	260	CQ+PQ	240	10day-High Dose	Start of Treatment	8	232	0.0344828	0.018	0.067	Uncategorised	Early primaquine
Price et al., 2014	Thuan-2016	A Randomized Comparison of Chloroquine Versus Dihydroartemisinin-Piperaquine for the Treatment of Plasmodium vivax Infection in Vietnam	Am J Trop Med Hyg	2016	26856909	Blood Stage Clinical Trial	1	Vietnam	Bu Gia Map	12.0392	107.054	2013	2014	128	CQ, DP	65			0	55	0	0	0.065	CQS
Price et al., 2014	Abreha-2017	Comparison of artemether-lumefantrine and chloroquine with and without primaquine for the treatment of Plasmodium vivax infection in Ethiopia: A randomized controlled trial	PLoS medicine	2017	28510573	Blood Stage & Antirelapse Clinical Trial	2	Ethiopia	Bishoftu	8.7439	38.9886	2012	2014	398	CQ, CQ+PQ, AL, AL+PQ	206	14 day-Low Dose	Day 2	4	96	0.042	0.016	0.102	CQS	Two sites but data pooled as not differentiated. Some patients treated with CQ alone
Price et al., 2014	Siqueira-2017	Fixed-Dose Artesunate-Amodiaquine Combination vs Chloroquine for Treatment of Uncomplicated Blood Stage P. vivax Infection in the Brazilian Amazon: An Open-Label Randomized, Controlled Trial	Clin Infect Dis	2017	27988484	Blood Stage Clinical Trial	1	Brazil	Manaus	-3.119	-60.021	2012	2013	380	CQ, ASAQ	190			11	172	0.064	0.036	0.111	Category 3
Price et al., 2014	Shaikh-2017a	Efficacy of oral chloroquine in uncomplicated vivax malaria in children.	Medical Forum Monthly	2017	NonPubMed9	Blood Stage Clinical Trial	1	Pakistan	Liaquat	28.9394	70.948	2016	2016	100	CQ	100			Not stated	Not stated				Uncategorised	Day 28 data not available.
Price et al., 2014	Nyunt-2017	Clinical and molecular surveillance of drug resistant vivax malaria in Myanmar	Malaria journal	2017	28298235	Blood Stage Clinical Trial	9	Myanmar	Sagaing	21.916	95.962	2009	2009	77	CQ	77			3	77	0.039	0.013	0.109	CQS
Price et al., 2014	Nyunt-2017	Clinical and molecular surveillance of drug resistant vivax malaria in Myanmar	Malaria journal	2017	28298235	Blood Stage Clinical Trial	9	Myanmar	Sagaing	21.9155	95.9621	2010	2010	72	CQ	72			0	72	0	0	0.051	CQS
Price et al., 2014	Nyunt-2017	Clinical and molecular surveillance of drug resistant vivax malaria in Myanmar	Malaria journal	2017	28298235	Blood Stage Clinical Trial	9	Myanmar	Kachin	25.8509	97.4381	2010	2010	76	CQ	76			0	76	0	0	0.048	CQS
Price et al., 2014	Nyunt-2017	Clinical and molecular surveillance of drug resistant vivax malaria in Myanmar	Malaria journal	2017	28298235	Blood Stage Clinical Trial	9	Myanmar	Kachin	25.851	97.438	2012	2012	50	CQ	50			0	50	0	0	0.071	CQS
Price et al., 2014	Nyunt-2017	Clinical and molecular surveillance of drug resistant vivax malaria in Myanmar	Malaria journal	2017	28298235	Blood Stage Clinical Trial	9	Myanmar	Buthidaung	20.8695	92.5272	2010	2010	61	CQ	61			4	61	0.066	0.026	0.157	Category 3
Price et al., 2014	Nyunt-2017	Clinical and molecular surveillance of drug resistant vivax malaria in Myanmar	Malaria journal	2017	28298235	Blood Stage Clinical Trial	9	Myanmar	Buthidaung	20.8696	92.5272	2015	2015	60	CQ	60			2	60	0.033	0.009	0.114	CQS
Price et al., 2014	Nyunt-2017	Clinical and molecular surveillance of drug resistant vivax malaria in Myanmar	Malaria journal	2017	28298235	Blood Stage Clinical Trial	9	Myanmar	Shan	22.0362	98.1339	2010	2010	74	CQ	74			0	74	0	0	0.049	CQS
Price et al., 2014	Nyunt-2017	Clinical and molecular surveillance of drug resistant vivax malaria in Myanmar	Malaria journal	2017	28298235	Blood Stage Clinical Trial	9	Myanmar	Shan	22.0362	98.1338	2012	2012	63	CQ	63			0	63	0	0	0.058	CQS
Price et al., 2014	Nyunt-2017	Clinical and molecular surveillance of drug resistant vivax malaria in Myanmar	Malaria journal	2017	28298235	Blood Stage Clinical Trial	9	Myanmar	Shwegyin	17.9293	96.8807	2010	2010	67	CQ	67			0	67	0	0	0.054	CQS
Price et al., 2014	Nyunt-2017	Clinical and molecular surveillance of drug resistant vivax malaria in Myanmar	Malaria journal	2017	28298235	Blood Stage Clinical Trial	9	Myanmar	Shwegyin	17.9294	96.8806	2014	2014	88	CQ	88			0	88	0	0	0.042	CQS
Price et al., 2014	Nyunt-2017	Clinical and molecular surveillance of drug resistant vivax malaria in Myanmar	Malaria journal	2017	28298235	Blood Stage Clinical Trial	9	Myanmar	Kayah	19.2342	97.2653	2012	2012	50	CQ	50			0	50	0	0	0.071	CQS
Price et al., 2014	Nyunt-2017	Clinical and molecular surveillance of drug resistant vivax malaria in Myanmar	Malaria journal	2017	28298235	Blood Stage Clinical Trial	9	Myanmar	Kawthaung	9.99581	98.5529	2009	2009	61	CQ	61			12	61	0.197	0.116	0.313	Category 1
Price et al., 2014	Nyunt-2017	Clinical and molecular surveillance of drug resistant vivax malaria in Myanmar	Malaria journal	2017	28298235	Blood Stage Clinical Trial	9	Myanmar	Kawthaung	9.9958	98.5528	2010	2010	68	CQ	68			8	68	0.118	0.061	0.215	Category 1
Price et al., 2014	Nyunt-2017	Clinical and molecular surveillance of drug resistant vivax malaria in Myanmar	Malaria journal	2017	28298235	Blood Stage Clinical Trial	9	Myanmar	Kawthaung	9.9959	98.5529	2012	2012	60	CQ	60			18	60	0.3	0.199	0.425	Category 1
Price et al., 2014	Nyunt-2017	Clinical and molecular surveillance of drug resistant vivax malaria in Myanmar	Malaria journal	2017	28298235	Blood Stage Clinical Trial	9	Myanmar	Kawthaung	9.99585	98.5529	2015	2016	60	CQ	60			1	60	0.017	0.003	0.089	CQS
Price et al., 2014	Nyunt-2017	Clinical and molecular surveillance of drug resistant vivax malaria in Myanmar	Malaria journal	2017	28298235	Blood Stage Clinical Trial	9	Myanmar	Mon	17.0626	97.3517	2010	2010	67	CQ	67			0	67	0	0	0.054	CQS
Price et al., 2014	Nyunt-2017	Clinical and molecular surveillance of drug resistant vivax malaria in Myanmar	Malaria journal	2017	28298235	Blood Stage Clinical Trial	9	Myanmar	Kayin	16.9459	97.9593	2012	2012	60	CQ	60			0	60	0	0	0.06	CQS
Price et al., 2014	Htun-2017	Chloroquine efficacy for Plasmodium vivax in Myanmar in populations with high genetic diversity and moderate parasite gene flow	Malaria journal	2017	28693552	Blood Stage Clinical Trial	2	Myanmar	Myawaddy	16.6843	98.5007	2014	2014	25	CQ	25			2	25	0.08	0.022	0.25	Category 3
Price et al., 2014	Htun-2017	Chloroquine efficacy for Plasmodium vivax in Myanmar in populations with high genetic diversity and moderate parasite gene flow	Malaria journal	2017	28693552	Blood Stage Clinical Trial	2	Myanmar	Kawthoung	9.99581	98.5529	2012	2012	65	CQ	65			1	59	0.017	0.003	0.09	CQS
Price et al., 2014	Daher-2018	Efficacy and safety of artemisinin-based combination therapy and chloroquine with concomitant primaquine to treat Plasmodium vivax malaria in Brazil: an open label randomized clinical trial.	Malar J	2018	29361939	Blood Stage & Antirelapse Clinical Trial	2	Brazil	Rondonia	-3.15	-60.07	2012	2015	198	CQ+PQ, AL+PQ, AM+PQ	66	Primaquine 7-9day-Low Dose	Start of Treatment	Not stated	Not stated				Uncategorised	Early primaquine
Price et al., 2014	Daher-2018	Efficacy and safety of artemisinin-based combination therapy and chloroquine with concomitant primaquine to treat Plasmodium vivax malaria in Brazil: an open label randomized clinical trial.	Malar J	2018	29361939	Blood Stage & Antirelapse Clinical Trial	2	Brazil	Manaus	-11.6057	-63.5606	2012	2015	66	CQ+PQ, AL+PQ, AM+PQ	22	Primaquine 7-9day-Low Dose	Start of Treatment	Not stated	Not stated				Uncategorised	Early primaquine
Price et al., 2014	Awab-2017	Chloroquine-Primaquine versus Chloroquine Alone to Treat Vivax Malaria in Afghanistan: An Open Randomized Superiority Trial	Am J Trop Med Hyg.	2017	29141719	Blood Stage & Antirelapse Clinical Trial	2	Afghanistan	Jalalabad	34.46	70.43	2009	2013	593	CQ, CQ+PQ	593	14 day-Low Dose	Day 0	Not stated	Not stated				Uncategorised	Two sites but data pooled as not differentiated; Day 28 data not stated
Price et al., 2014	Fukuda-2017	A randomized, double-blind, active-control trial to evaluate the efficacy and safety of a three day course of tafenoquine monotherapy for the treatment of Plasmodium vivax malaria	PLoS ONE	2017	29121061	Blood Stage & Antirelapse Clinical Trial	1	Thailand	Bangkok	13.6824	100.432	2003	2005	70	CQ+PQ, TQ	24	14 day-Low Dose	Day 3	0	22	0	0	0.149	Uncategorised	Early primaquine
Price et al., 2014	Brasil-2018	CYP2D6 activity and the risk of recurrence of Plasmodium vivax malaria in the Brazilian Amazon: a prospective cohort study	Malar J	2018	29390987	Blood Stage & Antirelapse Clinical Trial	1	Brazil	Manaus	-3.10903	-60.0417	Not stated	Not stated	213	CQ+Pq	213	7 day-Very Low Dose	Day 0	Not stated	Not stated				Uncategorised	No Day 28 data
Price et al., 2014	Chu-2018	Comparison of the Cumulative Efficacy and Safety of Chloroquine, Artesunate, and Chloroquine-Primaquine in Plasmodium vivax Malaria	Clin Infect Dis	2018	29889239	Blood Stage & Antirelapse Clinical Trial	1	Thailand	Mae Sot	16.6924	98.5547	2010	2012	655	As, CQ, CQ+PQ	222	14day-High Dose	Day 0	18	222	0.081	0.052	0.125	Category 2
Price et al., 2014	Popovici-2018a	Recrudescence, reinfection or relapse? A more rigorous framework to assess chloroquine efficacy for vivax malaria	J Infect Dis	2018	30102351	Blood Stage Clinical Trial	1	Cambodia	Ratanakiri Province	13.9314	107.08	2014	2014	40	CQ, CQ	40			1	40	0.025	0.004	0.129	CQS
Price et al., 2014	Popovici-2018b	Therapeutic and Transmission-Blocking Efficacy of Dihydroartemisinin/Piperaquine and Chloroquine against Plasmodium vivax Malaria, Cambodia	Emerg Infect Dis	2018	29798745	Blood Stage Clinical Trial	1	Cambodia	Ratanakiri Province	13.9513	107.06	2014	2014	50	CQ, DP	25			0	20	0	0	0.161	CQS
Price et al., 2014	Saravu-2018	A pilot randomized controlled trial to compare the effectiveness of two 14-day primaquine regimens for the radical cure of vivax malaria in South India	Malar J	2018	30176897	Blood Stage & Antirelapse Clinical Trial	2	India	Manipal	13.3464	74.7886	2017	2017	50	CQ+Pq, CQ+Pq	39	14 day-Low Dose, 14 day-High Dose	Day 0	0	Not stated				Uncategorised	Early primaquine
Price et al., 2014	Lacerda-2019	Single-Dose Tafenoquine to Prevent Relapse of Plasmodium vivax Malaria	N Engl J Med	2019	30650322	Blood Stage & Antirelapse Clinical Trial	8	Multicentre	Manaus	-3.10903	-60.0417	2014	2016	522	CQ, CQ+PQ, CQ+TQ	522	14 day-Low Dose	Day 0	Not stated	Not stated				Uncategorised	Eight sites but data pooled as not differentiated; No day 28 results available.
Price et al., 2014	Llanos-Cuentas-2019	Tafenoquine versus Primaquine to Prevent Relapse of Plasmodium vivax Malaria	N Engl J Med	2019	30650326	Blood Stage & Antirelapse Clinical Trial	7	Multicentre	Iquitos	-3.75276	Seven sites but data pooled as not differentiated; No day 28 results available; Early primaquine	2015	2016	251	CQ+PQ, CQ+TQ	251	14 day-Low Dose	Day 0	Not stated	Not stated				Uncategorised	Seven sites but data pooled as not differentiated; No day 28 results available; Early primaquine
Price et al., 2014	Mesa-Echeverry-2019	Chloroquine-Primaquine Therapeutic Efficacy, Safety, and Plasma Levels in Patients with Uncomplicated Plasmodium vivax Malaria in a Colombian Pacific Region	Am J Trop Med Hyg	2019	30457097	Blood Stage & Antirelapse Clinical Trial	2	Colombia	Quibdo	5.69083	-76.6591	2012	2013	80	CQ+PQ	80	14 day-Low Dose	Day 0	1	73	0.0137	0.0024	0.0736	Uncategorised	Early primaquine; Two sites but data pooled
Price et al., 2014	Phong-2019	Susceptibility of Plasmodium falciparum to artemisinins and Plasmodium vivax to chloroquine in Phuoc Chien Commune, Ninh Thuan Province, south-central Vietnam	Malar J	2019	30654808	Blood Stage Clinical Trial	1	Vietnam	Thuan Bac District	11.8374	108.9	2015	2016	16	CQ	16			1	15	0.0667	0.0119	0.2982	Category 3
Price et al., 2014	Chu-2019	Chloroquine Versus Dihydroartemisinin-Piperaquine With Standard High-dose Primaquine Given Either for 7 Days or 14 Days in Plasmodium vivax Malaria	Clin Infect Dis	2019	30952158	Blood Stage & Antirelapse Clinical Trial	1	Thailand	Mae Sot	16.6924	98.5547	2012	2014	680	CQ+PQ, CQ+PQ, DP+PQ, DP+PQ	339	7day-High Dose, 14day-High Dose, 7day-High Dose, 14day-High Dose,	Day 0						Uncategorised	Early primaquine
Price et al., 2014	Ladeia-Andrade-2019	Monitoring the Efficacy of Chloroquine-Primaquine Therapy for Uncomplicated Plasmodium vivax Malaria in the Main Transmission Hot Spot of Brazil	Antimicrob Agents Chemother	2019	30782991	Blood Stage & Antirelapse Clinical Trial	1	Brazil	Mancio Lima	-7.60769	-72.906	2014	2015	204	CQ, CQ+PQ	204	7 day-Low Dose	Day 0	2	90	0.022	0.0061	0.0774	CQS
Price et al., 2014	Pham-2019	Plasmodium vivax morbidity after radical cure: A cohort study in Central Vietnam	PLoS Med	2019	31100064	Blood Stage & Antirelapse Clinical Trial	4	Vietnam	Tra Leng	15.2827	107.989	2009	2010	260	CQ+PQ	260	10day-High Dose	Day 0						Uncategorised	Four sites but data pooled as not differentiated; Early primaquine
Price et al., 2014	Shumbej-2019	Therapeutic efficacy of chloroquine for treatment of Plasmodium vivax malaria cases in Guragae zone southern Central Ethiopia	BMC Infect Dis	2019	31088384	Blood Stage Clinical Trial	3	Ethiopia	Guragae zone	9.04402	38.8472	2016	2017	87	CQ	0.87			2	87	0.023	0.0063	0.08	CQS	Three sites but data pooled as not differentiated;
New	Chamma-Siqueira-2022	Higher-Dose Primaquine to Prevent Relapse of Plasmodium vivax Malaria	N Engl J Med	2022	35353962	Antirelapse Clinical Trial	1	Brazil	Cruzeiro do Sul	-7.628	-72.6761	2018	2019	63	CQ+PQ	63	7 day-Low Dose, Unsupervised	Median Day 17 (15-21)	3	63	0.047619	0.0163259	0.130912	Uncategorised
New	Chamma-Siqueira-2022	Higher-Dose Primaquine to Prevent Relapse of Plasmodium vivax Malaria	N Engl J Med	2022	35353962	Antirelapse Clinical Trial	1	Brazil	Cruzeiro do Sul	-7.628	-72.6761	2018	2019	96	CQ+PQ	96	7 day-Low Dose, Supervised	Median Day 17 (15-21)	2	89	0.0224719	0.00618427	0.0782779	Uncategorised
New	Chamma-Siqueira-2022	Higher-Dose Primaquine to Prevent Relapse of Plasmodium vivax Malaria	N Engl J Med	2022	35353962	Antirelapse Clinical Trial	1	Brazil	Cruzeiro do Sul	-7.628	-72.6761	2018	2019	95	CQ+PQ	95	14 day-High Dose, Supervised	Median Day 17 (15-21)	1	90	0.0111111	0.00196403	0.0602855	Uncategorised
New	Mekonnen-2023	Treatment of uncomplicated Plasmodium vivax with chloroquine plus radical cure with primaquine without G6PDd testing is safe in Arba Minch, Ethiopia: assessment of clinical and parasitological response	Malar J	2023	37098510	Blood Stage & Antirelapse Clinical Trial	1	Ethiopia	Arba Minch	5.8972	37.4308	2019	2020	102	CQ+PQ	102	14 day-Low Dose		0	81	0	-3.31235e-18	0.0452797	CQS
New	Mare-2024	Chloroquine has shown high therapeutic efficacy against uncomplicated Plasmodium vivax malaria in southern Ethiopia: seven decades after its introduction	Malar J	2024	38858696	Blood Stage Clinical Trial	1	Ethiopia	Arba Minch	5.8972	37.4308	2021	2021	88	CQ+PQ	88			2	78	0.025641	0.00705995	0.0887544	Uncategorised
New	Assefa-2022	Therapeutic efficacies of artemether-lumefantrine and dihydroartemisinin-piperaquine for the treatment of uncomplicated Plasmodium falciparum and chloroquine and dihydroartemisinin-piperaquine for uncomplicated Plasmodium vivax infection in Ethiopia	Malar J	2022	36451216	Blood Stage Clinical Trial	2	Ethiopia	Benishangul Gumuz and Arbaminch	5.8972	37.4308	2017	2017	142	CQ	142			3	132	0.0227273	0.00775884	0.0646902	CQS	Two sites but data pooled as not differentiated
New	Yeshanew-2021	Efficacy Study of Chloroquine to Plasmodium vivax Malaria in Darimu and Bure Districts, Southwest Ethiopia	Infect Drug Res	2021	33688214	Blood Stage Clinical Trial	2	Ethiopia	Bure	8.28509	35.0998	2018	2018	50	CQ	50			0	50	0	0	0.07135	CQS
New	Yeshanew-2021	Efficacy Study of Chloroquine to Plasmodium vivax Malaria in Darimu and Bure Districts, Southwest Ethiopia	Infect Drug Res	2021	33688214	Blood Stage Clinical Trial	2	Ethiopia	Darimu	8.61761	35.4778	2018	2018	65	CQ	65			0	65	0	0	0.0558035	CQS
New	Valecha-2020	Efficacy and safety of fixed dose combination of arterolane maleate and piperaquine phosphate in comparison with chloroquine phosphate in children with acute uncomplicated Plasmodium vivax malaria: A phase III, randomised, multicentric study	Journal of vector borne diseases	2020	34472504	Blood Stage & Antirelapse Clinical Trial		India	Multisite	20.5937	78.9629	2015	2016	164	CQ, AM+PQ	53	14 day-Low Dose	Day 3	0	53	0	-6.46993e-18	0.0675843	CQS	Twelve sites but data pooled as not differentiated
New	Xu-2020	Efficacy of directly-observed chloroquine-primaquine treatment for uncomplicated acute Plasmodium vivax malaria in northeast Myanmar: A prospective open-label efficacy trial		2020	31604130	Blood Stage & Antirelapse Clinical Trial	1	Myanmar	Kachin	26.0761	97.3441	2014	2016	281	CQ+PQ	278			7	260	0.0269231	0.0131013	0.0545211	CQS
New	Liu-2024	Artemisinin-naphthoquine plus lower-dose primaquine to treat and prevent recurrence of Plasmodium vivax malaria: an open-label randomized and non-inferiority trial		2024	38254128	Blood Stage & Antirelapse Clinical Trial	1	Myanmar	Kachin	26.0761	97.3441	2017	2019	116	CQ	116	14 day-Low Dose	Day 3	0	116	0	0	0.0320556	CQS
New	Malla-2024	Effectiveness of an Unsupervised Primaquine Regimen for Preventing Plasmodium vivax Malaria Relapses in Northeast Myanmar: A Single-Arm Nonrandomized Observational Study	J Infect Dis	2024	38041857	Blood Stage & Antirelapse Clinical Trial	4	Myanmar	Kachin	26.0761	97.3441			556	CQ+PQ	556	14 day-Low Dose	Day 3	12	556	0.0215827	0.0123884	0.0373428	Uncategorised	Four sites but data pooled as not differentia
New	Soe-2022	Therapeutic efficacy of chloroquine for uncomplicated Plasmodium vivax malaria in southeastern and western border areas of Myanmar	Infection	2022		Blood Stage Clinical Trial	3	Myanmar	Kyauktaw and Kawthuang	20.844	92.9728	2012	2012	130	CQ, AM+NP+PQ	130			12	113	0.106195	0.0617979	0.176487	Category 1	Two sites but data pooled as not differentiated
New	Rovira-Vallbona-2021	High Proportion of Genome-Wide Homology and Increased Pretreatment pvcrt Levels in Plasmodium vivax Late Recurrences: a Chloroquine Therapeutic Efficacy Study	Antimicrob Agents Chemother	2021	34031050	Blood Stage Clinical Trial	1	Vietnam	Krong Pa	13.1969	108.689	2015	2017	67	CQ	66			0	66	0	0	0.0550045	CQS
New	Khan-2022	Therapeutic Efficacy of Chloroquine vs Artemether/lumefantrine Combination in Vivax Malaria in Nowshera and Surroundings.	Medical Forum Monthly	2022		Blood Stage Clinical Trial	1	Pakistan	Nowshera	34.0069	72.0045	2019	2020	62	CQ, AL	62			0	62	0	-6.53404e-18	0.0583461	Uncategorised
New	Belay-2023	Therapeutic efficacy of Chloroquine for the treatment of uncomplicated Plasmodium vivax infection in Shewa Robit, Northeast Ethiopia	PLoS ONE	2023	36634046	Blood Stage Clinical Trial	1	Ethiopia	Shewa Robit	12.0121	39.6278	2020	2021	90	CQ	90			1	86	0.0116279	0.00205552	0.0629656	Uncategorised
New	Soe-2022	Therapeutic efficacy of chloroquine for uncomplicated Plasmodium vivax malaria in southeastern and western border areas of Myanmar	Infection	2022	35034327	Blood Stage Clinical Trial	3	Myanmar	Thanbyuzayat	15.9691	97.7278	2012	2012	67	CQ	67			0	59	0	0	0.0611315	CQS
