# Supplementary material for: Genomic analysis of global Plasmodium vivax populations reveals insights into the evolution of drug resistance
Source: Nat Commun. 2024 Dec 30;15:10771. doi: 10.1038/s41467-024-54964-x (PMC11685768; doi:10.1038/s41467-024-54964-x)
Supplement: Supplementary file 7 — Supplementary Data 4 [file 41467_2024_54964_MOESM7_ESM.xlsx]

## Sheet: S4
S4: Number (N) of highly differentiating SNPs with an FST value ≥ 0.8, ≥ 0.95, ≥ 0.99, and 1. SEA = South East Asia.
Regional Comparison	N ≥ 0.8	N ≥ 0.90	N ≥ 0.95	N ≥ 0.99	N = 1	Distance (km)
East Africa vs. Maritime SEA	4435	2020	1100	332	134	8082.51
East Africa vs. Oceania	2320	1015	492	128	39	11466.8
East Africa vs. South America	929	301	95	16	4	12296.2
East Africa vs. South Asia	127	38	15	2	1	4441.94
East Africa vs. South East Asia	1354	275	59	3	0	6542.88
Maritime SEA vs. Oceania	903	122	7	1	0	3668.41
Maritime SEA vs. South America	6341	3262	1703	480	75	18543
Maritime SEA vs. South Asia	3923	1834	1029	300	136	4555.46
Maritime SEA vs. South East Asia	3052	750	110	1	0	1679.64
Oceania vs. South America	2569	1329	701	205	26	16266.4
Oceania vs. South Asia	2083	967	491	121	47	8208.63
Oceania vs. South East Asia	228	39	10	1	0	4825.01
South America vs. South Asia	785	293	138	42	8	14945.4
South America vs. South East Asia	1433	475	164	31	0	16963.8
South Asia vs. South East Asia	727	156	41	5	1	3605.41
