# Supplementary material for: Genomic analysis of global Plasmodium vivax populations reveals insights into the evolution of drug resistance
Source: Nat Commun. 2024 Dec 30;15:10771. doi: 10.1038/s41467-024-54964-x (PMC11685768; doi:10.1038/s41467-024-54964-x)
Supplement: Supplementary file 8 — Supplementary Data 5 [file 41467_2024_54964_MOESM8_ESM.xlsx]

## Sheet: S5
S5: Median Genome-wide identity by Descent (IBD) Fractions in all regions and countries with ≥10 monoclonal isolates (Fws ≥ 0.95). SEA= South East Asia.
	Location	Number of Monoclonal Isolates	Median IBD	Standard Deviation
Country	Panama	47	0.97127	0.00646466
	Mexico	18	0.23235	0.00499411
	Malaysia	49	0.19059	0.00936677
	Ethiopia	102	0.06248	0.00943898
	Peru	82	0.056	0.00583467
	Colombia	53	0.04399	0.00842744
	Brazil	122	0.03865	0.00543943
	Indonesia	106	0.0337	0.0174828
	Sudan	13	0.028225	0.00525137
	Eritrea	10	0.02369	0.0153203
	India	39	0.02319	0.00371614
	Cambodia	121	0.01848	0.0093127
	Afghanistan	50	0.01843	0.00798522
	Thailand	119	0.01579	0.00773675
	Vietnam	67	0.01395	0.01061
	Pakistan	32	0.013545	0.00188265
	Myanmar	22	0.007	0.00251058
	Papua New Guinea	15	0.00544	0.0143858
	China	10	0.00163	0.0139782
Region	East Africa	131	0.05343	0.039697
	Maritime SEA	52	0.15476	0.42199
	Oceania	121	0.04579	0.034065
	South America	323	0.01184	0.141987
	South Asia	124	0.01952	0.041732
	South East Asia	340	0.01163	0.04071
