# Supplementary material for: Genomic analysis of global Plasmodium vivax populations reveals insights into the evolution of drug resistance
Source: Nat Commun. 2024 Dec 30;15:10771. doi: 10.1038/s41467-024-54964-x (PMC11685768; doi:10.1038/s41467-024-54964-x)
Supplement: Supplementary file 9 — Supplementary Data 6 [file 41467_2024_54964_MOESM9_ESM.xlsx]

## Sheet: S6
S6: Inter-Regional Median Genome-Wide Identity by Descent (IBD) Fractions in Monoclonal Isolates (Fws ≥ 0.95). SEA = South East Asia.
Regional Comparison	Mean Fractional IBD	Median Fractional IBD	Mean Fractional IBD (Viterbi)	Median Fraction IBD (Viterbi)	Distance (km)
Maritime SEA vs. Oceania	0.00282	0.0042155	0.00174	0.00248939	3668.41
East Africa vs. South Asia	0.00395	0.00420872	0.00189	0.00222954	4441.94
South Asia vs. South America	0.00153	0.00230443	0.00068	0.00131458	14945.4
SEA vs. Oceania	0.00195	0.0022944	0.00091	0.00125186	4825.01
East Africa vs. South America	0.00092	0.00208463	0.00037	0.00124927	12296.2
South Asia vs. SEA	0.00115	0.00200512	0.00042	0.000960627	3605.41
SEA vs. Maritime SEA	5e-06	0.00191639	0	0.0009202	1679.64
East Africa vs. SEA	0.00099	0.00152932	0.00043	0.000867614	6542.88
South America vs. Maritime SEA	0	0.00113058	0	0.000680313	8082.51
East Africa vs. Maritime SEA	0	0.00112913	0	0.000749505	16963.8
South America vs. SEA	0	0.00107925	0	0.000649329	18543
East_Africa_vs_Oceania	0	0.000995449	0	0.000710117	16266.4
South America vs. Oceania	0	0.000967655	0	0.00060821	8208.63
South Asia vs. Oceania	0	0.000917784	0	0.000608624	4555.46
South Asia vs. Maritime SEA	0	0.000824023	0	0.000507196	11466.8
