# Supplementary material for: Genomic analysis of global Plasmodium vivax populations reveals insights into the evolution of drug resistance
Source: Nat Commun. 2024 Dec 30;15:10771. doi: 10.1038/s41467-024-54964-x (PMC11685768; doi:10.1038/s41467-024-54964-x)
Supplement: Supplementary file 10 — Supplementary Data 7 [file 41467_2024_54964_MOESM10_ESM.xlsx]

## Sheet: S7
S7: Top 1% of Regions with Highest Proportion of Pairwise Identity by Descent (IBD)
Chromosome	Start	End	Afghanistan	Brazil	Cambodia	China	Colombia	Eritrea	Ethiopia	India	Indonesia	Malaysia	Mexico	Myanmar	Pakistan	Panama	Papua New Guinea	Peru	Sudan	Thailand	Vietnam	Genes	Products
1	130001	140000	0.044	0.071	0.021	NA	0.133	0.04	0.103	0.064	0.033	0.487	0.235	0.146	0.024	0.591	0.048	0.11	0.061	0.014	0.022	PVP01_0102800 (CHT1)	Chitinase
1	170001	180000	0.02	0.06	0.012	NA	0.117	0.036	0.026	0.026	0.023	0.488	0.216	0.139	0.012	0.598	0.048	0.096	0.061	0.01	0.016	PVP01_0103700; PVP01_0103800	Erythrocyte membrane-associated antigen; Conserved protein (unknown function)
1	650001	660000	0.009	0.069	0.006	NA	0.111	NA	0.041	0.015	0.024	0.36	0.209	0.143	0.012	0.589	0.048	0.154	0.047	0.013	0.021	PVP01_0114600; PVP01_0114700; PVP01_0114800 (FIKK)	Conserved protein; Conserved Plasmodium protein; Serine/threonine protein kinase FIKK family
1	670001	680000	0.013	0.074	0.009	NA	0.109	NA	0.107	0.047	0.041	0.36	0.215	0.143	0.009	0.589	0.048	0.131	0.087	0.013	0.017	PVP01_0115000; PVP01_0115100	Conserved Plasmodium protein; N-acetyltransferase GNAT family
2	120001	130000	0.014	0.072	0.07	0.067	0.092	0.012	0.036	0.026	0.046	0.36	0.203	0.153	0.011	0.59	0.048	0.09	0.03	0.073	0.064	PVP01_0202400; PVP01_0202500	Plasmodium exported protein; Plasmodium exported protein
2	130001	140000	0.015	0.072	0.11	0.067	0.1	NA	0.034	0.026	0.053	0.36	0.204	0.159	0.009	0.589	0.048	0.091	0.02	0.102	0.072	PVP01_0202600	Plasmodium exported protein (PHIST)
2	140001	150000	0.015	0.089	0.185	0.067	0.111	NA	0.034	0.041	0.055	0.36	0.213	0.165	0.01	0.588	0.048	0.091	0.015	0.17	0.147	PVP01_0202700; PVP01_0202800; PVP01_0202900	28S ribosomal RNA; 5.8S ribosomal RNA; 18S ribosomal RNA
2	150001	160000	0.018	0.092	0.184	0.067	0.14	NA	0.07	0.05	0.075	0.36	0.219	0.16	0.01	0.588	0.048	0.093	0.026	0.208	0.225	PVP01_0203000 (MRP1)	Multidrug resistance-associated protein 1
2	160001	170000	0.015	0.085	0.093	0.067	0.11	NA	0.073	0.03	0.074	0.36	0.203	0.152	0.01	0.588	0.048	0.088	0.021	0.095	0.088	PVP01_0203100; PVP01_0203200(TatD)	Conserved Plasmodium protein; TatD-like deoxyribonuclease
2	170001	180000	0.009	0.065	0.087	0.055	0.082	NA	0.033	0.017	0.062	0.36	0.203	0.16	0.009	0.588	0.048	0.085	0.031	0.09	0.059	PVP01_0203200(TatD); PVP01_0203300; PVP01_0203400; PVP01_0203500	TatD-like deoxyribonuclease; Conserved protein; Eukaryotic translation initiation factor 4E; Conserved protein
2	470001	480000	0.009	0.129	0.012	NA	0.089	0.017	0.024	0.025	0.02	0.358	0.237	0.104	0.006	0.59	0.048	0.082	0.026	0.018	0.019	PVP01_0211400; PVP01_0211500 (NT4); PVP01_0211600 (VPS51)	Conserved protein; Nucleoside transporter 4; Vacuolar protein sorting-associated protein 51
2	480001	490000	0.011	0.124	0.009	NA	0.088	0.022	0.022	0.024	0.02	0.367	0.279	0.107	0.007	0.588	0.048	0.082	0.013	0.018	0.018	PVP01_0211600 (VPS51); PVP01_0211700; PVP01_0211800; PVP01_0211900	Vacuolar protein sorting-associated protein 51; Vacuolar protein sorting-associated protein VTA1; Aspartate--tRNA ligase; Seipin domain-containing protein
2	600001	610000	0.006	0.118	0.008	NA	0.082	NA	0.03	0.016	0.027	0.361	0.307	0.108	0.014	0.599	0.048	0.068	0.013	0.01	0.018	PVP01_0214000; PVP01_0214100; PVP01_0214200; PVP01_0214300	Conserved protein; Conserved Plasmodium protein; Conserved Plasmodium protein; RING zinc finger protein
2	720001	730000	0.06	0.093	0.078	0.008	0.086	0.036	0.135	0.049	0.047	0.363	0.311	0.13	0.026	0.584	0.05	0.057	0.053	0.026	0.091	PVP01_0216800; PVP01_0216900	Plasmodium exported protein; Knob-associated histidine-rich protein
3	110001	120000	0.044	0.098	0.054	0.006	0.111	0.1	0.069	0.075	0.097	0.385	0.376	0.158	0.031	0.593	0.064	0.123	0.052	0.066	0.042	PVP01_0302300; PVP01_0302400; PVP01_0302500; PVP01_0302600	Regulator of chromosome condensation; pre-mRNA splicing factor; Conserved Plasmodium protein; Conserved Plasmodium protein
3	120001	130000	0.042	0.112	0.028	NA	0.115	0.146	0.098	0.053	0.055	0.387	0.273	0.155	0.037	0.593	0.057	0.112	0.105	0.034	0.031	PVP01_0302600	Conserved Plasmodium protein
3	240001	250000	0.033	0.069	0.027	NA	0.111	0.039	0.06	0.057	0.046	0.373	0.173	0.143	0.037	0.588	0.05	0.09	0.067	0.03	0.024	PVP01_0304600 (MAg-1); PVP01_0304700 (LISP2)	Ag-1 blood stage membrane protein homologue; Liver specific protein 2
3	250001	260000	0.046	0.091	0.065	0.006	0.136	0.013	0.072	0.065	0.048	0.379	0.173	0.15	0.066	0.583	0.05	0.092	0.066	0.063	0.058	PVP01_0304700 (LISP2); PVP01_0304800 (PRPF8)	Liver specific protein 2; Pre-mRNA-processing-splicing factor 8
3	720001	730000	0.008	0.06	0.073	NA	0.09	0.015	0.015	0.009	0.041	0.36	0.333	0.113	0.008	0.59	0.048	0.06	0.013	0.036	0.064	PVP01_0316500; PVP01_0316600; PVP01_0316700	Ham1-like protein; Tetratricopeptide repeat protein; Conserved Plasmodium protein
4	190001	200000	0.081	0.107	0.058	0.049	0.197	0.059	0.083	0.069	0.058	0.578	0.217	0.135	0.039	0.592	0.05	0.101	0.045	0.046	0.063	PVP01_0404300; PVP01_0404400	Plasmodium exported protein; Plasmodium exported protein
4	200001	210000	0.039	0.088	0.028	0.044	0.172	0.026	0.073	0.054	0.033	0.573	0.216	0.118	0.016	0.589	0.048	0.076	0.044	0.033	0.035	PVP01_0404500; PVP01_0404600	Hypothetical protein; Plasmodium exported protein
4	210001	220000	0.025	0.077	0.032	0.044	0.191	0.026	0.062	0.053	0.04	0.573	0.203	0.115	0.014	0.589	0.049	0.079	0.043	0.034	0.028	PVP01_0404700; PVP01_0404800; PVP01_0404900	Plasmodium exported protein; Plasmodium exported protein; Plasmodium exported protein
4	750001	760000	0.016	0.054	0.014	0.022	0.162	0.003	0.04	0.02	0.023	0.363	0.242	0.108	0.018	0.589	0.048	0.092	0.021	0.016	0.016	PVP01_0418100 (IscA1); PVP01_0418200	Iron-sulfur assembly protein; Conserved Plasmodium protein
4	760001	770000	0.033	0.062	0.016	0.022	0.139	0.033	0.075	0.051	0.03	0.363	0.243	0.109	0.056	0.59	0.052	0.102	0.057	0.02	0.02	PVP01_0418300 (MSP4); PVP01_0418400 (MSP5); PVP01_0418500 (ADSL); PVP01_0418600	Merozoite surface protein 4; Merozoite surface protein 5; Adenylosuccinate lyase; DNA-directed RNA polymerase III subunit RPC10
5	540001	550000	0.009	0.066	0.008	0.022	0.09	0.022	0.013	0.024	0.021	0.609	0.283	0.143	0.008	0.581	0.048	0.073	0.058	0.017	0.015	PVP01_0513000 (DHX36); PVP01_0513100; PVP01_0513200 (PK1)	ATP-dependent RNA helicase DHX36; Conserved protein; Protein kinase 1
5	840001	850000	0.017	0.134	0.022	NA	0.11	NA	0.092	0.035	0.047	0.484	0.282	0.143	0.01	0.587	0.048	0.111	0.026	0.043	0.018	PVP01_0520600; PVP01_0520700	Conserved Plasmodium protein; calmodulin-like protein
5	850001	860000	0.013	0.129	0.021	NA	0.098	NA	0.083	0.019	0.039	0.483	0.281	0.143	0.008	0.588	0.048	0.098	0.026	0.039	0.018	PVP01_0520700; PVP01_0520800; PVP01_0520900; PVP01_0521000	Calmodulin-like protein; Rab5-interacting protein; Conserved Plasmodium protein; RNA-binding protein
5	990001	1000000	0.008	0.111	0.012	NA	0.08	0.008	0.038	0.021	0.028	0.472	0.456	0.116	0.009	0.579	0.048	0.071	0.055	0.071	0.022	PVP01_0524400; PVP01_0524500	Plasmodium exported protein (PHIST); Plasmodium exported protein (PHIST)
5	1010001	1020000	0.014	0.083	0.024	NA	0.085	NA	0.047	0.033	0.032	0.468	0.454	0.116	0.014	0.58	0.038	0.058	0.051	0.07	0.023	PVP01_0524900; PVP01_0525000; PVP01_0525100	Plasmodium exported protein (PHIST); Plasmodium exported protein (PHIST); Plasmodium exported protein (PHIST)
5	1040001	1050000	0.007	0.105	0.017	0.002	0.112	0.022	0.065	0.034	0.121	0.466	0.451	0.26	0.014	0.588	0.067	0.09	0.134	0.133	0.023	PVP01_0525700 (MCM9); PVP01_0525800 (HAT1)	DNA helicase MCM9; Histone acetyltransferase
5	1050001	1060000	0.009	0.112	0.018	0.022	0.113	0.022	0.09	0.052	0.136	0.463	0.451	0.243	0.012	0.587	0.067	0.079	0.149	0.139	0.024	PVP01_0525800 (HAT1); PVP01_0525900 (MAF1); PVP01_0526000 (PHBL); PVP01_0526100; PVP01_0526200 (SAR1)	Histone acetyltransferase; Repressor of RNA polymerase III transcription MAF1; Prohibitin-like protein PHBL; CDGSH iron-sulfur domain-containing protein; Small GTP-binding protein sar1
5	1060001	1070000	0.008	0.099	0.016	0.022	0.103	0.045	0.053	0.038	0.126	0.463	0.451	0.157	0.012	0.587	0.059	0.076	0.131	0.114	0.024	PVP01_0526300	Conserved Plasmodium protein
5	1070001	1080000	0.007	0.099	0.012	0.022	0.098	0.111	0.108	0.018	0.093	0.465	0.451	0.151	0.012	0.587	0.048	0.067	0.13	0.087	0.022	PVP01_0526400; PVP01_0526500 (PUF2); PVP01_0526600 (DHFR-TS)	Conserved Plasmodium protein; mRNA-binding protein PUF2; Bifunctional dihydrofolate reductase-thymidylate synthase
5	1080001	1090000	0.007	0.108	0.011	0.019	0.104	0.124	0.098	0.015	0.067	0.466	0.451	0.187	0.012	0.586	0.048	0.084	0.1	0.082	0.027	PVP01_0526700; PVP01_0526800	LETM1-like protein; Conserved Plasmodium protein
5	1090001	1100000	0.01	0.109	0.011	NA	0.102	0.178	0.078	0.014	0.043	0.478	0.451	0.15	0.014	0.585	0.048	0.108	0.082	0.064	0.03	PVP01_0526800	Conserved Plasmodium protein
5	1100001	1110000	0.009	0.105	0.011	NA	0.104	0.178	0.046	0.014	0.059	0.506	0.451	0.144	0.012	0.585	0.048	0.131	0.064	0.052	0.04	PVP01_0526800; PVP01_0526900; PVP01_0527000	Conserved Plasmodium protein; Memo-like protein; Conserved Plasmodium protein
5	1110001	1120000	0.01	0.1	0.017	NA	0.105	0.178	0.049	0.015	0.061	0.525	0.366	0.141	0.011	0.588	0.048	0.124	0.064	0.057	0.045	PVP01_0527100; PVP01_0527200 (CRK1); PVP01_0527300; PVP01_0527400	Conserved Plasmodium protein; Cdc2-related protein kinase 1; Conserved Plasmodium protein; Conserved Plasmodium protein
6	40001	50000	0.012	0.053	0.01	NA	0.17	0.044	0.035	0.022	0.019	0.378	0.266	0.132	0.008	0.588	0.076	0.058	0.039	0.015	0.019	PVP01_0600900; PVP01_0601000; PVP01_0601100	Plasmodium exported protein; Plasmodium exported protein; Plasmodium exported protein
6	80001	90000	0.005	0.132	0.008	NA	0.116	0.043	0.029	0.02	0.035	0.361	0.191	0.143	0.012	0.588	0.048	0.058	0.03	0.015	0.019	PVP01_0601900; PVP01_0602000; PVP01_0602100 (ETRAMP)	Plasmodium exported protein (PHIST); Plasmodium exported protein (PHIST); Early transcribed membrane protein
6	300001	310000	0.012	0.058	0.011	0.022	0.1	0.034	0.045	0.016	0.061	0.375	0.096	0.139	0.013	0.603	0.048	0.087	0.013	0.01	0.016	PVP01_0607000 (SEA1); PVP01_0607100	Schizont egress antigen-1; PHAX domain-containing protein
6	720001	730000	0.007	0.138	0.007	NA	0.084	NA	0.024	0.029	0.018	0.373	0.227	0.139	0.008	0.589	0.048	0.095	0.026	0.012	0.018	PVP01_0617400; PVP01_0617500 (PIGA); PVP01_0617600 (Der1-2); PVP01_0617700; PVP01_0617800	Conserved protein; Phosphatidylinositol N- acetylglucosaminyltransferase subunit A; DER1-like protein; Conserved protein; Conserved Plasmodium protein
6	730001	740000	0.007	0.134	0.005	NA	0.088	0.002	0.011	0.018	0.011	0.371	0.21	0.139	0.009	0.588	0.048	0.092	0.044	0.014	0.018	PVP01_0617800; PVP01_0617900; PVP01_0618000	Conserved Plasmodium protein; Leucine-rich repeat protein; RNA polymerase II-associated protein 1
6	740001	750000	0.013	0.145	0.008	NA	0.101	0.044	0.029	0.023	0.019	0.367	0.212	0.141	0.016	0.589	0.048	0.107	0.056	0.014	0.017	PVP01_0618000; PVP01_0618100 (HPR1); PVP01_0618200 (AdoMetDC/ODC)	RNA polymerase II-associated protein 1; heptatricopeptide repeat-containing protein HPR1; S-adenosylmethionine decarboxylase/ornithine decarboxylase
6	830001	840000	0.025	0.093	0.022	NA	0.117	0.045	0.049	0.029	0.045	0.343	0.217	0.155	0.03	0.59	0.048	0.099	0.057	0.022	0.027	PVP01_0620400; PVP01_0620500; PVP01_0620600; PVP01_0620700	Hypothetical protein; Conserved Plasmodium protein; Conserved Plasmodium protein; Hypothetical protein
6	960001	970000	0.017	0.071	0.021	NA	0.139	0.022	0.107	0.041	0.051	0.44	0.194	0.142	0.009	0.587	0.086	0.093	0.062	0.023	0.025	PVP01_0623500	Plasmodium exported protein
6	970001	980000	0.022	0.075	0.03	NA	0.142	0.022	0.126	0.044	0.056	0.439	0.221	0.147	0.008	0.587	0.092	0.091	0.072	0.032	0.036	PVP01_0623600; PVP01_0623700	PIR protein; Plasmodium exported protein (PHIST)
6	990001	1000000	0.015	0.083	0.031	0.004	0.122	NA	0.153	0.062	0.111	0.444	0.321	0.174	0.006	0.587	0.095	0.097	0.038	0.027	0.035	PVP01_0624000; PVP01_0624100	Plasmodium exported protein; PIR protein
6	1000001	1010000	0.018	0.076	0.041	0.022	0.104	NA	0.108	0.037	0.091	0.448	0.315	0.189	0.006	0.587	0.077	0.089	0.038	0.027	0.042	PVP01_0624100; PVP01_0624200	PIR protein; Plasmodium exported protein
7	70001	80000	0.036	0.079	0.036	NA	0.111	0.022	0.053	0.047	0.041	0.362	0.238	0.108	0.058	0.589	0.048	0.11	0.077	0.016	0.031	PVP01_0701200 (RBP1a)	Reticulocyte binding protein 1a
7	270001	280000	0.011	0.066	0.008	0.019	0.08	NA	0.039	0.021	0.06	0.364	0.209	0.116	0.018	0.588	0.048	0.177	0.013	0.018	0.025	PVP01_0704400; PVP01_0704500 (RNaseII)	Endonuclease/exonuclease/phosphatase domain containing protein; Exoribonuclease II
7	280001	290000	0.012	0.063	0.006	NA	0.069	NA	0.043	0.024	0.066	0.353	0.209	0.113	0.013	0.588	0.048	0.181	0.043	0.019	0.016	PVP01_0704600 (VPS46); PVP01_0704700; PVP01_0704800; PVP01_0704900	Vacuolar protein sorting-associated protein 46; Conserved Plasmodium protein; Maf-like protein; Dynein intermediate light chain
7	290001	300000	0.008	0.069	0.007	NA	0.069	NA	0.027	0.021	0.036	0.35	0.209	0.11	0.012	0.588	0.048	0.17	0.027	0.013	0.016	PVP01_0704900; PVP01_0705000; PVP01_0705100	Dynein intermediate light chain; Arginase; Zinc finger protein
7	300001	310000	0.01	0.076	0.008	NA	0.073	NA	0.023	0.022	0.034	0.35	0.209	0.11	0.012	0.59	0.048	0.17	0.013	0.012	0.02	PVP01_0705100; PVP01_0705200 (LRR9)	Zinc finger protein; Leucine-rich repeat protein
7	310001	320000	0.012	0.077	0.01	NA	0.073	0.015	0.026	0.022	0.028	0.365	0.209	0.113	0.013	0.592	0.048	0.157	0.016	0.011	0.018	PVP01_0705200 (LRR9); PVP01_0705300; PVP01_0705400; PVP01_0705500; PVP01_0705600	Leucine-rich repeat protein; Conserved Plasmodium protein; Tubulin-specific chaperone; Conserved Plasmodium protein; Conserved Plasmodium protein
7	320001	330000	0.01	0.075	0.008	NA	0.073	0.011	0.022	0.021	0.022	0.374	0.209	0.108	0.014	0.596	0.048	0.154	0.026	0.01	0.017	PVP01_0705700; PVP01_0705800; PVP01_0705900 (ClpY)	GTPase-activating protein; Prefoldin-like protein; ATP-dependent protease ATPase subunit ClpY
7	330001	340000	0.008	0.069	0.005	NA	0.063	0.003	0.009	0.017	0.019	0.374	0.209	0.108	0.014	0.588	0.048	0.163	0.021	0.011	0.018	PVP01_0705900 (ClpY); PVP01_0706000; PVP01_0706100	ATP-dependent protease ATPase subunit ClpY; Conserved protein; Translation initiation factor SUI1
7	490001	500000	0.01	0.123	0.011	NA	0.103	0.067	0.043	0.035	0.06	0.374	0.176	0.113	0.006	0.592	0.048	0.109	0.051	0.014	0.014	PVP01_0709600; PVP01_0709700; PVP01_0709800 (CRMP1)	Conserved protein; Conserved Plasmodium protein; Cysteine repeat modular protein 1
7	730001	740000	0.007	0.064	0.011	NA	0.106	NA	0.014	0.019	0.068	0.361	0.222	0.113	0.006	0.59	0.048	0.154	0.013	0.009	0.027	PVP01_0716300 (BIP); PVP01_0716400 (GAP50); PVP01_0716500; PVP01_0716600	Endoplasmic reticulum chaperone BiP; Glideosome-associated protein 50; Cytochrome b5-like heme/steroid binding protein; 50S ribosomal protein L3 apicoplast
7	1120001	1130000	0.022	0.063	0.009	0.043	0.074	0.066	0.07	0.034	0.067	0.382	0.144	0.106	0.029	0.589	0.048	0.095	0.088	0.016	0.015	PVP01_0726000; PVP01_0726100; PVP01_0726200 (PPP4); PVP01_0726300 (COX5B)	dynein light chain; RNA-binding protein; Serine/threonine protein phosphatase 4; Cytochrome c oxidase subunit 5B
7	1130001	1140000	0.037	0.066	0.015	0.042	0.076	0.139	0.093	0.037	0.049	0.378	0.149	0.13	0.028	0.592	0.048	0.121	0.084	0.02	0.015	PVP01_0726400 (PSD); PVP01_0726500 (COX6B); PVP01_0726600; PVP01_0726650; PVP01_0726700	Phosphatidylserine decarboxylase; Cytochrome c oxidase subunit 6B; Conserved Plasmodium protein; Conserved Plasmodium protein; Conserved Plasmodium protein
7	1140001	1150000	0.032	0.065	0.017	0.023	0.071	0.082	0.084	0.034	0.042	0.377	0.151	0.134	0.013	0.605	0.048	0.113	0.078	0.025	0.022	PVP01_0726700; PVP01_0726800; PVP01_0726900; PVP01_0727000; PVP01_0727100	Conserved Plasmodium protein; Conserved Plasmodium protein; Conserved protein; Conserved Plasmodium protein; Conserved Plasmodium protein
7	1150001	1160000	0.02	0.059	0.016	0.044	0.071	0.024	0.066	0.016	0.039	0.378	0.144	0.134	0.008	0.602	0.048	0.108	0.048	0.022	0.026	PVP01_0727100; PVP01_0727200	Conserved Plasmodium protein; Conserved Plasmodium protein
7	1210001	1220000	0.054	0.112	0.051	NA	0.15	0.086	0.102	0.051	0.079	0.359	0.243	0.156	0.043	0.59	0.067	0.113	0.055	0.059	0.056	PVP01_0728800 (MSP1P); PVP01_0728900 (MSP1)	Merozoite surface protein 1 paralog; Merozoite surface protein 1
7	1450001	1460000	0.04	0.077	0.014	0.052	0.1	0.031	0.042	0.04	0.025	0.355	0.292	0.107	0.035	0.589	0.047	0.101	0.054	0.017	0.028	PVP01_0735000; PVP01_0735100; PVP01_0735200	Plasmodium exported protein; Plasmodium exported protein; Plasmodium exported protein
7	1460001	1470000	0.028	0.028	0.011	0.025	0.038	0.009	0.023	0.024	0.017	0.117	0.067	0.041	0.038	0.185	0.015	0.037	0.02	0.008	0.012	PVP01_0735200; PVP01_0735300	Plasmodium exported protein; PIR protein
8	390001	400000	0.01	0.077	0.009	NA	0.085	NA	0.04	0.021	0.028	0.439	0.216	0.113	0.007	0.589	0.048	0.171	0.038	0.015	0.017	PVP01_0808600; PVP01_0808700	Plasmodium exported protein (PHIST); Plasmodium exported protein (PHIST)
8	400001	410000	0.009	0.079	0.01	NA	0.083	0.016	0.034	0.02	0.028	0.439	0.222	0.113	0.008	0.588	0.048	0.159	0.038	0.021	0.018	PVP01_0808800; PVP01_0808900 (AK1); PVP01_0809000 (DPH5)	Plasmodium exported protein (PHIST); adenylate kinase; diphthine methyl ester synthase
8	680001	690000	0.011	0.073	0.013	NA	0.119	NA	0.047	0.022	0.027	0.44	0.217	0.108	0.01	0.602	0.048	0.084	0.076	0.014	0.035	PVP01_0815300 (CysRS); PVP01_0815400 (METAP1b); PVP01_0815500; PVP01_0815600	Cysteine--tRNA ligase; Methionine aminopeptidase 1b; Conserved Plasmodium protein; Nucleotidyltransferase
8	690001	700000	0.011	0.062	0.013	NA	0.115	NA	0.028	0.023	0.028	0.44	0.216	0.108	0.009	0.601	0.048	0.073	0.045	0.014	0.034	PVP01_0815600; PVP01_0815700 (HSP60); PVP01_0815800; PVP01_0815900	Nucleotidyltransferase; Heat shock protein 60; Tubulin binding cofactor c; Ribonucleoside-diphosphate reductase small chain
8	720001	730000	0.008	0.065	0.006	NA	0.092	0.022	0.02	0.023	0.019	0.439	0.222	0.113	0.008	0.601	0.048	0.084	0.051	0.013	0.024	PVP01_0816500 (SART1); PVP01_0816600	U4/U6.U5 tri-snRNP-associated protein 1; Conserved Plasmodium protein
8	1610001	1620000	0.042	0.11	0.032	0.068	0.141	0.027	0.089	0.06	0.023	0.431	0.237	0.157	0.02	0.591	0.048	0.096	0.1	0.03	0.025	PVP01_0838000; PVP01_0838100	Plasmodium exported protein; Plasmodium exported protein
9	320001	330000	0.009	0.071	0.006	0.022	0.092	0.022	0.02	0.014	0.01	0.443	0.156	0.139	0.012	0.591	0.048	0.159	0.038	0.01	0.013	PVP01_0905400; PVP01_0905500 (RPC25); PVP01_0905600	Radial spoke head protein; DNA-directed RNA polymerase III subunit RPC8; RNA polymerase subunit
9	590001	600000	0.011	0.068	0.006	NA	0.048	NA	0.026	0.031	0.02	0.546	0.216	0.208	0.008	0.588	0.048	0.067	0.013	0.013	0.015	PVP01_0912600; PVP01_0912700; PVP01_0912800; PVP01_0912900	Peptidyl-prolyl cis-trans isomerase; Josephin domain-containing protein; Conserved protein; Conserved Plasmodium protein
9	600001	610000	0.01	0.068	0.008	NA	0.055	NA	0.026	0.035	0.031	0.545	0.216	0.208	0.012	0.59	0.048	0.069	0.013	0.013	0.014	PVP01_0912900; PVP01_0913000 (COQ4); PVP01_0913100; PVP01_0913200	Conserved Plasmodium protein; Ubiquinone biosynthesis protein COQ4; Conserved Plasmodium protein; Nucleic acid binding protein
9	610001	620000	0.008	0.065	0.009	NA	0.079	0.01	0.023	0.035	0.039	0.545	0.219	0.208	0.016	0.592	0.048	0.06	0.018	0.013	0.014	PVP01_0913300; PVP01_0913400; PVP01_0913500	RNA transcription translation and transport factor protein; ATPase; Conserved Plasmodium protein
9	620001	630000	0.009	0.065	0.011	NA	0.076	0.022	0.023	0.025	0.027	0.55	0.219	0.208	0.013	0.588	0.048	0.061	0.015	0.012	0.015	PVP01_0913500; PVP01_0913600; PVP01_0913700; PVP01_0913800	Conserved Plasmodium protein; Conserved protein; Conserved Plasmodium protein; Conserved Plasmodium protein
9	630001	640000	0.008	0.058	0.009	NA	0.06	0.022	0.016	0.023	0.018	0.545	0.216	0.208	0.017	0.587	0.048	0.057	0.013	0.01	0.015	PVP01_0913800	Conserved Plasmodium protein
9	640001	650000	0.008	0.063	0.007	0.017	0.055	0.003	0.017	0.029	0.027	0.545	0.216	0.208	0.027	0.587	0.061	0.059	0.023	0.012	0.017	PVP01_0913800; PVP01_0913900 (PRL)	Conserved Plasmodium protein; Protein tyrosine phosphatase
9	650001	660000	0.008	0.064	0.006	0.002	0.07	NA	0.024	0.033	0.037	0.547	0.223	0.208	0.026	0.589	0.062	0.066	0.016	0.013	0.016	PVP01_0914000; PVP01_0914100 (UGT); PVP01_0914200 (DSK2); PVP01_0914300	Conserved Plasmodium protein; UDP-galactose transporter; Ubiquitin domain-containing protein DSK2; GTP-binding protein
9	660001	670000	0.011	0.062	0.006	NA	0.089	NA	0.023	0.04	0.035	0.545	0.242	0.208	0.022	0.589	0.048	0.07	0.013	0.013	0.016	PVP01_0914300; PVP01_0914400; PVP01_0914500 (GLO1); PVP01_0914600	GTP-binding protein; Conserved Plasmodium protein; glyoxalase I; Conserved Plasmodium protein
9	670001	680000	0.01	0.063	0.005	NA	0.092	NA	0.029	0.032	0.03	0.546	0.242	0.208	0.02	0.589	0.048	0.082	0.019	0.013	0.018	PVP01_0914700 (MAPK2); PVP01_0914800; PVP01_0914900 (ROM1)	Mitogen-activated protein kinase 2; Dynein light chain Tctex-type; Rhomboid protease ROM1
9	680001	690000	0.009	0.067	0.008	NA	0.108	NA	0.029	0.024	0.025	0.518	0.242	0.208	0.013	0.589	0.048	0.088	0.043	0.012	0.015	PVP01_0914900 (ROM1); PVP01_0915000; PVP01_0915100; PVP01_0915200	Rhomboid protease ROM1; GTPase-activating protein; RAP protein; Conserved Plasmodium protein
9	690001	700000	0.011	0.07	0.012	0.008	0.121	NA	0.077	0.026	0.027	0.461	0.246	0.208	0.012	0.59	0.048	0.093	0.062	0.012	0.015	PVP01_0915200; PVP01_0915300; PVP01_0915400 (CLK3)	Conserved Plasmodium protein; Conserved Plasmodium protein; Serine/threonine protein kinase
9	700001	710000	0.011	0.059	0.009	0.022	0.086	NA	0.018	0.014	0.018	0.375	0.242	0.208	0.011	0.591	0.048	0.063	0.042	0.009	0.019	PVP01_0915400 (CLK3); PVP01_0915500 (G3PDH); PVP01_0915600	Serine/threonine protein kinase; Glycerol-3-phosphate dehydrogenase; Conserved protein
9	710001	720000	0.012	0.059	0.013	0.022	0.089	NA	0.011	0.014	0.025	0.377	0.242	0.208	0.011	0.592	0.048	0.064	0.038	0.009	0.022	PVP01_0915600; PVP01_0915700; PVP01_0915800; PVP01_0915900 (SET7)	Conserved protein; Conserved protein; Conserved protein; Histone-lysine N-methyltransferase SET7
9	720001	730000	0.008	0.06	0.028	0.022	0.102	0.002	0.016	0.011	0.023	0.378	0.243	0.209	0.008	0.59	0.048	0.077	0.038	0.014	0.022	PVP01_0915900 (SET7); PVP01_0916000; PVP01_0916100 (VP3)	Histone-lysine N-methyltransferase SET7; Vivapain-2; Vivapain-3
9	730001	740000	0.011	0.061	0.053	0.022	0.108	0.022	0.028	0.013	0.035	0.377	0.242	0.212	0.007	0.59	0.048	0.084	0.038	0.027	0.026	PVP01_0916200; PVP01_0916300 (ApiAP2); PVP01_0916400; PVP01_0916450	Vivapain-2; AP2 domain transcription factor; Peptidyl-prolyl cis-trans isomerase 11; Conserved Plasmodium protein
9	740001	750000	0.008	0.062	0.024	0.022	0.101	0.022	0.009	0.013	0.028	0.377	0.242	0.212	0.007	0.589	0.048	0.082	0.038	0.015	0.024	PVP01_0916500 (DHHC9); PVP01_0916600 (RON4); PVP01_0916700	Palmitoyltransferase DHHC9; Rhoptry neck protein 4; Serine esterase
9	860001	870000	0.012	0.071	0.01	NA	0.116	NA	0.01	0.016	0.02	0.36	0.333	0.132	0.008	0.601	0.048	0.06	0.043	0.012	0.014	PVP01_0919700; PVP01_0919800; PVP01_0919900 (U2AF1); PVP01_0920000	tRNA m(1)G methyltransferase; Conserved protein; Splicing factor U2AF small subunit; Ubiquitin-protein ligase
9	970001	980000	0.032	0.1	0.017	NA	0.119	0.022	0.16	0.09	0.05	0.468	0.281	0.139	0.018	0.588	0.048	0.133	0.026	0.011	0.019	PVP01_0922400	Peptidase M16
9	980001	990000	0.029	0.1	0.016	NA	0.106	0.022	0.115	0.075	0.049	0.467	0.281	0.139	0.018	0.588	0.048	0.123	0.021	0.012	0.018	PVP01_0922500; PVP01_0922600; PVP01_0922700 (GPI16); PVP01_0922800	Serine/threonine protein kinase; Conserved protein; GPI transamidase component GPI16; JmjC domain-containing protein
9	1480001	1490000	0.024	0.082	0.019	NA	0.076	NA	0.067	0.066	0.035	0.465	0.183	0.126	0.016	0.592	0.048	0.072	0.078	0.011	0.034	PVP01_0934700; PVP01_0934800 (HSP70-3); PVP01_0934900 (PDI-11)	Conserved Plasmodium protein; Heat shock protein 70; protein disulfide isomerase
9	1490001	1500000	0.025	0.081	0.017	0.017	0.085	NA	0.087	0.067	0.028	0.464	0.183	0.142	0.015	0.601	0.048	0.07	0.072	0.012	0.029	PVP01_0935000; PVP01_0935100	Conserved Plasmodium protein; Conserved Plasmodium protein
9	1570001	1580000	0.009	0.058	0.008	NA	0.077	NA	0.031	0.018	0.026	0.406	0.222	0.108	0.006	0.598	0.048	0.06	0.044	0.011	0.014	PVP01_0936800; PVP01_0936900	3-oxo-5-alpha-steroid 4-dehydrogenase; Conserved Plasmodium protein
9	1580001	1590000	0.01	0.063	0.011	NA	0.08	0.006	0.039	0.017	0.027	0.406	0.222	0.108	0.006	0.599	0.048	0.062	0.051	0.015	0.013	PVP01_0936900; PVP01_0937000	Conserved Plasmodium protein; Conserved Plasmodium protein
9	1740001	1750000	0.008	0.069	0.022	0.016	0.086	0.009	0.019	0.028	0.054	0.438	0.52	0.119	0.008	0.589	0.049	0.08	0.098	0.022	0.033	PVP01_0940000; PVP01_0940100 (ApiAP2)	VPS9 domain-containing protein; AP2 domain transcription factor
9	1750001	1760000	0.009	0.069	0.012	0.022	0.086	0.022	0.021	0.018	0.029	0.437	0.523	0.113	0.012	0.588	0.048	0.073	0.055	0.011	0.015	PVP01_0940100 (ApiAP2)	AP2 domain transcription factor
9	1760001	1770000	0.013	0.081	0.012	0.022	0.106	0.022	0.049	0.02	0.034	0.436	0.531	0.113	0.016	0.588	0.048	0.075	0.038	0.012	0.017	PVP01_0940200	AAA family ATPase
9	1770001	1780000	0.009	0.073	0.011	0.022	0.086	0.014	0.038	0.022	0.031	0.44	0.468	0.113	0.016	0.59	0.048	0.076	0.038	0.011	0.017	PVP01_0940200; PVP01_0940300; PVP01_0940400; PVP01_0940500	AAA family ATPase; Conserved Plasmodium protein; Adrenodoxin reductase; Conserved Plasmodium protein
9	1790001	1800000	0.012	0.077	0.013	0.022	0.08	0.022	0.016	0.032	0.048	0.435	0.458	0.109	0.014	0.59	0.048	0.098	0.103	0.012	0.016	PVP01_0940800; PVP01_0940900; PVP01_0941000	V-type proton ATPase subunit F; Conserved Plasmodium protein; P-loop containing nucleoside triphosphate hydrolase
9	2140001	2150000	0.018	0.075	0.027	0.022	0.136	0.022	0.106	0.059	0.064	0.369	0.392	0.203	0.017	0.588	0.058	0.095	0.081	0.02	0.037	PVP01_0948700 (TRAG15)	Tryptophan-rich protein
10	150001	160000	0.025	0.094	0.015	NA	0.148	0.007	0.049	0.025	0.025	0.469	0.452	0.108	0.01	0.589	0.067	0.074	0.09	0.016	0.02	PVP01_1002700; PVP01_1002800; PVP01_1002900 (FRM1)	Conserved Plasmodium protein; SURF1 domain-containing protein; Formin 1
10	160001	170000	0.018	0.08	0.007	NA	0.147	0.022	0.037	0.024	0.026	0.467	0.458	0.108	0.012	0.593	0.063	0.077	0.078	0.013	0.015	PVP01_1002900 (FRM1); PVP01_1003000; PVP01_1003100 (DPM3); PVP01_1003200	Formin 1; CPW-WPC family protein; Dolichol-phosphate mannosyltransferase subunit 3; Conserved Plasmodium protein
10	170001	180000	0.016	0.075	0.013	NA	0.141	0.004	0.03	0.024	0.03	0.453	0.451	0.108	0.014	0.591	0.057	0.08	0.086	0.014	0.018	PVP01_1003200; PVP01_1003300; PVP01_1003400; PVP01_1003500	Conserved Plasmodium protein; XAP-5 DNA binding protein; Conserved Plasmodium protein; Conserved Plasmodium protein
10	180001	190000	0.029	0.082	0.021	NA	0.133	0.011	0.045	0.027	0.043	0.352	0.458	0.111	0.025	0.59	0.057	0.08	0.097	0.025	0.03	PVP01_1003500; PVP01_1003600; PVP01_1003700 (PPT)	Conserved Plasmodium protein; Conserved Plasmodium protein; Phosphoenolpyruvate/phosphate translocator
10	190001	200000	0.021	0.064	0.01	NA	0.139	0.006	0.034	0.022	0.067	0.347	0.451	0.108	0.022	0.589	0.057	0.078	0.088	0.014	0.014	PVP01_1003700 (PPT); PVP01_1003800 (SYN6); PVP01_1003900; PVP01_1004000	Phosphoenolpyruvate/phosphate translocator; SNARE protein; Conserved Plasmodium protein; RING zinc finger protein
10	200001	210000	0.017	0.071	0.01	NA	0.137	0.038	0.042	0.019	0.08	0.348	0.451	0.108	0.024	0.591	0.057	0.073	0.077	0.015	0.013	PVP01_1004000; PVP01_1004100	RING zinc finger protein; Conserved Plasmodium protein
10	250001	260000	0.007	0.119	0.007	NA	0.137	0.015	0.021	0.016	0.181	0.365	0.405	0.113	0.014	0.59	0.074	0.076	0.077	0.015	0.017	PVP01_1005400 (DHHC7); PVP01_1005500; PVP01_1005600 (EIF3E)	Palmitoyltransferase DHHC7; Conserved protein; Eukaryotic translation initiation factor 3 subunit E
10	260001	270000	0.012	0.113	0.006	NA	0.127	0.022	0.036	0.017	0.145	0.381	0.405	0.11	0.014	0.588	0.057	0.074	0.087	0.016	0.017	PVP01_1005700; PVP01_1005800 (UMP1); PVP01_1005900 (DDX41)	AP-1 complex subunit beta; Proteasome maturation factor UMP1; ATP-dependent RNA helicase DDX41
10	280001	290000	0.014	0.103	0.01	NA	0.108	0.022	0.032	0.021	0.121	0.351	0.405	0.108	0.009	0.594	0.105	0.067	0.129	0.024	0.016	PVP01_1006300 (HIP); PVP01_1006400; PVP01_1006500 (METAP1a)	Hsc70-interacting protein; Conserved Plasmodium protein; Methionine aminopeptidase 1a
10	290001	300000	0.014	0.101	0.01	NA	0.131	0.018	0.036	0.017	0.121	0.361	0.405	0.108	0.012	0.595	0.124	0.073	0.118	0.022	0.015	PVP01_1006600 (USP14); PVP01_1006700 (UBC13); PVP01_1006800 (MCM3)	Ubiquitin carboxyl-terminal hydrolase 14; Ubiquitin-conjugating enzyme E2 N; DNA replication licensing factor MCM3
10	300001	310000	0.013	0.099	0.009	NA	0.121	NA	0.018	0.013	0.122	0.38	0.405	0.108	0.014	0.594	0.152	0.064	0.125	0.019	0.012	PVP01_1006800 (MCM3); PVP01_1006900; PVP01_1007000; PVP01_1007100	DNA replication licensing factor MCM3; Transmembrane emp24 domain-containing protein; Conserved Plasmodium protein; Conserved protein
10	310001	320000	0.011	0.108	0.009	NA	0.124	NA	0.031	0.012	0.235	0.446	0.423	0.108	0.012	0.589	0.171	0.068	0.128	0.017	0.014	PVP01_1007200	Conserved Plasmodium protein
10	320001	330000	0.012	0.112	0.01	0.015	0.108	NA	0.046	0.016	0.35	0.392	0.458	0.105	0.012	0.589	0.194	0.068	0.128	0.015	0.015	PVP01_1007200; PVP01_1007250	Conserved Plasmodium protein; Conserved Plasmodium protein
10	330001	340000	0.018	0.107	0.011	NA	0.088	NA	0.049	0.021	0.229	0.372	0.458	0.104	0.011	0.594	0.159	0.065	0.128	0.014	0.012	PVP01_1007300; PVP01_1007400	Conserved Plasmodium protein; Conserved Plasmodium protein
10	340001	350000	0.012	0.112	0.014	NA	0.087	NA	0.034	0.018	0.17	0.368	0.454	0.104	0.011	0.59	0.147	0.069	0.128	0.014	0.014	PVP01_1007500 (WDR55); PVP01_1007600 (ARF-GAP); PVP01_1007700	WD repeat-containing protein 55; ADP-ribosylation factor GTPase-activating protein; Conserved Plasmodium protein
10	350001	360000	0.01	0.099	0.012	NA	0.089	NA	0.026	0.014	0.134	0.369	0.444	0.104	0.01	0.589	0.137	0.075	0.128	0.015	0.012	PVP01_1007800; PVP01_1007900 (NEK2); PVP01_1008000 (IMC1g); PVP01_1008100	RAP protein; NIMA related kinase 2; Inner membrane complex protein 1g; Conserved protein
10	360001	370000	0.011	0.091	0.012	NA	0.093	0.011	0.034	0.014	0.144	0.369	0.444	0.104	0.008	0.59	0.124	0.087	0.137	0.015	0.011	PVP01_1008200; PVP01_1008300; PVP01_1008400	RNA methyltransferase; WD repeat-containing protein; 7-helix-1 protein
10	370001	380000	0.012	0.094	0.009	NA	0.09	0.044	0.031	0.013	0.117	0.369	0.444	0.104	0.007	0.591	0.151	0.089	0.133	0.017	0.011	PVP01_1008400; PVP01_1008500; PVP01_1008600 (SMC6)	7-helix-1 protein; Conserved protein; Structural maintenance of chromosomes protein 6
10	380001	390000	0.009	0.124	0.01	NA	0.102	0.041	0.017	0.017	0.088	0.369	0.451	0.104	0.008	0.591	0.131	0.087	0.128	0.017	0.015	PVP01_1008600 (SMC6); PVP01_1008700 (ACS10)	Structural maintenance of chromosomes protein 6; acyl-CoA synthetase
10	390001	400000	0.008	0.086	0.009	NA	0.084	0.022	0.019	0.024	0.088	0.369	0.399	0.104	0.008	0.591	0.095	0.084	0.162	0.019	0.019	PVP01_1008800	Zinc finger protein
10	400001	410000	0.011	0.073	0.011	0.012	0.085	0.022	0.025	0.03	0.09	0.369	0.405	0.104	0.008	0.59	0.095	0.09	0.192	0.021	0.021	PVP01_1008900 (TYW1); PVP01_1009000	S-adenosyl-L-methionine-dependent tRNA 4-demethylwyosine synthase; Conserved Plasmodium protein
10	410001	420000	0.009	0.072	0.01	0.022	0.083	0.022	0.029	0.021	0.082	0.369	0.405	0.104	0.009	0.589	0.094	0.09	0.198	0.018	0.021	PVP01_1009100 (UFD1); PVP01_1009200 (TOM22); PVP01_1009300	Ubiquitin fusion degradation protein 1; Mitochondrial import receptor subunit TOM22; 50S ribosomal protein L12 apicoplast
10	420001	430000	0.011	0.071	0.013	0.022	0.089	0.022	0.028	0.015	0.083	0.37	0.405	0.108	0.012	0.592	0.076	0.078	0.196	0.017	0.02	PVP01_1009400; PVP01_1009500 (RBG1); PVP01_1009600; PVP01_1009700; PVP01_1009800	Conserved Plasmodium protein; ribosome-interacting GTPase 1; Conserved Plasmodium protein; Conserved Plasmodium protein; Conserved Plasmodium protein
10	430001	440000	0.007	0.064	0.02	0.022	0.086	0.01	0.027	0.018	0.098	0.371	0.403	0.107	0.014	0.59	0.05	0.077	0.146	0.023	0.019	PVP01_1009800; PVP01_1009900	Conserved Plasmodium protein; Karyopherin beta
10	440001	450000	0.01	0.085	0.03	0.022	0.109	NA	0.059	0.018	0.103	0.395	0.399	0.106	0.02	0.591	0.048	0.092	0.167	0.028	0.026	PVP01_1010000; PVP01_1010100	MerC domain-containing protein; Divalent metal transporter
10	450001	460000	0.015	0.125	0.034	0.022	0.147	NA	0.119	0.026	0.092	0.406	0.399	0.109	0.026	0.59	0.048	0.16	0.172	0.037	0.039	PVP01_1010100; PVP01_1010200	Divalent metal transporter; Conserved Plasmodium protein
10	460001	470000	0.019	0.143	0.038	0.029	0.137	0.013	0.219	0.022	0.068	0.406	0.404	0.117	0.025	0.592	0.048	0.166	0.219	0.059	0.062	PVP01_1010300; PVP01_1010400; PVP01_1010500; PVP01_1010600	Conserved protein; Dynein light chain Tctex-type; DnaJ protein; Cytochrome c oxidase subunit ApiCOX18
10	470001	480000	0.018	0.139	0.037	0.061	0.112	0.007	0.19	0.022	0.074	0.407	0.402	0.117	0.029	0.589	0.058	0.185	0.219	0.051	0.067	PVP01_1010600; PVP01_1010700; PVP01_1010800; PVP01_1010900 (MDR1)	Cytochrome c oxidase subunit ApiCOX18; Heptatricopeptide repeat-containing protein; Mitochondrial-processing peptidase subunit alpha; Multidrug resistance protein 1
10	480001	490000	0.014	0.111	0.038	0.022	0.11	0.022	0.11	0.025	0.116	0.407	0.399	0.117	0.017	0.589	0.064	0.194	0.255	0.043	0.072	PVP01_1010900 (MDR1); PVP01_1011000	Multidrug resistance protein 1; Zinc finger protein
10	490001	500000	0.019	0.111	0.042	0.022	0.098	0.022	0.079	0.033	0.131	0.409	0.399	0.113	0.015	0.59	0.067	0.191	0.237	0.038	0.07	PVP01_1011000; PVP01_1011100 (BUD31); PVP01_1011200 (SufA)	Zinc finger protein; pre-mRNA-splicing factor BUD31; Iron-sulfur assembly protein
10	1000001	1010000	0.02	0.093	0.023	0.031	0.129	0.018	0.135	0.036	0.047	0.367	0.225	0.11	0.01	0.59	0.057	0.081	0.051	0.018	0.02	PVP01_1023000 (TCTP); PVP01_1023100; PVP01_1023200; PVP01_1023300	Translationally-controlled tumor protein homolog; small nucleolar RNA snoR04; WD repeat-containing protein; Conserved Plasmodium protein
10	1010001	1020000	0.024	0.094	0.026	0.036	0.136	0.022	0.16	0.038	0.051	0.367	0.224	0.108	0.009	0.591	0.057	0.081	0.051	0.017	0.019	PVP01_1023400	tRNA Leucine
10	1300001	1310000	0.117	0.128	0.033	0.044	0.258	0.14	0.143	0.121	0.022	0.469	0.349	0.109	0.087	0.589	0.057	0.156	0.09	0.027	0.063	PVP01_1030100; PVP01_1030200 (RPL31); PVP01_1030300 (MyoB)	Conserved Plasmodium protein; 60S ribosomal protein L31; Myosin B
10	1380001	1390000	0.037	0.084	0.03	0.022	0.118	0.074	0.073	0.028	0.027	0.509	0.201	0.12	0.024	0.589	0.048	0.098	0.04	0.035	0.028	PVP01_1032300; PVP01_1032400; PVP01_1032500	Conserved protein; Conserved Plasmodium protein; Conserved Plasmodium protein
10	1400001	1410000	0.029	0.087	0.011	0.022	0.13	0.048	0.095	0.042	0.043	0.581	0.211	0.113	0.033	0.59	0.048	0.073	0.042	0.01	0.018	PVP01_1032900; PVP01_1033000 (VPS11); PVP01_1033100; PVP01_1033200 (CAF1)	HCNGP-like protein; Vacuolar protein sorting-associated protein 11; Conserved protein; Chromatin assembly factor 1 subunit A
10	1430001	1440000	0.034	0.073	0.007	0.022	0.107	0.044	0.03	0.041	0.028	0.576	0.196	0.12	0.031	0.585	0.048	0.069	0.013	0.01	0.016	PVP01_1033700; PVP01_1033800 (TRAG17); PVP01_1033900 (TRAG18)	Plasmodium exported protein; Tryptophan-rich protein; Tryptophan-rich protein
10	1440001	1450000	0.056	0.067	0.008	0.022	0.103	0.044	0.035	0.059	0.039	0.576	0.205	0.122	0.034	0.574	0.055	0.068	0.011	0.011	0.016	PVP01_1033900 (TRAG18)	Tryptophan-rich protein
10	1450001	1460000	0.044	0.067	0.012	0.022	0.098	0.044	0.074	0.056	0.041	0.576	0.203	0.119	0.016	0.581	0.057	0.066	0.013	0.013	0.02	PVP01_1034000; PVP01_1034100; PVP01_1034200	Plasmodium exported protein (PHIST); Plasmodium exported protein; Plasmodium exported protein
11	430001	440000	0.007	0.077	0.02	0.022	0.15	0.008	0.013	0.015	0.04	0.47	0.163	0.113	0.008	0.588	0.048	0.077	0.013	0.018	0.02	PVP01_1110800; PVP01_1110900 (SEC24A)	Conserved Plasmodium protein; Protein transport protein Sec24A
11	440001	450000	0.006	0.075	0.008	0.022	0.155	NA	0.007	0.013	0.022	0.486	0.163	0.112	0.008	0.588	0.048	0.071	0.013	0.012	0.017	PVP01_1111000(PRMT5); PVP01_1111100	Protein arginine N-methyltransferase 5; RNA-binding protein
11	630001	640000	0.018	0.062	0.009	NA	0.155	0.022	0.052	0.024	0.044	0.376	0.261	0.11	0.016	0.589	0.048	0.079	0.049	0.01	0.018	PVP01_1114700 (GluRS); PVP01_1114800; PVP01_1114900; PVP01_1115000 (PK5); PVP01_1115100 (ARK3)	Glutamate--tRNA ligase; Elongation factor 1-alpha; elongation factor 1-alpha; Protein kinase 5; Serine/threonine protein kinase
11	640001	650000	0.032	0.068	0.016	NA	0.16	0.022	0.06	0.039	0.037	0.374	0.261	0.113	0.017	0.589	0.048	0.09	0.043	0.014	0.02	PVP01_1115100 (ARK3)	Serine/threonine protein kinase
11	1060001	1070000	0.017	0.109	0.016	0.006	0.151	NA	0.05	0.023	0.041	0.349	0.229	0.141	0.012	0.593	0.048	0.073	0.029	0.013	0.042	PVP01_1124400 (SMS2); PVP01_1124500 (SMS1); PVP01_1124600	Sphingomyelin synthase 2; Sphingomyelin synthase 1; GAS8-like protein
12	60001	70000	0.014	0.067	0.012	NA	0.179	0.015	0.073	0.028	0.023	0.372	0.222	0.169	0.009	0.593	0.048	0.105	0.086	0.011	0.016	PVP01_1201600; PVP01_1201700 (MAHRP2)	Plasmodium exported protein; Membrane associated histidine-rich protein 2
12	70001	80000	0.014	0.065	0.014	NA	0.182	0.004	0.103	0.03	0.024	0.374	0.211	0.169	0.01	0.595	0.048	0.103	0.09	0.009	0.017	PVP01_1201800 (TRAG20); PVP01_1201900; PVP01_1202000 (MON1)	Tryptophan-rich protein; Plasmodium exported protein; Vacuolar fusion protein MON1
12	80001	90000	0.013	0.063	0.011	NA	0.16	NA	0.063	0.027	0.024	0.378	0.196	0.171	0.013	0.597	0.048	0.101	0.046	0.009	0.019	PVP01_1202000 (MON1); PVP01_1202100 (AQR)	Vacuolar fusion protein MON1; Intron-binding protein aquarius
12	110001	120000	0.028	0.089	0.01	NA	0.097	0.043	0.067	0.025	0.018	0.378	0.224	0.121	0.031	0.598	0.048	0.082	0.037	0.01	0.012	PVP01_1202600 (UTP15); PVP01_1202700 (ABCB6); PVP01_1202800	U3 small nucleolar RNA-associated protein 15; ABC transporter B family member 6; GTP-binding protein
12	660001	670000	0.013	0.076	0.007	NA	0.095	NA	0.048	0.02	0.015	0.428	0.341	0.134	0.013	0.6	0.048	0.074	0.034	0.009	0.014	PVP01_1215800; PVP01_1215900; PVP01_1216000	Serine/threonine protein kinase; CPW-WPC family protein; Conserved protein
12	1710001	1720000	0.025	0.073	0.015	NA	0.115	0.033	0.111	0.029	0.033	0.407	0.359	0.125	0.019	0.594	0.048	0.074	0.1	0.014	0.02	PVP01_1241900; PVP01_1242000; PVP01_1242100; PVP01_1242200 (UIS2)	ATP-dependent zinc metalloprotease FTSH; Conserved Plasmodium protein; Vacuolar ATP synthase subunit d; Serine/threonine protein phosphatase UIS2
12	1750001	1760000	0.012	0.079	0.012	NA	0.108	0.033	0.045	0.029	0.034	0.407	0.451	0.139	0.016	0.59	0.048	0.118	0.052	0.013	0.02	PVP01_1242900; PVP01_1243000; PVP01_1243100 (CYC1)	EF-hand calcium-binding domain-containing protein; Conserved Plasmodium protein; Cyclin 1
12	1760001	1770000	0.012	0.078	0.013	NA	0.102	0.006	0.035	0.028	0.034	0.408	0.451	0.135	0.014	0.594	0.048	0.117	0.029	0.013	0.021	PVP01_1243100 (CYC1); PVP01_1243200; PVP01_1243300; PVP01_1243400; PVP01_1243500	Cyclin 1; Conserved Plasmodium protein; Fam-a protein; DNA-directed RNA polymerase III subunit RPC4; DNA polymerase alpha subunit B
12	1770001	1780000	0.011	0.079	0.012	NA	0.106	NA	0.047	0.026	0.035	0.407	0.451	0.134	0.014	0.591	0.048	0.119	0.024	0.014	0.02	PVP01_1243500; PVP01_1243600 (RFC3); PVP01_1243700	DNA polymerase alpha subunit B; Replication factor C subunit 3; Conserved Plasmodium protein
12	1780001	1790000	0.015	0.074	0.01	NA	0.121	NA	0.033	0.023	0.025	0.407	0.451	0.115	0.015	0.589	0.048	0.079	0.021	0.01	0.019	PVP01_1243700	Conserved Plasmodium protein
12	1790001	1800000	0.012	0.075	0.009	NA	0.123	0.002	0.027	0.021	0.028	0.405	0.451	0.108	0.016	0.591	0.048	0.088	0.026	0.013	0.018	PVP01_1243700; PVP01_1243800 (MED20); PVP01_1243900	Conserved Plasmodium protein; Mediator of RNA polymerase II transcription subunit 20; Conserved Plasmodium protein
12	1800001	1810000	0.011	0.077	0.01	NA	0.126	0.027	0.042	0.019	0.032	0.378	0.451	0.108	0.018	0.592	0.048	0.108	0.035	0.016	0.018	PVP01_1243900; PVP01_1244000 (GAPDH); PVP01_1244100	Conserved Plasmodium protein; Glyceraldehyde-3-phosphate dehydrogenase; Cytochrome c1 precursor
12	2000001	2010000	0.013	0.071	0.01	NA	0.087	0.019	0.026	0.02	0.024	0.635	0.203	0.108	0.016	0.589	0.048	0.071	0.088	0.012	0.019	PVP01_1249200; PVP01_1249300	Large ribosomal subunit nuclear export factor; Conserved Plasmodium protein
12	2010001	2020000	0.012	0.066	0.008	0.015	0.085	NA	0.016	0.02	0.028	0.635	0.203	0.113	0.016	0.588	0.048	0.07	0.097	0.012	0.019	PVP01_1249400 (VPS4); PVP01_1249500	Vacuolar protein sorting-associated protein 4; Conserved Plasmodium protein
12	2020001	2030000	0.014	0.061	0.009	0.022	0.085	NA	0.031	0.035	0.02	0.634	0.203	0.121	0.021	0.589	0.048	0.071	0.122	0.013	0.018	PVP01_1249500; PVP01_1249600; PVP01_1249700 (TRX1)	Conserved Plasmodium protein; MA3 domain-containing protein; thioredoxin 1
12	2030001	2040000	0.018	0.064	0.011	0.022	0.088	NA	0.045	0.036	0.022	0.631	0.203	0.121	0.024	0.594	0.048	0.068	0.115	0.014	0.02	PVP01_1249800; PVP01_1249900 (SPP); PVP01_1250000	Conserved Plasmodium protein; Signal peptide peptidase; Conserved protein
12	2090001	2100000	0.007	0.052	0.012	0.022	0.088	0.022	0.014	0.015	0.026	0.61	0.203	0.113	0.009	0.589	0.048	0.103	0.061	0.012	0.021	PVP01_1251100 (CCp2); PVP01_1251200; PVP01_1251300 (FER2)	LCCL domain-containing protein; Conserved Plasmodium protein; Ferlin
12	2100001	2110000	0.014	0.054	0.018	0.022	0.088	0.022	0.053	0.027	0.037	0.61	0.203	0.113	0.009	0.589	0.048	0.082	0.058	0.015	0.02	PVP01_1251300 (FER2); PVP01_1251400	Ferlin; AP-1 complex subunit gamma
12	2110001	2120000	0.027	0.055	0.029	0.022	0.091	0.022	0.101	0.054	0.057	0.61	0.208	0.113	0.021	0.59	0.048	0.095	0.076	0.02	0.022	PVP01_1251500 (HlyIII); PVP01_1251600	Hemolysin III; Conserved protein
12	2120001	2130000	0.025	0.054	0.033	0.022	0.086	0.033	0.137	0.047	0.06	0.609	0.203	0.112	0.021	0.589	0.048	0.097	0.095	0.02	0.022	PVP01_1251700; PVP01_1251800 (PTP1); PVP01_1251900	Methyltransferase; Protein tyrosine phosphatase; MFS-type transporter
12	2130001	2140000	0.016	0.052	0.023	0.022	0.085	0.036	0.073	0.034	0.052	0.61	0.203	0.108	0.011	0.589	0.048	0.095	0.086	0.017	0.022	PVP01_1251900; PVP01_1252000; PVP01_1252100; PVP01_1252200; PVP01_1252300 (6PGD)	MFS-type transporter; Protein phosphatase 2C; Conserved protein; Conserved Plasmodium protein; 6-phosphogluconate dehydrogenase decarboxylating
12	2140001	2150000	0.006	0.049	0.013	0.022	0.085	0.022	0.036	0.019	0.03	0.609	0.203	0.108	0.01	0.591	0.048	0.091	0.064	0.013	0.021	PVP01_1252300 (6PGD); PVP01_1252400; PVP01_1252500 (ISU); PVP01_1252600 (APP)	6-phosphogluconate dehydrogenase decarboxylating; Ribosomal protein S11; Iron sulfur cluster assembly protein; Aminopeptidase P
12	2150001	2160000	0.006	0.048	0.01	0.021	0.09	0.022	0.034	0.021	0.039	0.609	0.203	0.108	0.011	0.591	0.048	0.088	0.064	0.013	0.019	PVP01_1252700 (KIN); PVP01_1252800	SNF1-related serine/threonine protein kinase KIN; Conserved Plasmodium protein
12	2180001	2190000	0.007	0.07	0.009	NA	0.079	0.044	0.016	0.014	0.038	0.609	0.205	0.108	0.008	0.593	0.048	0.087	0.046	0.01	0.022	PVP01_1253400; PVP01_1253500 (NNT)	RAP protein; NAD(P) transhydrogenase
12	2190001	2200000	0.008	0.071	0.01	NA	0.08	0.044	0.015	0.015	0.036	0.611	0.203	0.108	0.008	0.589	0.048	0.073	0.038	0.012	0.021	PVP01_1253600; PVP01_1253700; PVP01_1253800	Gamma-tubulin complex component; Yos1-like protein; Conserved Plasmodium protein
12	2210001	2220000	0.009	0.074	0.01	NA	0.11	0.022	0.031	0.027	0.027	0.61	0.207	0.108	0.011	0.588	0.048	0.073	0.038	0.013	0.022	PVP01_1254000; PVP01_1254100; PVP01_1254200; PVP01_1254300; PVP01_1254400	Conserved Plasmodium protein; Conserved protein; Conserved Plasmodium protein; U1 snRNP-associated protein; Conserved Plasmodium protein
12	2260001	2270000	0.008	0.056	0.008	0.022	0.127	NA	0.016	0.032	0.034	0.611	0.203	0.108	0.006	0.589	0.048	0.088	0.015	0.014	0.028	PVP01_1255200 (SORTLR); PVP01_1255300 (CNB); PVP01_1255400 (LAP5)	Sortilin; Calcineurin subunit B; LCCL domain-containing protein
12	2290001	2300000	0.007	0.055	0.011	0.044	0.105	0.011	0.021	0.025	0.04	0.609	0.203	0.108	0.007	0.588	0.048	0.086	0.038	0.015	0.022	PVP01_1255800; PVP01_1255900 (eEF2)	Conserved Plasmodium protein; Elongation factor 2
12	2300001	2310000	0.004	0.053	0.009	0.044	0.111	0.015	0.018	0.02	0.045	0.613	0.19	0.11	0.007	0.588	0.048	0.086	0.02	0.013	0.021	PVP01_1256000; PVP01_1256100; PVP01_1256200; PVP01_1256300	Conserved Plasmodium protein; Acetyl-CoA acetyltransferase; Conserved protein; Conserved Plasmodium protein
12	2310001	2320000	0.005	0.054	0.008	0.044	0.11	NA	0.019	0.021	0.044	0.61	0.185	0.116	0.006	0.589	0.048	0.09	0.013	0.012	0.022	PVP01_1256300; PVP01_1256400; PVP01_1256500	Conserved Plasmodium protein; S-adenosylmethionine-dependent methyltransferase; Conserved Plasmodium protein
12	2320001	2330000	0.008	0.059	0.007	0.039	0.108	0.007	0.016	0.021	0.078	0.609	0.191	0.113	0.006	0.588	0.048	0.1	0.013	0.012	0.023	PVP01_1256500; PVP01_1256600	Conserved Plasmodium protein; Zinc finger protein
12	2330001	2340000	0.015	0.068	0.008	0.022	0.112	0.03	0.051	0.046	0.136	0.608	0.198	0.113	0.009	0.589	0.048	0.108	0.013	0.014	0.026	PVP01_1256600; PVP01_1256700 (CPR); PVP01_1256800; PVP01_1256900 (SRP54)	Zinc finger protein; NADPH--cytochrome P450 reductase; Conserved Plasmodium protein; Signal recognition particle subunit SRP54
12	2340001	2350000	0.007	0.066	0.01	0.038	0.104	NA	0.026	0.031	0.1	0.61	0.196	0.113	0.01	0.59	0.048	0.112	0.015	0.015	0.025	PVP01_1257000; PVP01_1257100; PVP01_1257200; PVP01_1257300 (RRP6)	Protein kinase; Conserved protein; Conserved protein; exosome complex exonuclease RRP6
12	2390001	2400000	0.009	0.071	0.009	0.044	0.083	0.022	0.054	0.037	0.082	0.609	0.181	0.113	0.012	0.589	0.048	0.116	0.026	0.017	0.021	PVP01_1257900; PVP01_1258000 (GEST); PVP01_1258100; PVP01_1258200; PVP01_1258300	CLASP domain-containing protein; Gamete egress and sporozoite traversal protein; Conserved protein; Appr-1-p processing domain protein; HSP20-like chaperone
12	2430001	2440000	0.005	0.056	0.02	0.023	0.079	0.003	0.018	0.014	0.048	0.61	0.194	0.108	0.01	0.588	0.048	0.085	0.05	0.022	0.025	PVP01_1258800; PVP01_1258900; PVP01_1259000 (UTP12)	Condensin-2 complex subunit G2; Conserved Plasmodium protein; U3 small nucleolar RNA-associated protein 12
12	2660001	2670000	0.021	0.067	0.009	0.022	0.064	0.017	0.057	0.023	0.033	0.402	0.281	0.108	0.025	0.599	0.048	0.097	0.026	0.014	0.024	PVP01_1264300; PVP01_1264400 (TREP)	Conserved Plasmodium protein; TRAP-like protein
12	2690001	2700000	0.012	0.061	0.007	0.022	0.066	NA	0.024	0.018	0.041	0.403	0.32	0.137	0.009	0.591	0.048	0.156	0.013	0.01	0.023	PVP01_1264600; PVP01_1264700 (tRIP); PVP01_1264800	Conserved Plasmodium protein; tRNA import protein tRIP; GTP-binding protein
12	2700001	2710000	0.014	0.065	0.007	0.022	0.069	NA	0.041	0.025	0.037	0.403	0.32	0.136	0.01	0.593	0.048	0.17	0.026	0.01	0.026	PVP01_1264800; PVP01_1264900 (RPA3); PVP01_1265000; PVP01_1265100; PVP01_1265200 (VPS60); PVP01_1265300 (ATP23)	GTP-binding protein; Replication factor A protein 3; ADP-ribosylation factor; RNA polymerase II transcription factor B subunit 5; Vacuolar protein sorting-associated protein 60; Mitochondrial inner membrane protease ATP23
12	2710001	2720000	0.015	0.057	0.007	0.022	0.071	NA	0.051	0.03	0.029	0.403	0.32	0.138	0.011	0.59	0.048	0.17	0.039	0.01	0.025	PVP01_1265300 (ATP23); PVP01_1265400; PVP01_1265500; PVP01_1265600 (FACT-S)	Mitochondrial inner membrane protease ATP23; acid cluster protein 33 homologue; Conserved Plasmodium protein; FACT complex subunit SSRP1
12	2720001	2730000	0.015	0.056	0.007	0.022	0.063	NA	0.014	0.024	0.025	0.403	0.32	0.134	0.008	0.589	0.048	0.169	0.033	0.009	0.024	PVP01_1265600 (FACT-S); PVP01_1265700	FACT complex subunit SSRP1; serine/threonine protein kinase
12	2810001	2820000	0.005	0.069	0.006	NA	0.176	0.033	0.032	0.013	0.021	0.385	0.333	0.111	0.009	0.589	0.048	0.111	0.013	0.01	0.017	PVP01_1267500 (ORP2)	Oocyst rupture protein 2
12	2820001	2830000	0.007	0.064	0.006	NA	0.21	0.034	0.038	0.013	0.023	0.385	0.333	0.108	0.009	0.589	0.048	0.133	0.013	0.01	0.016	PVP01_1267600; PVP01_1267700	Cytochrome b-c1 complex subunit Rieske; Sad1/UNC domain-containing protein
12	2830001	2840000	0.006	0.062	0.005	NA	0.169	0.02	0.031	0.013	0.021	0.385	0.333	0.113	0.008	0.589	0.048	0.134	0.013	0.01	0.016	PVP01_1267800; PVP01_1267900	Conserved Plasmodium protein; DEAD/DEAH box helicase
12	2840001	2850000	0.007	0.066	0.005	NA	0.156	NA	0.035	0.017	0.024	0.385	0.333	0.109	0.008	0.589	0.048	0.148	0.013	0.01	0.016	PVP01_1267900; PVP01_1268000 (CTR1); PVP01_1268100 (TPx1)	DEAD/DEAH box helicase; Copper transporter; Thioredoxin peroxidase 1
12	2870001	2880000	0.013	0.061	0.006	0.022	0.171	NA	0.02	0.012	0.019	0.385	0.333	0.104	0.006	0.595	0.057	0.132	0.038	0.009	0.017	PVP01_1268600 (MCA2)	metacaspase-2
12	2880001	2890000	0.015	0.058	0.006	0.022	0.166	NA	0.034	0.022	0.021	0.385	0.333	0.104	0.009	0.599	0.049	0.12	0.057	0.009	0.016	PVP01_1268700; PVP01_1268800; PVP01_1268900; PVP01_1269000; PVP01_1269100	tRNA Methionine; tRNA Selenocysteine; translocation protein SEC62; 50S ribosomal protein L20; Conserved Plasmodium protein
12	2930001	2940000	0.039	0.065	0.007	NA	0.059	0.007	0.036	0.032	0.023	0.369	0.335	0.104	0.018	0.589	0.048	0.133	0.063	0.011	0.016	PVP01_1269700; PVP01_1269800 (CITH); PVP01_1269900 (MED31)	Proteasome subunit alpha type-1; Trailer hitch homolog; Mediator of RNA polymerase II transcription subunit 31
12	2980001	2990000	0.063	0.091	0.028	NA	0.105	0.02	0.071	0.069	0.026	0.377	0.344	0.107	0.049	0.589	0.048	0.137	0.068	0.029	0.042	PVP01_1270600; PVP01_1270700	Tubulin epsilon chain; Conserved Plasmodium protein
13	150001	160000	0.032	0.088	0.017	0.022	0.119	0.037	0.052	0.028	0.019	0.405	0.233	0.111	0.033	0.59	0.048	0.118	0.045	0.015	0.024	PVP01_1303500 (EIF5A); PVP01_1303600 (G37); PVP01_1303700; PVP01_1303800	Eukaryotic translation initiation factor 5A; Sexual stage-specific protein G37; Conserved protein; Cytidine deaminase
13	280001	290000	0.022	0.082	0.015	0.022	0.087	NA	0.041	0.035	0.036	0.366	0.248	0.117	0.037	0.588	0.048	0.108	0.038	0.014	0.018	PVP01_1306100; PVP01_1306200; PVP01_1306300	Conserved Plasmodium protein; Small subunit rRNA processing factor; Conserved Plasmodium protein
13	660001	670000	0.011	0.064	0.01	NA	0.115	NA	0.034	0.018	0.024	0.489	0.15	0.172	0.01	0.599	0.048	0.069	0.023	0.023	0.017	PVP01_1314400; PVP01_1314500 (COX15); PVP01_1314600; PVP01_1314700; PVP01_1314800 (TIM17)	Ribonuclease H2 subunit B; Cytochrome C oxidase assembly protein COX15; Conserved Plasmodium protein; Mitochondrial acidic protein MAM33; Mitochondrial import inner membrane translocase subunit TIM17
13	790001	800000	0.007	0.067	0.006	0.004	0.088	NA	0.015	0.01	0.021	0.401	0.229	0.142	0.006	0.591	0.048	0.092	0.036	0.101	0.013	PVP01_1316900; PVP01_1317000; PVP01_1317100 (LRR5)	Conserved Plasmodium protein; RNA methyltransferase; Leucine-rich repeat protein
13	980001	990000	0.02	0.098	0.026	NA	0.122	NA	0.106	0.069	0.058	0.344	0.209	0.152	0.021	0.586	0.048	0.09	0.077	0.02	0.033	PVP01_1321900	Conserved Plasmodium protein
13	1510001	1520000	0.011	0.083	0.008	0.022	0.097	0.04	0.023	0.024	0.024	0.487	0.234	0.069	0.013	0.599	0.048	0.086	0.013	0.009	0.032	PVP01_1334800; PVP01_1334900 (RPN13); PVP01_1335000	Zinc finger protein; 26S proteasome regulatory subunit RPN13; DnaJ protein
13	1800001	1810000	0.038	0.083	0.018	NA	0.086	NA	0.05	0.024	0.041	0.49	0.176	0.139	0.017	0.588	0.048	0.098	0.028	0.023	0.025	PVP01_1340900 (PM4); PVP01_1341000	Plasmepsin IV; Conserved protein
13	2010001	2020000	0.054	0.102	0.038	0.069	0.14	0.019	0.078	0.072	0.037	0.38	0.245	0.089	0.046	0.604	0.048	0.13	0.047	0.042	0.034	PVP01_1346100 (SR140); PVP01_1346200; PVP01_1346300; PVP01_1346400	U2 snRNP-associated SURP motif-containing protein; Ribosomal protein S27a; Small nucleolar RNA snoR22; Zinc finger protein
14	50001	60000	0.021	0.079	0.026	0.01	0.135	0.022	0.085	0.081	0.048	0.475	0.25	0.117	0.007	0.587	0.048	0.071	0.055	0.029	0.046	PVP01_1401300; PVP01_1401400 (CLAG)	Plasmodium exported protein; Cytoadherence linked asexual protein
14	250001	260000	0.009	0.052	0.01	NA	0.153	NA	0.029	0.038	0.024	0.429	0.144	0.113	0.016	0.589	0.048	0.086	0.015	0.015	0.018	PVP01_1404900; PVP01_1405000 (LigI); PVP01_1405100 (MIT2)	Condensin complex subunit 2; DNA ligase I; CorA-like Mg2+ transporter protein
14	710001	720000	0.008	0.059	0.011	NA	0.085	NA	0.022	0.033	0.039	0.444	0.268	0.134	0.007	0.602	0.048	0.069	0.046	0.013	0.02	PVP01_1416200; PVP01_1416300	Conserved protein; Zinc finger (CCCH type) protein
14	790001	800000	0.017	0.053	0.091	NA	0.123	0.067	0.149	0.025	0.088	0.354	0.248	0.13	0.01	0.592	0.048	0.074	0.06	0.041	0.084	PVP01_1418100 (ApiAP2)	AP2 domain transcription factor AP2-G3
14	800001	810000	0.014	0.058	0.09	NA	0.124	0.051	0.057	0.025	0.073	0.353	0.259	0.13	0.009	0.589	0.048	0.075	0.047	0.045	0.084	PVP01_1418100 (ApiAP2); PVP01_1418200; PVP01_1418300	AP2 domain transcription factor AP2-G3; Conserved Plasmodium protein; Zinc finger protein
14	810001	820000	0.008	0.052	0.092	NA	0.094	0.033	0.053	0.021	0.051	0.353	0.26	0.13	0.01	0.587	0.048	0.079	0.086	0.044	0.097	PVP01_1418400; PVP01_1418500; PVP01_1418600; PVP01_1418700 (RPS19); PVP01_1418800 (NOC4)	Conserved protein; Conserved Plasmodium protein; Conserved Plasmodium protein; 40S ribosomal protein S19; Nucleolar complex protein 4
14	820001	830000	0.008	0.055	0.074	NA	0.087	0.001	0.026	0.014	0.035	0.358	0.301	0.13	0.008	0.587	0.048	0.079	0.064	0.05	0.076	PVP01_1418800 (NOC4); PVP01_1418900; PVP01_1419000 (FD); PVP01_1419100 (G3PAT)	Nucleolar complex protein 4; Conserved protein; ferredoxin; Glycerol-3-phosphate 1-O-acyltransferase
14	830001	840000	0.007	0.055	0.071	NA	0.09	NA	0.025	0.014	0.029	0.357	0.301	0.133	0.007	0.588	0.048	0.063	0.055	0.048	0.069	PVP01_1419200; PVP01_1419300 (SMC2)	Conserved Plasmodium protein; Structural maintenance of chromosomes protein 2
14	850001	860000	0.008	0.065	0.075	NA	0.094	0.03	0.083	0.033	0.066	0.354	0.301	0.147	0.011	0.588	0.048	0.068	0.051	0.06	0.066	PVP01_1419700 (SEC63); PVP01_1419800	Translocation protein SEC63; Conserved Plasmodium protein
14	880001	890000	0.015	0.052	0.059	0.004	0.085	0.049	0.052	0.044	0.038	0.353	0.301	0.141	0.02	0.601	0.048	0.086	0.048	0.028	0.019	PVP01_1420300; PVP01_1420400	Conserved Plasmodium protein; Conserved protein
14	1160001	1170000	0.006	0.087	0.016	0.022	0.071	0.004	0.027	0.031	0.054	0.36	0.131	0.139	0.012	0.589	0.048	0.073	0.026	0.115	0.024	PVP01_1427200; PVP01_1427300	Conserved Plasmodium protein; Conserved protein
14	1170001	1180000	0.01	0.096	0.021	0.022	0.092	0.067	0.035	0.067	0.071	0.365	0.131	0.139	0.011	0.592	0.048	0.065	0.018	0.136	0.022	PVP01_1427400; PVP01_1427500 (SNRPC); PVP01_1427600	Conserved protein; U1 small nuclear ribonucleoprotein C; Ubiquitin-conjugating enzyme E2
14	1180001	1190000	0.011	0.098	0.025	0.022	0.092	0.121	0.022	0.081	0.075	0.366	0.132	0.142	0.009	0.593	0.048	0.065	0.013	0.128	0.025	PVP01_1427700; PVP01_1427800	RNA-binding protein; Karyopherin alpha
14	1190001	1200000	0.007	0.091	0.026	0.022	0.092	0.133	0.021	0.074	0.081	0.36	0.131	0.153	0.009	0.59	0.048	0.091	0.013	0.103	0.029	PVP01_1427900 (SSP3); PVP01_1428000; PVP01_1428100; PVP01_1428200	Sporozoite surface protein 3; Trypsin-like serine protease; GTPase; Proteasome activator complex subunit 4
14	1210001	1220000	0.004	0.093	0.043	0.012	0.086	0.156	0.035	0.045	0.113	0.36	0.131	0.223	0.008	0.59	0.048	0.106	0.037	0.083	0.049	PVP01_1428300; PVP01_1428400; PVP01_1428500; PVP01_1428600	Conserved protein; RNA-binding protein; Conserved Plasmodium protein; Conserved Plasmodium protein
14	1220001	1230000	0.004	0.074	0.038	NA	0.085	0.156	0.032	0.047	0.127	0.361	0.136	0.242	0.008	0.59	0.048	0.101	0.074	0.082	0.038	PVP01_1428600; PVP01_1428700	Conserved Plasmodium protein; Conserved protein
14	1230001	1240000	0.007	0.068	0.044	NA	0.122	0.182	0.035	0.049	0.143	0.361	0.137	0.219	0.01	0.589	0.048	0.1	0.116	0.056	0.03	PVP01_1428700; PVP01_1428800 (CARM1); PVP01_1428900	Conserved protein; Histone-arginine methyltransferase CARM1; Conserved protein
14	1240001	1250000	0.006	0.069	0.045	NA	0.114	0.244	0.046	0.065	0.142	0.361	0.137	0.187	0.018	0.589	0.048	0.092	0.115	0.048	0.036	PVP01_1429000 (CAF1)	CCR4-associated factor 1
14	1250001	1260000	0.004	0.068	0.052	NA	0.115	0.244	0.041	0.069	0.156	0.36	0.196	0.198	0.018	0.589	0.048	0.1	0.109	0.051	0.043	PVP01_1429100 (EMC1); PVP01_1429200	ER membrane protein complex subunit 1; Mitochondrial carrier protein
14	1260001	1270000	0.004	0.076	0.066	NA	0.111	0.245	0.046	0.092	0.185	0.362	0.182	0.208	0.018	0.589	0.055	0.106	0.09	0.056	0.055	PVP01_1429200; PVP01_1429300 (CUL1); PVP01_1429400; PVP01_1429500 (PPPK-DHPS)	Mitochondrial carrier protein; Cullin-1; Conserved Plasmodium protein; Hydroxymethyldihydropterin pyrophosphokinase-dihydropteroate synthase
14	1270001	1280000	0.004	0.099	0.076	NA	0.108	0.217	0.08	0.085	0.215	0.364	0.238	0.207	0.011	0.589	0.057	0.109	0.093	0.073	0.057	PVP01_1429500 (PPPK-DHPS); PVP01_1429600; PVP01_1429700 (DBP1)	Hydroxymethyldihydropterin pyrophosphokinase-dihydropteroate synthase; Conserved Plasmodium protein; ATP-dependent RNA helicase DBP1
14	1280001	1290000	0.009	0.193	0.104	NA	0.106	0.2	0.096	0.096	0.214	0.366	0.245	0.202	0.013	0.593	0.057	0.103	0.109	0.11	0.085	PVP01_1429800 (PPM7); PVP01_1429900 (AQP2)	Protein phosphatase PPM7; Aquaporin
14	1290001	1300000	0.009	0.204	0.1	NA	0.108	0.2	0.074	0.09	0.218	0.36	0.242	0.199	0.015	0.59	0.048	0.082	0.115	0.122	0.093	PVP01_1430000 (PPM5); PVP01_1430100 (ABCK1)	Protein phosphatase PPM5; ABC1 family
14	1300001	1310000	0.006	0.193	0.097	NA	0.106	0.145	0.101	0.073	0.224	0.357	0.242	0.199	0.015	0.59	0.053	0.076	0.094	0.153	0.113	PVP01_1430100(ABCK1); PVP01_1430200; PVP01_1430300	ABC1 family; 50S ribosomal protein L33; acyl-CoA binding protein
14	1310001	1320000	0.004	0.167	0.093	NA	0.102	0.072	0.092	0.053	0.229	0.546	0.242	0.19	0.012	0.588	0.057	0.072	0.069	0.158	0.116	PVP01_1430400 (JmjC1); PVP01_1430500	JmjC domain-containing protein; Conserved Plasmodium protein
14	1320001	1330000	0.003	0.144	0.075	NA	0.106	0.05	0.061	0.049	0.191	0.545	0.242	0.182	0.01	0.589	0.056	0.069	0.04	0.113	0.072	PVP01_1430500; PVP01_1430600 (RUVB1); PVP01_1430700	Conserved Plasmodium protein; RuvB-like helicase 1; Peptidase family C50
14	1330001	1340000	0.005	0.097	0.076	0.019	0.095	0.043	0.066	0.05	0.157	0.546	0.263	0.184	0.011	0.589	0.057	0.071	0.046	0.101	0.043	PVP01_1430700	Peptidase family C50
14	1340001	1350000	0.016	0.099	0.071	0.022	0.098	0.058	0.075	0.039	0.12	0.547	0.272	0.186	0.016	0.591	0.055	0.087	0.057	0.121	0.026	PVP01_1430700; PVP01_1430800; PVP01_1430900	Peptidase family C50; Histone acetyltransferase subunit NuA4; Conserved protein
14	1350001	1360000	0.022	0.085	0.041	0.022	0.094	0.067	0.078	0.029	0.093	0.547	0.233	0.186	0.016	0.591	0.048	0.092	0.051	0.108	0.026	PVP01_1431000; PVP01_1431100	Conserved Plasmodium protein; Conserved protein
14	1360001	1370000	0.049	0.056	0.025	0.022	0.087	0.086	0.097	0.025	0.083	0.549	0.229	0.16	0.027	0.59	0.048	0.094	0.043	0.085	0.023	PVP01_1431100; PVP01_1431200; PVP01_1431300	Conserved protein; WD repeat-containing protein; tetratricopeptide repeat protein
14	1410001	1420000	0.007	0.063	0.035	NA	0.096	NA	0.032	0.017	0.061	0.576	0.207	0.14	0.015	0.595	0.054	0.099	0.026	0.102	0.037	PVP01_1432300; PVP01_1432400 (DLC8); PVP01_1432500 (RPB8); PVP01_1432600 (PRS)	Integral membrane protein GPR180; Dynein light chain 1; DNA-directed RNA polymerases I, II, and III subunit RPABC3; proline--tRNA ligase
14	1450001	1460000	0.014	0.059	0.031	0.021	0.134	0.005	0.055	0.03	0.041	0.575	0.196	0.147	0.015	0.589	0.086	0.092	0.026	0.11	0.026	PVP01_1433700; PVP01_1433800 (Trx-Px2); PVP01_1433900; PVP01_1434000 (CYP32); PVP01_1434100	Conserved protein; Thioredoxin peroxidase 2; SUN domain-containing protein; Peptidyl-prolyl cis-trans isomerase; 10 kDa chaperonin
14	1460001	1470000	0.011	0.058	0.024	0.007	0.14	NA	0.044	0.029	0.031	0.417	0.209	0.147	0.016	0.591	0.086	0.077	0.035	0.103	0.026	PVP01_1434200; PVP01_1434300; PVP01_1434400; PVP01_1434500	Conserved Plasmodium protein; Conserved Plasmodium protein; Conserved protein; Conserved Plasmodium protein
14	1710001	1720000	0.004	0.064	0.007	NA	0.079	NA	0.018	0.021	0.051	0.368	0.17	0.212	0.006	0.586	0.048	0.123	0.026	0.054	0.012	PVP01_1440100; PVP01_1440200; PVP01_1440300; PVP01_1440400	Conserved protein; Conserved Plasmodium protein; tRNA-splicing ligase RtcB; Conserved Plasmodium protein
14	1720001	1730000	0.005	0.067	0.009	NA	0.108	NA	0.029	0.02	0.054	0.365	0.17	0.217	0.006	0.589	0.048	0.135	0.026	0.075	0.014	PVP01_1440400; PVP01_1440500 (GRP94)	Conserved Plasmodium protein; Endoplasmin
14	2130001	2140000	0.029	0.088	0.013	0.022	0.083	NA	0.05	0.024	0.077	0.38	0.327	0.177	0.025	0.599	0.048	0.108	0.015	0.026	0.02	PVP01_1449200; PVP01_1449300 (RAB2); PVP01_1449400	Conserved Plasmodium protein; Ras-related protein Rab-2; Conserved Plasmodium protein
14	2140001	2150000	0.034	0.087	0.016	0.022	0.087	NA	0.068	0.027	0.109	0.38	0.327	0.177	0.03	0.588	0.048	0.11	0.013	0.031	0.021	PVP01_1449500	Conserved Plasmodium protein
14	2690001	2700000	0.005	0.063	0.009	NA	0.073	0.029	0.022	0.015	0.054	0.349	0.219	0.078	0.011	0.603	0.048	0.075	0.032	0.046	0.02	PVP01_1462400 (UBC12); PVP01_1462500; PVP01_1462600; PVP01_1462700	NEDD8-conjugating enzyme UBC12; 50S ribosomal protein L3 mitochondrial; Conserved Plasmodium protein; Kinesin
14	2860001	2870000	0.007	0.068	0.007	NA	0.086	NA	0.011	0.012	0.036	0.389	0.183	0.113	0.006	0.589	0.182	0.086	0.026	0.028	0.02	PVP01_1467200 (G377)	Osmiophilic body protein G377
14	2870001	2880000	0.007	0.079	0.007	NA	0.092	NA	0.024	0.015	0.025	0.396	0.183	0.113	0.006	0.59	0.219	0.093	0.026	0.035	0.021	PVP01_1467300; PVP01_1467400 (VPS26)	CSC1-like protein; Vacuolar protein sorting-associated protein 26
14	2880001	2890000	0.007	0.091	0.007	NA	0.1	NA	0.035	0.014	0.012	0.489	0.183	0.111	0.006	0.59	0.219	0.098	0.026	0.039	0.02	PVP01_1467500; PVP01_1467600; PVP01_1467700; PVP01_1467800	Conserved Plasmodium protein; AP-3 complex subunit sigma; Translation initiation factor eIF-2B subunit beta; Transcription initiation factor IIA subunit 2
14	2890001	2900000	0.006	0.111	0.008	NA	0.104	NA	0.031	0.013	0.012	0.482	0.187	0.108	0.006	0.596	0.215	0.096	0.026	0.044	0.02	PVP01_1467800; PVP01_1467900; PVP01_1468000	Transcription initiation factor IIA subunit 2; DNA repair protein rhp16; Conserved protein
14	2900001	2910000	0.004	0.134	0.008	NA	0.091	0.017	0.021	0.012	0.018	0.464	0.183	0.11	0.006	0.59	0.2	0.083	0.026	0.041	0.019	PVP01_1468000; PVP01_1468100; PVP01_1468200; PVP01_1468300	Conserved protein; HSP20-like chaperone; Conserved Plasmodium protein; Coronin
14	2910001	2920000	0.004	0.136	0.006	NA	0.121	0.038	0.022	0.016	0.047	0.474	0.183	0.108	0.016	0.593	0.209	0.088	0.026	0.039	0.02	PVP01_1468400 (TMK); PVP01_1468500; PVP01_1468600 (DRS1)	Thymidylate kinase; Conserved Plasmodium protein; ATP-dependent RNA helicase DRS1
14	2920001	2930000	0.007	0.136	0.006	NA	0.122	0.038	0.023	0.018	0.055	0.463	0.183	0.108	0.016	0.59	0.219	0.079	0.026	0.035	0.019	PVP01_1468700; PVP01_1468800 (aTrpRS); PVP01_1468900	Conserved Plasmodium protein; Tryptophan--tRNA ligase; Conserved Plasmodium protein
14	2930001	2940000	0.006	0.105	0.008	NA	0.12	0.005	0.022	0.016	0.076	0.455	0.196	0.104	0.013	0.589	0.218	0.082	0.026	0.031	0.019	PVP01_1469000; PVP01_1469100; PVP01_1469200 (RON3)	tRNA Valine; tRNA Glutamine; rhoptry neck protein 3
14	2940001	2950000	0.006	0.099	0.012	NA	0.089	NA	0.028	0.018	0.123	0.452	0.203	0.106	0.012	0.585	0.138	0.086	0.026	0.034	0.021	PVP01_1469200 (RON3); PVP01_1469300	Rhoptry neck protein 3; Conserved Plasmodium protein
14	2960001	2970000	0.007	0.104	0.013	NA	0.091	0.022	0.034	0.016	0.15	0.441	0.191	0.108	0.016	0.584	0.067	0.084	0.026	0.038	0.02	PVP01_1469400 (RBP3); PVP01_1469500	Reticulocyte binding protein 3; Hypothetical protein
14	3000001	3010000	0.052	0.093	0.062	0.059	0.116	0.022	0.069	0.052	0.075	0.393	0.195	0.131	0.007	0.426	0.138	0.107	0.048	0.1	0.122	PVP01_1470100 (TRAG24); PVP01_1470200; PVP01_1470300; PVP01_1470400	Tryptophan-rich protein; Plasmodium exported protein; Plasmodium exported protein (PHIST); Plasmodium exported protein
14	3010001	3020000	0.097	0.084	0.085	0.056	0.116	0.017	0.123	0.071	0.099	0.289	0.122	0.143	0.005	0.267	0.147	0.107	0.05	0.104	0.119	PVP01_1470400; PVP01_1470500; PVP01_1470600	Plasmodium exported protein; Plasmodium exported protein; Plasmodium exported protein (PHIST)
