# Supplementary material for: Genomic analysis of global Plasmodium vivax populations reveals insights into the evolution of drug resistance
Source: Nat Commun. 2024 Dec 30;15:10771. doi: 10.1038/s41467-024-54964-x (PMC11685768; doi:10.1038/s41467-024-54964-x)
Supplement: Supplementary file 11 — Supplementary Data 8 [file 41467_2024_54964_MOESM11_ESM.xlsx]

## Sheet: S8
S8: Intra-Population Pairwise IBD at the 200-500 kb Region on Chromosome 10. SEA = South East Asia.
Region	Country	Mean Pairwise IBD Fraction	Median Pairwise IBD Fraction
East Africa	Eritrea	0.0182	0
East Africa	Ethiopia	0.0532	0
East Africa	Sudan	0.144	0.0182
South Asia	Afghanistan	0.0144	0
South Asia	India	0.0207	0
South Asia	Pakistan	0.0158	0
South East Asia	Cambodia	0.0192	0
South East Asia	China	0.00637	0
South East Asia	Myanmar	0.108	0
South East Asia	Thailand	0.023	0
South East Asia	Vietnam	0.0262	0
Maritime SEA	Malaysia	0.0912	0
Oceania	Indonesia	0.181	0.185
Oceania	Papua New Guinea	0.132	0
South America	Brazil	0.119	0
South America	Colombia	0.12	0
South America	Mexico	0.173	0
South America	Panama	0.0211	0
South America	Peru	0.0986	0
