# Supplementary material for: Genomic analysis of global Plasmodium vivax populations reveals insights into the evolution of drug resistance
Source: Nat Commun. 2024 Dec 30;15:10771. doi: 10.1038/s41467-024-54964-x (PMC11685768; doi:10.1038/s41467-024-54964-x)
Supplement: Supplementary file 12 — Supplementary Data 9 [file 41467_2024_54964_MOESM12_ESM.xlsx]

## Sheet: Sheet1
S9: Top 1% integrated Haplotype Homozygosity Scores (iHS, Within-Population Statistic) to Detect Selection in Countries with N ≥ 10. Loci in critical regions are defined here as SNPs in genes with a p value of P< 1 × 10−4 (two-sided test).
Region	Country	Chromosome	Position	Ref	Alt	Effect	Mutation	Gene Name	Gene ID	Gene Product	iHS	LogP Value
South Asia	Afghanistan	2	149025	G	A	Upstream Gene Variant	.	PVP01_0202700	PVP01_0202700	28S ribosomal RNA	-5.42362	7.23355
South Asia	Afghanistan	2	149307	A	G	Upstream Gene Variant	.	PVP01_0202700	PVP01_0202700	28S ribosomal RNA	-5.3037	6.94509
South Asia	Afghanistan	2	149527	A	C	Upstream Gene Variant	.		PVP01_0202800	5.8S ribosomal RNA	-3.90647	4.02848
South Asia	Afghanistan	3	124294	G	A	Missense Variant	Arg1997Lys	PVP01_0302600	PVP01_0302600	Zinc finger protein, putative	3.98275	4.16671
South Asia	Afghanistan	3	248298	C	T	Missense Variant	Ser1682Asn	LISP2	PVP01_0304700	Liver specific protein 2	-5.28948	6.91129
South Asia	Afghanistan	3	250295	T	C	Synonymous Variant	Arg1016Arg	LISP2	PVP01_0304700	Liver specific protein 2	-5.53144	7.49811
South Asia	Afghanistan	3	251256	C	T	Missense Variant	Gly696Asp	LISP2	PVP01_0304700	Liver specific protein 2	-6.02245	8.765
South Asia	Afghanistan	3	251381	C	T	Synonymous Variant	Arg654Arg	LISP2	PVP01_0304700	Liver specific protein 2	-7.2299	12.3157
South Asia	Afghanistan	3	251385	A	G	Missense Variant	Leu653Pro	LISP2	PVP01_0304700	Liver specific protein 2	-7.20132	12.2245
South Asia	Afghanistan	3	251402	G	A	Synonymous Variant	Asp647Asp	LISP2	PVP01_0304700	Liver specific protein 2	-7.91796	14.6172
South Asia	Afghanistan	3	251486	T	A	Missense Variant	Glu619Asp	LISP2	PVP01_0304700	Liver specific protein 2	-7.55933	13.3924
South Asia	Afghanistan	3	251702	A	G	Synonymous Variant	Asn547Asn	LISP2	PVP01_0304700	Liver specific protein 2	-6.10384	8.98484
South Asia	Afghanistan	3	286641	G	A	Upstream Gene Variant	.	RON1	PVP01_0305300	Rhoptry neck protein 1	-5.22099	6.74965
South Asia	Afghanistan	3	477941	G	A	Missense Variant	Thr1186Met	PVP01_0310700	PVP01_0310700	DEAD box ATP-dependent RNA helicase, putative	-3.97066	4.14464
South Asia	Afghanistan	4	762787	A	C	Missense Variant	Asp101Ala	MSP5	PVP01_0418400	Merozoite surface protein 5	-4.13997	4.45924
South Asia	Afghanistan	4	762789	A	C	Missense Variant	Thr102Pro	MSP5	PVP01_0418400	Merozoite surface protein 5	-4.13935	4.45806
South Asia	Afghanistan	4	762805	A	C	Missense Variant	Lys107Thr	MSP5	PVP01_0418400	Merozoite surface protein 5	-3.94822	4.10384
South Asia	Afghanistan	4	762806	G	A	Synonymous Variant	Lys107Lys	MSP5	PVP01_0418400	Merozoite surface protein 5	-6.24815	9.38161
South Asia	Afghanistan	4	762819	G	A	Missense Variant	Ala112Thr	MSP5	PVP01_0418400	Merozoite surface protein 5	-6.23932	9.35707
South Asia	Afghanistan	4	762891	G	A	Missense Variant	Ala136Thr	MSP5	PVP01_0418400	Merozoite surface protein 5	-4.46901	5.10467
South Asia	Afghanistan	4	762892	C	A	Missense Variant	Ala136Glu	MSP5	PVP01_0418400	Merozoite surface protein 5	-4.46901	5.10467
South Asia	Afghanistan	4	762903	A	G	Missense Variant	Lys140Glu	MSP5	PVP01_0418400	Merozoite surface protein 5	-4.46134	5.08911
South Asia	Afghanistan	4	762945	A	C	Missense Variant	Thr154Pro	MSP5	PVP01_0418400	Merozoite surface protein 5	-4.50785	5.18384
South Asia	Afghanistan	4	762959	G	A	Synonymous Variant	Gly158Gly	MSP5	PVP01_0418400	Merozoite surface protein 5	-10.0551	23.0592
South Asia	Afghanistan	4	762988	A	G	Missense Variant	Asn166Lys	MSP5	PVP01_0418400	Merozoite surface protein 5	-6.50383	10.1062
South Asia	Afghanistan	4	763024	A	C	Missense Variant	Gln180Pro	MSP5	PVP01_0418400	Merozoite surface protein 5	-4.40513	4.97583
South Asia	Afghanistan	4	764040	T	C	Upstream Gene Variant	.		PVP01_0418600	DNA-directed RNA polymerase III subunit RPC10, putative	-5.54558	7.53316
South Asia	Afghanistan	4	764687	G	C	Synonymous Variant	Ala449Ala	ASL	PVP01_0418500	Adenylosuccinate lyase	-4.98667	6.21162
South Asia	Afghanistan	5	291034	C	T	Missense Variant	Arg1202Lys	SET3	PVP01_0506600	SET domain protein, putative	-3.97349	4.14981
South Asia	Afghanistan	5	546891	A	C	Upstream Gene Variant	.	PVP01_0513100	PVP01_0513100	Conserved protein, unknown function	4.16454	4.50587
South Asia	Afghanistan	5	816823	T	C	Synonymous Variant	Glu388Glu	RPT3	PVP01_0520100	26S protease regulatory subunit 6B, putative	4.04375	4.27899
South Asia	Afghanistan	6	829752	C	T	Missense Variant	Thr367Ile	PVP01_0620400	PVP01_0620400	Merozoite surface protein, putative	-4.49301	5.15352
South Asia	Afghanistan	6	829763	T	C	Missense Variant	Ser371Pro	PVP01_0620400	PVP01_0620400	Merozoite surface protein, putative	4.562	5.29527
South Asia	Afghanistan	6	838832	G	A	Missense Variant	Gly78Asp	PVP01_0620700	PVP01_0620700	Conserved Plasmodium protein, unknown function	-5.40768	7.19485
South Asia	Afghanistan	6	839209	G	A	Missense Variant	Val204Ile	PVP01_0620700	PVP01_0620700	Conserved Plasmodium protein, unknown function	-5.08894	6.44362
South Asia	Afghanistan	6	839210	T	C	Missense Variant	Val204Ala	PVP01_0620700	PVP01_0620700	Conserved Plasmodium protein, unknown function	-5.08894	6.44362
South Asia	Afghanistan	6	839233	C	T	Missense Variant	Leu212Phe	PVP01_0620700	PVP01_0620700	Conserved Plasmodium protein, unknown function	6.28546	9.4856
South Asia	Afghanistan	6	972021	C	T	Missense Variant	Thr48Ile	PVP01_0623600	PVP01_0623600	PIR protein	-4.79983	5.79914
South Asia	Afghanistan	6	972197	G	A	Missense Variant	Asp107Asn	PVP01_0623600	PVP01_0623600	PIR protein	6.46488	9.99406
South Asia	Afghanistan	6	972529	A	T	Missense Variant	Lys217Asn	PVP01_0623600	PVP01_0623600	PIR protein	5.90086	8.44175
South Asia	Afghanistan	7	1028004	C	T	Upstream Gene Variant	.	TLP2	PVP01_0723900	Protein phosphatase-beta, putative	-4.6797	5.54166
South Asia	Afghanistan	7	1215897	T	A	Missense Variant	Ser156Thr	MSP1	PVP01_0728900	Merozoite surface protein 1	-6.16111	9.14124
South Asia	Afghanistan	7	1215965	A	G	Synonymous Variant	Lys178Lys	MSP1	PVP01_0728900	Merozoite surface protein 1	4.47715	5.12122
South Asia	Afghanistan	7	1215971	C	T	Synonymous Variant	Asp180Asp	MSP1	PVP01_0728900	Merozoite surface protein 1	4.47715	5.12122
South Asia	Afghanistan	7	1215992	T	C	Synonymous Variant	Phe187Phe	MSP1	PVP01_0728900	Merozoite surface protein 1	4.93164	6.08862
South Asia	Afghanistan	7	1216440	A	G	Missense Variant	Asn337Asp	MSP1	PVP01_0728900	Merozoite surface protein 1	4.99692	6.23468
South Asia	Afghanistan	7	1216444	T	A	Missense Variant	Val338Glu	MSP1	PVP01_0728900	Merozoite surface protein 1	4.99802	6.23716
South Asia	Afghanistan	7	1216453	A	C	Missense Variant	Glu341Ala	MSP1	PVP01_0728900	Merozoite surface protein 1	5.67841	7.86662
South Asia	Afghanistan	7	1218107	G	A	Synonymous Variant	Leu892Leu	MSP1	PVP01_0728900	Merozoite surface protein 1	-4.00715	4.21144
South Asia	Afghanistan	7	1219894	C	A	Missense Variant	Thr1488Lys	MSP1	PVP01_0728900	Merozoite surface protein 1	-4.08501	4.35581
South Asia	Afghanistan	7	1219895	A	G	Synonymous Variant	Thr1488Thr	MSP1	PVP01_0728900	Merozoite surface protein 1	-4.08501	4.35581
South Asia	Afghanistan	8	36110	A	G	Missense Variant	Lys575Glu	RBP2b	PVP01_0800700	Reticulocyte binding protein 2b	4.61338	5.40211
South Asia	Afghanistan	8	181100	C	G	Missense Variant	Ala173Gly	PVP01_0803700	PVP01_0803700	Dynein attachment factor-domain containing protein, putative	-4.80754	5.81589
South Asia	Afghanistan	9	269371	A	C	Upstream Gene Variant	.	ALP2a	PVP01_0904300	CPW-WPC family protein	4.07096	4.32958
South Asia	Afghanistan	9	1830480	G	C	Upstream Gene Variant	.		PVP01_0941500	CID domain-containing protein, putative	-5.613	7.70147
South Asia	Afghanistan	10	766721	G	T	Missense Variant	Lys1490Asn	ApiAP2	PVP01_1017200	AP2 domain transcription factor, AP2-O2, putative	4.3169	4.80069
South Asia	Afghanistan	10	1017699	T	C	Upstream Gene Variant	.		PVP01_1023400	tRNA Leucine	-3.93945	4.08795
South Asia	Afghanistan	10	1371104	T	C	Upstream Gene Variant	.		PVP01_1031800	Cell division control protein 6, putative	5.64273	7.7763
South Asia	Afghanistan	10	1371374	C	T	Upstream Gene Variant	.		PVP01_1031800	Cell division control protein 6, putative	-4.0243	4.24301
South Asia	Afghanistan	10	1371490	A	G	Upstream Gene Variant	.		PVP01_1031800	Cell division control protein 6, putative	7.04673	11.7371
South Asia	Afghanistan	10	1372673	G	A	Upstream Gene Variant	.		PVP01_1031800	Cell division control protein 6, putative	-4.05836	4.3061
South Asia	Afghanistan	10	1372970	T	A	Upstream Gene Variant	.		PVP01_1031800	Cell division control protein 6, putative	4.08411	4.35412
South Asia	Afghanistan	10	1372979	G	A	Upstream Gene Variant	.		PVP01_1031800	Cell division control protein 6, putative	4.22727	4.6261
South Asia	Afghanistan	10	1372981	G	A	Upstream Gene Variant	.		PVP01_1031800	Cell division control protein 6, putative	4.22727	4.6261
South Asia	Afghanistan	10	1372994	G	A	Upstream Gene Variant	.		PVP01_1031800	Cell division control protein 6, putative	4.08198	4.35014
South Asia	Afghanistan	10	1373042	T	G	Upstream Gene Variant	.		PVP01_1031800	Cell division control protein 6, putative	4.87859	5.97124
South Asia	Afghanistan	10	1373044	C	G	Upstream Gene Variant	.		PVP01_1031800	Cell division control protein 6, putative	4.87859	5.97124
South Asia	Afghanistan	10	1373045	A	G	Upstream Gene Variant	.		PVP01_1031800	Cell division control protein 6, putative	4.87859	5.97124
South Asia	Afghanistan	10	1373051	C	G	Upstream Gene Variant	.		PVP01_1031800	Cell division control protein 6, putative	4.79816	5.79552
South Asia	Afghanistan	10	1373081	C	T	Upstream Gene Variant	.		PVP01_1031800	Cell division control protein 6, putative	4.55431	5.27936
South Asia	Afghanistan	11	1607909	T	A	Upstream Gene Variant	.		PVP01_1137800	SWI/SNF-related matrix-associated actin-dependent regulator of chromatin, putative	4.07072	4.32912
South Asia	Afghanistan	11	1608292	A	G	Upstream Gene Variant	.		PVP01_1137800	SWI/SNF-related matrix-associated actin-dependent regulator of chromatin, putative	-4.30147	4.7704
South Asia	Afghanistan	11	2040326	T	C	Upstream Gene Variant	.		PVP01_1147700	PIR protein	-5.43522	7.26179
South Asia	Afghanistan	12	2243948	G	A	Upstream Gene Variant	.		PVP01_1254800	Aminomethyltransferase, putative	4.01022	4.21709
South Asia	Afghanistan	12	2297658	T	C	Upstream Gene Variant	.		PVP01_1255900	Elongation factor 2, putative	-4.06508	4.31861
South Asia	Afghanistan	12	2582190	C	T	Upstream Gene Variant	.		PVP01_1262600	Conserved Plasmodium protein, unknown function	-4.13984	4.45898
South Asia	Afghanistan	12	2986444	C	A	Upstream Gene Variant	.		PVP01_1270700	Conserved Plasmodium protein, unknown function	4.50191	5.17168
South Asia	Afghanistan	12	2996148	G	A	Synonymous Variant	Asn146Asn	PVP01_1270900	PVP01_1270900	Hypothetical protein	4.04347	4.27847
South Asia	Afghanistan	12	2996167	G	A	Missense Variant	Ser140Phe	PVP01_1270900	PVP01_1270900	Hypothetical protein	4.04347	4.27847
South Asia	Afghanistan	13	1774474	G	T	Upstream Gene Variant	.		PVP01_1340400	40S ribosomal protein S8e, putative	-4.74983	5.69125
South Asia	Afghanistan	13	1918560	G	A	Synonymous Variant	Lys46Lys	PVP01_1343700	PVP01_1343700	GTPase-activating protein, putative	-4.83046	5.86577
South Asia	Afghanistan	14	33582	C	T	Upstream Gene Variant	.		PVP01_1400800	Plasmodium exported protein, unknown function	-4.47584	5.11855
South Asia	Afghanistan	14	33583	A	G	Upstream Gene Variant	.		PVP01_1400800	Plasmodium exported protein, unknown function	-4.47584	5.11855
South Asia	Afghanistan	14	3009465	A	G	Missense Variant	Val299Ala	PVP01_1470400	PVP01_1470400	Plasmodium exported protein, unknown function	5.08102	6.42549
South Asia	Afghanistan	14	3009478	T	G	Synonymous Variant	Arg295Arg	PVP01_1470400	PVP01_1470400	Plasmodium exported protein, unknown function	5.08188	6.42745
South Asia	Afghanistan	14	3009707	A	T	Synonymous Variant	Arg218Arg	PVP01_1470400	PVP01_1470400	Plasmodium exported protein, unknown function	4.83276	5.87078
South Asia	Afghanistan	14	3010003	T	G	Missense Variant	Lys120Gln	PVP01_1470400	PVP01_1470400	Plasmodium exported protein, unknown function	5.04386	6.34082
South Asia	Afghanistan	14	3010050	T	A	Missense Variant	Tyr104Phe	PVP01_1470400	PVP01_1470400	Plasmodium exported protein, unknown function	6.15344	9.12023
South Asia	Afghanistan	14	3010070	T	C	Synonymous Variant	Glu97Glu	PVP01_1470400	PVP01_1470400	Plasmodium exported protein, unknown function	4.15144	4.48098
South Asia	Afghanistan	14	3011804	T	A	Upstream Gene Variant	.		PVP01_1470400	Plasmodium exported protein, unknown function	5.93556	8.53336
South Asia	Afghanistan	14	3011828	A	G	Upstream Gene Variant	.		PVP01_1470400	Plasmodium exported protein, unknown function	6.08959	8.94614
South Asia	Afghanistan	14	3011903	G	T	Upstream Gene Variant	.		PVP01_1470400	Plasmodium exported protein, unknown function	7.50686	13.2178
South Asia	Afghanistan	14	3011919	A	C	Upstream Gene Variant	.		PVP01_1470400	Plasmodium exported protein, unknown function	6.79561	10.9672
South Asia	Afghanistan	14	3011922	C	G	Upstream Gene Variant	.		PVP01_1470400	Plasmodium exported protein, unknown function	4.94209	6.11188
South Asia	Afghanistan	14	3011950	G	A	Upstream Gene Variant	.		PVP01_1470400	Plasmodium exported protein, unknown function	5.02626	6.30091
South Asia	Afghanistan	14	3012152	T	A	Upstream Gene Variant	.		PVP01_1470400	Plasmodium exported protein, unknown function	4.67037	5.52193
South Asia	Afghanistan	14	3012175	T	G	Upstream Gene Variant	.		PVP01_1470400	Plasmodium exported protein, unknown function	7.31921	12.603
South Asia	Afghanistan	14	3012289	G	A	Upstream Gene Variant	.		PVP01_1470400	Plasmodium exported protein, unknown function	6.68496	10.6364
South Asia	Afghanistan	14	3012301	C	A	Upstream Gene Variant	.		PVP01_1470400	Plasmodium exported protein, unknown function	6.58424	10.3399
South Asia	Afghanistan	14	3012994	A	T	Upstream Gene Variant	.		PVP01_1470400	Plasmodium exported protein, unknown function	4.71225	5.61084
South Asia	Afghanistan	14	3013036	G	T	Upstream Gene Variant	.		PVP01_1470400	Plasmodium exported protein, unknown function	5.33933	7.03017
South Asia	Afghanistan	14	3013040	A	C	Upstream Gene Variant	.		PVP01_1470400	Plasmodium exported protein, unknown function	5.33933	7.03017
South Asia	Afghanistan	14	3013058	A	G	Upstream Gene Variant	.		PVP01_1470400	Plasmodium exported protein, unknown function	4.47659	5.12008
South Asia	Afghanistan	14	3013069	C	T	Upstream Gene Variant	.		PVP01_1470400	Plasmodium exported protein, unknown function	5.43558	7.26266
South Asia	Afghanistan	14	3013089	G	A	Upstream Gene Variant	.		PVP01_1470400	Plasmodium exported protein, unknown function	6.28299	9.4787
South Asia	Afghanistan	14	3013100	A	T	Upstream Gene Variant	.		PVP01_1470400	Plasmodium exported protein, unknown function	5.02177	6.29076
South Asia	Afghanistan	14	3013198	G	A	Upstream Gene Variant	.		PVP01_1470400	Plasmodium exported protein, unknown function	5.14951	6.58309
South Asia	Afghanistan	14	3013207	C	T	Upstream Gene Variant	.		PVP01_1470400	Plasmodium exported protein, unknown function	5.1497	6.58352
South Asia	Afghanistan	14	3013313	A	T	Upstream Gene Variant	.		PVP01_1470400	Plasmodium exported protein, unknown function	4.73026	5.6493
South America	Brazil	10	1373833	T	C	Missense Variant	Ile246Thr	IspE	PVP01_1031900	4-diphosphocytidyl-2-C-methyl-D-erythritol kinase, putative	3.92175	4.05596
South America	Brazil	14	1865762	G	A	Synonymous Variant	Gly1233Gly	PVP01_1442900	PVP01_1442900	Conserved Plasmodium protein, unknown function	-3.92902	4.06908
South East Asia	Cambodia	2	125609	A	T	Upstream Gene Variant	.		PVP01_0202400	Plasmodium exported protein, unknown function	4.1725	4.52104
South East Asia	Cambodia	2	134538	C	T	Missense Variant	Pro80Ser	PVP01_0202600	PVP01_0202600	Plasmodium exported protein (PHIST), unknown function	-3.95852	4.12254
South East Asia	Cambodia	2	135215	G	A	Synonymous Variant	Lys221Lys	PVP01_0202600	PVP01_0202600	Plasmodium exported protein (PHIST), unknown function	-4.38845	4.94248
South East Asia	Cambodia	2	145915	G	A	Upstream Gene Variant	.	PVP01_0202700	PVP01_0202700	28S ribosomal RNA	-4.2037	4.58073
South East Asia	Cambodia	2	148876	A	G	Upstream Gene Variant	.	PVP01_0202700	PVP01_0202700	28S ribosomal RNA	-6.73414	10.7828
South East Asia	Cambodia	2	150220	G	A	Upstream Gene Variant	.		PVP01_0202800	5.8S ribosomal RNA	-4.40151	4.96858
South East Asia	Cambodia	2	155228	T	G	Synonymous Variant	Ile1232Ile	MRP1	PVP01_0203000	ABC transporter C family member 1, putative, multidrug resistance-associated protein 1, putative	-3.92355	4.05921
South East Asia	Cambodia	3	251414	A	G	Synonymous Variant	Asn643Asn	LISP2	PVP01_0304700	Liver specific protein 2	4.23551	4.642
South East Asia	Cambodia	3	251860	C	T	Missense Variant	Gly495Arg	LISP2	PVP01_0304700	Liver specific protein 2	5.03338	6.31704
South East Asia	Cambodia	3	648013	G	T	Upstream Gene Variant	.	PVP01_0314200	PVP01_0314300	Conserved Plasmodium protein, unknown function	-4.63479	5.44696
South East Asia	Cambodia	3	650038	G	T	Missense Variant	Asp9Tyr	PVP01_0314300	PVP01_0314300	Conserved Plasmodium protein, unknown function	-4.32489	4.81642
South East Asia	Cambodia	3	652290	C	A	Missense Variant	Gln553Lys	PVP01_0314300	PVP01_0314300	Conserved Plasmodium protein, unknown function	-4.53367	5.23682
South East Asia	Cambodia	4	500205	G	A	Synonymous Variant	Tyr719Tyr	PVP01_0412400	PVP01_0412400	Nucleoporin NUP434, putative	4.58235	5.33745
South East Asia	Cambodia	4	538473	T	G	Missense Variant	Lys648Gln	TKL1	PVP01_0413200	Tyrosine kinase-like protein, putative	4.20623	4.58558
South East Asia	Cambodia	4	762756	G	A	Missense Variant	Glu91Lys	MSP5	PVP01_0418400	Merozoite surface protein 5	-3.9912	4.18217
South East Asia	Cambodia	4	762765	A	C	Missense Variant	Lys94Gln	MSP5	PVP01_0418400	Merozoite surface protein 5	-3.99986	4.19804
South East Asia	Cambodia	4	762769	A	G	Missense Variant	Asp95Gly	MSP5	PVP01_0418400	Merozoite surface protein 5	-3.99986	4.19804
South East Asia	Cambodia	4	762806	G	A	Synonymous Variant	Lys107Lys	MSP5	PVP01_0418400	Merozoite surface protein 5	-5.5052	7.43328
South East Asia	Cambodia	4	762819	G	A	Missense Variant	Ala112Thr	MSP5	PVP01_0418400	Merozoite surface protein 5	-5.75494	8.06211
South East Asia	Cambodia	4	762843	G	A	Missense Variant	Glu120Lys	MSP5	PVP01_0418400	Merozoite surface protein 5	-5.43586	7.26335
South East Asia	Cambodia	4	762854	A	T	Missense Variant	Glu123Asp	MSP5	PVP01_0418400	Merozoite surface protein 5	4.79391	5.78632
South East Asia	Cambodia	4	762885	A	C	Missense Variant	Thr134Pro	MSP5	PVP01_0418400	Merozoite surface protein 5	-4.74922	5.68994
South East Asia	Cambodia	4	762889	A	G	Missense Variant	Asp135Gly	MSP5	PVP01_0418400	Merozoite surface protein 5	-7.04038	11.7173
South East Asia	Cambodia	4	762910	A	C	Missense Variant	Glu142Ala	MSP5	PVP01_0418400	Merozoite surface protein 5	-5.81589	8.2196
South East Asia	Cambodia	4	762924	T	C	Missense Variant	Ser147Pro	MSP5	PVP01_0418400	Merozoite surface protein 5	-4.6996	5.5839
South East Asia	Cambodia	4	762981	A	G	Missense Variant	Asn166Asp	MSP5	PVP01_0418400	Merozoite surface protein 5	-4.21919	4.61051
South East Asia	Cambodia	4	763020	A	G	Missense Variant	Asn179Asp	MSP5	PVP01_0418400	Merozoite surface protein 5	-3.96162	4.12817
South East Asia	Cambodia	4	763030	G	A	Missense Variant	Gly182Glu	MSP5	PVP01_0418400	Merozoite surface protein 5	-4.40919	4.98397
South East Asia	Cambodia	4	763242	G	A	Missense Variant	Gly253Arg	MSP5	PVP01_0418400	Merozoite surface protein 5	-5.34517	7.04416
South East Asia	Cambodia	4	763266	G	A	Missense Variant	Glu261Lys	MSP5	PVP01_0418400	Merozoite surface protein 5	-5.0682	6.39622
South East Asia	Cambodia	4	763289	A	T	Synonymous Variant	Pro268Pro	MSP5	PVP01_0418400	Merozoite surface protein 5	4.92239	6.06806
South East Asia	Cambodia	6	109560	T	C	Upstream Gene Variant	.		PVP01_0602600	Phosphomannomutase, putative	-3.97545	4.15337
South East Asia	Cambodia	6	829655	A	G	Missense Variant	Lys335Glu	PVP01_0620400	PVP01_0620400	Merozoite surface protein, putative	-3.97753	4.15718
South East Asia	Cambodia	6	829752	C	T	Missense Variant	Thr367Ile	PVP01_0620400	PVP01_0620400	Merozoite surface protein, putative	-4.42797	5.0217
South East Asia	Cambodia	6	829788	A	T	Missense Variant	Lys379Ile	PVP01_0620400	PVP01_0620400	Merozoite surface protein, putative	-4.00926	4.21532
South East Asia	Cambodia	6	972529	A	T	Missense Variant	Lys217Asn	PVP01_0623600	PVP01_0623600	PIR protein	4.50733	5.18277
South East Asia	Cambodia	7	78953	G	A	Synonymous Variant	Tyr333Tyr	RBP1a	PVP01_0701200	Reticulocyte binding protein 1a	-4.13941	4.45818
South East Asia	Cambodia	7	269020	T	C	Missense Variant	Tyr1206His	PVP01_0704400	PVP01_0704400	Endonuclease/exonuclease/phosphatase domain containing protein	-4.31261	4.79227
South East Asia	Cambodia	7	617809	T	C	Upstream Gene Variant	.		PVP01_0713300	BSD-domain protein, putative	-3.98198	4.1653
South East Asia	Cambodia	7	762841	G	A	Synonymous Variant	Glu155Glu	PVP01_0717100	PVP01_0717100	Conserved Plasmodium protein, unknown function	-4.17392	4.52375
South East Asia	Cambodia	7	808294	G	A	Synonymous Variant	Asp1505Asp	PVP01_0718300	PVP01_0718300	Regulator of chromosome condensation-PP1-interacting protein, putative	-4.34372	4.85359
South East Asia	Cambodia	7	809116	C	T	Synonymous Variant	Lys1231Lys	PVP01_0718300	PVP01_0718300	Regulator of chromosome condensation-PP1-interacting protein, putative	-4.5086	5.18536
South East Asia	Cambodia	7	878996	C	T	Missense Variant	Arg575Lys	PVP01_0720200	PVP01_0720200	Conserved protein, unknown function	-3.99363	4.18662
South East Asia	Cambodia	7	1136350	G	T	Missense Variant	Asp216Glu	PVP01_0726600	PVP01_0726600	Conserved Plasmodium protein, unknown function	5.78959	8.15145
South East Asia	Cambodia	7	1151201	G	A	Upstream Gene Variant	.		PVP01_0727000	Conserved Plasmodium protein, unknown function	-4.65671	5.49309
South East Asia	Cambodia	7	1216082	T	C	Synonymous Variant	Ile217Ile	MSP1	PVP01_0728900	Merozoite surface protein 1	-4.09673	4.37776
South East Asia	Cambodia	7	1216265	C	G	Missense Variant	Ile278Met	MSP1	PVP01_0728900	Merozoite surface protein 1	4.6261	5.42874
South East Asia	Cambodia	7	1216298	G	A	Synonymous Variant	Glu289Glu	MSP1	PVP01_0728900	Merozoite surface protein 1	-4.31601	4.79894
South East Asia	Cambodia	7	1216318	C	A	Missense Variant	Ala296Glu	MSP1	PVP01_0728900	Merozoite surface protein 1	-5.50763	7.43925
South East Asia	Cambodia	7	1216328	A	G	Synonymous Variant	Glu299Glu	MSP1	PVP01_0728900	Merozoite surface protein 1	-5.50763	7.43925
South East Asia	Cambodia	7	1216346	A	G	Synonymous Variant	Leu305Leu	MSP1	PVP01_0728900	Merozoite surface protein 1	-4.03607	4.26477
South East Asia	Cambodia	7	1216380	C	A	Missense Variant	Gln317Lys	MSP1	PVP01_0728900	Merozoite surface protein 1	-3.95109	4.10904
South East Asia	Cambodia	7	1216403	G	T	Missense Variant	Lys324Asn	MSP1	PVP01_0728900	Merozoite surface protein 1	-4.13848	4.45642
South East Asia	Cambodia	7	1216404	C	T	Missense Variant	Leu325Phe	MSP1	PVP01_0728900	Merozoite surface protein 1	-4.02657	4.2472
South East Asia	Cambodia	7	1216413	G	A	Missense Variant	Asp328Asn	MSP1	PVP01_0728900	Merozoite surface protein 1	-4.32256	4.81183
South East Asia	Cambodia	7	1216420	C	T	Missense Variant	Pro330Leu	MSP1	PVP01_0728900	Merozoite surface protein 1	-4.32258	4.81187
South East Asia	Cambodia	7	1216435	T	C	Missense Variant	Leu335Pro	MSP1	PVP01_0728900	Merozoite surface protein 1	-4.4089	4.9834
South East Asia	Cambodia	7	1216441	A	C	Missense Variant	Asn337Thr	MSP1	PVP01_0728900	Merozoite surface protein 1	-4.17009	4.51644
South East Asia	Cambodia	7	1216452	G	A	Missense Variant	Glu341Lys	MSP1	PVP01_0728900	Merozoite surface protein 1	-4.35097	4.86795
South East Asia	Cambodia	7	1216466	A	C	Missense Variant	Lys345Asn	MSP1	PVP01_0728900	Merozoite surface protein 1	-4.26784	4.70471
South East Asia	Cambodia	7	1216481	G	A	Synonymous Variant	Glu350Glu	MSP1	PVP01_0728900	Merozoite surface protein 1	-4.95418	6.13885
South East Asia	Cambodia	7	1216524	G	A	Missense Variant	Asp365Asn	MSP1	PVP01_0728900	Merozoite surface protein 1	-6.38436	9.76419
South East Asia	Cambodia	7	1216550	G	A	Synonymous Variant	Glu373Glu	MSP1	PVP01_0728900	Merozoite surface protein 1	-5.03919	6.33021
South East Asia	Cambodia	7	1216599	A	G	Missense Variant	Ile390Val	MSP1	PVP01_0728900	Merozoite surface protein 1	-4.59437	5.36244
South East Asia	Cambodia	7	1216634	A	G	Synonymous Variant	Gly401Gly	MSP1	PVP01_0728900	Merozoite surface protein 1	-4.32644	4.81948
South East Asia	Cambodia	7	1216670	C	T	Synonymous Variant	His413His	MSP1	PVP01_0728900	Merozoite surface protein 1	-5.01619	6.27814
South East Asia	Cambodia	7	1216700	T	C	Synonymous Variant	Ser423Ser	MSP1	PVP01_0728900	Merozoite surface protein 1	-5.01619	6.27814
South East Asia	Cambodia	7	1216706	T	C	Synonymous Variant	Tyr425Tyr	MSP1	PVP01_0728900	Merozoite surface protein 1	-5.01619	6.27814
South East Asia	Cambodia	7	1217236	C	T	Missense Variant	Thr602Ile	MSP1	PVP01_0728900	Merozoite surface protein 1	-5.15584	6.59774
South East Asia	Cambodia	7	1217945	C	T	Synonymous Variant	Thr838Thr	MSP1	PVP01_0728900	Merozoite surface protein 1	-5.58164	7.62295
South East Asia	Cambodia	7	1218020	T	C	Synonymous Variant	Asn863Asn	MSP1	PVP01_0728900	Merozoite surface protein 1	-4.00989	4.21648
South East Asia	Cambodia	7	1218053	C	T	Synonymous Variant	Val874Val	MSP1	PVP01_0728900	Merozoite surface protein 1	-4.68266	5.54795
South East Asia	Cambodia	7	1218104	G	A	Synonymous Variant	Glu891Glu	MSP1	PVP01_0728900	Merozoite surface protein 1	-4.40176	4.96909
South East Asia	Cambodia	7	1218107	G	A	Synonymous Variant	Leu892Leu	MSP1	PVP01_0728900	Merozoite surface protein 1	-5.42922	7.24719
South East Asia	Cambodia	7	1219806	G	A	Missense Variant	Ala1459Thr	MSP1	PVP01_0728900	Merozoite surface protein 1	-4.40338	4.97233
South East Asia	Cambodia	7	1219808	G	C	Synonymous Variant	Ala1459Ala	MSP1	PVP01_0728900	Merozoite surface protein 1	-4.41017	4.98594
South East Asia	Cambodia	7	1219892	C	A	Missense Variant	Asn1487Lys	MSP1	PVP01_0728900	Merozoite surface protein 1	4.11264	4.40764
South East Asia	Cambodia	7	1219894	C	A	Missense Variant	Thr1488Lys	MSP1	PVP01_0728900	Merozoite surface protein 1	-4.40196	4.9695
South East Asia	Cambodia	7	1219895	A	G	Synonymous Variant	Thr1488Thr	MSP1	PVP01_0728900	Merozoite surface protein 1	-4.39626	4.95809
South East Asia	Cambodia	7	1219899	A	G	Missense Variant	Asn1490Asp	MSP1	PVP01_0728900	Merozoite surface protein 1	4.40595	4.97748
South East Asia	Cambodia	7	1219915	A	C	Missense Variant	Lys1495Thr	MSP1	PVP01_0728900	Merozoite surface protein 1	-4.48439	5.13595
South East Asia	Cambodia	7	1219946	A	G	Synonymous Variant	Glu1505Glu	MSP1	PVP01_0728900	Merozoite surface protein 1	-5.03759	6.32659
South East Asia	Cambodia	7	1219949	G	C	Missense Variant	Lys1506Asn	MSP1	PVP01_0728900	Merozoite surface protein 1	-5.03759	6.32659
South East Asia	Cambodia	8	496818	A	T	Upstream Gene Variant	.		PVP01_0811500	Proteasome subunit beta type-5, putative	4.16597	4.50859
South East Asia	Cambodia	9	841820	C	G	Upstream Gene Variant	.		PVP01_0919000	Haloacid dehalogenase-like hydrolase, putative	5.2552	6.83014
South East Asia	Cambodia	9	1104676	G	C	Upstream Gene Variant	.		PVP01_0924700	BEACH domain-containing protein, putative	-4.39856	4.96268
South East Asia	Cambodia	9	1142202	C	A	Upstream Gene Variant	.		PVP01_0925600	60S ribosomal protein L35, putative	4.13731	4.45419
South East Asia	Cambodia	9	1181140	G	A	Synonymous Variant	Asp409Asp	ATG7	PVP01_0926800	Autophagy-related protein 7, putative	-4.03787	4.2681
South East Asia	Cambodia	9	1319393	C	A	Synonymous Variant	Arg570Arg	PVP01_0930300	PVP01_0930300	Phosphatidylinositol-4-phosphate 5-kinase, putative	-4.02956	4.25273
South East Asia	Cambodia	9	1446121	C	T	Downstream Gene Variant	.	PVP01_0933900	PVP01_0934000	Conserved Plasmodium protein, unknown function	-3.91971	4.05229
South East Asia	Cambodia	9	1554397	C	T	Synonymous Variant	Lys237Lys	PVP01_0936200	PVP01_0936200	HotDog domain-containing protein, putative	-4.25306	4.67599
South East Asia	Cambodia	9	1555874	G	A	Upstream Gene Variant	.		PVP01_0936100	Plasma membrane resident transporter 1, putative	-4.6663	5.51333
South East Asia	Cambodia	9	1727719	C	T	Upstream Gene Variant	.		PVP01_0939800	WD repeat-containing protein, putative	-6.21657	9.29401
South East Asia	Cambodia	9	1728276	G	T	Upstream Gene Variant	.		PVP01_0939800	WD repeat-containing protein, putative	-4.78738	5.77219
South East Asia	Cambodia	9	1730807	A	G	Upstream Gene Variant	.		PVP01_0939900	RNA-binding protein, putative	-5.02558	6.29938
South East Asia	Cambodia	10	189180	A	G	Missense Variant	Ser156Gly	PPT	PVP01_1003700	Phosphoenolpyruvate/phosphate translocator, putative	-4.09089	4.36682
South East Asia	Cambodia	10	468282	G	A	Upstream Gene Variant	.		PVP01_1010500	DnaJ protein, putative	-4.21463	4.60173
South East Asia	Cambodia	10	514638	C	A	Missense Variant	Ala6376Ser	PVP01_1011500	PVP01_1011500	Conserved Plasmodium protein, unknown function, pseudogene	-4.09202	4.36893
South East Asia	Cambodia	10	1374389	A	G	Synonymous Variant	Leu431Leu	IspE	PVP01_1031900	4-diphosphocytidyl-2-C-methyl-D-erythritol kinase, putative	-3.93798	4.08529
South East Asia	Cambodia	11	906909	A	T	Upstream Gene Variant	.		PVP01_1121100	Protease, putative	-4.03119	4.25575
South East Asia	Cambodia	12	65771	T	A	Upstream Gene Variant	.		PVP01_1201600	Plasmodium exported protein, unknown function	-4.60921	5.3934
South East Asia	Cambodia	12	767556	C	T	Upstream Gene Variant	.		PVP01_1218600	Conserved Plasmodium protein, unknown function	-3.91458	4.04305
South East Asia	Cambodia	12	789430	T	A	Missense Variant	Leu384Met	PVP01_1219200	PVP01_1219200	Hypothetical protein	4.22549	4.62266
South East Asia	Cambodia	12	789525	C	T	Upstream Gene Variant	.		PVP01_1219300	MSP7-like protein	4.39552	4.9566
South East Asia	Cambodia	12	1187443	T	C	Upstream Gene Variant	.		PVP01_1229700	L-lactate dehydrogenase	3.94817	4.10375
South East Asia	Cambodia	12	1203758	T	A	Synonymous Variant	Leu8Leu	PVP01_1230300	PVP01_1230300	Conserved Plasmodium protein, unknown function	-4.02695	4.24791
South East Asia	Cambodia	12	1205817	C	G	Missense Variant	Gln695Glu	PVP01_1230300	PVP01_1230300	Conserved Plasmodium protein, unknown function	-4.51649	5.20154
South East Asia	Cambodia	12	1310207	G	A	Synonymous Variant	Tyr311Tyr	PVP01_1232600	PVP01_1232600	Nucleoside-diphosphatase, putative	4.16261	4.50219
South East Asia	Cambodia	12	1806463	T	A	Upstream Gene Variant	.		PVP01_1244000	Glyceraldehyde-3-phosphate dehydrogenase, putative	-4.81465	5.83134
South East Asia	Cambodia	12	1888821	C	A	Synonymous Variant	Thr189Thr	PVP01_1246000	PVP01_1246000	snRNA-activating protein complex subunit 3, putative	-4.3185	4.80384
South East Asia	Cambodia	12	2112448	A	G	Upstream Gene Variant	.		PVP01_1251400	AP-1 complex subunit gamma, putative	3.98218	4.16566
South East Asia	Cambodia	13	615485	G	T	Synonymous Variant	Ile244Ile	GPI	PVP01_1313500	Glucose-6-phosphate isomerase, putative	-3.95378	4.11392
South East Asia	Cambodia	13	802315	C	A	Synonymous Variant	Thr1156Thr	LRR5	PVP01_1317100	Leucine-rich repeat protein	-3.89331	4.00487
South East Asia	Cambodia	13	1140871	C	A	Upstream Gene Variant	.		PVP01_1326100	14-3-3 protein, putative	-5.01045	6.26518
South East Asia	Cambodia	13	1197809	G	C	Missense Variant	Leu215Val	P113	PVP01_1328200	Surface protein P113, putative	3.90018	4.01718
South East Asia	Cambodia	14	35225	G	A	Missense Variant	Gly184Asp	PVP01_1400900	PVP01_1400900	Plasmodium exported protein, unknown function	4.41786	5.00138
South East Asia	Cambodia	14	56786	T	A	Missense Variant	Tyr1080Phe	PVP01_1401400	PVP01_1401400	Cytoadherence linked asexual protein, CLAG, putative	-3.90931	4.03358
South East Asia	Cambodia	14	57199	G	A	Synonymous Variant	Ser942Ser	PVP01_1401400	PVP01_1401400	Cytoadherence linked asexual protein, CLAG, putative	-3.9429	4.0942
South East Asia	Cambodia	14	57202	T	G	Synonymous Variant	Ala941Ala	PVP01_1401400	PVP01_1401400	Cytoadherence linked asexual protein, CLAG, putative	-3.9429	4.0942
South East Asia	Cambodia	14	57310	G	T	Downstream Gene Variant	.	PVP01_1401400	PVP01_1401300	Plasmodium exported protein, unknown function	-4.56525	5.30199
South East Asia	Cambodia	14	63828	G	A	Upstream Gene Variant	.		PVP01_1401400	Cytoadherence linked asexual protein, CLAG, putative	-3.91547	4.04465
South East Asia	Cambodia	14	64314	G	A	Upstream Gene Variant	.		PVP01_1401400	Cytoadherence linked asexual protein, CLAG, putative	-3.91266	4.0396
South East Asia	Cambodia	14	96868	A	G	Missense Variant	Arg140Gly	PVP01_1402100	PVP01_1402100	Plasmodium exported protein, unknown function	-4.084	4.35391
South East Asia	Cambodia	14	114157	C	A	Missense Variant	Arg219Ser	RBP2a	PVP01_1402400	Reticulocyte binding protein 2a	4.08262	4.35135
South East Asia	Cambodia	14	766937	G	A	Upstream Gene Variant	.		PVP01_1417600	Conserved protein, unknown function	-3.99982	4.19797
South East Asia	Cambodia	14	774948	C	T	Synonymous Variant	Gln526Gln	PVP01_1417800	PVP01_1417800	Conserved protein, unknown function	-4.13599	4.4517
South East Asia	Cambodia	14	776472	G	T	Synonymous Variant	Pro18Pro	PVP01_1417800	PVP01_1417800	Conserved protein, unknown function	-4.85082	5.91025
South East Asia	Cambodia	14	777947	T	C	Upstream Gene Variant	.		PVP01_1417800	Conserved protein, unknown function	-4.30524	4.77779
South East Asia	Cambodia	14	778652	A	T	Upstream Gene Variant	.		PVP01_1417800	Conserved protein, unknown function	4.51587	5.20026
South East Asia	Cambodia	14	797285	A	G	Upstream Gene Variant	.		PVP01_1418100	AP2 domain transcription factor AP2-FG, putative	-4.40669	4.97897
South East Asia	Cambodia	14	803187	T	C	Missense Variant	Val1919Ala	ApiAP2	PVP01_1418100	AP2 domain transcription factor AP2-FG, putative	-4.24732	4.66487
South East Asia	Cambodia	14	809522	A	C	Missense Variant	Glu89Ala	PVP01_1418300	PVP01_1418300	Zinc finger protein, putative	-4.74417	5.6791
South East Asia	Cambodia	14	813041	A	T	Missense Variant	Asn381Ile	PVP01_1418500	PVP01_1418500	Conserved Plasmodium protein, unknown function	-3.90201	4.02047
South East Asia	Cambodia	14	823518	T	C	Synonymous Variant	Val53Val	PVP01_1418900	PVP01_1418900	Conserved protein, unknown function	-3.91366	4.04139
South East Asia	Cambodia	14	840644	A	T	Upstream Gene Variant	.		PVP01_1419300	Structural maintenance of chromosomes protein 2, putative	-3.90377	4.02363
South East Asia	Cambodia	14	864913	G	A	Upstream Gene Variant	.		PVP01_1420000	Ubiquitin carboxyl-terminal hydrolase MINDY, putative	-4.92988	6.08471
South East Asia	Cambodia	14	888222	G	A	Upstream Gene Variant	.		PVP01_1420500	Female development protein FD3, putative	-4.03404	4.26101
South East Asia	Cambodia	14	888786	G	A	Upstream Gene Variant	.		PVP01_1420500	Female development protein FD3, putative	-4.09167	4.36827
South East Asia	Cambodia	14	1018788	T	A	Upstream Gene Variant	.		PVP01_1423100	Histone H2B variant, putative	-4.95195	6.13388
South East Asia	Cambodia	14	1046727	A	T	Upstream Gene Variant	.		PVP01_1424100	4-nitrophenylphosphatase, putative	-4.47356	5.11391
South East Asia	Cambodia	14	1189689	C	T	Upstream Gene Variant	.		PVP01_1427900	Sporozoite surface protein 3, putative	4.35416	4.87427
South East Asia	Cambodia	14	1309815	C	T	Upstream Gene Variant	.		PVP01_1430400	JmjC domain-containing protein 1, putative	-3.94972	4.10655
South East Asia	Cambodia	14	1335470	T	C	Synonymous Variant	Asn2381Asn	PVP01_1430700	PVP01_1430700	Peptidase family C50, putative	-5.20429	6.71054
South East Asia	Cambodia	14	1335666	G	A	Missense Variant	Glu2447Lys	PVP01_1430700	PVP01_1430700	Peptidase family C50, putative	-4.81833	5.83933
South East Asia	Cambodia	14	1352569	G	A	Upstream Gene Variant	.		PVP01_1430900	Conserved protein, unknown function	-4.4787	5.12436
South East Asia	Cambodia	14	1394870	T	A	Upstream Gene Variant	.		PVP01_1431800	Bromodomain protein 2, putative	-4.33141	4.82928
South East Asia	Cambodia	14	1663926	T	A	Upstream Gene Variant	.		PVP01_1439100	Conserved Plasmodium protein, unknown function	-4.74106	5.67243
South East Asia	Cambodia	14	1737784	T	C	Missense Variant	Met1746Thr	ApiAP2	PVP01_1440600	AP2 domain transcription factor, putative	-4.11824	4.41819
South East Asia	Cambodia	14	2206735	G	C	Synonymous Variant	Pro783Pro	PVP01_1450700	PVP01_1450700	CG2-related protein, putative	4.89652	6.01077
South East Asia	Cambodia	14	2206809	C	G	Missense Variant	Glu759Gln	PVP01_1450700	PVP01_1450700	CG2-related protein, putative	-5.06568	6.39046
South East Asia	Cambodia	14	3008899	T	G	Upstream Gene Variant	.		PVP01_1470200	Plasmodium exported protein, unknown function	5.62358	7.72806
South East Asia	Cambodia	14	3008965	T	A	Upstream Gene Variant	.		PVP01_1470200	Plasmodium exported protein, unknown function	5.88574	8.40201
South East Asia	Cambodia	14	3009004	T	G	Upstream Gene Variant	.		PVP01_1470200	Plasmodium exported protein, unknown function	4.469	5.10466
South East Asia	Cambodia	14	3009060	T	G	Upstream Gene Variant	.		PVP01_1470200	Plasmodium exported protein, unknown function	4.91738	6.05696
South East Asia	Cambodia	14	3009162	T	G	Upstream Gene Variant	.		PVP01_1470200	Plasmodium exported protein, unknown function	5.41751	7.21872
South East Asia	Cambodia	14	3009225	T	G	Upstream Gene Variant	.		PVP01_1470200	Plasmodium exported protein, unknown function	5.20953	6.72281
South East Asia	Cambodia	14	3009309	A	T	Upstream Gene Variant	.		PVP01_1470200	Plasmodium exported protein, unknown function	5.26245	6.84726
South East Asia	Cambodia	14	3009465	A	G	Missense Variant	Val299Ala	PVP01_1470400	PVP01_1470400	Plasmodium exported protein, unknown function	4.61062	5.39635
South East Asia	Cambodia	14	3009478	T	G	Synonymous Variant	Arg295Arg	PVP01_1470400	PVP01_1470400	Plasmodium exported protein, unknown function	5.37878	7.12499
South East Asia	Cambodia	14	3009670	G	A	Missense Variant	His231Tyr	PVP01_1470400	PVP01_1470400	Plasmodium exported protein, unknown function	3.9013	4.01918
South East Asia	Cambodia	14	3009707	A	T	Synonymous Variant	Arg218Arg	PVP01_1470400	PVP01_1470400	Plasmodium exported protein, unknown function	5.1554	6.59673
South East Asia	Cambodia	14	3009865	C	A	Missense Variant	Ala166Ser	PVP01_1470400	PVP01_1470400	Plasmodium exported protein, unknown function	6.05109	8.84204
South East Asia	Cambodia	14	3010003	T	G	Missense Variant	Lys120Gln	PVP01_1470400	PVP01_1470400	Plasmodium exported protein, unknown function	5.00825	6.26022
South East Asia	Cambodia	14	3010050	T	A	Missense Variant	Tyr104Phe	PVP01_1470400	PVP01_1470400	Plasmodium exported protein, unknown function	5.08109	6.42566
South East Asia	Cambodia	14	3010081	C	G	Missense Variant	Val94Leu	PVP01_1470400	PVP01_1470400	Plasmodium exported protein, unknown function	5.1354	6.55046
South East Asia	Cambodia	14	3010177	G	A	Missense Variant	His62Tyr	PVP01_1470400	PVP01_1470400	Plasmodium exported protein, unknown function	4.99608	6.23278
South East Asia	Cambodia	14	3010188	C	T	Missense Variant	Ser58Asn	PVP01_1470400	PVP01_1470400	Plasmodium exported protein, unknown function	5.07062	6.40174
South East Asia	Cambodia	14	3010491	A	G	Synonymous Variant	Leu12Leu	PVP01_1470400	PVP01_1470400	Plasmodium exported protein, unknown function	4.81042	5.82214
South East Asia	Cambodia	14	3010494	C	T	Missense Variant	Ala11Thr	PVP01_1470400	PVP01_1470400	Plasmodium exported protein, unknown function	4.81042	5.82214
South East Asia	Cambodia	14	3010504	T	C	Synonymous Variant	Thr7Thr	PVP01_1470400	PVP01_1470400	Plasmodium exported protein, unknown function	4.81042	5.82214
South East Asia	Cambodia	14	3010530	C	T	Upstream Gene Variant	.		PVP01_1470400	Plasmodium exported protein, unknown function	5.08324	6.43056
South East Asia	Cambodia	14	3010542	A	T	Upstream Gene Variant	.		PVP01_1470400	Plasmodium exported protein, unknown function	5.01736	6.28079
South East Asia	Cambodia	14	3010544	A	T	Upstream Gene Variant	.		PVP01_1470400	Plasmodium exported protein, unknown function	5.05904	6.37534
South East Asia	Cambodia	14	3010585	C	T	Upstream Gene Variant	.		PVP01_1470400	Plasmodium exported protein, unknown function	5.57181	7.59841
South East Asia	Cambodia	14	3010655	G	A	Upstream Gene Variant	.		PVP01_1470400	Plasmodium exported protein, unknown function	4.97834	6.19293
South East Asia	Cambodia	14	3010737	G	A	Upstream Gene Variant	.		PVP01_1470400	Plasmodium exported protein, unknown function	5.67908	7.86832
South East Asia	Cambodia	14	3010767	G	A	Upstream Gene Variant	.		PVP01_1470400	Plasmodium exported protein, unknown function	5.73156	8.00214
South East Asia	Cambodia	14	3010807	A	C	Upstream Gene Variant	.		PVP01_1470400	Plasmodium exported protein, unknown function	5.3564	7.07112
South East Asia	Cambodia	14	3010824	G	A	Upstream Gene Variant	.		PVP01_1470400	Plasmodium exported protein, unknown function	5.5211	7.47251
South East Asia	Cambodia	14	3010926	G	A	Upstream Gene Variant	.		PVP01_1470400	Plasmodium exported protein, unknown function	4.03971	4.27151
South East Asia	Cambodia	14	3011460	A	C	Upstream Gene Variant	.		PVP01_1470400	Plasmodium exported protein, unknown function	4.49064	5.14868
South East Asia	Cambodia	14	3011470	T	A	Upstream Gene Variant	.		PVP01_1470400	Plasmodium exported protein, unknown function	4.45179	5.06978
South East Asia	Cambodia	14	3011575	G	A	Upstream Gene Variant	.		PVP01_1470400	Plasmodium exported protein, unknown function	4.11822	4.41816
South East Asia	Cambodia	14	3011600	G	T	Upstream Gene Variant	.		PVP01_1470400	Plasmodium exported protein, unknown function	4.37585	4.91737
South East Asia	Cambodia	14	3011804	T	A	Upstream Gene Variant	.		PVP01_1470400	Plasmodium exported protein, unknown function	3.95023	4.10749
South East Asia	Cambodia	14	3011903	G	T	Upstream Gene Variant	.		PVP01_1470400	Plasmodium exported protein, unknown function	4.38898	4.94355
South East Asia	Cambodia	14	3011919	A	C	Upstream Gene Variant	.		PVP01_1470400	Plasmodium exported protein, unknown function	4.4055	4.97658
South East Asia	Cambodia	14	3011922	C	G	Upstream Gene Variant	.		PVP01_1470400	Plasmodium exported protein, unknown function	4.25404	4.67788
South East Asia	Cambodia	14	3011937	A	C	Upstream Gene Variant	.		PVP01_1470400	Plasmodium exported protein, unknown function	3.93426	4.07856
South East Asia	Cambodia	14	3011950	G	A	Upstream Gene Variant	.		PVP01_1470400	Plasmodium exported protein, unknown function	3.98987	4.17974
South East Asia	Cambodia	14	3012175	T	G	Upstream Gene Variant	.		PVP01_1470400	Plasmodium exported protein, unknown function	5.16638	6.6222
South East Asia	Cambodia	14	3012289	G	A	Upstream Gene Variant	.		PVP01_1470400	Plasmodium exported protein, unknown function	4.91918	6.06094
South East Asia	Cambodia	14	3012301	C	A	Upstream Gene Variant	.		PVP01_1470400	Plasmodium exported protein, unknown function	4.80154	5.80286
South East Asia	Cambodia	14	3012661	C	A	Upstream Gene Variant	.		PVP01_1470400	Plasmodium exported protein, unknown function	4.14727	4.47306
South East Asia	Cambodia	14	3012663	C	T	Upstream Gene Variant	.		PVP01_1470400	Plasmodium exported protein, unknown function	5.96858	8.62102
South East Asia	Cambodia	14	3012824	C	T	Upstream Gene Variant	.		PVP01_1470400	Plasmodium exported protein, unknown function	7.09453	11.8868
South East Asia	Cambodia	14	3012829	T	C	Upstream Gene Variant	.		PVP01_1470400	Plasmodium exported protein, unknown function	4.78555	5.76823
South East Asia	Cambodia	14	3012994	A	T	Upstream Gene Variant	.		PVP01_1470400	Plasmodium exported protein, unknown function	4.10011	4.38411
South East Asia	Cambodia	14	3013069	C	T	Upstream Gene Variant	.		PVP01_1470400	Plasmodium exported protein, unknown function	4.02402	4.24251
South East Asia	Cambodia	14	3013089	G	A	Upstream Gene Variant	.		PVP01_1470400	Plasmodium exported protein, unknown function	4.02402	4.24251
South East Asia	China	5	534494	C	T	Upstream Gene Variant	.		PVP01_0512600	60S ribosomal protein L22, putative	5.88772	8.4072
South East Asia	China	6	582617	C	G	Missense Variant	Ala113Pro	PVP01_0613700	PVP01_0613700	Conserved Plasmodium protein, unknown function	3.95529	4.11668
South East Asia	China	6	828408	T	G	Upstream Gene Variant	.		PVP01_0620400	Merozoite surface protein, putative	3.99614	4.19123
South East Asia	China	11	905123	G	T	Upstream Gene Variant	.	PVP01_1121100	PVP01_1121200	Choline/ethanolaminephosphotransferase, putative	-3.96608	4.13629
South East Asia	China	12	788740	T	C	Missense Variant	Ser154Pro	PVP01_1219200	PVP01_1219200	Hypothetical protein	-4.51603	5.20058
South East Asia	China	14	2012027	A	T	Upstream Gene Variant	.		PVP01_1446600	Conserved Plasmodium protein, unknown function	-4.2701	4.7091
South East Asia	China	14	2025698	C	T	Upstream Gene Variant	.		PVP01_1446800	Merozoite surface protein 9	-4.08634	4.35829
South East Asia	China	14	2036668	T	C	Synonymous Variant	Arg1071Arg	PVP01_1447000	PVP01_1447000	WD repeat-containing protein, putative	-4.17676	4.52915
South East Asia	China	14	2065512	G	T	Missense Variant	Gly658Trp	PVP01_1447400	PVP01_1447400	PhIL1-interacting candidate PIC1, putative	-4.77178	5.73848
South East Asia	China	14	2071456	C	T	Synonymous Variant	Ser344Ser	CCT3	PVP01_1447600	T-complex protein 1 subunit gamma, putative	3.89766	4.01266
South East Asia	China	14	2090504	G	A	Upstream Gene Variant	.	PVP01_1448100	PVP01_1448200	TBC domain-containing protein, putative	-4.22285	4.61757
South East Asia	China	14	2623999	A	G	Upstream Gene Variant	.		PVP01_1460800	Fused toes protein homolog FTS, putative	-4.14656	4.47171
South East Asia	China	14	3009060	T	G	Upstream Gene Variant	.		PVP01_1470200	Plasmodium exported protein, unknown function	3.96522	4.13473
South East Asia	China	14	3010050	T	A	Missense Variant	Tyr104Phe	PVP01_1470400	PVP01_1470400	Plasmodium exported protein, unknown function	4.06852	4.32501
South East Asia	China	14	3011460	A	C	Upstream Gene Variant	.		PVP01_1470400	Plasmodium exported protein, unknown function	4.76221	5.71787
South East Asia	China	14	3011470	T	A	Upstream Gene Variant	.		PVP01_1470400	Plasmodium exported protein, unknown function	4.76221	5.71787
South America	Colombia	7	1216325	G	T	Synonymous Variant	Leu298Leu	MSP1	PVP01_0728900	Merozoite surface protein 1	4.15427	4.48635
South America	Colombia	7	1216412	T	A	Missense Variant	Asn327Lys	MSP1	PVP01_0728900	Merozoite surface protein 1	-4.03172	4.25672
South America	Colombia	7	1216419	C	A	Missense Variant	Pro330Thr	MSP1	PVP01_0728900	Merozoite surface protein 1	-4.03073	4.25489
South America	Colombia	7	1216423	A	C	Missense Variant	Asn331Thr	MSP1	PVP01_0728900	Merozoite surface protein 1	-4.0093	4.21539
South America	Colombia	12	1096490	A	T	Upstream Gene Variant	.		PVP01_1227700	Ubiquitin-activating enzyme, putative	-4.66921	5.51948
South America	Colombia	12	1679897	G	A	Missense Variant	Gly119Glu	PVP01_1241200	PVP01_1241200	Conserved Plasmodium protein, unknown function	4.93624	6.09885
South America	Colombia	12	1704229	A	G	Upstream Gene Variant	.		PVP01_1241700	Conserved oligomeric Golgi complex subunit 6, putativeonserved oligomeric Golgi complex subunit 6, putative	4.08701	4.35954
South America	Colombia	12	1873761	C	G	Upstream Gene Variant	.		PVP01_1245400	MORN repeat protein, putative	4.12924	4.43895
South America	Colombia	12	2177420	G	A	Upstream Gene Variant	.		PVP01_1253300	HSP90 co-chaperone p23, putative	-3.89607	4.00981
South America	Colombia	12	2177421	C	T	Upstream Gene Variant	.		PVP01_1253300	HSP90 co-chaperone p23, putative	-3.89607	4.00981
South America	Colombia	14	693820	G	A	Upstream Gene Variant	.		PVP01_1415600	Pinin/SDK/MemA domain-containing protein, putative	3.91514	4.04407
South America	Colombia	14	1054260	G	A	Synonymous Variant	Pro1008Pro	PVP01_1424300	PVP01_1424300	Conserved Plasmodium protein, unknown function	3.92315	4.05849
South America	Colombia	14	1579876	A	T	Missense Variant	Ile35Asn	PVP01_1437500	PVP01_1437500	Conserved Plasmodium protein, unknown function	5.11011	6.49218
South America	Colombia	14	1588621	T	C	Upstream Gene Variant	.		PVP01_1437700	WD repeat-containing protein, putative	-4.10316	4.38982
South America	Colombia	14	1925210	G	C	Upstream Gene Variant	.		PVP01_1444400	Conserved Plasmodium protein, unknown function	-4.56893	5.30961
South America	Colombia	14	2356994	T	G	Missense Variant	Gln83Pro	PVP01_1453900	PVP01_1453900	Peptidase, putative	-4.3103	4.78772
South America	Colombia	14	2359915	C	T	Missense Variant	Glu500Lys	XAB2	PVP01_1454000	Pre-mRNA-splicing factor SYF1, putative	-3.92564	4.06298
East Africa	Eritrea	2	114287	T	C	Upstream Gene Variant	.		PVP01_0202300	Plasmodium exported protein, unknown function	3.94387	4.09595
East Africa	Eritrea	4	199489	G	A	Upstream Gene Variant	.		PVP01_0404400	Plasmodium exported protein, unknown function	3.99686	4.19255
East Africa	Eritrea	4	762762	G	A	Missense Variant	Asp93Asn	MSP5	PVP01_0418400	Merozoite surface protein 5	-4.24397	4.65836
East Africa	Eritrea	4	762798	G	A	Missense Variant	Glu105Lys	MSP5	PVP01_0418400	Merozoite surface protein 5	-4.15092	4.47998
East Africa	Eritrea	4	762854	A	T	Missense Variant	Glu123Asp	MSP5	PVP01_0418400	Merozoite surface protein 5	3.9018	4.02009
East Africa	Eritrea	4	762885	A	C	Missense Variant	Thr134Pro	MSP5	PVP01_0418400	Merozoite surface protein 5	-5.56102	7.57154
East Africa	Eritrea	4	762939	A	T	Missense Variant	Met152Leu	MSP5	PVP01_0418400	Merozoite surface protein 5	4.2908	4.74951
East Africa	Eritrea	4	762958	G	A	Missense Variant	Gly158Glu	MSP5	PVP01_0418400	Merozoite surface protein 5	4.25227	4.67445
East Africa	Eritrea	4	762959	G	A	Synonymous Variant	Gly158Gly	MSP5	PVP01_0418400	Merozoite surface protein 5	5.46177	7.3266
East Africa	Eritrea	4	762983	T	G	Missense Variant	Asn166Lys	MSP5	PVP01_0418400	Merozoite surface protein 5	5.22468	6.75832
East Africa	Eritrea	5	1071345	G	A	Missense Variant	Met269Ile	PVP01_0526400	PVP01_0526400	Conserved Plasmodium protein, unknown function	4.20806	4.58909
East Africa	Eritrea	5	1108903	G	A	Synonymous Variant	Asn77Asn	PVP01_0527000	PVP01_0527000	Conserved Plasmodium protein, unknown function	-4.07738	4.34155
East Africa	Eritrea	6	531370	C	G	Missense Variant	Gly999Ala	PVP01_0612100	PVP01_0612100	Conserved Plasmodium protein, unknown function	4.07164	4.33084
East Africa	Eritrea	6	829784	C	G	Missense Variant	Pro378Ala	PVP01_0620400	PVP01_0620400	Merozoite surface protein, putative	4.09035	4.3658
East Africa	Eritrea	6	829796	A	C	Missense Variant	Thr382Pro	PVP01_0620400	PVP01_0620400	Merozoite surface protein, putative	-4.00107	4.20027
East Africa	Eritrea	6	829797	C	T	Missense Variant	Thr382Met	PVP01_0620400	PVP01_0620400	Merozoite surface protein, putative	-4.00107	4.20027
East Africa	Eritrea	7	464225	C	T	Missense Variant	Arg1574Lys	PVP01_0709000	PVP01_0709000	DNA repair protein REV1, putative	-4.00899	4.21483
East Africa	Eritrea	8	487203	T	G	Upstream Gene Variant	.		PVP01_0811200	Conserved Plasmodium protein, unknown function	4.70828	5.60238
East Africa	Eritrea	8	1365515	T	G	Upstream Gene Variant	.		PVP01_0831600	Pre-mRNA-processing factor 19, putative	4.50116	5.17015
East Africa	Eritrea	9	733684	G	T	Upstream Gene Variant	.		PVP01_0916200	Vivapain-2	3.89831	4.01382
East Africa	Eritrea	10	1097807	C	G	Missense Variant	Glu628Gln	PVP01_1025100	PVP01_1025100	Protein AAP6, putative	4.77592	5.74743
East Africa	Eritrea	13	593192	G	A	Missense Variant	Ala365Val	PTEX150	PVP01_1313200	Translocon component PTEX150, putative	4.22533	4.62235
East Africa	Ethiopia	1	133705	C	T	Upstream Gene Variant	.	CHT1	PVP01_0100400	Chitinase	4.12695	4.43462
East Africa	Ethiopia	2	149491	C	A	Upstream Gene Variant	.		PVP01_0202800	5.8S ribosomal RNA	-3.92304	4.05829
East Africa	Ethiopia	3	124752	G	A	Missense Variant	Val2150Ile	PVP01_0302600	PVP01_0302600	Zinc finger protein, putative	-4.5019	5.17166
East Africa	Ethiopia	3	126081	C	G	Missense Variant	Gln2593Glu	PVP01_0302600	PVP01_0302600	Zinc finger protein, putative	-4.26649	4.70209
East Africa	Ethiopia	3	251406	T	C	Missense Variant	Asn646Ser	LISP2	PVP01_0304700	Liver specific protein 2	4.25604	4.68177
East Africa	Ethiopia	4	762762	G	A	Missense Variant	Asp93Asn	MSP5	PVP01_0418400	Merozoite surface protein 5	-4.3148	4.79656
East Africa	Ethiopia	4	763140	G	A	Missense Variant	Ala219Thr	MSP5	PVP01_0418400	Merozoite surface protein 5	-4.63107	5.43917
East Africa	Ethiopia	5	213099	T	A	Upstream Gene Variant	.		PVP01_0504700	18S ribosomal RNA	-4.24122	4.65304
East Africa	Ethiopia	5	505869	G	C	Upstream Gene Variant	.		PVP01_0511700	Protein transport protein SEC23, putative	-4.38446	4.93451
East Africa	Ethiopia	5	1040652	G	C	Missense Variant	Asp795Glu		PVP01_0525700	DNA helicase MCM9, putative	-3.94006	4.08905
East Africa	Ethiopia	6	829771	A	G	Synonymous Variant	Thr373Thr	PVP01_0620400	PVP01_0620400	Merozoite surface protein, putative	-4.00807	4.21312
East Africa	Ethiopia	7	315724	C	T	Missense Variant	Asp1050Asn	PVP01_0705600	PVP01_0705600	Conserved Plasmodium protein, unknown function	-4.04588	4.28294
East Africa	Ethiopia	7	1161291	A	G	Missense Variant	Ile120Val	PVP01_0727300	PVP01_0727300	Serine/threonine protein kinase, putative	4.30142	4.7703
East Africa	Ethiopia	7	1216263	A	G	Missense Variant	Ile278Val	MSP1	PVP01_0728900	Merozoite surface protein 1	5.70506	7.93442
East Africa	Ethiopia	7	1216265	C	G	Missense Variant	Ile278Met	MSP1	PVP01_0728900	Merozoite surface protein 1	5.44621	7.28859
East Africa	Ethiopia	7	1216272	G	A	Missense Variant	Gly281Ser	MSP1	PVP01_0728900	Merozoite surface protein 1	5.85274	8.31556
East Africa	Ethiopia	7	1216550	G	A	Synonymous Variant	Glu373Glu	MSP1	PVP01_0728900	Merozoite surface protein 1	-4.17635	4.52837
East Africa	Ethiopia	7	1216599	A	G	Missense Variant	Ile390Val	MSP1	PVP01_0728900	Merozoite surface protein 1	-3.9739	4.15054
East Africa	Ethiopia	7	1219898	A	T	Missense Variant	Gln1489His	MSP1	PVP01_0728900	Merozoite surface protein 1	-4.40795	4.98149
East Africa	Ethiopia	7	1219935	A	C	Missense Variant	Lys1502Gln	MSP1	PVP01_0728900	Merozoite surface protein 1	-4.20912	4.59114
East Africa	Ethiopia	8	469977	T	G	Upstream Gene Variant	.		PVP01_0810500	Protein KIC8, putative	-4.03273	4.25859
East Africa	Ethiopia	8	668027	T	A	Missense Variant	Asn1398Tyr	PVP01_0815000	PVP01_0815000	Protein KIC8, putative	-3.93517	4.08021
East Africa	Ethiopia	8	776363	C	T	Upstream Gene Variant	.		PVP01_0817800	D123 (regulator of eIF2), putative	-4.19579	4.56555
East Africa	Ethiopia	8	837584	G	C	Synonymous Variant	Arg622Arg	PVP01_0819100	PVP01_0819100	Conserved Plasmodium protein, unknown function	-4.02118	4.23727
East Africa	Ethiopia	8	859670	G	T	Upstream Gene Variant	.		PVP01_0819500	Signal peptidase complex subunit 2, putative	-4.01405	4.22414
East Africa	Ethiopia	8	864103	C	T	Upstream Gene Variant	.		PVP01_0819700	Nicotinamidase, putative	-3.96764	4.13913
East Africa	Ethiopia	8	1155195	T	C	Upstream Gene Variant	.		PVP01_0825900	Conserved Plasmodium protein, unknown function	-4.34103	4.84828
East Africa	Ethiopia	8	1191586	C	T	Missense Variant	Val621Met	HRD3	PVP01_0827100	Ubiquitin-protein ligase, putative	-4.59433	5.36236
East Africa	Ethiopia	9	1437461	G	A	Upstream Gene Variant	.		PVP01_0933700	Glycine cleavage system H protein, putative	5.01121	6.26689
East Africa	Ethiopia	10	1373049	A	G	Upstream Gene Variant	.		PVP01_1031800	Cell division control protein 6, putative	-3.94048	4.0898
East Africa	Ethiopia	11	762906	G	T	Upstream Gene Variant	.		PVP01_1118000	Reactive oxygen species modulator 1, putative	-4.74806	5.68744
East Africa	Ethiopia	12	1930307	G	T	Synonymous Variant	Thr155Thr	PVP01_1247300	PVP01_1247300	AP-4 complex accessory subunit Tepsin, putative	-4.72096	5.62941
East Africa	Ethiopia	13	2014247	A	T	Upstream Gene Variant	.	PVP01_1346200	PVP01_1346300	Small nucleolar RNA snoR22	4.43821	5.04235
East Africa	Ethiopia	14	35225	G	A	Missense Variant	Gly184Asp	PVP01_1400900	PVP01_1400900	Plasmodium exported protein, unknown function	4.15909	4.4955
East Africa	Ethiopia	14	43557	T	C	Missense Variant	Ser358Pro	PVP01_1401100	PVP01_1401100	Plasmodium exported protein, unknown function	-4.01081	4.21816
East Africa	Ethiopia	14	45255	G	A	Downstream Gene Variant	.		PVP01_1401000	Plasmodium exported protein, unknown function	-4.44146	5.0489
East Africa	Ethiopia	14	55454	C	T	Downstream Gene Variant	.		PVP01_1401300	Plasmodium exported protein, unknown function	-6.17209	9.17139
East Africa	Ethiopia	14	56685	T	C	Missense Variant	Thr1114Ala	PVP01_1401400	PVP01_1401400	Cytoadherence linked asexual protein, CLAG, putative	-4.18035	4.53602
East Africa	Ethiopia	14	56688	T	G	Missense Variant	Ile1113Leu	PVP01_1401400	PVP01_1401400	Cytoadherence linked asexual protein, CLAG, putative	-4.18035	4.53602
East Africa	Ethiopia	14	56833	C	T	Synonymous Variant	Lys1064Lys	PVP01_1401400	PVP01_1401400	Cytoadherence linked asexual protein, CLAG, putative	-5.4386	7.27003
East Africa	Ethiopia	14	56848	A	G	Synonymous Variant	Tyr1059Tyr	PVP01_1401400	PVP01_1401400	Cytoadherence linked asexual protein, CLAG, putative	-5.4386	7.27003
East Africa	Ethiopia	14	56853	C	T	Missense Variant	Ala1058Thr	PVP01_1401400	PVP01_1401400	Cytoadherence linked asexual protein, CLAG, putative	-5.43731	7.26687
East Africa	Ethiopia	14	56866	A	G	Synonymous Variant	Ala1053Ala	PVP01_1401400	PVP01_1401400	Cytoadherence linked asexual protein, CLAG, putative	-7.41389	12.9113
East Africa	Ethiopia	14	56881	C	T	Synonymous Variant	Leu1048Leu	PVP01_1401400	PVP01_1401400	Cytoadherence linked asexual protein, CLAG, putative	-5.44538	7.28656
East Africa	Ethiopia	14	57098	T	G	Missense Variant	Asn976Thr	PVP01_1401400	PVP01_1401400	Cytoadherence linked asexual protein, CLAG, putative	4.41003	4.98567
East Africa	Ethiopia	14	57109	G	A	Synonymous Variant	Tyr972Tyr	PVP01_1401400	PVP01_1401400	Cytoadherence linked asexual protein, CLAG, putative	4.41003	4.98567
East Africa	Ethiopia	14	57129	C	G	Missense Variant	Asp966His	PVP01_1401400	PVP01_1401400	Cytoadherence linked asexual protein, CLAG, putative	-4.17665	4.52896
East Africa	Ethiopia	14	57228	G	A	Synonymous Variant	Leu933Leu	PVP01_1401400	PVP01_1401400	Cytoadherence linked asexual protein, CLAG, putative	4.58561	5.34422
East Africa	Ethiopia	14	62846	C	T	Upstream Gene Variant	.		PVP01_1401400	Cytoadherence linked asexual protein, CLAG, putative	-3.96498	4.1343
East Africa	Ethiopia	14	222468	C	A	Missense Variant	Ser6658Ile	PVP01_1404700	PVP01_1404700	Conserved Plasmodium protein, unknown function	-4.06517	4.31877
East Africa	Ethiopia	14	376428	G	A	Upstream Gene Variant	.		PVP01_1407700	RED-like protein, putative	-4.10574	4.39467
East Africa	Ethiopia	14	453164	C	T	Upstream Gene Variant	.		PVP01_1409600	Conserved Plasmodium protein, unknown function	-3.99499	4.18911
East Africa	Ethiopia	14	559543	C	T	Upstream Gene Variant	.		PVP01_1412700	Cytochrome c, putative	-4.87579	5.96508
East Africa	Ethiopia	14	575136	C	A	Synonymous Variant	Val332Val	MCAT	PVP01_1413000	Malonyl CoA-acyl carrier protein transacylase, putative	-3.95652	4.11891
East Africa	Ethiopia	14	578636	G	T	Missense Variant	Ser406Tyr	PVP01_1413100	PVP01_1413100	GYF domain-containing protein, putative	-4.04288	4.27737
East Africa	Ethiopia	14	578794	G	A	Synonymous Variant	His353His	PVP01_1413100	PVP01_1413100	GYF domain-containing protein, putative	3.98169	4.16477
East Africa	Ethiopia	14	609084	C	T	Upstream Gene Variant	.		PVP01_1413700	Protein AAP2, putative	-4.82844	5.86137
East Africa	Ethiopia	14	616598	G	A	Upstream Gene Variant	.		PVP01_1413900	Ubiquitin-like protein Nedd8, putative	-4.05332	4.29675
East Africa	Ethiopia	14	617967	G	T	Upstream Gene Variant	.		PVP01_1413900	Ubiquitin-like protein Nedd8, putative	-4.10516	4.39358
East Africa	Ethiopia	14	677664	G	T	Missense Variant	Gly895Val	TERT	PVP01_1415100	Telomerase reverse transcriptase, putative	-4.0338	4.26058
East Africa	Ethiopia	14	706604	C	T	Missense Variant	Gly649Glu	PVP01_1416100	PVP01_1416100	Heptatricopeptide repeat-containing protein, putative	-4.20823	4.58942
East Africa	Ethiopia	14	709878	C	A	Upstream Gene Variant	.		PVP01_1416100	Heptatricopeptide repeat-containing protein, putative	-4.06886	4.32565
East Africa	Ethiopia	14	719848	T	G	Upstream Gene Variant	.		PVP01_1416300	Zinc finger (CCCH type) protein, putative	-4.33732	4.84095
East Africa	Ethiopia	14	859830	C	T	Upstream Gene Variant	.		PVP01_1419900	Conserved Plasmodium protein, unknown function	-4.09509	4.37468
East Africa	Ethiopia	14	906640	G	T	Upstream Gene Variant	.		PVP01_1420700	Conserved Plasmodium protein, unknown function	-4.09789	4.37994
East Africa	Ethiopia	14	959397	G	A	Missense Variant	His2218Tyr	PVP01_1422100	PVP01_1422100	Conserved Plasmodium protein, unknown function	-4.23272	4.63661
East Africa	Ethiopia	14	1000777	T	C	Missense Variant	Ile3397Val	PVP01_1423000	PVP01_1423000	Conserved Plasmodium protein, unknown function	-4.23932	4.64936
East Africa	Ethiopia	14	1105750	T	G	Upstream Gene Variant	.		PVP01_1425800	Conserved protein, unknown function	-4.17694	4.5295
East Africa	Ethiopia	14	1230391	C	T	Downstream Gene Variant	.		PVP01_1428700	Protein MAP1, putative	-4.03964	4.27138
East Africa	Ethiopia	14	1356843	A	G	Synonymous Variant	Gly915Gly	PVP01_1431000	PVP01_1431000	Conserved Plasmodium protein, unknown function	-4.03506	4.2629
East Africa	Ethiopia	14	1374965	T	A	Upstream Gene Variant	.		PVP01_1431400	Glycerol-3-phosphate 1-O-acyltransferase, putative	-3.94559	4.09906
East Africa	Ethiopia	14	1491635	G	A	Downstream Gene Variant	.		PVP01_1435200	Conserved Plasmodium protein, unknown function	-3.99105	4.18189
East Africa	Ethiopia	14	3008899	T	G	Upstream Gene Variant	.		PVP01_1470200	Plasmodium exported protein, unknown function	4.26094	4.69129
East Africa	Ethiopia	14	3008965	T	A	Upstream Gene Variant	.		PVP01_1470200	Plasmodium exported protein, unknown function	3.98487	4.17059
East Africa	Ethiopia	14	3009060	T	G	Upstream Gene Variant	.		PVP01_1470200	Plasmodium exported protein, unknown function	3.91656	4.04662
East Africa	Ethiopia	14	3009225	T	G	Upstream Gene Variant	.		PVP01_1470200	Plasmodium exported protein, unknown function	4.41251	4.99063
East Africa	Ethiopia	14	3009309	A	T	Upstream Gene Variant	.		PVP01_1470200	Plasmodium exported protein, unknown function	4.0004	4.19904
East Africa	Ethiopia	14	3009865	C	A	Missense Variant	Ala166Ser	PVP01_1470400	PVP01_1470400	Plasmodium exported protein, unknown function	3.97297	4.14886
East Africa	Ethiopia	14	3010003	T	G	Missense Variant	Lys120Gln	PVP01_1470400	PVP01_1470400	Plasmodium exported protein, unknown function	4.42342	5.01256
East Africa	Ethiopia	14	3010050	T	A	Missense Variant	Tyr104Phe	PVP01_1470400	PVP01_1470400	Plasmodium exported protein, unknown function	5.05747	6.37177
East Africa	Ethiopia	14	3010081	C	G	Missense Variant	Val94Leu	PVP01_1470400	PVP01_1470400	Plasmodium exported protein, unknown function	4.73588	5.66134
East Africa	Ethiopia	14	3010177	G	A	Missense Variant	His62Tyr	PVP01_1470400	PVP01_1470400	Plasmodium exported protein, unknown function	4.43433	5.03452
East Africa	Ethiopia	14	3010188	C	T	Missense Variant	Ser58Asn	PVP01_1470400	PVP01_1470400	Plasmodium exported protein, unknown function	4.49245	5.15237
East Africa	Ethiopia	14	3010491	A	G	Synonymous Variant	Leu12Leu	PVP01_1470400	PVP01_1470400	Plasmodium exported protein, unknown function	4.06091	4.31085
East Africa	Ethiopia	14	3010494	C	T	Missense Variant	Ala11Thr	PVP01_1470400	PVP01_1470400	Plasmodium exported protein, unknown function	4.06091	4.31085
East Africa	Ethiopia	14	3010504	T	C	Synonymous Variant	Thr7Thr	PVP01_1470400	PVP01_1470400	Plasmodium exported protein, unknown function	4.06091	4.31085
East Africa	Ethiopia	14	3010530	C	T	Upstream Gene Variant	.		PVP01_1470400	Plasmodium exported protein, unknown function	4.06253	4.31387
East Africa	Ethiopia	14	3010542	A	T	Upstream Gene Variant	.		PVP01_1470400	Plasmodium exported protein, unknown function	3.93103	4.07271
East Africa	Ethiopia	14	3010655	G	A	Upstream Gene Variant	.		PVP01_1470400	Plasmodium exported protein, unknown function	4.4137	4.99302
East Africa	Ethiopia	14	3010737	G	A	Upstream Gene Variant	.		PVP01_1470400	Plasmodium exported protein, unknown function	4.50217	5.17222
East Africa	Ethiopia	14	3010767	G	A	Upstream Gene Variant	.		PVP01_1470400	Plasmodium exported protein, unknown function	4.26228	4.6939
East Africa	Ethiopia	14	3010824	G	A	Upstream Gene Variant	.		PVP01_1470400	Plasmodium exported protein, unknown function	4.15237	4.48273
East Africa	Ethiopia	14	3010926	G	A	Upstream Gene Variant	.		PVP01_1470400	Plasmodium exported protein, unknown function	4.14657	4.47174
East Africa	Ethiopia	14	3010953	T	G	Upstream Gene Variant	.		PVP01_1470400	Plasmodium exported protein, unknown function	4.03556	4.26383
East Africa	Ethiopia	14	3011010	T	A	Upstream Gene Variant	.		PVP01_1470400	Plasmodium exported protein, unknown function	4.24484	4.66005
East Africa	Ethiopia	14	3011024	G	A	Upstream Gene Variant	.		PVP01_1470400	Plasmodium exported protein, unknown function	4.22167	4.61528
East Africa	Ethiopia	14	3011033	G	C	Upstream Gene Variant	.		PVP01_1470400	Plasmodium exported protein, unknown function	4.20489	4.58301
East Africa	Ethiopia	14	3011051	C	T	Upstream Gene Variant	.		PVP01_1470400	Plasmodium exported protein, unknown function	4.18429	4.54354
East Africa	Ethiopia	14	3011314	T	C	Upstream Gene Variant	.		PVP01_1470400	Plasmodium exported protein, unknown function	4.31857	4.80398
East Africa	Ethiopia	14	3011460	A	C	Upstream Gene Variant	.		PVP01_1470400	Plasmodium exported protein, unknown function	4.52532	5.21965
East Africa	Ethiopia	14	3011470	T	A	Upstream Gene Variant	.		PVP01_1470400	Plasmodium exported protein, unknown function	4.5257	5.22044
East Africa	Ethiopia	14	3011600	G	T	Upstream Gene Variant	.		PVP01_1470400	Plasmodium exported protein, unknown function	3.93531	4.08046
East Africa	Ethiopia	14	3011702	T	C	Upstream Gene Variant	.		PVP01_1470400	Plasmodium exported protein, unknown function	4.04777	4.28644
East Africa	Ethiopia	14	3011903	G	T	Upstream Gene Variant	.		PVP01_1470400	Plasmodium exported protein, unknown function	4.39083	4.94723
East Africa	Ethiopia	14	3011919	A	C	Upstream Gene Variant	.		PVP01_1470400	Plasmodium exported protein, unknown function	4.16021	4.49764
East Africa	Ethiopia	14	3011922	C	G	Upstream Gene Variant	.		PVP01_1470400	Plasmodium exported protein, unknown function	4.08559	4.35689
East Africa	Ethiopia	14	3011950	G	A	Upstream Gene Variant	.		PVP01_1470400	Plasmodium exported protein, unknown function	3.93019	4.0712
East Africa	Ethiopia	14	3012175	T	G	Upstream Gene Variant	.		PVP01_1470400	Plasmodium exported protein, unknown function	5.2498	6.8174
East Africa	Ethiopia	14	3012289	G	A	Upstream Gene Variant	.		PVP01_1470400	Plasmodium exported protein, unknown function	5.12116	6.5176
East Africa	Ethiopia	14	3012301	C	A	Upstream Gene Variant	.		PVP01_1470400	Plasmodium exported protein, unknown function	5.07582	6.41361
East Africa	Ethiopia	14	3012661	C	A	Upstream Gene Variant	.		PVP01_1470400	Plasmodium exported protein, unknown function	3.94402	4.09622
East Africa	Ethiopia	14	3012663	C	T	Upstream Gene Variant	.		PVP01_1470400	Plasmodium exported protein, unknown function	5.11583	6.50533
East Africa	Ethiopia	14	3012824	C	T	Upstream Gene Variant	.		PVP01_1470400	Plasmodium exported protein, unknown function	5.06258	6.38339
East Africa	Ethiopia	14	3012829	T	C	Upstream Gene Variant	.		PVP01_1470400	Plasmodium exported protein, unknown function	4.35704	4.87998
East Africa	Ethiopia	14	3012994	A	T	Upstream Gene Variant	.		PVP01_1470400	Plasmodium exported protein, unknown function	4.23221	4.63563
East Africa	Ethiopia	14	3013036	G	T	Upstream Gene Variant	.		PVP01_1470400	Plasmodium exported protein, unknown function	4.25559	4.68089
East Africa	Ethiopia	14	3013040	A	C	Upstream Gene Variant	.		PVP01_1470400	Plasmodium exported protein, unknown function	4.25559	4.68089
East Africa	Ethiopia	14	3013069	C	T	Upstream Gene Variant	.		PVP01_1470400	Plasmodium exported protein, unknown function	4.34407	4.85429
East Africa	Ethiopia	14	3013089	G	A	Upstream Gene Variant	.		PVP01_1470400	Plasmodium exported protein, unknown function	4.3441	4.85435
South Asia	India	3	479014	G	A	Synonymous Variant	Pro828Pro	PVP01_0310700	PVP01_0310700	DEAD box ATP-dependent RNA helicase, putative	3.96484	4.13404
South Asia	India	4	495210	G	A	Synonymous Variant	Ser2384Ser	PVP01_0412400	PVP01_0412400	Nucleoporin NUP434, putative	4.42895	5.02368
South Asia	India	5	1071362	C	T	Missense Variant	Ser275Phe	PVP01_0526400	PVP01_0526400	Conserved Plasmodium protein, unknown function	-4.88174	5.97817
South Asia	India	6	367810	C	G	Synonymous Variant	Gly4724Gly	PVP01_0608300	PVP01_0608300	Conserved Plasmodium protein, unknown function	4.2881	4.74422
South Asia	India	7	676310	G	A	Missense Variant	Gly899Arg	PVP01_0714800	PVP01_0714800	Conserved Plasmodium protein, unknown function	-4.19121	4.55679
South Asia	India	7	832234	T	A	Missense Variant	Asn1530Lys	PVP01_0718800	PVP01_0718800	Conserved Plasmodium protein, unknown function	5.56748	7.58762
South Asia	India	7	1138261	C	T	Upstream Gene Variant	.		PVP01_0726600	Conserved Plasmodium protein, unknown function	4.16597	4.5086
South Asia	India	7	1216416	T	A	Missense Variant	Tyr329Asn	MSP1	PVP01_0728900	Merozoite surface protein 1	4.73314	5.65545
South Asia	India	7	1216897	A	T	Missense Variant	Tyr489Phe	MSP1	PVP01_0728900	Merozoite surface protein 1	-4.47399	5.11479
South Asia	India	7	1216907	C	T	Synonymous Variant	Tyr492Tyr	MSP1	PVP01_0728900	Merozoite surface protein 1	-4.4667	5.09998
South Asia	India	7	1216925	G	T	Missense Variant	Glu498Asp	MSP1	PVP01_0728900	Merozoite surface protein 1	-4.46278	5.09204
South Asia	India	7	1217238	A	G	Missense Variant	Ile603Val	MSP1	PVP01_0728900	Merozoite surface protein 1	4.42699	5.01974
South Asia	India	8	42624	G	A	Missense Variant	Gly2746Glu	RBP2b	PVP01_0800700	Reticulocyte binding protein 2b	-4.2849	4.73798
South Asia	India	8	1191729	C	G	Upstream Gene Variant	.	HRD3	PVP01_0827200	Conserved Plasmodium protein, unknown function	-4.60179	5.37792
South Asia	India	10	304077	G	A	Upstream Gene Variant	.		PVP01_1006900	Transmembrane emp24 domain-containing protein, putative	4.27152	4.71187
South Asia	India	10	304107	C	A	Upstream Gene Variant	.		PVP01_1006900	Transmembrane emp24 domain-containing protein, putative	4.27152	4.71187
South Asia	India	10	656127	G	T	Missense Variant	Val2369Leu	CCR4	PVP01_1014400	CCR4 domain-containing protein 1, putative	4.33854	4.84336
South Asia	India	10	1097807	C	G	Missense Variant	Glu628Gln	PVP01_1025100	PVP01_1025100	Protein AAP6, putative	4.50718	5.18247
South Asia	India	10	1374282	A	C	Synonymous Variant	Arg396Arg	IspE	PVP01_1031900	4-diphosphocytidyl-2-C-methyl-D-erythritol kinase, putative	4.07991	4.34627
South Asia	India	10	1374300	A	G	Missense Variant	Arg402Gly	IspE	PVP01_1031900	4-diphosphocytidyl-2-C-methyl-D-erythritol kinase, putative	4.07991	4.34627
South Asia	India	10	1374305	G	A	Synonymous Variant	Thr403Thr	IspE	PVP01_1031900	4-diphosphocytidyl-2-C-methyl-D-erythritol kinase, putative	4.07991	4.34627
South Asia	India	10	1374310	A	T	Missense Variant	Gln405Leu	IspE	PVP01_1031900	4-diphosphocytidyl-2-C-methyl-D-erythritol kinase, putative	4.07991	4.34627
South Asia	India	11	1553822	C	T	Upstream Gene Variant	.		PVP01_1136200	Nucleolar GTP-binding protein 1, putative	3.9272	4.06579
South Asia	India	13	2020600	G	A	Synonymous Variant	Lys191Lys	RPN6	PVP01_1346500	26S proteasome regulatory subunit RPN6, putative	3.9002	4.01721
South Asia	India	14	35225	G	A	Missense Variant	Gly184Asp	PVP01_1400900	PVP01_1400900	Plasmodium exported protein, unknown function	3.90309	4.0224
South Asia	India	14	223181	G	T	Synonymous Variant	Ala6420Ala	PVP01_1404700	PVP01_1404700	Conserved Plasmodium protein, unknown function	3.89928	4.01556
South Asia	India	14	1229059	T	G	Missense Variant	His993Gln	PVP01_1428700	PVP01_1428700	Protein MAP1, putative	4.05975	4.30869
South Asia	India	14	2694911	G	T	Downstream Gene Variant	.		PVP01_1462400	NEDD8-conjugating enzyme UBC12, putative	4.24241	4.65535
Oceania	Indonesia	3	250275	C	T	Missense Variant	Gly1023Asp	LISP2	PVP01_0304700	Liver specific protein 2	5.0614	6.38071
Oceania	Indonesia	4	762798	G	A	Missense Variant	Glu105Lys	MSP5	PVP01_0418400	Merozoite surface protein 5	-4.3882	4.94197
Oceania	Indonesia	4	762817	C	A	Missense Variant	Ala111Asp	MSP5	PVP01_0418400	Merozoite surface protein 5	-4.39557	4.9567
Oceania	Indonesia	4	762843	G	A	Missense Variant	Glu120Lys	MSP5	PVP01_0418400	Merozoite surface protein 5	-4.19687	4.56763
Oceania	Indonesia	4	762875	G	T	Missense Variant	Glu130Asp	MSP5	PVP01_0418400	Merozoite surface protein 5	5.46382	7.33162
Oceania	Indonesia	4	762910	A	C	Missense Variant	Glu142Ala	MSP5	PVP01_0418400	Merozoite surface protein 5	-4.36513	4.89603
Oceania	Indonesia	4	762933	G	A	Missense Variant	Glu150Lys	MSP5	PVP01_0418400	Merozoite surface protein 5	-4.75656	5.70572
Oceania	Indonesia	4	762981	A	G	Missense Variant	Asn166Asp	MSP5	PVP01_0418400	Merozoite surface protein 5	-6.08482	8.93321
Oceania	Indonesia	4	762988	A	G	Missense Variant	Asp168Gly	MSP5	PVP01_0418400	Merozoite surface protein 5	-5.86442	8.3461
Oceania	Indonesia	4	763159	C	A	Missense Variant	Ala225Asp	MSP5	PVP01_0418400	Merozoite surface protein 5	-5.80556	8.19279
Oceania	Indonesia	5	212739	A	T	Upstream Gene Variant	.		PVP01_0504700	18S ribosomal RNA	-4.9276	6.07963
Oceania	Indonesia	5	1224673	C	G	Missense Variant	Val2449Leu	PVP01_0529400	PVP01_0529400	Zinc finger protein, putative	4.41448	4.99459
Oceania	Indonesia	6	838829	C	T	Missense Variant	Ala77Val	PVP01_0620700	PVP01_0620700	Conserved Plasmodium protein, unknown function	4.25291	4.6757
Oceania	Indonesia	6	838848	A	C	Synonymous Variant	Pro83Pro	PVP01_0620700	PVP01_0620700	Conserved Plasmodium protein, unknown function	4.20748	4.58798
Oceania	Indonesia	6	838864	T	C	Missense Variant	Ser89Pro	PVP01_0620700	PVP01_0620700	Conserved Plasmodium protein, unknown function	4.20748	4.58798
Oceania	Indonesia	6	838870	G	A	Missense Variant	Ala91Thr	PVP01_0620700	PVP01_0620700	Conserved Plasmodium protein, unknown function	4.006	4.20933
Oceania	Indonesia	6	838872	C	G	Synonymous Variant	Ala91Ala	PVP01_0620700	PVP01_0620700	Conserved Plasmodium protein, unknown function	4.006	4.20933
Oceania	Indonesia	6	838883	G	A	Missense Variant	Gly95Glu	PVP01_0620700	PVP01_0620700	Conserved Plasmodium protein, unknown function	3.9795	4.16078
Oceania	Indonesia	7	78870	T	G	Missense Variant	Asn361Thr	RBP1a	PVP01_0701200	Reticulocyte binding protein 1a	3.89915	4.01533
Oceania	Indonesia	7	783168	A	G	Downstream Gene Variant	.		PVP01_0717500	DnaJ protein, putative	3.96436	4.13316
Oceania	Indonesia	7	825383	G	C	Upstream Gene Variant	.		PVP01_0718500	Chaperone, putative	4.04907	4.28885
Oceania	Indonesia	7	825661	C	G	Missense Variant	Asp60Glu	PVP01_0718700	PVP01_0718700	Conserved Plasmodium protein, unknown function	-4.01601	4.22774
Oceania	Indonesia	7	832313	C	G	Missense Variant	Pro1557Ala	PVP01_0718800	PVP01_0718800	Conserved Plasmodium protein, unknown function	3.91078	4.03621
Oceania	Indonesia	7	836268	A	T	Upstream Gene Variant	.		PVP01_0719000	Conserved Plasmodium protein, unknown function	4.85823	5.92651
Oceania	Indonesia	7	1219894	C	A	Missense Variant	Thr1488Lys	MSP1	PVP01_0728900	Merozoite surface protein 1	-4.62236	5.42091
Oceania	Indonesia	7	1219895	A	G	Synonymous Variant	Thr1488Thr	MSP1	PVP01_0728900	Merozoite surface protein 1	-4.62236	5.42091
Oceania	Indonesia	7	1219898	A	T	Missense Variant	Gln1489His	MSP1	PVP01_0728900	Merozoite surface protein 1	-4.73223	5.65352
Oceania	Indonesia	7	1219935	A	C	Missense Variant	Lys1502Gln	MSP1	PVP01_0728900	Merozoite surface protein 1	-4.09694	4.37816
Oceania	Indonesia	9	1365318	C	T	Synonymous Variant	Ser735Ser	SR1	PVP01_0931900	Serpentine receptor 1, putative	3.89118	4.00105
Oceania	Indonesia	10	243480	G	T	Upstream Gene Variant	.		PVP01_1005200	Conserved Plasmodium protein, unknown function, pseudogene	4.24706	4.66436
Oceania	Indonesia	10	247094	C	T	Upstream Gene Variant	.		PVP01_1005300	F-actin-capping protein subunit alpha, putative	4.09534	4.37515
Oceania	Indonesia	10	248573	G	C	Upstream Gene Variant	.	DHHC7	PVP01_1005300	F-actin-capping protein subunit alpha, putative	4.61892	5.4137
Oceania	Indonesia	10	250939	A	C	Upstream Gene Variant	.		PVP01_1005300	F-actin-capping protein subunit alpha, putative	4.65957	5.49911
Oceania	Indonesia	10	252125	A	C	Upstream Gene Variant	.	DHHC7	PVP01_1005400	Palmitoyltransferase DHHC7, putative	4.60275	5.37992
Oceania	Indonesia	10	252629	A	T	Upstream Gene Variant	.	DHHC7	PVP01_1005400	Palmitoyltransferase DHHC7, putative	4.60275	5.37992
Oceania	Indonesia	10	253099	A	G	Upstream Gene Variant	.	DHHC7	PVP01_1005400	Palmitoyltransferase DHHC7, putative	4.71065	5.60742
Oceania	Indonesia	10	253783	T	C	Upstream Gene Variant	.	DHHC7	PVP01_1005400	Palmitoyltransferase DHHC7, putative	4.47283	5.11243
Oceania	Indonesia	10	254412	C	T	Missense Variant	Ser120Phe	PVP01_1005500	PVP01_1005500	Conserved protein, unknown function	4.62356	5.42342
Oceania	Indonesia	10	255640	T	C	Synonymous Variant	Asp529Asp	PVP01_1005500	PVP01_1005500	Conserved protein, unknown function	4.87927	5.97273
Oceania	Indonesia	10	256122	T	C	Upstream Gene Variant	.		PVP01_1005600	Eukaryotic translation initiation factor 3 subunit E, putative	5.4886	7.3924
Oceania	Indonesia	10	256942	T	G	Upstream Gene Variant	.		PVP01_1005600	Eukaryotic translation initiation factor 3 subunit E, putative	3.99021	4.18035
Oceania	Indonesia	10	257610	C	G	Upstream Gene Variant	.	EIF3E	PVP01_1005700	AP-1/2 complex subunit beta, putative	4.68143	5.54534
Oceania	Indonesia	10	258161	C	G	Missense Variant	Pro179Ala	EIF3E	PVP01_1005600	Eukaryotic translation initiation factor 3 subunit E, putative	3.90699	4.02942
Oceania	Indonesia	10	264195	A	G	Synonymous Variant	Lys825Lys	PVP01_1005700	PVP01_1005700	AP-1/2 complex subunit beta, putative	4.30304	4.77348
Oceania	Indonesia	10	264284	G	A	Upstream Gene Variant	.		PVP01_1005800	Proteasome maturation factor UMP1, putative	4.30304	4.77348
Oceania	Indonesia	10	264627	A	C	Splice Region Variant & Intron Variant	.	PVP01_1005700	PVP01_1005700	AP-1/2 complex subunit beta, putative	4.11224	4.4069
Oceania	Indonesia	10	319423	A	G	Missense Variant	Ser613Pro	PVP01_1007200	PVP01_1007200	Conserved Plasmodium protein, unknown function, pseudogene	4.89898	6.01621
Oceania	Indonesia	10	1304354	A	T	Upstream Gene Variant	.		PVP01_1030300	Myosin B	4.08437	4.3546
Oceania	Indonesia	10	1369110	G	A	Missense Variant	Pro525Ser	PVP01_1031800	PVP01_1031800	Cell division control protein 6, putative	4.07352	4.33435
Oceania	Indonesia	12	2614063	C	T	Synonymous Variant	Ser308Ser	CWC24	PVP01_1263200	Pre-mRNA-splicing factor CWC24, putative	4.18219	4.53953
Oceania	Indonesia	13	1288458	G	C	Missense Variant	Glu715Gln	LISP1	PVP01_1330800	Liver specific protein 1, putative	-3.89739	4.01217
Oceania	Indonesia	13	1698887	C	G	Upstream Gene Variant	.		PVP01_1339000	Cytidine diphosphate-diacylglycerol synthase, putative	-4.40656	4.9787
Oceania	Indonesia	14	32938	A	G	Upstream Gene Variant	.		PVP01_1400800	Plasmodium exported protein, unknown function	-3.99284	4.18517
Oceania	Indonesia	14	32978	T	A	Upstream Gene Variant	.		PVP01_1400800	Plasmodium exported protein, unknown function	7.13799	12.0236
Oceania	Indonesia	14	56780	T	C	Missense Variant	Lys1082Arg	PVP01_1401400	PVP01_1401400	Cytoadherence linked asexual protein, CLAG, putative	-4.31107	4.78924
Oceania	Indonesia	14	993964	A	G	Downstream Gene Variant	.	PVP01_1422800	PVP01_1422600	Conserved Plasmodium protein, unknown function	4.56909	5.30993
Oceania	Indonesia	14	1231478	G	A	Synonymous Variant	Leu764Leu	CARM1	PVP01_1428800	Histone-arginine methyltransferase CARM1, putative	-4.59821	5.37044
Oceania	Indonesia	14	1232506	G	T	Missense Variant	Thr421Asn	CARM1	PVP01_1428800	Histone-arginine methyltransferase CARM1, putative	-4.22048	4.613
Oceania	Indonesia	14	1280101	A	G	Upstream Gene Variant	.		PVP01_1429700	ATP-dependent RNA helicase DBP1, putative	4.62419	5.42474
Oceania	Indonesia	14	1280773	C	A	Upstream Gene Variant	.		PVP01_1429700	ATP-dependent RNA helicase DBP1, putative	4.01612	4.22795
Oceania	Indonesia	14	1285904	G	A	Splice Region Variant & Intron Variant	.	PPM7	PVP01_1429800	Protein phosphatase PPM7, putative	4.34229	4.85076
Oceania	Indonesia	14	1288149	A	G	Missense Variant	Val527Ala	AQP2	PVP01_1429900	Aquaporin, putative	4.02969	4.25298
Oceania	Indonesia	14	1293454	T	A	Upstream Gene Variant	.		PVP01_1429900	Aquaporin, putative	3.98666	4.17387
Oceania	Indonesia	14	1311786	G	A	Missense Variant	Ser581Asn	JmjC1	PVP01_1430400	JmjC domain-containing protein 1, putative	4.67918	5.54057
Oceania	Indonesia	14	1311795	C	A	Missense Variant	Pro584His	JmjC1	PVP01_1430400	JmjC domain-containing protein 1, putative	4.67918	5.54057
Oceania	Indonesia	14	1312778	A	G	Missense Variant	Thr912Ala	JmjC1	PVP01_1430400	JmjC domain-containing protein 1, putative	4.51043	5.18912
Oceania	Indonesia	14	1314562	A	G	Upstream Gene Variant	.	JmjC1	PVP01_1430500	Conserved Plasmodium protein, unknown function	4.89417	6.00559
Oceania	Indonesia	14	1314923	C	A	Upstream Gene Variant	.	JmjC1	PVP01_1430500	Conserved Plasmodium protein, unknown function	5.00256	6.24739
Oceania	Indonesia	14	1315531	C	T	Upstream Gene Variant	.	JmjC1	PVP01_1430500	Conserved Plasmodium protein, unknown function	4.35782	4.88152
Oceania	Indonesia	14	1317858	C	T	Upstream Gene Variant	.		PVP01_1430500	Conserved Plasmodium protein, unknown function	3.92645	4.06444
Oceania	Indonesia	14	1318061	A	G	Upstream Gene Variant	.		PVP01_1430500	Conserved Plasmodium protein, unknown function	4.69241	5.56863
Oceania	Indonesia	14	1320103	A	G	Missense Variant	Asp600Gly	PVP01_1430500	PVP01_1430500	Conserved Plasmodium protein, unknown function	4.85674	5.92323
Oceania	Indonesia	14	1320336	A	G	Missense Variant	Ile678Val	PVP01_1430500	PVP01_1430500	Conserved Plasmodium protein, unknown function	4.74811	5.68755
Oceania	Indonesia	14	1327339	T	A	Upstream Gene Variant	.		PVP01_1430700	Peptidase family C50, putative	4.37081	4.90732
Oceania	Indonesia	14	2817066	T	G	Upstream Gene Variant	.		PVP01_1466000	26S protease regulatory subunit 8, putative	4.12613	4.43306
Oceania	Indonesia	14	2860914	A	T	Missense Variant	Ile2365Asn	G377	PVP01_1467200	Osmiophilic body protein G377, putative	4.10797	4.39887
Oceania	Indonesia	14	2861487	C	G	Missense Variant	Ser2174Thr	G377	PVP01_1467200	Osmiophilic body protein G377, putative	-5.48144	7.37482
Oceania	Indonesia	14	2861488	T	G	Missense Variant	Ser2174Arg	G377	PVP01_1467200	Osmiophilic body protein G377, putative	-5.48144	7.37482
Oceania	Indonesia	14	2863057	A	G	Synonymous Variant	Leu1651Leu	G377	PVP01_1467200	Osmiophilic body protein G377, putative	4.45906	5.08449
Oceania	Indonesia	14	2864156	T	G	Synonymous Variant	Ile1284Ile	G377	PVP01_1467200	Osmiophilic body protein G377, putative	-4.12348	4.42808
Oceania	Indonesia	14	2865311	G	T	Synonymous Variant	Ile899Ile	G377	PVP01_1467200	Osmiophilic body protein G377, putative	-4.2191	4.61034
Oceania	Indonesia	14	2866766	G	T	Synonymous Variant	Pro414Pro	G377	PVP01_1467200	Osmiophilic body protein G377, putative	-4.32022	4.80722
Oceania	Indonesia	14	2870084	T	A	Upstream Gene Variant	.		PVP01_1467200	Osmiophilic body protein G377, putative	-4.02775	4.24939
Oceania	Indonesia	14	2875771	A	G	Upstream Gene Variant	.		PVP01_1467400	Vacuolar protein sorting-associated protein 26, putative	4.25877	4.68707
Oceania	Indonesia	14	2879966	A	G	Upstream Gene Variant	.		PVP01_1467500	Conserved Plasmodium protein, unknown function	4.25714	4.6839
Oceania	Indonesia	14	2882227	G	C	Synonymous Variant	Val595Val	PVP01_1467500	PVP01_1467500	Conserved Plasmodium protein, unknown function	3.94319	4.09471
Oceania	Indonesia	14	3008899	T	G	Upstream Gene Variant	.		PVP01_1470200	Plasmodium exported protein, unknown function	4.32836	4.82327
Oceania	Indonesia	14	3008965	T	A	Upstream Gene Variant	.		PVP01_1470200	Plasmodium exported protein, unknown function	4.44096	5.04789
Oceania	Indonesia	14	3009060	T	G	Upstream Gene Variant	.		PVP01_1470200	Plasmodium exported protein, unknown function	4.0193	4.2338
Oceania	Indonesia	14	3009225	T	G	Upstream Gene Variant	.		PVP01_1470200	Plasmodium exported protein, unknown function	4.186	4.54681
Oceania	Indonesia	14	3009309	A	T	Upstream Gene Variant	.		PVP01_1470200	Plasmodium exported protein, unknown function	4.54837	5.2671
Oceania	Indonesia	14	3009478	T	G	Synonymous Variant	Arg295Arg	PVP01_1470400	PVP01_1470400	Plasmodium exported protein, unknown function	4.31247	4.79198
Oceania	Indonesia	14	3009484	A	G	Synonymous Variant	Leu293Leu	PVP01_1470400	PVP01_1470400	Plasmodium exported protein, unknown function	4.59148	5.35644
Oceania	Indonesia	14	3010003	T	G	Missense Variant	Lys120Gln	PVP01_1470400	PVP01_1470400	Plasmodium exported protein, unknown function	4.11679	4.41547
Oceania	Indonesia	14	3010050	T	A	Missense Variant	Tyr104Phe	PVP01_1470400	PVP01_1470400	Plasmodium exported protein, unknown function	4.90992	6.04042
Oceania	Indonesia	14	3010081	C	G	Missense Variant	Val94Leu	PVP01_1470400	PVP01_1470400	Plasmodium exported protein, unknown function	4.58397	5.34083
Oceania	Indonesia	14	3010177	G	A	Missense Variant	His62Tyr	PVP01_1470400	PVP01_1470400	Plasmodium exported protein, unknown function	4.94571	6.11995
Oceania	Indonesia	14	3010188	C	T	Missense Variant	Ser58Asn	PVP01_1470400	PVP01_1470400	Plasmodium exported protein, unknown function	4.32114	4.80904
Oceania	Indonesia	14	3010530	C	T	Upstream Gene Variant	.		PVP01_1470400	Plasmodium exported protein, unknown function	4.37858	4.9228
Oceania	Indonesia	14	3010542	A	T	Upstream Gene Variant	.		PVP01_1470400	Plasmodium exported protein, unknown function	4.15569	4.48904
Oceania	Indonesia	14	3010544	A	T	Upstream Gene Variant	.		PVP01_1470400	Plasmodium exported protein, unknown function	4.15569	4.48904
Oceania	Indonesia	14	3010585	C	T	Upstream Gene Variant	.		PVP01_1470400	Plasmodium exported protein, unknown function	4.04411	4.27965
Oceania	Indonesia	14	3010655	G	A	Upstream Gene Variant	.		PVP01_1470400	Plasmodium exported protein, unknown function	4.23123	4.63373
Oceania	Indonesia	14	3011314	T	C	Upstream Gene Variant	.		PVP01_1470400	Plasmodium exported protein, unknown function	3.95879	4.12303
Oceania	Indonesia	14	3011439	T	C	Upstream Gene Variant	.		PVP01_1470400	Plasmodium exported protein, unknown function	4.72636	5.64097
Oceania	Indonesia	14	3011459	T	C	Upstream Gene Variant	.		PVP01_1470400	Plasmodium exported protein, unknown function	4.71195	5.6102
Oceania	Indonesia	14	3011460	A	C	Upstream Gene Variant	.		PVP01_1470400	Plasmodium exported protein, unknown function	4.39681	4.95919
Oceania	Indonesia	14	3011470	T	A	Upstream Gene Variant	.		PVP01_1470400	Plasmodium exported protein, unknown function	4.25069	4.67139
Oceania	Indonesia	14	3011600	G	T	Upstream Gene Variant	.		PVP01_1470400	Plasmodium exported protein, unknown function	3.92024	4.05326
Oceania	Indonesia	14	3012175	T	G	Upstream Gene Variant	.		PVP01_1470400	Plasmodium exported protein, unknown function	3.90435	4.02467
Oceania	Indonesia	14	3012289	G	A	Upstream Gene Variant	.		PVP01_1470400	Plasmodium exported protein, unknown function	4.34315	4.85247
Oceania	Indonesia	14	3012301	C	A	Upstream Gene Variant	.		PVP01_1470400	Plasmodium exported protein, unknown function	4.5894	5.35211
Oceania	Indonesia	14	3012663	C	T	Upstream Gene Variant	.		PVP01_1470400	Plasmodium exported protein, unknown function	4.58985	5.35303
Maritime South East Asia	Malaysia	14	1019810	G	T	Upstream Gene Variant	.		PVP01_1423100	Histone H2B variant, putative	4.26836	4.70572
Maritime South East Asia	Malaysia	14	1080045	A	G	Synonymous Variant	Tyr49Tyr	PVP01_1425100	PVP01_1425100	FAD-dependent monooxygenase, putative	4.07499	4.33708
Maritime South East Asia	Malaysia	14	1778245	A	G	Upstream Gene Variant	.		PVP01_1440900	Glideosome-associated protein 45, putative	4.42271	5.01112
Maritime South East Asia	Malaysia	14	3010556	G	A	Upstream Gene Variant	.		PVP01_1470400	Plasmodium exported protein, unknown function	4.18875	4.55208
Maritime South East Asia	Malaysia	14	3010565	C	T	Upstream Gene Variant	.		PVP01_1470400	Plasmodium exported protein, unknown function	4.20355	4.58045
Maritime South East Asia	Malaysia	14	3010702	A	G	Upstream Gene Variant	.		PVP01_1470400	Plasmodium exported protein, unknown function	4.20346	4.58026
Maritime South East Asia	Malaysia	14	3010720	T	A	Upstream Gene Variant	.		PVP01_1470400	Plasmodium exported protein, unknown function	4.20346	4.58026
Maritime South East Asia	Malaysia	14	3010737	G	A	Upstream Gene Variant	.		PVP01_1470400	Plasmodium exported protein, unknown function	4.20346	4.58026
Maritime South East Asia	Malaysia	14	3010807	A	C	Upstream Gene Variant	.		PVP01_1470400	Plasmodium exported protein, unknown function	4.04026	4.27252
South America	Mexico	7	1216432	A	C	Missense Variant	Asn334Thr	MSP1	PVP01_0728900	Merozoite surface protein 1	4.18112	4.53748
South America	Mexico	7	1216433	T	C	Synonymous Variant	Asn334Asn	MSP1	PVP01_0728900	Merozoite surface protein 1	4.47597	5.11882
South America	Mexico	7	1216440	A	G	Missense Variant	Asn337Asp	MSP1	PVP01_0728900	Merozoite surface protein 1	4.98979	6.21865
South America	Mexico	7	1216444	T	A	Missense Variant	Val338Glu	MSP1	PVP01_0728900	Merozoite surface protein 1	4.8726	5.95806
South East Asia	Myanmar	13	1102146	A	G	Synonymous Variant	Leu182Leu	PVP01_1325400	PVP01_1325400	Calcium-dependent protein kinase, putative	4.24987	4.66981
South East Asia	Myanmar	13	1383957	C	G	Synonymous Variant	Pro568Pro	PVP01_1332300	PVP01_1332300	Conserved Plasmodium protein, unknown function	4.29601	4.75969
South Asia	Pakistan	1	273147	G	A	Missense Variant	Thr801Ile	PVP01_0105000,PVP01_0100400	PVP01_0105000	Protein phosphatase PPM12, putative	-4.36833	4.9024
South Asia	Pakistan	2	726280	A	T	Missense Variant	Leu684Phe	PVP01_0216800	PVP01_0216800	Plasmodium exported protein, unknown function	4.17785	4.53124
South Asia	Pakistan	2	726282	G	C	Missense Variant	Gly685Ala	PVP01_0216800	PVP01_0216800	Plasmodium exported protein, unknown function	4.17785	4.53124
South Asia	Pakistan	2	726302	C	T	Missense Variant	Leu692Phe	PVP01_0216800	PVP01_0216800	Plasmodium exported protein, unknown function	4.03684	4.2662
South Asia	Pakistan	2	726306	C	T	Missense Variant	Ala693Val	PVP01_0216800	PVP01_0216800	Plasmodium exported protein, unknown function	4.03684	4.2662
South Asia	Pakistan	3	125288	T	C	Synonymous Variant	Tyr2328Tyr	PVP01_0302600	PVP01_0302600	Zinc finger protein, putative	5.49625	7.41122
South Asia	Pakistan	3	125304	C	T	Synonymous Variant	Leu2334Leu	PVP01_0302600	PVP01_0302600	Zinc finger protein, putative	5.13306	6.54506
South Asia	Pakistan	3	128039	G	A	Synonymous Variant	Glu3245Glu	PVP01_0302600	PVP01_0302600	Zinc finger protein, putative	-4.76592	5.72586
South Asia	Pakistan	3	320813	G	A	Missense Variant	Pro682Leu	PVP01_0306200	PVP01_0306200	Conserved Plasmodium protein, unknown function	-4.28638	4.74086
South Asia	Pakistan	3	320814	G	A	Missense Variant	Pro682Ser	PVP01_0306200	PVP01_0306200	Conserved Plasmodium protein, unknown function	-4.28638	4.74086
South Asia	Pakistan	4	680799	C	A	Synonymous Variant	Gly415Gly	PVP01_0416700	PVP01_0416700	C2 domain-containing protein 5, putative	6.31447	9.5669
South Asia	Pakistan	4	762765	A	C	Missense Variant	Lys94Gln	MSP5	PVP01_0418400	Merozoite surface protein 5	-4.01662	4.22886
South Asia	Pakistan	4	762769	A	G	Missense Variant	Asp95Gly	MSP5	PVP01_0418400	Merozoite surface protein 5	-4.01662	4.22886
South Asia	Pakistan	4	762805	A	C	Missense Variant	Lys107Thr	MSP5	PVP01_0418400	Merozoite surface protein 5	-4.57322	5.3185
South Asia	Pakistan	4	762806	G	A	Synonymous Variant	Lys107Lys	MSP5	PVP01_0418400	Merozoite surface protein 5	-4.71761	5.62227
South Asia	Pakistan	4	762819	G	A	Missense Variant	Ala112Thr	MSP5	PVP01_0418400	Merozoite surface protein 5	-4.64175	5.46159
South Asia	Pakistan	4	762889	A	G	Missense Variant	Asp135Gly	MSP5	PVP01_0418400	Merozoite surface protein 5	-5.14508	6.57283
South Asia	Pakistan	4	763289	A	T	Synonymous Variant	Pro268Pro	MSP5	PVP01_0418400	Merozoite surface protein 5	3.99458	4.18836
South Asia	Pakistan	5	226642	G	A	Missense Variant	Val1276Ile	PVP01_0504900	PVP01_0504900	Conserved Plasmodium protein, unknown function	4.98348	6.20447
South Asia	Pakistan	5	1369510	T	C	Missense Variant	Asp141Gly	CyRPA	PVP01_0532400	Cysteine-rich protective antigen	-4.07416	4.33553
South Asia	Pakistan	6	838864	T	C	Missense Variant	Ser89Pro	PVP01_0620700	PVP01_0620700	Conserved Plasmodium protein, unknown function	4.57533	5.32287
South Asia	Pakistan	6	838870	G	A	Missense Variant	Ala91Thr	PVP01_0620700	PVP01_0620700	Conserved Plasmodium protein, unknown function	4.602	5.37835
South Asia	Pakistan	6	838872	C	G	Synonymous Variant	Ala91Ala	PVP01_0620700	PVP01_0620700	Conserved Plasmodium protein, unknown function	4.602	5.37835
South Asia	Pakistan	6	838883	G	A	Missense Variant	Gly95Glu	PVP01_0620700	PVP01_0620700	Conserved Plasmodium protein, unknown function	4.10785	4.39864
South Asia	Pakistan	7	78172	C	T	Missense Variant	Glu594Lys	RBP1a	PVP01_0701200	Reticulocyte binding protein 1a	-6.243	9.36729
South Asia	Pakistan	7	78400	C	A	Missense Variant	Asp518Tyr	RBP1a	PVP01_0701200	Reticulocyte binding protein 1a	-5.08893	6.44359
South Asia	Pakistan	7	1219863	C	G	Missense Variant	Gln1478Glu	MSP1	PVP01_0728900	Merozoite surface protein 1	5.21065	6.72543
South Asia	Pakistan	7	1219892	C	A	Missense Variant	Asn1487Lys	MSP1	PVP01_0728900	Merozoite surface protein 1	5.1739	6.63967
South Asia	Pakistan	7	1219899	A	G	Missense Variant	Asn1490Asp	MSP1	PVP01_0728900	Merozoite surface protein 1	5.27952	6.88765
South Asia	Pakistan	10	151543	A	C	Upstream Gene Variant	.		PVP01_1002900	Formin 1, putative	-4.01938	4.23395
South Asia	Pakistan	10	318235	T	C	Missense Variant	Thr1009Ala	PVP01_1007200	PVP01_1007200	Conserved Plasmodium protein, unknown function, pseudogene	-4.27144	4.71172
South Asia	Pakistan	10	318277	A	T	Missense Variant	Cys995Ser	PVP01_1007200	PVP01_1007200	Conserved Plasmodium protein, unknown function, pseudogene	-4.05697	4.30353
South Asia	Pakistan	11	75790	G	A	Missense Variant	Met293Ile	PVP01_1101500	PVP01_1101500	Plasmodium exported protein, unknown function	4.62397	5.42427
South Asia	Pakistan	12	788821	C	T	Missense Variant	Pro181Ser	PVP01_1219200	PVP01_1219200	Hypothetical protein	-3.98345	4.168
South Asia	Pakistan	12	788867	C	T	Missense Variant	Ser196Leu	PVP01_1219200	PVP01_1219200	Hypothetical protein	-4.05954	4.3083
South Asia	Pakistan	12	1532712	C	T	Upstream Gene Variant	.		PVP01_1238500	Leucine-rich repeat protein	-4.29035	4.74863
South Asia	Pakistan	12	1603483	G	A	Upstream Gene Variant	.	NIP7	PVP01_1240000	NOC3 domain-containing protein, putative	4.1224	4.42603
South Asia	Pakistan	12	1631560	T	C	Upstream Gene Variant	.		PVP01_1240500	26S proteasome regulatory subunit RPN2, putative	-4.08855	4.36244
South Asia	Pakistan	14	392102	C	T	Upstream Gene Variant	.		PVP01_1408400	Conserved Plasmodium protein, unknown function	-3.92634	4.06425
South Asia	Pakistan	14	1399945	G	A	Upstream Gene Variant	.		PVP01_1432000	Mediator of RNA polymerase II transcription subunit 18, putative	-4.14965	4.47758
South America	Panama	3	684402	G	C	Upstream Gene Variant	.		PVP01_0315200	Cell division control protein CDC50A, putative	4.17678	4.5292
South America	Panama	7	1216432	A	C	Missense Variant	Asn334Thr	MSP1	PVP01_0728900	Merozoite surface protein 1	4.34129	4.84879
South America	Panama	7	1216433	T	C	Synonymous Variant	Asn334Asn	MSP1	PVP01_0728900	Merozoite surface protein 1	4.3413	4.8488
South America	Panama	7	1216440	A	G	Missense Variant	Asn337Asp	MSP1	PVP01_0728900	Merozoite surface protein 1	4.3413	4.8488
South America	Panama	7	1216444	T	A	Missense Variant	Val338Glu	MSP1	PVP01_0728900	Merozoite surface protein 1	4.23015	4.63165
South America	Panama	7	1219977	C	T	Synonymous Variant	Leu1516Leu	MSP1	PVP01_0728900	Merozoite surface protein 1	-5.06897	6.39797
South America	Panama	7	1219994	G	A	Synonymous Variant	Pro1521Pro	MSP1	PVP01_0728900	Merozoite surface protein 1	-5.06897	6.39797
South America	Panama	10	1214284	C	T	Missense Variant	Glu14Lys	PVP01_1028400	PVP01_1028400	BCNT domain-containing protein, putative	-4.51975	5.20822
South America	Panama	14	1695605	G	A	Synonymous Variant	Leu73Leu	IMC1h	PVP01_1439700	Inner membrane complex protein 1h, putative	-4.363	4.8918
South America	Panama	14	1887673	C	T	Missense Variant	Val733Ile	PVP01_1443400	PVP01_1443400	DNA-binding protein, putative	-3.93569	4.08114
Oceania	Papua_New_Guinea	4	762912	A	C	Missense Variant	Asn143His	MSP5	PVP01_0418400	Merozoite surface protein 5	4.67067	5.52255
Oceania	Papua_New_Guinea	4	762981	A	G	Missense Variant	Asn166Asp	MSP5	PVP01_0418400	Merozoite surface protein 5	-6.25967	9.41363
Oceania	Papua_New_Guinea	4	762988	A	G	Missense Variant	Asp168Gly	MSP5	PVP01_0418400	Merozoite surface protein 5	-5.6537	7.80403
Oceania	Papua_New_Guinea	4	763020	A	G	Missense Variant	Asn179Asp	MSP5	PVP01_0418400	Merozoite surface protein 5	-5.95953	8.59693
Oceania	Papua_New_Guinea	5	556493	C	A	Upstream Gene Variant	.		PVP01_0513300	Conserved Plasmodium protein, unknown function	3.92759	4.06651
Oceania	Papua_New_Guinea	14	3009309	A	T	Upstream Gene Variant	.		PVP01_1470200	Plasmodium exported protein, unknown function	4.95233	6.13471
South America	Peru	5	192837	A	G	Missense Variant	Lys367Glu	SIAP2	PVP01_0504400	Sporozoite invasion-associated protein 2, putative	3.9394	4.08786
South America	Peru	11	198404	C	A	Upstream Gene Variant	.		PVP01_1104900	U1 small nuclear ribonucleoprotein 70 kDa homolog, putative	4.39812	4.9618
South East Asia	Thailand	1	489883	A	G	Upstream Gene Variant	.	PVP01_0100400	PVP01_0110300	Hydrolase, putative	-4.22124	4.61447
South East Asia	Thailand	2	125609	A	T	Upstream Gene Variant	.		PVP01_0202400	Plasmodium exported protein, unknown function	4.6422	5.46252
South East Asia	Thailand	2	134538	C	T	Missense Variant	Pro80Ser	PVP01_0202600	PVP01_0202600	Plasmodium exported protein (PHIST), unknown function	-4.34859	4.86322
South East Asia	Thailand	2	148807	A	T	Upstream Gene Variant	.	PVP01_0202700	PVP01_0202700	28S ribosomal RNA	4.64384	5.46598
South East Asia	Thailand	2	148876	A	G	Upstream Gene Variant	.	PVP01_0202700	PVP01_0202700	28S ribosomal RNA	-6.6818	10.627
South East Asia	Thailand	2	149834	G	A	Upstream Gene Variant	.		PVP01_0202800	5.8S ribosomal RNA	4.22301	4.61787
South East Asia	Thailand	2	150263	T	G	Upstream Gene Variant	.		PVP01_0202800	5.8S ribosomal RNA	-4.11297	4.40826
South East Asia	Thailand	2	155305	G	T	Missense Variant	Leu1207Ile	MRP1	PVP01_0203000	ABC transporter C family member 1, putative, multidrug resistance-associated protein 1, putative	-4.3194	4.80561
South East Asia	Thailand	2	176756	T	C	Synonymous Variant	Lys87Lys	PVP01_0203400	PVP01_0203400	Eukaryotic translation initiation factor 4E, putative	-3.96321	4.13108
South East Asia	Thailand	3	124346	T	C	Synonymous Variant	Tyr2014Tyr	PVP01_0302600	PVP01_0302600	Zinc finger protein, putative	6.18473	9.20614
South East Asia	Thailand	3	124592	A	C	Synonymous Variant	Arg2096Arg	PVP01_0302600	PVP01_0302600	Zinc finger protein, putative	-4.19201	4.55831
South East Asia	Thailand	3	249916	T	G	Missense Variant	Ile1143Leu	LISP2	PVP01_0304700	Liver specific protein 2	4.48954	5.14645
South East Asia	Thailand	3	251860	C	T	Missense Variant	Gly495Arg	LISP2	PVP01_0304700	Liver specific protein 2	4.87798	5.9699
South East Asia	Thailand	3	296718	T	C	Upstream Gene Variant	.		PVP01_0305500	V-type proton ATPase subunit B, putative	4.52731	5.22373
South East Asia	Thailand	4	762806	G	A	Synonymous Variant	Lys107Lys	MSP5	PVP01_0418400	Merozoite surface protein 5	-3.96516	4.13461
South East Asia	Thailand	4	762819	G	A	Missense Variant	Ala112Thr	MSP5	PVP01_0418400	Merozoite surface protein 5	-4.5911	5.35565
South East Asia	Thailand	4	762889	A	G	Missense Variant	Asp135Gly	MSP5	PVP01_0418400	Merozoite surface protein 5	-7.79975	14.2074
South East Asia	Thailand	4	762912	A	C	Missense Variant	Asn143His	MSP5	PVP01_0418400	Merozoite surface protein 5	-4.88999	5.99637
South East Asia	Thailand	4	762975	G	A	Missense Variant	Asp164Asn	MSP5	PVP01_0418400	Merozoite surface protein 5	-4.39357	4.95271
South East Asia	Thailand	4	762988	A	G	Missense Variant	Asp168Gly	MSP5	PVP01_0418400	Merozoite surface protein 5	-4.45342	5.07308
South East Asia	Thailand	4	763111	A	C	Missense Variant	Asp209Ala	MSP5	PVP01_0418400	Merozoite surface protein 5	-5.07533	6.41248
South East Asia	Thailand	4	763152	G	A	Missense Variant	Gly223Arg	MSP5	PVP01_0418400	Merozoite surface protein 5	-4.79296	5.78427
South East Asia	Thailand	4	763159	C	A	Missense Variant	Ala225Asp	MSP5	PVP01_0418400	Merozoite surface protein 5	-4.93735	6.10133
South East Asia	Thailand	5	238133	G	C	Upstream Gene Variant	.		PVP01_0505100	U6 snRNA-associated Sm-like protein LSm8, putative	4.09212	4.36913
South East Asia	Thailand	5	421804	C	T	Synonymous Variant	Phe196Phe	PVP01_0509400	PVP01_0509400	Conserved Plasmodium protein, unknown function	-4.16748	4.51146
South East Asia	Thailand	5	458592	C	T	Upstream Gene Variant	.		PVP01_0510400	Dicarboxylate/tricarboxylate carrier, putative	-4.13531	4.45041
South East Asia	Thailand	5	838153	C	T	Missense Variant	Ala1041Thr	PVP01_0520600	PVP01_0520600	Conserved Plasmodium protein, unknown function	-4.65814	5.49611
South East Asia	Thailand	5	855578	G	T	Upstream Gene Variant	.	PVP01_0520900	PVP01_0520800	Rab5-interacting protein, putative	-3.94362	4.09549
South East Asia	Thailand	5	984276	T	C	Upstream Gene Variant	.		PVP01_0524200	Plasmodium exported protein (PHIST), unknown function	-4.35539	4.8767
South East Asia	Thailand	5	993449	C	T	Upstream Gene Variant	.		PVP01_0524500	Plasmodium exported protein (PHIST), unknown function	-4.46399	5.09449
South East Asia	Thailand	5	993521	A	C	Upstream Gene Variant	.		PVP01_0524500	Plasmodium exported protein (PHIST), unknown function	-4.46393	5.09436
South East Asia	Thailand	5	994563	A	G	Downstream Gene Variant	.	PVP01_0524500	PVP01_0524400	Plasmodium exported protein (PHIST), unknown function	-4.19755	4.56892
South East Asia	Thailand	5	1003688	C	T	Upstream Gene Variant	.		PVP01_0524700	Plasmodium exported protein (PHIST), unknown function	-5.22331	6.7551
South East Asia	Thailand	5	1037993	T	G	Missense Variant	Ser131Arg	PVP01_0525600	PVP01_0525600	PRKR-interacting protein 1, putative	-5.15949	6.6062
South East Asia	Thailand	5	1038567	G	A	Upstream Gene Variant	.		PVP01_0525600	PRKR-interacting protein 1, putative	-4.77262	5.7403
South East Asia	Thailand	5	1045059	C	T	Upstream Gene Variant	.		PVP01_0525700	DNA helicase MCM9, putative	-4.36575	4.89726
South East Asia	Thailand	5	1046322	G	T	Upstream Gene Variant	.		PVP01_0525700	DNA helicase MCM9, putative	-4.92577	6.07557
South East Asia	Thailand	5	1046475	C	T	Missense Variant	Pro9Leu	HAT1	PVP01_0525800	Histone acetyltransferase, putative\	-5.0486	6.35157
South East Asia	Thailand	5	1049235	A	C	Synonymous Variant	Ala898Ala	HAT1	PVP01_0525800	Histone acetyltransferase, putative\	-6.01608	8.74789
South East Asia	Thailand	5	1064805	C	T	Missense Variant	Arg1048Gln	PVP01_0526300	PVP01_0526300	Conserved Plasmodium protein, unknown function	-4.04763	4.28618
South East Asia	Thailand	5	1066227	C	T	Missense Variant	Ser574Asn	PVP01_0526300	PVP01_0526300	Conserved Plasmodium protein, unknown function	-4.35959	4.88503
South East Asia	Thailand	5	1066232	G	A	Synonymous Variant	Cys572Cys	PVP01_0526300	PVP01_0526300	Conserved Plasmodium protein, unknown function	-4.35959	4.88503
South East Asia	Thailand	5	1071362	C	T	Missense Variant	Ser275Phe	PVP01_0526400	PVP01_0526400	Conserved Plasmodium protein, unknown function	-3.95768	4.12101
South East Asia	Thailand	5	1072492	C	G	Synonymous Variant	Val416Val	PUF2	PVP01_0526500	mRNA-binding protein PUF2, putative	-4.27718	4.72291
South East Asia	Thailand	5	1072500	C	T	Missense Variant	Glu414Lys	PUF2	PVP01_0526500	mRNA-binding protein PUF2, putative	3.96149	4.12794
South East Asia	Thailand	5	1091785	C	T	Synonymous Variant	Cys2024Cys	PVP01_0526800	PVP01_0526800	Conserved Plasmodium protein, unknown function	-4.43274	5.03132
South East Asia	Thailand	5	1093159	G	T	Synonymous Variant	Leu2482Leu	PVP01_0526800	PVP01_0526800	Conserved Plasmodium protein, unknown function	-5.02391	6.2956
South East Asia	Thailand	5	1093207	G	C	Synonymous Variant	Leu2498Leu	PVP01_0526800	PVP01_0526800	Conserved Plasmodium protein, unknown function	-6.25174	9.39158
South East Asia	Thailand	5	1093275	A	C	Missense Variant	Lys2521Thr	PVP01_0526800	PVP01_0526800	Conserved Plasmodium protein, unknown function	4.55917	5.28941
South East Asia	Thailand	5	1093327	G	T	Synonymous Variant	Gly2538Gly	PVP01_0526800	PVP01_0526800	Conserved Plasmodium protein, unknown function	-5.7417	8.02812
South East Asia	Thailand	5	1093442	T	C	Synonymous Variant	Leu2577Leu	PVP01_0526800	PVP01_0526800	Conserved Plasmodium protein, unknown function	4.85196	5.91275
South East Asia	Thailand	6	152018	A	T	Missense Variant	Tyr553Phe	PVP01_0603900	PVP01_0603900	Conserved Plasmodium protein, unknown function	3.99286	4.18522
South East Asia	Thailand	6	972244	T	G	Missense Variant	Asn122Lys	PVP01_0623600	PVP01_0623600	PIR protein	-4.52854	5.22626
South East Asia	Thailand	7	1215712	C	T	Missense Variant	Thr94Ile	MSP1	PVP01_0728900	Merozoite surface protein 1	-5.13684	6.55379
South East Asia	Thailand	7	1215863	C	T	Synonymous Variant	His144His	MSP1	PVP01_0728900	Merozoite surface protein 1	-4.32506	4.81675
South East Asia	Thailand	7	1215920	C	G	Synonymous Variant	Leu163Leu	MSP1	PVP01_0728900	Merozoite surface protein 1	-4.92705	6.07842
South East Asia	Thailand	7	1215932	T	G	Synonymous Variant	Val167Val	MSP1	PVP01_0728900	Merozoite surface protein 1	-4.92636	6.07687
South East Asia	Thailand	7	1215938	C	T	Synonymous Variant	Gly169Gly	MSP1	PVP01_0728900	Merozoite surface protein 1	-4.92636	6.07687
South East Asia	Thailand	7	1216265	C	G	Missense Variant	Ile278Met	MSP1	PVP01_0728900	Merozoite surface protein 1	4.48502	5.13723
South East Asia	Thailand	7	1216634	A	G	Synonymous Variant	Gly401Gly	MSP1	PVP01_0728900	Merozoite surface protein 1	-4.14813	4.4747
South East Asia	Thailand	7	1216670	C	T	Synonymous Variant	His413His	MSP1	PVP01_0728900	Merozoite surface protein 1	-4.12546	4.4318
South East Asia	Thailand	7	1216700	T	C	Synonymous Variant	Ser423Ser	MSP1	PVP01_0728900	Merozoite surface protein 1	-4.12453	4.43006
South East Asia	Thailand	7	1216706	T	C	Synonymous Variant	Tyr425Tyr	MSP1	PVP01_0728900	Merozoite surface protein 1	-4.12453	4.43006
South East Asia	Thailand	7	1216897	A	T	Missense Variant	Tyr489Phe	MSP1	PVP01_0728900	Merozoite surface protein 1	-4.03082	4.25505
South East Asia	Thailand	7	1216907	C	T	Synonymous Variant	Tyr492Tyr	MSP1	PVP01_0728900	Merozoite surface protein 1	-4.03684	4.26618
South East Asia	Thailand	7	1216925	G	T	Missense Variant	Glu498Asp	MSP1	PVP01_0728900	Merozoite surface protein 1	-4.04085	4.27362
South East Asia	Thailand	7	1217236	C	T	Missense Variant	Thr602Ile	MSP1	PVP01_0728900	Merozoite surface protein 1	-4.26342	4.69611
South East Asia	Thailand	7	1217945	C	T	Synonymous Variant	Thr838Thr	MSP1	PVP01_0728900	Merozoite surface protein 1	-4.7692	5.73293
South East Asia	Thailand	7	1219892	C	A	Missense Variant	Asn1487Lys	MSP1	PVP01_0728900	Merozoite surface protein 1	3.98343	4.16796
South East Asia	Thailand	7	1219898	A	T	Missense Variant	Gln1489His	MSP1	PVP01_0728900	Merozoite surface protein 1	-6.59456	10.3701
South East Asia	Thailand	7	1219899	A	G	Missense Variant	Asn1490Asp	MSP1	PVP01_0728900	Merozoite surface protein 1	4.01134	4.21914
South East Asia	Thailand	7	1219935	A	C	Missense Variant	Lys1502Gln	MSP1	PVP01_0728900	Merozoite surface protein 1	-6.01354	8.74109
South East Asia	Thailand	8	1293107	T	C	Missense Variant	Asn39Ser	PVP01_0829900	PVP01_0829900	Phosphoglycerate mutase, putative	-3.9683	4.14034
South East Asia	Thailand	9	1730807	A	G	Upstream Gene Variant	.		PVP01_0939900	RNA-binding protein, putative	-4.67673	5.53538
South East Asia	Thailand	10	270532	A	G	Upstream Gene Variant	.		PVP01_1005900	ATP-dependent RNA helicase DDX41, putative	4.39891	4.96338
South East Asia	Thailand	10	278397	A	G	Downstream Gene Variant	.		PVP01_1006300	Hsc70-interacting protein, putative	4.34213	4.85044
South East Asia	Thailand	10	281436	T	A	Downstream Gene Variant	.	HIP	PVP01_1006200	Conserved Plasmodium protein, unknown function, pseudogene	4.30819	4.78358
South East Asia	Thailand	10	284186	T	C	Missense Variant	Asn117Asp	PVP01_1006400	PVP01_1006400	Conserved Plasmodium protein, unknown function	4.43654	5.03898
South East Asia	Thailand	10	284213	T	C	Missense Variant	Thr108Ala	PVP01_1006400	PVP01_1006400	Conserved Plasmodium protein, unknown function	4.43654	5.03898
South East Asia	Thailand	10	319423	A	G	Missense Variant	Ser613Pro	PVP01_1007200	PVP01_1007200	Conserved Plasmodium protein, unknown function, pseudogene	3.99436	4.18796
South East Asia	Thailand	10	375894	G	A	Missense Variant	Gly353Glu	PVP01_1008500	PVP01_1008500	Conserved protein, unknown function	4.0196	4.23436
South East Asia	Thailand	10	1373837	G	A	Synonymous Variant	Arg247Arg	IspE	PVP01_1031900	4-diphosphocytidyl-2-C-methyl-D-erythritol kinase, putative	-3.98119	4.16386
South East Asia	Thailand	11	940393	G	T	Missense Variant	Glu4250Asp	PVP01_1121400	PVP01_1121400	HECT domain-containing protein 1, putative	-4.12698	4.43467
South East Asia	Thailand	11	1223517	A	T	Upstream Gene Variant	.		PVP01_1127800	RAP protein, putative	-3.91586	4.04537
South East Asia	Thailand	11	1399446	C	A	Upstream Gene Variant	.		PVP01_1132600	TRAP-like protein, putative	-3.95385	4.11406
South East Asia	Thailand	11	1407689	A	C	Upstream Gene Variant	.		PVP01_1132700	Conserved Plasmodium protein, unknown function	4.39326	4.95208
South East Asia	Thailand	11	1690293	T	C	Synonymous Variant	Gln5037Gln	PVP01_1139900	PVP01_1139900	Nucleoporin NUP637, putative	-4.57349	5.31905
South East Asia	Thailand	12	788957	G	A	Missense Variant	Gly226Asp	PVP01_1219200	PVP01_1219200	Hypothetical protein	4.99738	6.23572
South East Asia	Thailand	12	1163739	G	A	Synonymous Variant	Leu52Leu	PVP01_1229100	PVP01_1229100	PUA domain-containing protein	-3.95546	4.11698
South East Asia	Thailand	13	394540	G	T	Upstream Gene Variant	.		PVP01_1308400	Telomere repeat-binding zinc finger protein, putative	-3.9175	4.04831
South East Asia	Thailand	13	755584	C	G	Missense Variant	Asp2232Glu	PVP01_1316100	PVP01_1316100	PHD finger protein PHD2, putative	-6.04196	8.81743
South East Asia	Thailand	13	802254	T	A	Missense Variant	Phe1136Tyr	LRR5	PVP01_1317100	Leucine-rich repeat protein	-4.81214	5.82588
South East Asia	Thailand	13	802280	T	C	Missense Variant	Tyr1145His	LRR5	PVP01_1317100	Leucine-rich repeat protein	-4.96662	6.16667
South East Asia	Thailand	13	802926	T	G	Missense Variant	Cys1243Gly	LRR5	PVP01_1317100	Leucine-rich repeat protein	-4.40928	4.98416
South East Asia	Thailand	13	841617	G	A	Synonymous Variant	Val755Val	PVP01_1318100	PVP01_1318100	Large subunit GTPase 1, putative	-4.72508	5.63823
South East Asia	Thailand	13	841634	G	A	Missense Variant	Pro750Ser	PVP01_1318100	PVP01_1318100	Large subunit GTPase 1, putative	-4.44263	5.05126
South East Asia	Thailand	13	944686	T	G	Missense Variant	Asp277Ala	PVP01_1320900	PVP01_1320900	Protein kinase, putative	4.11649	4.41489
South East Asia	Thailand	14	56780	T	C	Missense Variant	Lys1082Arg	PVP01_1401400	PVP01_1401400	Cytoadherence linked asexual protein, CLAG, putative	-6.63298	10.4828
South East Asia	Thailand	14	810846	T	C	Synonymous Variant	Glu85Glu	PVP01_1418400	PVP01_1418400	Conserved protein, unknown function	4.3994	4.96436
South East Asia	Thailand	14	817182	G	C	Upstream Gene Variant	.		PVP01_1418600	Conserved Plasmodium protein, unknown function	4.61552	5.40659
South East Asia	Thailand	14	1145143	C	T	Upstream Gene Variant	.		PVP01_1426900	Conserved protein, unknown function	-3.95271	4.11198
South East Asia	Thailand	14	1175202	C	A	Upstream Gene Variant	.		PVP01_1427500	U1 small nuclear ribonucleoprotein C, putative	-4.57068	5.31323
South East Asia	Thailand	14	1187673	C	T	Synonymous Variant	Asn72Asn	PVP01_1427800	PVP01_1427800	Karyopherin alpha, putative	-4.25308	4.67603
South East Asia	Thailand	14	1189332	C	T	Upstream Gene Variant	.		PVP01_1427900	Sporozoite surface protein 3, putative	-4.95963	6.15103
South East Asia	Thailand	14	1189638	T	C	Upstream Gene Variant	.		PVP01_1427900	Sporozoite surface protein 3, putative	-4.83612	5.87812
South East Asia	Thailand	14	1229052	T	C	Missense Variant	Leu991Pro	PVP01_1428700	PVP01_1428700	Protein MAP1, putative	-3.93483	4.07958
South East Asia	Thailand	14	1449451	C	T	Upstream Gene Variant	.		PVP01_1433800	Thioredoxin peroxidase 2, putative	-4.16549	4.50768
South East Asia	Thailand	14	1456408	G	T	Synonymous Variant	Ala906Ala	PVP01_1433900	PVP01_1433900	SUN domain-containing protein, putative	-4.4488	5.06373
South East Asia	Thailand	14	1458068	C	T	Synonymous Variant	Cys221Cys	CYP32	PVP01_1434000	Peptidyl-prolyl cis-trans isomerase, putative	-4.40616	4.97791
South East Asia	Thailand	14	1468197	G	T	Missense Variant	Ser900Arg	PVP01_1434500	PVP01_1434500	Conserved Plasmodium protein, unknown function	-4.02379	4.24209
South East Asia	Thailand	14	1479580	C	G	Missense Variant	Ile514Met	PVP01_1434800	PVP01_1434800	Serine--tRNA ligase, putative	-3.99611	4.19116
South East Asia	Thailand	14	1484691	A	C	Upstream Gene Variant	.		PVP01_1435200	Conserved Plasmodium protein, unknown function	3.91988	4.0526
South East Asia	Thailand	14	1492766	G	A	Upstream Gene Variant	.		PVP01_1435300	Male development gene 1, putative	-4.08447	4.3548
South East Asia	Thailand	14	1847077	G	C	Upstream Gene Variant	.		PVP01_1442500	Polyadenylate-binding protein 1, putative	4.11893	4.41949
South East Asia	Thailand	14	1960672	T	C	Missense Variant	Leu10Pro	K1	PVP01_1445400	Potassium channel K1, putative	3.90919	4.03337
South East Asia	Thailand	14	2654227	G	C	Upstream Gene Variant	.		PVP01_1461300	RNA polymerase II transcription factor B subunit 2, putative	-4.15708	4.49169
South East Asia	Thailand	14	2657094	T	C	Upstream Gene Variant	.		PVP01_1461300	RNA polymerase II transcription factor B subunit 2, putative	-4.25071	4.67143
South East Asia	Thailand	14	2862027	G	C	Missense Variant	Ala1994Gly	G377	PVP01_1467200	Osmiophilic body protein G377, putative	-4.06926	4.32639
South East Asia	Thailand	14	2870450	C	T	Upstream Gene Variant	.		PVP01_1467200	Osmiophilic body protein G377, putative	-4.84381	5.89492
South East Asia	Thailand	14	2879837	C	A	Upstream Gene Variant	.		PVP01_1467500	Conserved Plasmodium protein, unknown function	-5.68924	7.89413
South East Asia	Thailand	14	2882817	T	C	Upstream Gene Variant	.		PVP01_1467600	AP-3 complex subunit sigma, putative	-4.10612	4.39538
South East Asia	Thailand	14	2882942	T	G	Upstream Gene Variant	.		PVP01_1467600	AP-3 complex subunit sigma, putative	-4.1057	4.39459
South East Asia	Thailand	14	2892346	C	T	Downstream Gene Variant	.	PVP01_1467900	PVP01_1467800	Transcription initiation factor IIA subunit 2, putative	4.00867	4.21423
South East Asia	Thailand	14	2893027	C	A	Synonymous Variant	Pro285Pro	PVP01_1467900	PVP01_1467900	DNA repair protein rhp16, putative	4.49187	5.15119
South East Asia	Thailand	14	2896397	A	C	Synonymous Variant	Arg1409Arg	PVP01_1467900	PVP01_1467900	DNA repair protein rhp16, putative	5.92644	8.50924
South East Asia	Thailand	14	2897149	A	G	Downstream Gene Variant	.		PVP01_1467900	DNA repair protein rhp16, putative	4.77259	5.74023
South East Asia	Thailand	14	2900654	A	G	Upstream Gene Variant	.		PVP01_1468000	WD repeat-containing protein, putative	4.19623	4.5664
South East Asia	Thailand	14	2905414	G	T	Missense Variant	Ala7Ser	PVP01_1468200	PVP01_1468200	Conserved Plasmodium protein, unknown function	5.29667	6.92836
South East Asia	Thailand	14	2906043	C	T	Missense Variant	Thr77Ile	PVP01_1468200	PVP01_1468200	Conserved Plasmodium protein, unknown function	5.49127	7.39896
South East Asia	Thailand	14	2906054	T	A	Missense Variant	Leu81Ile	PVP01_1468200	PVP01_1468200	Conserved Plasmodium protein, unknown function	5.49127	7.39896
South East Asia	Thailand	14	2906268	G	A	Missense Variant	Gly97Arg	PVP01_1468200	PVP01_1468200	Conserved Plasmodium protein, unknown function	5.4719	7.35142
South East Asia	Thailand	14	2916214	C	T	Upstream Gene Variant	.		PVP01_1468400	Thymidylate kinase, putative	4.33835	4.84298
South East Asia	Thailand	14	2918581	T	A	Upstream Gene Variant	.		PVP01_1468500	Conserved Plasmodium protein, unknown function	4.2933	4.7544
South East Asia	Thailand	14	2919107	A	C	Upstream Gene Variant	.		PVP01_1468500	Conserved Plasmodium protein, unknown function	4.89338	6.00384
South East Asia	Thailand	14	2922464	G	A	Missense Variant	Gly527Glu	PVP01_1468700	PVP01_1468700	Conserved Plasmodium protein, unknown function	4.0154	4.22661
South East Asia	Thailand	14	2930961	C	T	Upstream Gene Variant	.		PVP01_1468900	Conserved Plasmodium protein, unknown function	4.43575	5.03738
South East Asia	Thailand	14	2931509	A	C	Upstream Gene Variant	.		PVP01_1468900	Conserved Plasmodium protein, unknown function	4.51657	5.2017
South East Asia	Thailand	14	2948580	T	C	Upstream Gene Variant	.		PVP01_1469300	Conserved Plasmodium protein, unknown function	-5.07971	6.4225
South East Asia	Thailand	14	3008704	G	A	Upstream Gene Variant	.		PVP01_1470200	Plasmodium exported protein, unknown function	4.06052	4.31013
South East Asia	Thailand	14	3008713	A	T	Upstream Gene Variant	.		PVP01_1470200	Plasmodium exported protein, unknown function	3.97096	4.14519
South East Asia	Thailand	14	3008899	T	G	Upstream Gene Variant	.		PVP01_1470200	Plasmodium exported protein, unknown function	5.43792	7.26836
South East Asia	Thailand	14	3008965	T	A	Upstream Gene Variant	.		PVP01_1470200	Plasmodium exported protein, unknown function	5.2655	6.85448
South East Asia	Thailand	14	3009004	T	G	Upstream Gene Variant	.		PVP01_1470200	Plasmodium exported protein, unknown function	4.13839	4.45624
South East Asia	Thailand	14	3009060	T	G	Upstream Gene Variant	.		PVP01_1470200	Plasmodium exported protein, unknown function	5.0585	6.37411
South East Asia	Thailand	14	3009162	T	G	Upstream Gene Variant	.		PVP01_1470200	Plasmodium exported protein, unknown function	4.22643	4.62447
South East Asia	Thailand	14	3009225	T	G	Upstream Gene Variant	.		PVP01_1470200	Plasmodium exported protein, unknown function	4.45885	5.08406
South East Asia	Thailand	14	3009228	T	A	Upstream Gene Variant	.		PVP01_1470200	Plasmodium exported protein, unknown function	4.29425	4.75625
South East Asia	Thailand	14	3009300	A	T	Upstream Gene Variant	.		PVP01_1470200	Plasmodium exported protein, unknown function	3.94193	4.09243
South East Asia	Thailand	14	3009308	A	T	Upstream Gene Variant	.		PVP01_1470200	Plasmodium exported protein, unknown function	3.94193	4.09243
South East Asia	Thailand	14	3009309	A	T	Upstream Gene Variant	.		PVP01_1470200	Plasmodium exported protein, unknown function	6.48966	10.0653
South East Asia	Thailand	14	3009310	T	A	Upstream Gene Variant	.		PVP01_1470200	Plasmodium exported protein, unknown function	4.36243	4.89068
South East Asia	Thailand	14	3009317	A	C	Upstream Gene Variant	.		PVP01_1470200	Plasmodium exported protein, unknown function	4.36243	4.89068
South East Asia	Thailand	14	3009465	A	G	Missense Variant	Val299Ala	PVP01_1470400	PVP01_1470400	Plasmodium exported protein, unknown function	5.18398	6.66313
South East Asia	Thailand	14	3009478	T	G	Synonymous Variant	Arg295Arg	PVP01_1470400	PVP01_1470400	Plasmodium exported protein, unknown function	4.73035	5.64949
South East Asia	Thailand	14	3009530	C	A	Synonymous Variant	Val277Val	PVP01_1470400	PVP01_1470400	Plasmodium exported protein, unknown function	3.9295	4.06996
South East Asia	Thailand	14	3009670	G	A	Missense Variant	His231Tyr	PVP01_1470400	PVP01_1470400	Plasmodium exported protein, unknown function	5.00286	6.24806
South East Asia	Thailand	14	3009707	A	T	Synonymous Variant	Arg218Arg	PVP01_1470400	PVP01_1470400	Plasmodium exported protein, unknown function	5.49912	7.41828
South East Asia	Thailand	14	3009865	C	A	Missense Variant	Ala166Ser	PVP01_1470400	PVP01_1470400	Plasmodium exported protein, unknown function	5.52963	7.49363
South East Asia	Thailand	14	3010003	T	G	Missense Variant	Lys120Gln	PVP01_1470400	PVP01_1470400	Plasmodium exported protein, unknown function	4.70015	5.58508
South East Asia	Thailand	14	3010050	T	A	Missense Variant	Tyr104Phe	PVP01_1470400	PVP01_1470400	Plasmodium exported protein, unknown function	4.83252	5.87026
South East Asia	Thailand	14	3010081	C	G	Missense Variant	Val94Leu	PVP01_1470400	PVP01_1470400	Plasmodium exported protein, unknown function	6.00656	8.7224
South East Asia	Thailand	14	3010177	G	A	Missense Variant	His62Tyr	PVP01_1470400	PVP01_1470400	Plasmodium exported protein, unknown function	6.00507	8.71841
South East Asia	Thailand	14	3010188	C	T	Missense Variant	Ser58Asn	PVP01_1470400	PVP01_1470400	Plasmodium exported protein, unknown function	4.6129	5.40111
South East Asia	Thailand	14	3010491	A	G	Synonymous Variant	Leu12Leu	PVP01_1470400	PVP01_1470400	Plasmodium exported protein, unknown function	4.28581	4.73976
South East Asia	Thailand	14	3010494	C	T	Missense Variant	Ala11Thr	PVP01_1470400	PVP01_1470400	Plasmodium exported protein, unknown function	4.28581	4.73976
South East Asia	Thailand	14	3010504	T	C	Synonymous Variant	Thr7Thr	PVP01_1470400	PVP01_1470400	Plasmodium exported protein, unknown function	4.28581	4.73976
South East Asia	Thailand	14	3010530	C	T	Upstream Gene Variant	.		PVP01_1470400	Plasmodium exported protein, unknown function	5.03474	6.32012
South East Asia	Thailand	14	3010542	A	T	Upstream Gene Variant	.		PVP01_1470400	Plasmodium exported protein, unknown function	4.38223	4.93006
South East Asia	Thailand	14	3010544	A	T	Upstream Gene Variant	.		PVP01_1470400	Plasmodium exported protein, unknown function	4.38223	4.93006
South East Asia	Thailand	14	3010585	C	T	Upstream Gene Variant	.		PVP01_1470400	Plasmodium exported protein, unknown function	4.2973	4.76222
South East Asia	Thailand	14	3010655	G	A	Upstream Gene Variant	.		PVP01_1470400	Plasmodium exported protein, unknown function	4.50657	5.18123
South East Asia	Thailand	14	3010737	G	A	Upstream Gene Variant	.		PVP01_1470400	Plasmodium exported protein, unknown function	5.29984	6.93591
South East Asia	Thailand	14	3010767	G	A	Upstream Gene Variant	.		PVP01_1470400	Plasmodium exported protein, unknown function	4.65432	5.48806
South East Asia	Thailand	14	3010807	A	C	Upstream Gene Variant	.		PVP01_1470400	Plasmodium exported protein, unknown function	4.58927	5.35184
South East Asia	Thailand	14	3010824	G	A	Upstream Gene Variant	.		PVP01_1470400	Plasmodium exported protein, unknown function	5.38489	7.13973
South East Asia	Thailand	14	3010839	T	A	Upstream Gene Variant	.		PVP01_1470400	Plasmodium exported protein, unknown function	4.19662	4.56715
South East Asia	Thailand	14	3011010	T	A	Upstream Gene Variant	.		PVP01_1470400	Plasmodium exported protein, unknown function	4.23198	4.63519
South East Asia	Thailand	14	3011024	G	A	Upstream Gene Variant	.		PVP01_1470400	Plasmodium exported protein, unknown function	4.23198	4.63519
South East Asia	Thailand	14	3011033	G	C	Upstream Gene Variant	.		PVP01_1470400	Plasmodium exported protein, unknown function	4.30274	4.77289
South East Asia	Thailand	14	3011051	C	T	Upstream Gene Variant	.		PVP01_1470400	Plasmodium exported protein, unknown function	4.29046	4.74884
South East Asia	Thailand	14	3011314	T	C	Upstream Gene Variant	.		PVP01_1470400	Plasmodium exported protein, unknown function	4.70597	5.59745
South East Asia	Thailand	14	3011460	A	C	Upstream Gene Variant	.		PVP01_1470400	Plasmodium exported protein, unknown function	4.75403	5.70026
South East Asia	Thailand	14	3011470	T	A	Upstream Gene Variant	.		PVP01_1470400	Plasmodium exported protein, unknown function	4.57495	5.32209
South East Asia	Thailand	14	3011518	C	T	Upstream Gene Variant	.		PVP01_1470400	Plasmodium exported protein, unknown function	4.40974	4.98508
South East Asia	Thailand	14	3011575	G	A	Upstream Gene Variant	.		PVP01_1470400	Plasmodium exported protein, unknown function	4.62339	5.42307
South East Asia	Thailand	14	3011828	A	G	Upstream Gene Variant	.		PVP01_1470400	Plasmodium exported protein, unknown function	3.91647	4.04646
South East Asia	Thailand	14	3011857	C	A	Upstream Gene Variant	.		PVP01_1470400	Plasmodium exported protein, unknown function	3.95371	4.1138
South East Asia	Thailand	14	3011903	G	T	Upstream Gene Variant	.		PVP01_1470400	Plasmodium exported protein, unknown function	4.23272	4.63662
South East Asia	Thailand	14	3011919	A	C	Upstream Gene Variant	.		PVP01_1470400	Plasmodium exported protein, unknown function	4.14997	4.47819
South East Asia	Thailand	14	3011922	C	G	Upstream Gene Variant	.		PVP01_1470400	Plasmodium exported protein, unknown function	3.93869	4.08657
South East Asia	Thailand	14	3012175	T	G	Upstream Gene Variant	.		PVP01_1470400	Plasmodium exported protein, unknown function	4.28928	4.74653
South East Asia	Thailand	14	3012289	G	A	Upstream Gene Variant	.		PVP01_1470400	Plasmodium exported protein, unknown function	4.84948	5.90732
South East Asia	Thailand	14	3012301	C	A	Upstream Gene Variant	.		PVP01_1470400	Plasmodium exported protein, unknown function	5.16862	6.6274
South East Asia	Thailand	14	3012661	C	A	Upstream Gene Variant	.		PVP01_1470400	Plasmodium exported protein, unknown function	4.75088	5.69351
South East Asia	Thailand	14	3012663	C	T	Upstream Gene Variant	.		PVP01_1470400	Plasmodium exported protein, unknown function	6.20036	9.24924
South East Asia	Thailand	14	3012824	C	T	Upstream Gene Variant	.		PVP01_1470400	Plasmodium exported protein, unknown function	5.50283	7.42743
South East Asia	Thailand	14	3012829	T	C	Upstream Gene Variant	.		PVP01_1470400	Plasmodium exported protein, unknown function	5.26425	6.85152
South East Asia	Vietnam	2	176756	T	C	Synonymous Variant	Lys87Lys	PVP01_0203400	PVP01_0203400	Eukaryotic translation initiation factor 4E, putative	-4.07781	4.34236
South East Asia	Vietnam	4	671630	T	C	Synonymous Variant	Glu1023Glu	PVP01_0416500	PVP01_0416500	Conserved Plasmodium protein, unknown function	4.14261	4.46424
South East Asia	Vietnam	4	762787	A	C	Missense Variant	Asp101Ala	MSP5	PVP01_0418400	Merozoite surface protein 5	-6.50447	10.1081
South East Asia	Vietnam	4	762875	G	T	Missense Variant	Glu130Asp	MSP5	PVP01_0418400	Merozoite surface protein 5	5.16732	6.62438
South East Asia	Vietnam	4	762891	G	A	Missense Variant	Ala136Thr	MSP5	PVP01_0418400	Merozoite surface protein 5	-4.91192	6.04486
South East Asia	Vietnam	4	762892	C	A	Missense Variant	Ala136Glu	MSP5	PVP01_0418400	Merozoite surface protein 5	-4.91192	6.04486
South East Asia	Vietnam	4	762903	A	G	Missense Variant	Lys140Glu	MSP5	PVP01_0418400	Merozoite surface protein 5	-5.51428	7.45566
South East Asia	Vietnam	4	762939	A	T	Missense Variant	Met152Leu	MSP5	PVP01_0418400	Merozoite surface protein 5	4.33578	4.83791
South East Asia	Vietnam	6	829655	A	G	Missense Variant	Lys335Glu	PVP01_0620400	PVP01_0620400	Merozoite surface protein, putative	-5.47252	7.35293
South East Asia	Vietnam	6	829784	C	G	Missense Variant	Pro378Ala	PVP01_0620400	PVP01_0620400	Merozoite surface protein, putative	4.23246	4.6361
South East Asia	Vietnam	6	972529	A	T	Missense Variant	Lys217Asn	PVP01_0623600	PVP01_0623600	PIR protein	4.79578	5.79036
South East Asia	Vietnam	7	832371	T	G	Missense Variant	Ile1576Arg	PVP01_0718800	PVP01_0718800	Conserved Plasmodium protein, unknown function	4.33424	4.83486
South East Asia	Vietnam	7	1216265	C	G	Missense Variant	Ile278Met	MSP1	PVP01_0728900	Merozoite surface protein 1	6.05025	8.83976
South East Asia	Vietnam	7	1216440	A	G	Missense Variant	Asn337Asp	MSP1	PVP01_0728900	Merozoite surface protein 1	4.67057	5.52235
South East Asia	Vietnam	7	1216444	T	A	Missense Variant	Val338Glu	MSP1	PVP01_0728900	Merozoite surface protein 1	4.711	5.60817
South East Asia	Vietnam	7	1216453	A	C	Missense Variant	Glu341Ala	MSP1	PVP01_0728900	Merozoite surface protein 1	4.57688	5.32609
South East Asia	Vietnam	7	1217958	A	G	Missense Variant	Lys843Glu	MSP1	PVP01_0728900	Merozoite surface protein 1	-4.26623	4.70158
South East Asia	Vietnam	7	1217960	A	C	Missense Variant	Lys843Asn	MSP1	PVP01_0728900	Merozoite surface protein 1	-4.26623	4.70158
South East Asia	Vietnam	7	1217964	G	A	Missense Variant	Glu845Lys	MSP1	PVP01_0728900	Merozoite surface protein 1	-4.26623	4.70158
South East Asia	Vietnam	7	1217966	G	A	Synonymous Variant	Glu845Glu	MSP1	PVP01_0728900	Merozoite surface protein 1	-4.26623	4.70158
South East Asia	Vietnam	7	1217973	G	A	Missense Variant	Asp848Asn	MSP1	PVP01_0728900	Merozoite surface protein 1	-4.26623	4.70158
South East Asia	Vietnam	7	1217975	T	A	Missense Variant	Asp848Glu	MSP1	PVP01_0728900	Merozoite surface protein 1	-4.26623	4.70158
South East Asia	Vietnam	7	1217976	C	G	Missense Variant	Gln849Glu	MSP1	PVP01_0728900	Merozoite surface protein 1	-4.26623	4.70158
South East Asia	Vietnam	7	1217982	A	G	Missense Variant	Lys851Glu	MSP1	PVP01_0728900	Merozoite surface protein 1	-4.26623	4.70158
South East Asia	Vietnam	7	1218000	C	A	Missense Variant	Gln857Lys	MSP1	PVP01_0728900	Merozoite surface protein 1	-4.26623	4.70158
South East Asia	Vietnam	7	1218004	A	C	Missense Variant	Asn858Thr	MSP1	PVP01_0728900	Merozoite surface protein 1	-4.26623	4.70158
South East Asia	Vietnam	7	1218168	A	G	Missense Variant	Asn913Asp	MSP1	PVP01_0728900	Merozoite surface protein 1	4.62847	5.4337
South East Asia	Vietnam	7	1218912	T	A	Missense Variant	Leu1161Met	MSP1	PVP01_0728900	Merozoite surface protein 1	4.49468	5.15692
South East Asia	Vietnam	7	1219861	C	A	Missense Variant	Ala1477Glu	MSP1	PVP01_0728900	Merozoite surface protein 1	-4.81427	5.83051
South East Asia	Vietnam	7	1219866	A	G	Missense Variant	Ile1479Val	MSP1	PVP01_0728900	Merozoite surface protein 1	-4.65311	5.4855
South East Asia	Vietnam	7	1219894	C	A	Missense Variant	Thr1488Lys	MSP1	PVP01_0728900	Merozoite surface protein 1	-5.26265	6.84773
South East Asia	Vietnam	7	1219895	A	G	Synonymous Variant	Thr1488Thr	MSP1	PVP01_0728900	Merozoite surface protein 1	-5.26265	6.84773
South East Asia	Vietnam	7	1219917	A	T	Missense Variant	Ile1496Leu	MSP1	PVP01_0728900	Merozoite surface protein 1	-4.51314	5.19467
South East Asia	Vietnam	8	30005	T	C	Synonymous Variant	Ala431Ala	PVP01_0800600	PVP01_0800600	PIR protein	3.89773	4.01279
South East Asia	Vietnam	9	1727719	C	T	Upstream Gene Variant	.		PVP01_0939800	WD repeat-containing protein, putative	-3.97726	4.15668
South East Asia	Vietnam	10	463155	C	T	Missense Variant	Thr28Ile	PVP01_1010400	PVP01_1010400	Dynein light chain Tctex-type, putative	-3.98706	4.17459
South East Asia	Vietnam	10	485653	T	A	Upstream Gene Variant	.		PVP01_1010900	ABC transporter B family member 1, putative, multidrug resistance protein 1, putative	4.38313	4.93186
South East Asia	Vietnam	10	489390	A	C	Missense Variant	His1250Gln	PVP01_1011000	PVP01_1011000	Zinc finger protein, putative	4.55681	5.28452
South East Asia	Vietnam	10	494193	T	G	Upstream Gene Variant	.		PVP01_1011000	Zinc finger protein, putative	4.45677	5.07986
South East Asia	Vietnam	10	496675	T	C	Upstream Gene Variant	.		PVP01_1011000	Zinc finger protein, putative	4.39424	4.95404
South East Asia	Vietnam	12	2547394	C	T	Missense Variant	Gly75Asp	PVP01_1261700	PVP01_1261700	Ribosomal protein S29, mitochondrial, putative	3.98496	4.17075
South East Asia	Vietnam	13	1657455	C	T	Upstream Gene Variant	.		PVP01_1338300	Eukaryotic translation initiation factor 2 subunit gamma, putative	4.1687	4.51379
South East Asia	Vietnam	13	1716173	C	T	Upstream Gene Variant	.		PVP01_1339300	Histidine phosphatase, putative	3.89397	4.00604
South East Asia	Vietnam	14	57368	T	A	Downstream Gene Variant	.	PVP01_1401400	PVP01_1401300	Plasmodium exported protein, unknown function	5.53281	7.50148
South East Asia	Vietnam	14	797285	A	G	Upstream Gene Variant	.		PVP01_1418100	AP2 domain transcription factor AP2-FG, putative	-4.86959	5.95143
South East Asia	Vietnam	14	803187	T	C	Missense Variant	Val1919Ala	ApiAP2	PVP01_1418100	AP2 domain transcription factor AP2-FG, putative	-5.43029	7.24979
South East Asia	Vietnam	14	809522	A	C	Missense Variant	Glu89Ala	PVP01_1418300	PVP01_1418300	Zinc finger protein, putative	-4.91373	6.04886
South East Asia	Vietnam	14	813041	A	T	Missense Variant	Asn381Ile	PVP01_1418500	PVP01_1418500	Conserved Plasmodium protein, unknown function	-5.09449	6.45633
South East Asia	Vietnam	14	813191	C	T	Missense Variant	Asn381Ile	PVP01_1418500	PVP01_1418500	Conserved Plasmodium protein, unknown function	-5.67071	7.84708
South East Asia	Vietnam	14	817182	G	C	Upstream Gene Variant	.		PVP01_1418600	Conserved Plasmodium protein, unknown function	3.91931	4.05158
South East Asia	Vietnam	14	823518	T	C	Synonymous Variant	Val53Val	PVP01_1418900	PVP01_1418900	Conserved protein, unknown function	-4.94239	6.11255
South East Asia	Vietnam	14	826313	A	C	Missense Variant	Ser147Ala	PVP01_1419000	PVP01_1419000	Ferredoxin, putative	3.97382	4.1504
South East Asia	Vietnam	14	830721	T	A	Upstream Gene Variant	.		PVP01_1419000	Ferredoxin, putative	4.33739	4.84107
South East Asia	Vietnam	14	836295	C	T	Downstream Gene Variant	.		PVP01_1419200	Conserved Plasmodium protein, unknown function	-4.10124	4.38622
South East Asia	Vietnam	14	840644	A	T	Upstream Gene Variant	.		PVP01_1419300	Structural maintenance of chromosomes protein 2, putative	-4.06496	4.31839
South East Asia	Vietnam	14	2267159	T	C	Synonymous Variant	Tyr482Tyr	PVP01_1451800	PVP01_1451800	Homocysteine S-methyltransferase, putative	4.37644	4.91853
South East Asia	Vietnam	14	2298191	C	A	Upstream Gene Variant	.	PVP01_1452500	PVP01_1452400	DNA polymerase epsilon subunit B, putative	-4.14324	4.46542
South East Asia	Vietnam	14	3008704	G	A	Upstream Gene Variant	.		PVP01_1470200	Plasmodium exported protein, unknown function	4.26468	4.69856
South East Asia	Vietnam	14	3008899	T	G	Upstream Gene Variant	.		PVP01_1470200	Plasmodium exported protein, unknown function	5.02878	6.30661
South East Asia	Vietnam	14	3008965	T	A	Upstream Gene Variant	.		PVP01_1470200	Plasmodium exported protein, unknown function	5.03001	6.3094
South East Asia	Vietnam	14	3009309	A	T	Upstream Gene Variant	.		PVP01_1470200	Plasmodium exported protein, unknown function	4.25177	4.67349
South East Asia	Vietnam	14	3009465	A	G	Missense Variant	Val299Ala	PVP01_1470400	PVP01_1470400	Plasmodium exported protein, unknown function	3.91733	4.048
South East Asia	Vietnam	14	3009865	C	A	Missense Variant	Ala166Ser	PVP01_1470400	PVP01_1470400	Plasmodium exported protein, unknown function	4.24839	4.66693
South East Asia	Vietnam	14	3010003	T	G	Missense Variant	Lys120Gln	PVP01_1470400	PVP01_1470400	Plasmodium exported protein, unknown function	4.61208	5.39939
South East Asia	Vietnam	14	3010050	T	A	Missense Variant	Tyr104Phe	PVP01_1470400	PVP01_1470400	Plasmodium exported protein, unknown function	5.02147	6.29007
South East Asia	Vietnam	14	3010081	C	G	Missense Variant	Val94Leu	PVP01_1470400	PVP01_1470400	Plasmodium exported protein, unknown function	4.74196	5.67437
South East Asia	Vietnam	14	3010177	G	A	Missense Variant	His62Tyr	PVP01_1470400	PVP01_1470400	Plasmodium exported protein, unknown function	4.54027	5.2504
South East Asia	Vietnam	14	3010188	C	T	Missense Variant	Ser58Asn	PVP01_1470400	PVP01_1470400	Plasmodium exported protein, unknown function	4.39643	4.95843
South East Asia	Vietnam	14	3010491	A	G	Synonymous Variant	Leu12Leu	PVP01_1470400	PVP01_1470400	Plasmodium exported protein, unknown function	4.47853	5.12401
South East Asia	Vietnam	14	3010494	C	T	Missense Variant	Ala11Thr	PVP01_1470400	PVP01_1470400	Plasmodium exported protein, unknown function	4.47853	5.12401
South East Asia	Vietnam	14	3010504	T	C	Synonymous Variant	Thr7Thr	PVP01_1470400	PVP01_1470400	Plasmodium exported protein, unknown function	4.47853	5.12401
South East Asia	Vietnam	14	3010530	C	T	Upstream Gene Variant	.		PVP01_1470400	Plasmodium exported protein, unknown function	4.36345	4.8927
South East Asia	Vietnam	14	3010542	A	T	Upstream Gene Variant	.		PVP01_1470400	Plasmodium exported protein, unknown function	4.47784	5.12261
South East Asia	Vietnam	14	3010544	A	T	Upstream Gene Variant	.		PVP01_1470400	Plasmodium exported protein, unknown function	4.37525	4.91616
South East Asia	Vietnam	14	3010585	C	T	Upstream Gene Variant	.		PVP01_1470400	Plasmodium exported protein, unknown function	4.49074	5.14889
South East Asia	Vietnam	14	3010655	G	A	Upstream Gene Variant	.		PVP01_1470400	Plasmodium exported protein, unknown function	4.59173	5.35696
South East Asia	Vietnam	14	3010737	G	A	Upstream Gene Variant	.		PVP01_1470400	Plasmodium exported protein, unknown function	4.38357	4.93275
South East Asia	Vietnam	14	3011460	A	C	Upstream Gene Variant	.		PVP01_1470400	Plasmodium exported protein, unknown function	4.58226	5.33726
South East Asia	Vietnam	14	3011470	T	A	Upstream Gene Variant	.		PVP01_1470400	Plasmodium exported protein, unknown function	4.4968	5.16125
South East Asia	Vietnam	14	3011518	C	T	Upstream Gene Variant	.		PVP01_1470400	Plasmodium exported protein, unknown function	4.09302	4.3708
South East Asia	Vietnam	14	3011575	G	A	Upstream Gene Variant	.		PVP01_1470400	Plasmodium exported protein, unknown function	4.12921	4.43889
South East Asia	Vietnam	14	3011600	G	T	Upstream Gene Variant	.		PVP01_1470400	Plasmodium exported protein, unknown function	3.93841	4.08606
South East Asia	Vietnam	14	3011702	T	C	Upstream Gene Variant	.		PVP01_1470400	Plasmodium exported protein, unknown function	4.15815	4.49372
South East Asia	Vietnam	14	3011804	T	A	Upstream Gene Variant	.		PVP01_1470400	Plasmodium exported protein, unknown function	6.28978	9.49769
South East Asia	Vietnam	14	3011903	G	T	Upstream Gene Variant	.		PVP01_1470400	Plasmodium exported protein, unknown function	4.2728	4.71437
South East Asia	Vietnam	14	3011919	A	C	Upstream Gene Variant	.		PVP01_1470400	Plasmodium exported protein, unknown function	4.17088	4.51794
South East Asia	Vietnam	14	3011922	C	G	Upstream Gene Variant	.		PVP01_1470400	Plasmodium exported protein, unknown function	4.14816	4.47476
South East Asia	Vietnam	14	3011937	A	C	Upstream Gene Variant	.		PVP01_1470400	Plasmodium exported protein, unknown function	3.96411	4.13271
South East Asia	Vietnam	14	3011950	G	A	Upstream Gene Variant	.		PVP01_1470400	Plasmodium exported protein, unknown function	6.16445	9.15041
South East Asia	Vietnam	14	3012175	T	G	Upstream Gene Variant	.		PVP01_1470400	Plasmodium exported protein, unknown function	4.81703	5.83651
South East Asia	Vietnam	14	3012301	C	A	Upstream Gene Variant	.		PVP01_1470400	Plasmodium exported protein, unknown function	5.13372	6.54658
South East Asia	Vietnam	14	3012661	C	A	Upstream Gene Variant	.		PVP01_1470400	Plasmodium exported protein, unknown function	4.50481	5.17763
South East Asia	Vietnam	14	3012663	C	T	Upstream Gene Variant	.		PVP01_1470400	Plasmodium exported protein, unknown function	7.68389	13.8116
