# Supplementary material for: Genomic analysis of global Plasmodium vivax populations reveals insights into the evolution of drug resistance
Source: Nat Commun. 2024 Dec 30;15:10771. doi: 10.1038/s41467-024-54964-x (PMC11685768; doi:10.1038/s41467-024-54964-x)
Supplement: Supplementary file 13 — Supplementary Data 10 [file 41467_2024_54964_MOESM13_ESM.xlsx]

## Sheet: S10
S10: Top 1% Rsb Scores (Between-Population Statistic) Between Countries with N ≥ 10 Each. Loci in critical regions are defined here as SNPs in genes with a p value of P< 1 × 10−5 (two-sided test).
Comparison	Chromosome	Position	Ref	Alt	Effect	Mutation	Gene Name	Gene ID	Gene Product	Rsb	LogP Value
Afghanistan vs. Brazil	5	941019	T	A	Upstream Gene Variant	.	PVP01_0523200	PVP01_0523200	Plasmodium exported protein (PHIST), unknown function	-4.51281	5.19399
Afghanistan vs. Brazil	5	941019	T	A	Upstream Gene Variant	.	PVP01_0523200	PVP01_0523200	Plasmodium exported protein (PHIST), unknown function	4.51281	5.19399
Afghanistan vs. Brazil	5	941020	G	T	Upstream Gene Variant	.	PVP01_0523200	PVP01_0523200	Plasmodium exported protein (PHIST), unknown function	-4.51281	5.19399
Afghanistan vs. Brazil	5	941020	G	T	Upstream Gene Variant	.	PVP01_0523200	PVP01_0523200	Plasmodium exported protein (PHIST), unknown function	4.51281	5.19399
Afghanistan vs. Brazil	5	993528	G	A	Upstream Gene Variant	.	PVP01_0524500	PVP01_0524500	Plasmodium exported protein (PHIST), unknown function	-4.74105	5.6724
Afghanistan vs. Brazil	5	993528	G	A	Upstream Gene Variant	.	PVP01_0524500	PVP01_0524500	Plasmodium exported protein (PHIST), unknown function	4.74105	5.6724
Afghanistan vs. Brazil	5	997213	T	C	Upstream Gene Variant	.	PVP01_0524600	PVP01_0524600	Plasmodium exported protein (PHIST), unknown function	-4.74768	5.68664
Afghanistan vs. Brazil	5	997213	T	C	Upstream Gene Variant	.	PVP01_0524600	PVP01_0524600	Plasmodium exported protein (PHIST), unknown function	4.74768	5.68664
Afghanistan vs. Brazil	7	1216377	G	A	Missense Variant	Glu316Lys	MSP1	PVP01_0728900	Merozoite surface protein 1	-4.5544	5.27955
Afghanistan vs. Brazil	7	1216377	G	A	Missense Variant	Glu316Lys	MSP1	PVP01_0728900	Merozoite surface protein 1	4.5544	5.27955
Afghanistan vs. Brazil	14	3009706	A	G	Missense Variant	Phe219Leu	PVP01_1470400	PVP01_1470400	Plasmodium exported protein, unknown function	4.48312	5.13336
Afghanistan vs. Brazil	14	3009706	A	G	Missense Variant	Phe219Leu	PVP01_1470400	PVP01_1470400	Plasmodium exported protein, unknown function	-4.48312	5.13336
Afghanistan vs. Brazil	14	3010081	C	G	Missense Variant	Val94Leu	PVP01_1470400	PVP01_1470400	Plasmodium exported protein, unknown function	4.66819	5.51732
Afghanistan vs. Brazil	14	3010081	C	G	Missense Variant	Val94Leu	PVP01_1470400	PVP01_1470400	Plasmodium exported protein, unknown function	-4.66819	5.51732
Afghanistan vs. Brazil	14	3011931	G	T	Upstream Gene Variant	.	PVP01_1470400	PVP01_1470400	Plasmodium exported protein, unknown function	4.58056	5.33374
Afghanistan vs. Brazil	14	3011931	G	T	Upstream Gene Variant	.	PVP01_1470400	PVP01_1470400	Plasmodium exported protein, unknown function	-4.58056	5.33374
Afghanistan vs. Brazil	14	3012175	T	G	Upstream Gene Variant	.	PVP01_1470400	PVP01_1470400	Plasmodium exported protein, unknown function	4.59079	5.355
Afghanistan vs. Brazil	14	3012175	T	G	Upstream Gene Variant	.	PVP01_1470400	PVP01_1470400	Plasmodium exported protein, unknown function	-4.59079	5.355
Afghanistan vs. Brazil	14	3012448	T	A	Upstream Gene Variant	.	PVP01_1470400	PVP01_1470400	Plasmodium exported protein, unknown function	4.73773	5.66529
Afghanistan vs. Brazil	14	3012448	T	A	Upstream Gene Variant	.	PVP01_1470400	PVP01_1470400	Plasmodium exported protein, unknown function	-4.73773	5.66529
Afghanistan vs. Brazil	14	3012459	G	T	Upstream Gene Variant	.	PVP01_1470400	PVP01_1470400	Plasmodium exported protein, unknown function	4.89611	6.00988
Afghanistan vs. Brazil	14	3012459	G	T	Upstream Gene Variant	.	PVP01_1470400	PVP01_1470400	Plasmodium exported protein, unknown function	-4.89611	6.00988
Afghanistan vs. Cambodia	2	148634	A	T	Upstream Gene Variant	.	PVP01_0202700	PVP01_0202700	28S ribosomal RNA	-6.74066	10.8023
Afghanistan vs. Cambodia	2	148634	A	T	Upstream Gene Variant	.	PVP01_0202700	PVP01_0202700	28S ribosomal RNA	6.74066	10.8023
Afghanistan vs. Cambodia	2	148674	T	A	Upstream Gene Variant	.	PVP01_0202700	PVP01_0202700	28S ribosomal RNA	-5.2696	6.86416
Afghanistan vs. Cambodia	2	148674	T	A	Upstream Gene Variant	.	PVP01_0202700	PVP01_0202700	28S ribosomal RNA	5.2696	6.86416
Afghanistan vs. Cambodia	2	148807	A	T	Upstream Gene Variant	.	PVP01_0202700	PVP01_0202700	28S ribosomal RNA	-4.87834	5.9707
Afghanistan vs. Cambodia	2	148807	A	T	Upstream Gene Variant	.	PVP01_0202700	PVP01_0202700	28S ribosomal RNA	4.87834	5.9707
Afghanistan vs. Cambodia	2	148876	A	G	Upstream Gene Variant	.	PVP01_0202700	PVP01_0202700	28S ribosomal RNA	-5.60905	7.69157
Afghanistan vs. Cambodia	2	148876	A	G	Upstream Gene Variant	.	PVP01_0202700	PVP01_0202700	28S ribosomal RNA	5.60905	7.69157
Afghanistan vs. Cambodia	2	149203	G	T	Upstream Gene Variant	.	PVP01_0202700	PVP01_0202700	28S ribosomal RNA	-7.79918	14.2054
Afghanistan vs. Cambodia	2	149203	G	T	Upstream Gene Variant	.	PVP01_0202700	PVP01_0202700	28S ribosomal RNA	7.79918	14.2054
Afghanistan vs. Cambodia	2	149391	A	G	Upstream Gene Variant	.	PVP01_0202700	PVP01_0202700	28S ribosomal RNA	-5.31224	6.96542
Afghanistan vs. Cambodia	2	149391	A	G	Upstream Gene Variant	.	PVP01_0202700	PVP01_0202700	28S ribosomal RNA	5.31224	6.96542
Afghanistan vs. Cambodia	2	149426	T	C	Upstream Gene Variant	.	PVP01_0202700	PVP01_0202700	28S ribosomal RNA	-5.25368	6.82656
Afghanistan vs. Cambodia	2	149426	T	C	Upstream Gene Variant	.	PVP01_0202700	PVP01_0202700	28S ribosomal RNA	5.25368	6.82656
Afghanistan vs. Cambodia	2	149691	A	T	Upstream Gene Variant	.	PVP01_0202800	PVP01_0202800	5.8S ribosomal RNA	-7.28398	12.4893
Afghanistan vs. Cambodia	2	149691	A	T	Upstream Gene Variant	.	PVP01_0202800	PVP01_0202800	5.8S ribosomal RNA	7.28398	12.4893
Afghanistan vs. Cambodia	2	150263	T	G	Upstream Gene Variant	.	PVP01_0202800	PVP01_0202800	5.8S ribosomal RNA	-5.18376	6.66262
Afghanistan vs. Cambodia	2	150263	T	G	Upstream Gene Variant	.	PVP01_0202800	PVP01_0202800	5.8S ribosomal RNA	5.18376	6.66262
Afghanistan vs. Cambodia	2	151589	T	C	Upstream Gene Variant	.	PVP01_0202900	PVP01_0202900	18S ribosomal RNA	-5.07128	6.40324
Afghanistan vs. Cambodia	2	151589	T	C	Upstream Gene Variant	.	PVP01_0202900	PVP01_0202900	18S ribosomal RNA	5.07128	6.40324
Afghanistan vs. Cambodia	2	151849	G	A	Upstream Gene Variant	.	PVP01_0202900	PVP01_0202900	18S ribosomal RNA	-4.541	5.2519
Afghanistan vs. Cambodia	2	151849	G	A	Upstream Gene Variant	.	PVP01_0202900	PVP01_0202900	18S ribosomal RNA	4.541	5.2519
Afghanistan vs. Cambodia	2	152864	A	G	Upstream Gene Variant	.	PVP01_0202900	PVP01_0202900	18S ribosomal RNA	-5.26183	6.8458
Afghanistan vs. Cambodia	2	152864	A	G	Upstream Gene Variant	.	PVP01_0202900	PVP01_0202900	18S ribosomal RNA	5.26183	6.8458
Afghanistan vs. Cambodia	2	155228	T	G	Synonymous Variant	Ile1232Ile	MRP1	PVP01_0203000	ABC transporter C family member 1, putative, multidrug resistance-associated protein 1, putative	-4.98991	6.21891
Afghanistan vs. Cambodia	2	155228	T	G	Synonymous Variant	Ile1232Ile	MRP1	PVP01_0203000	ABC transporter C family member 1, putative, multidrug resistance-associated protein 1, putative	4.98991	6.21891
Afghanistan vs. Cambodia	2	212534	G	T	Downstream Gene Variant	.	PVP01_0204400	PVP01_0204400	Chromatin assembly factor 1 subunit C, putative	4.63036	5.43766
Afghanistan vs. Cambodia	2	212534	G	T	Downstream Gene Variant	.	PVP01_0204400	PVP01_0204400	Chromatin assembly factor 1 subunit C, putative	-4.63036	5.43766
Afghanistan vs. Cambodia	6	999567	A	G	Missense Variant	Asp185Gly	PVP01_0624100	PVP01_0624100	PIR protein	4.59493	5.36363
Afghanistan vs. Cambodia	6	999567	A	G	Missense Variant	Asp185Gly	PVP01_0624100	PVP01_0624100	PIR protein	-4.59493	5.36363
Afghanistan vs. Cambodia	11	1423431	C	G	Missense Variant	Asn545Lys	PVP01_1133300	PVP01_1133300	Conserved oligomeric Golgi complex subunit 4, putative	5.65057	7.7961
Afghanistan vs. Cambodia	11	1423431	C	G	Missense Variant	Asn545Lys	PVP01_1133300	PVP01_1133300	Conserved oligomeric Golgi complex subunit 4, putative	-5.65057	7.7961
Afghanistan vs. China	7	78377	T	A	Missense Variant	Glu525Asp	RBP1a	PVP01_0701200	Reticulocyte binding protein 1a	4.5524	5.27542
Afghanistan vs. China	7	78377	T	A	Missense Variant	Glu525Asp	RBP1a	PVP01_0701200	Reticulocyte binding protein 1a	-4.5524	5.27542
Afghanistan vs. China	7	78380	T	A	Missense Variant	Lys524Asn	RBP1a	PVP01_0701200	Reticulocyte binding protein 1a	5.01096	6.26633
Afghanistan vs. China	7	78380	T	A	Missense Variant	Lys524Asn	RBP1a	PVP01_0701200	Reticulocyte binding protein 1a	-5.01096	6.26633
Afghanistan vs. China	12	789433	G	A	Missense Variant	Gly385Ser	PVP01_1219200	PVP01_1219200	Hypothetical protein	-4.99816	6.23747
Afghanistan vs. China	12	789433	G	A	Missense Variant	Gly385Ser	PVP01_1219200	PVP01_1219200	Hypothetical protein	4.99816	6.23747
Afghanistan vs. China	6	829769	A	C	Missense Variant	Thr373Pro	PVP01_0620400	PVP01_0620400	Merozoite surface protein, putative	4.65202	5.4832
Afghanistan vs. China	6	829769	A	C	Missense Variant	Thr373Pro	PVP01_0620400	PVP01_0620400	Merozoite surface protein, putative	-4.65202	5.4832
Afghanistan vs. China	6	829788	A	T	Missense Variant	Lys379Ile	PVP01_0620400	PVP01_0620400	Merozoite surface protein, putative	4.52729	5.2237
Afghanistan vs. China	6	829788	A	T	Missense Variant	Lys379Ile	PVP01_0620400	PVP01_0620400	Merozoite surface protein, putative	-4.52729	5.2237
Afghanistan vs. China	6	829796	A	C	Missense Variant	Thr382Pro	PVP01_0620400	PVP01_0620400	Merozoite surface protein, putative	4.45642	5.07915
Afghanistan vs. China	6	829796	A	C	Missense Variant	Thr382Pro	PVP01_0620400	PVP01_0620400	Merozoite surface protein, putative	-4.45642	5.07915
Afghanistan vs. China	6	829797	C	T	Missense Variant	Thr382Met	PVP01_0620400	PVP01_0620400	Merozoite surface protein, putative	4.45642	5.07915
Afghanistan vs. China	6	829797	C	T	Missense Variant	Thr382Met	PVP01_0620400	PVP01_0620400	Merozoite surface protein, putative	-4.45642	5.07915
Afghanistan vs. China	6	829813	A	C	Missense Variant	Arg387Ser	PVP01_0620400	PVP01_0620400	Merozoite surface protein, putative	5.38131	7.1311
Afghanistan vs. China	6	829813	A	C	Missense Variant	Arg387Ser	PVP01_0620400	PVP01_0620400	Merozoite surface protein, putative	-5.38131	7.1311
Afghanistan vs. China	6	829818	C	A	Missense Variant	Pro389Gln	PVP01_0620400	PVP01_0620400	Merozoite surface protein, putative	5.41327	7.20841
Afghanistan vs. China	6	829818	C	A	Missense Variant	Pro389Gln	PVP01_0620400	PVP01_0620400	Merozoite surface protein, putative	-5.41327	7.20841
Afghanistan vs. China	6	829820	A	C	Missense Variant	Thr390Pro	PVP01_0620400	PVP01_0620400	Merozoite surface protein, putative	5.1373	6.55485
Afghanistan vs. China	6	829820	A	C	Missense Variant	Thr390Pro	PVP01_0620400	PVP01_0620400	Merozoite surface protein, putative	-5.1373	6.55485
Afghanistan vs. China	6	999524	T	C	Missense Variant	Tyr171His	PVP01_0624100	PVP01_0624100	PIR protein	5.62768	7.73839
Afghanistan vs. China	6	999524	T	C	Missense Variant	Tyr171His	PVP01_0624100	PVP01_0624100	PIR protein	-5.62768	7.73839
Afghanistan vs. China	6	999559	T	A	Missense Variant	Asp182Glu	PVP01_0624100	PVP01_0624100	PIR protein	5.62356	7.72801
Afghanistan vs. China	6	999559	T	A	Missense Variant	Asp182Glu	PVP01_0624100	PVP01_0624100	PIR protein	-5.62356	7.72801
Afghanistan vs. China	6	999560	G	A	Missense Variant	Asp183Asn	PVP01_0624100	PVP01_0624100	PIR protein	5.62356	7.72801
Afghanistan vs. China	6	999560	G	A	Missense Variant	Asp183Asn	PVP01_0624100	PVP01_0624100	PIR protein	-5.62356	7.72801
Afghanistan vs. China	6	999567	A	G	Missense Variant	Asp185Gly	PVP01_0624100	PVP01_0624100	PIR protein	6.33436	9.62283
Afghanistan vs. China	6	999567	A	G	Missense Variant	Asp185Gly	PVP01_0624100	PVP01_0624100	PIR protein	-6.33436	9.62283
Afghanistan vs. China	6	999569	T	C	Missense Variant	Phe186Leu	PVP01_0624100	PVP01_0624100	PIR protein	5.76867	8.09747
Afghanistan vs. China	6	999569	T	C	Missense Variant	Phe186Leu	PVP01_0624100	PVP01_0624100	PIR protein	-5.76867	8.09747
Afghanistan vs. China	6	999570	T	A	Missense Variant	Phe186Tyr	PVP01_0624100	PVP01_0624100	PIR protein	5.76867	8.09747
Afghanistan vs. China	6	999570	T	A	Missense Variant	Phe186Tyr	PVP01_0624100	PVP01_0624100	PIR protein	-5.76867	8.09747
Afghanistan vs. China	6	999573	C	A	Missense Variant	Ala187Asp	PVP01_0624100	PVP01_0624100	PIR protein	5.76867	8.09747
Afghanistan vs. China	6	999573	C	A	Missense Variant	Ala187Asp	PVP01_0624100	PVP01_0624100	PIR protein	-5.76867	8.09747
Afghanistan vs. China	6	999590	G	T	Missense Variant	Asp193Tyr	PVP01_0624100	PVP01_0624100	PIR protein	5.76867	8.09747
Afghanistan vs. China	6	999590	G	T	Missense Variant	Asp193Tyr	PVP01_0624100	PVP01_0624100	PIR protein	-5.76867	8.09747
Afghanistan vs. China	6	999595	C	A	Missense Variant	Asp194Glu	PVP01_0624100	PVP01_0624100	PIR protein	5.72672	7.98973
Afghanistan vs. China	6	999595	C	A	Missense Variant	Asp194Glu	PVP01_0624100	PVP01_0624100	PIR protein	-5.72672	7.98973
Afghanistan vs. China	6	999600	G	C	Missense Variant	Ser196Thr	PVP01_0624100	PVP01_0624100	PIR protein	5.72672	7.98973
Afghanistan vs. China	6	999600	G	C	Missense Variant	Ser196Thr	PVP01_0624100	PVP01_0624100	PIR protein	-5.72672	7.98973
Afghanistan vs. China	7	1216416	T	A	Missense Variant	Tyr329Asn	MSP1	PVP01_0728900	Merozoite surface protein 1	4.47424	5.1153
Afghanistan vs. China	7	1216416	T	A	Missense Variant	Tyr329Asn	MSP1	PVP01_0728900	Merozoite surface protein 1	-4.47424	5.1153
Afghanistan vs. China	7	1216431	A	C	Missense Variant	Asn334His	MSP1	PVP01_0728900	Merozoite surface protein 1	4.71412	5.61483
Afghanistan vs. China	7	1216431	A	C	Missense Variant	Asn334His	MSP1	PVP01_0728900	Merozoite surface protein 1	-4.71412	5.61483
Afghanistan vs. China	7	1216441	A	C	Missense Variant	Asn337Thr	MSP1	PVP01_0728900	Merozoite surface protein 1	4.84868	5.90557
Afghanistan vs. China	7	1216441	A	C	Missense Variant	Asn337Thr	MSP1	PVP01_0728900	Merozoite surface protein 1	-4.84868	5.90557
Afghanistan vs. China	14	2024721	G	A	Upstream Gene Variant	.	MSP9	PVP01_1446800	Merozoite surface protein 9	-4.42771	5.02118
Afghanistan vs. China	14	2024721	G	A	Upstream Gene Variant	.	MSP9	PVP01_1446800	Merozoite surface protein 9	4.42771	5.02118
Afghanistan vs. China	14	2040408	G	C	Upstream Gene Variant	.	PVP01_1447000	PVP01_1447000	WD repeat-containing protein, putative	-4.72005	5.62749
Afghanistan vs. China	14	2040408	G	C	Upstream Gene Variant	.	PVP01_1447000	PVP01_1447000	WD repeat-containing protein, putative	4.72005	5.62749
Afghanistan vs. China	14	2170456	G	A	Upstream Gene Variant	.	PRP2	PVP01_1449800	pre-mRNA-splicing factor ATP-dependent RNA helicase PRP2, putative	-4.45654	5.07939
Afghanistan vs. China	14	2170456	G	A	Upstream Gene Variant	.	PRP2	PVP01_1449800	pre-mRNA-splicing factor ATP-dependent RNA helicase PRP2, putative	4.45654	5.07939
Afghanistan vs. China	14	3012994	A	T	Upstream Gene Variant	.	PVP01_1470400	PVP01_1470400	Plasmodium exported protein, unknown function	4.4271	5.01997
Afghanistan vs. China	14	3012994	A	T	Upstream Gene Variant	.	PVP01_1470400	PVP01_1470400	Plasmodium exported protein, unknown function	-4.4271	5.01997
Afghanistan vs. China	14	3013036	G	T	Upstream Gene Variant	.	PVP01_1470400	PVP01_1470400	Plasmodium exported protein, unknown function	4.49349	5.1545
Afghanistan vs. China	14	3013036	G	T	Upstream Gene Variant	.	PVP01_1470400	PVP01_1470400	Plasmodium exported protein, unknown function	-4.49349	5.1545
Afghanistan vs. Eritrea	3	125282	C	A	Synonymous Variant	Leu2326Leu	PVP01_0302600	PVP01_0302600	Zinc finger protein, putative	-4.89042	5.99732
Afghanistan vs. Eritrea	3	125282	C	A	Synonymous Variant	Leu2326Leu	PVP01_0302600	PVP01_0302600	Zinc finger protein, putative	4.89042	5.99732
Afghanistan vs. Eritrea	3	125288	T	C	Synonymous Variant	Tyr2328Tyr	PVP01_0302600	PVP01_0302600	Zinc finger protein, putative	-4.59841	5.37086
Afghanistan vs. Eritrea	3	125288	T	C	Synonymous Variant	Tyr2328Tyr	PVP01_0302600	PVP01_0302600	Zinc finger protein, putative	4.59841	5.37086
Afghanistan vs. Eritrea	3	125304	C	T	Synonymous Variant	Leu2334Leu	PVP01_0302600	PVP01_0302600	Zinc finger protein, putative	-4.52658	5.22224
Afghanistan vs. Eritrea	3	125304	C	T	Synonymous Variant	Leu2334Leu	PVP01_0302600	PVP01_0302600	Zinc finger protein, putative	4.52658	5.22224
Afghanistan vs. Eritrea	3	125331	T	C	Synonymous Variant	Leu2343Leu	PVP01_0302600	PVP01_0302600	Zinc finger protein, putative	-4.44722	5.06054
Afghanistan vs. Eritrea	3	125331	T	C	Synonymous Variant	Leu2343Leu	PVP01_0302600	PVP01_0302600	Zinc finger protein, putative	4.44722	5.06054
Afghanistan vs. Eritrea	3	125370	C	T	Synonymous Variant	Leu2356Leu	PVP01_0302600	PVP01_0302600	Zinc finger protein, putative	-4.93684	6.10018
Afghanistan vs. Eritrea	3	125370	C	T	Synonymous Variant	Leu2356Leu	PVP01_0302600	PVP01_0302600	Zinc finger protein, putative	4.93684	6.10018
Afghanistan vs. Eritrea	3	125391	C	T	Synonymous Variant	Leu2363Leu	PVP01_0302600	PVP01_0302600	Zinc finger protein, putative	-4.96246	6.15735
Afghanistan vs. Eritrea	3	125391	C	T	Synonymous Variant	Leu2363Leu	PVP01_0302600	PVP01_0302600	Zinc finger protein, putative	4.96246	6.15735
Afghanistan vs. Eritrea	3	125480	A	G	Synonymous Variant	Arg2392Arg	PVP01_0302600	PVP01_0302600	Zinc finger protein, putative	-4.80026	5.80008
Afghanistan vs. Eritrea	3	125480	A	G	Synonymous Variant	Arg2392Arg	PVP01_0302600	PVP01_0302600	Zinc finger protein, putative	4.80026	5.80008
Afghanistan vs. Eritrea	3	251402	G	A	Synonymous Variant	Asp647Asp	LISP2	PVP01_0304700	Liver specific protein 2	4.42218	5.01005
Afghanistan vs. Eritrea	3	251402	G	A	Synonymous Variant	Asp647Asp	LISP2	PVP01_0304700	Liver specific protein 2	-4.42218	5.01005
Afghanistan vs. Eritrea	5	1091437	G	T	Synonymous Variant	Gly1908Gly	PVP01_0526800	PVP01_0526800	Conserved Plasmodium protein, unknown function	-4.85739	5.92467
Afghanistan vs. Eritrea	5	1091437	G	T	Synonymous Variant	Gly1908Gly	PVP01_0526800	PVP01_0526800	Conserved Plasmodium protein, unknown function	4.85739	5.92467
Afghanistan vs. Eritrea	5	1092958	C	T	Synonymous Variant	Leu2415Leu	PVP01_0526800	PVP01_0526800	Conserved Plasmodium protein, unknown function	-4.41933	5.00434
Afghanistan vs. Eritrea	5	1092958	C	T	Synonymous Variant	Leu2415Leu	PVP01_0526800	PVP01_0526800	Conserved Plasmodium protein, unknown function	4.41933	5.00434
Afghanistan vs. Eritrea	5	1093207	G	C	Synonymous Variant	Leu2498Leu	PVP01_0526800	PVP01_0526800	Conserved Plasmodium protein, unknown function	-5.32392	6.99331
Afghanistan vs. Eritrea	5	1093207	G	C	Synonymous Variant	Leu2498Leu	PVP01_0526800	PVP01_0526800	Conserved Plasmodium protein, unknown function	5.32392	6.99331
Afghanistan vs. Eritrea	5	1093327	G	T	Synonymous Variant	Gly2538Gly	PVP01_0526800	PVP01_0526800	Conserved Plasmodium protein, unknown function	-4.80239	5.80471
Afghanistan vs. Eritrea	5	1093327	G	T	Synonymous Variant	Gly2538Gly	PVP01_0526800	PVP01_0526800	Conserved Plasmodium protein, unknown function	4.80239	5.80471
Afghanistan vs. Eritrea	5	1093442	T	C	Synonymous Variant	Leu2577Leu	PVP01_0526800	PVP01_0526800	Conserved Plasmodium protein, unknown function	-4.89859	6.01536
Afghanistan vs. Eritrea	5	1093442	T	C	Synonymous Variant	Leu2577Leu	PVP01_0526800	PVP01_0526800	Conserved Plasmodium protein, unknown function	4.89859	6.01536
Afghanistan vs. Eritrea	5	1094140	C	A	Missense Variant	His2809Gln	PVP01_0526800	PVP01_0526800	Conserved Plasmodium protein, unknown function	-4.79097	5.77996
Afghanistan vs. Eritrea	5	1094140	C	A	Missense Variant	His2809Gln	PVP01_0526800	PVP01_0526800	Conserved Plasmodium protein, unknown function	4.79097	5.77996
Afghanistan vs. Eritrea	5	1094251	C	T	Synonymous Variant	Ser2846Ser	PVP01_0526800	PVP01_0526800	Conserved Plasmodium protein, unknown function	-4.43301	5.03186
Afghanistan vs. Eritrea	5	1094251	C	T	Synonymous Variant	Ser2846Ser	PVP01_0526800	PVP01_0526800	Conserved Plasmodium protein, unknown function	4.43301	5.03186
Afghanistan vs. Eritrea	5	1094478	G	T	Missense Variant	Cys2922Phe	PVP01_0526800	PVP01_0526800	Conserved Plasmodium protein, unknown function	-5.11425	6.5017
Afghanistan vs. Eritrea	5	1094478	G	T	Missense Variant	Cys2922Phe	PVP01_0526800	PVP01_0526800	Conserved Plasmodium protein, unknown function	5.11425	6.5017
Afghanistan vs. Eritrea	5	1095449	G	T	Missense Variant	Val3246Leu	PVP01_0526800	PVP01_0526800	Conserved Plasmodium protein, unknown function	-5.47912	7.36913
Afghanistan vs. Eritrea	5	1095449	G	T	Missense Variant	Val3246Leu	PVP01_0526800	PVP01_0526800	Conserved Plasmodium protein, unknown function	5.47912	7.36913
Afghanistan vs. Eritrea	5	1101059	C	T	Synonymous Variant	Leu5116Leu	PVP01_0526800	PVP01_0526800	Conserved Plasmodium protein, unknown function	-4.65931	5.49858
Afghanistan vs. Eritrea	5	1101059	C	T	Synonymous Variant	Leu5116Leu	PVP01_0526800	PVP01_0526800	Conserved Plasmodium protein, unknown function	4.65931	5.49858
Afghanistan vs. Eritrea	14	1231275	C	A	Downstream Gene Variant	.	PVP01_1428700	PVP01_1428700	Protein MAP1, putative	-4.54455	5.25923
Afghanistan vs. Eritrea	14	1231275	C	A	Downstream Gene Variant	.	PVP01_1428700	PVP01_1428700	Protein MAP1, putative	4.54455	5.25923
Afghanistan vs. Eritrea	14	1285009	C	T	Downstream Gene Variant	.	AQP2	PVP01_1429900	Aquaporin, putative	-4.49952	5.16681
Afghanistan vs. Eritrea	14	1285009	C	T	Downstream Gene Variant	.	AQP2	PVP01_1429900	Aquaporin, putative	4.49952	5.16681
Afghanistan vs. Ethiopia	10	453020	A	C	Upstream Gene Variant	.	PVP01_1010100	PVP01_1010100	Food vacuole resident transporter 1, putative	-4.67642	5.53474
Afghanistan vs. Ethiopia	10	453020	A	C	Upstream Gene Variant	.	PVP01_1010100	PVP01_1010100	Food vacuole resident transporter 1, putative	4.67642	5.53474
Afghanistan vs. Ethiopia	1	725994	C	T	Synonymous Variant	Gln1289Gln	PVP01_0116000	PVP01_0116000	Conserved Plasmodium protein, unknown function	-4.50696	5.18202
Afghanistan vs. Ethiopia	1	725994	C	T	Synonymous Variant	Gln1289Gln	PVP01_0116000	PVP01_0116000	Conserved Plasmodium protein, unknown function	4.50696	5.18202
Afghanistan vs. Ethiopia	4	762958	G	A	Missense Variant	Gly158Glu	MSP5	PVP01_0418400	Merozoite surface protein 5	-4.68213	5.54683
Afghanistan vs. Ethiopia	4	762958	G	A	Missense Variant	Gly158Glu	MSP5	PVP01_0418400	Merozoite surface protein 5	4.68213	5.54683
Afghanistan vs. Ethiopia	4	762960	G	A	Missense Variant	Glu159Lys	MSP5	PVP01_0418400	Merozoite surface protein 5	-4.5529	5.27645
Afghanistan vs. Ethiopia	4	762960	G	A	Missense Variant	Glu159Lys	MSP5	PVP01_0418400	Merozoite surface protein 5	4.5529	5.27645
Afghanistan vs. Ethiopia	4	762976	A	G	Missense Variant	Asp164Gly	MSP5	PVP01_0418400	Merozoite surface protein 5	-5.47388	7.35627
Afghanistan vs. Ethiopia	4	762976	A	G	Missense Variant	Asp164Gly	MSP5	PVP01_0418400	Merozoite surface protein 5	5.47388	7.35627
Afghanistan vs. Ethiopia	11	921653	G	C	Upstream Gene Variant	.	PK4	PVP01_1121300	Eukaryotic translation initiation factor 2-alpha kinase, putative	-4.66751	5.51588
Afghanistan vs. Ethiopia	11	921653	G	C	Upstream Gene Variant	.	PK4	PVP01_1121300	Eukaryotic translation initiation factor 2-alpha kinase, putative	4.66751	5.51588
Afghanistan vs. Ethiopia	7	1134509	C	A	Upstream Gene Variant	.	PSD	PVP01_0726400	Phosphatidylserine decarboxylase, putative	-5.43129	7.25221
Afghanistan vs. Ethiopia	7	1134509	C	A	Upstream Gene Variant	.	PSD	PVP01_0726400	Phosphatidylserine decarboxylase, putative	5.43129	7.25221
Afghanistan vs. India	6	122466	A	G	Missense Variant	Ile356Val	RPN5	PVP01_0603100	26S proteasome regulatory subunit p55, putative	-4.80798	5.81683
Afghanistan vs. India	6	122466	A	G	Missense Variant	Ile356Val	RPN5	PVP01_0603100	26S proteasome regulatory subunit p55, putative	4.80798	5.81683
Afghanistan vs. India	6	123587	T	G	Upstream Gene Variant	.	PVP01_0603000	PVP01_0603000	Conserved Plasmodium protein, unknown function	-5.10339	6.47676
Afghanistan vs. India	6	123587	T	G	Upstream Gene Variant	.	PVP01_0603000	PVP01_0603000	Conserved Plasmodium protein, unknown function	5.10339	6.47676
Afghanistan vs. India	6	127373	G	A	Missense Variant	Pro1879Leu	PPP8	PVP01_0603400	Pseudophosphatase PPP8, putative	-4.85699	5.92378
Afghanistan vs. India	6	127373	G	A	Missense Variant	Pro1879Leu	PPP8	PVP01_0603400	Pseudophosphatase PPP8, putative	4.85699	5.92378
Afghanistan vs. India	6	132421	C	T	Missense Variant	Met196Ile	PPP8	PVP01_0603400	Pseudophosphatase PPP8, putative	-4.49103	5.14948
Afghanistan vs. India	6	132421	C	T	Missense Variant	Met196Ile	PPP8	PVP01_0603400	Pseudophosphatase PPP8, putative	4.49103	5.14948
Afghanistan vs. India	6	133069	G	A	Upstream Gene Variant	.	PPP8	PVP01_0603400	Pseudophosphatase PPP8, putative	-5.31142	6.96348
Afghanistan vs. India	6	133069	G	A	Upstream Gene Variant	.	PPP8	PVP01_0603400	Pseudophosphatase PPP8, putative	5.31142	6.96348
Afghanistan vs. India	6	136641	A	G	Upstream Gene Variant	.	PPP8	PVP01_0603400	Pseudophosphatase PPP8, putative	-4.70148	5.58791
Afghanistan vs. India	6	136641	A	G	Upstream Gene Variant	.	PPP8	PVP01_0603400	Pseudophosphatase PPP8, putative	4.70148	5.58791
Afghanistan vs. India	6	136755	T	A	Upstream Gene Variant	.	PPP8	PVP01_0603400	Pseudophosphatase PPP8, putative	-4.84125	5.88932
Afghanistan vs. India	6	136755	T	A	Upstream Gene Variant	.	PPP8	PVP01_0603400	Pseudophosphatase PPP8, putative	4.84125	5.88932
Afghanistan vs. India	6	136786	A	C	Upstream Gene Variant	.	PPP8	PVP01_0603400	Pseudophosphatase PPP8, putative	-5.12292	6.52166
Afghanistan vs. India	6	136786	A	C	Upstream Gene Variant	.	PPP8	PVP01_0603400	Pseudophosphatase PPP8, putative	5.12292	6.52166
Afghanistan vs. India	6	156115	T	A	Missense Variant	Glu498Val	PVP01_0604100	PVP01_0604100	Conserved Plasmodium protein, unknown function	-4.97399	6.18316
Afghanistan vs. India	6	156115	T	A	Missense Variant	Glu498Val	PVP01_0604100	PVP01_0604100	Conserved Plasmodium protein, unknown function	4.97399	6.18316
Afghanistan vs. India	6	156180	G	T	Synonymous Variant	Gly476Gly	PVP01_0604100	PVP01_0604100	Conserved Plasmodium protein, unknown function	-6.09249	8.95403
Afghanistan vs. India	6	156180	G	T	Synonymous Variant	Gly476Gly	PVP01_0604100	PVP01_0604100	Conserved Plasmodium protein, unknown function	6.09249	8.95403
Afghanistan vs. India	6	157350	G	T	Synonymous Variant	Ile86Ile	PVP01_0604100	PVP01_0604100	Conserved Plasmodium protein, unknown function	-5.39639	7.16751
Afghanistan vs. India	6	157350	G	T	Synonymous Variant	Ile86Ile	PVP01_0604100	PVP01_0604100	Conserved Plasmodium protein, unknown function	5.39639	7.16751
Afghanistan vs. India	6	158274	T	A	Upstream Gene Variant	.	PVP01_0604100	PVP01_0604100	Conserved Plasmodium protein, unknown function	-5.30676	6.95237
Afghanistan vs. India	6	158274	T	A	Upstream Gene Variant	.	PVP01_0604100	PVP01_0604100	Conserved Plasmodium protein, unknown function	5.30676	6.95237
Afghanistan vs. India	6	167621	C	G	Synonymous Variant	Leu2267Leu	PVP01_0604200	PVP01_0604200	Eukaryotic translation initiation factor subunit eIF2A, putative	-4.93076	6.08667
Afghanistan vs. India	6	167621	C	G	Synonymous Variant	Leu2267Leu	PVP01_0604200	PVP01_0604200	Eukaryotic translation initiation factor subunit eIF2A, putative	4.93076	6.08667
Afghanistan vs. India	6	203550	A	T	Synonymous Variant	Val340Val	PVP01_0604900	PVP01_0604900	Conserved Plasmodium protein, unknown function	-5.59685	7.66099
Afghanistan vs. India	6	203550	A	T	Synonymous Variant	Val340Val	PVP01_0604900	PVP01_0604900	Conserved Plasmodium protein, unknown function	5.59685	7.66099
Afghanistan vs. India	6	203557	G	C	Missense Variant	Thr338Arg	PVP01_0604900	PVP01_0604900	Conserved Plasmodium protein, unknown function	-5.69399	7.9062
Afghanistan vs. India	6	203557	G	C	Missense Variant	Thr338Arg	PVP01_0604900	PVP01_0604900	Conserved Plasmodium protein, unknown function	5.69399	7.9062
Afghanistan vs. India	6	209064	G	T	Upstream Gene Variant	.	PVP01_0604900	PVP01_0604900	Conserved Plasmodium protein, unknown function	-4.4375	5.04091
Afghanistan vs. India	6	209064	G	T	Upstream Gene Variant	.	PVP01_0604900	PVP01_0604900	Conserved Plasmodium protein, unknown function	4.4375	5.04091
Afghanistan vs. India	2	216035	G	T	Missense Variant	Asp129Glu	PIP5K	PVP01_0204500	Phosphatidylinositol-4-phosphate 5-kinase, putative	-5.85555	8.32291
Afghanistan vs. India	2	216035	G	T	Missense Variant	Asp129Glu	PIP5K	PVP01_0204500	Phosphatidylinositol-4-phosphate 5-kinase, putative	5.85555	8.32291
Afghanistan vs. India	2	218461	C	A	Upstream Gene Variant	.	PIP5K	PVP01_0204500	Phosphatidylinositol-4-phosphate 5-kinase, putative	-5.15435	6.59429
Afghanistan vs. India	2	218461	C	A	Upstream Gene Variant	.	PIP5K	PVP01_0204500	Phosphatidylinositol-4-phosphate 5-kinase, putative	5.15435	6.59429
Afghanistan vs. India	2	218468	G	C	Upstream Gene Variant	.	PIP5K	PVP01_0204500	Phosphatidylinositol-4-phosphate 5-kinase, putative	-5.16232	6.61278
Afghanistan vs. India	2	218468	G	C	Upstream Gene Variant	.	PIP5K	PVP01_0204500	Phosphatidylinositol-4-phosphate 5-kinase, putative	5.16232	6.61278
Afghanistan vs. India	2	218674	A	G	Synonymous Variant	Val1479Val	PVP01_0204600	PVP01_0204600	Bromodomain protein 3, putative	-5.4791	7.36907
Afghanistan vs. India	2	218674	A	G	Synonymous Variant	Val1479Val	PVP01_0204600	PVP01_0204600	Bromodomain protein 3, putative	5.4791	7.36907
Afghanistan vs. India	6	243226	G	A	Synonymous Variant	Leu462Leu	DLAT	PVP01_0606000	Dihydrolipoamide acyltransferase component E2, putative	-4.7224	5.63251
Afghanistan vs. India	6	243226	G	A	Synonymous Variant	Leu462Leu	DLAT	PVP01_0606000	Dihydrolipoamide acyltransferase component E2, putative	4.7224	5.63251
Afghanistan vs. India	6	258815	G	C	Synonymous Variant	Gly496Gly	PVP01_0606400	PVP01_0606400	Conserved Plasmodium protein, unknown function	-4.672	5.52537
Afghanistan vs. India	6	258815	G	C	Synonymous Variant	Gly496Gly	PVP01_0606400	PVP01_0606400	Conserved Plasmodium protein, unknown function	4.672	5.52537
Afghanistan vs. India	6	261582	C	T	Missense Variant	Ser420Asn	PVP01_0606500	PVP01_0606500	Apicoplast integral membrane protein, putative	-4.82813	5.86069
Afghanistan vs. India	6	261582	C	T	Missense Variant	Ser420Asn	PVP01_0606500	PVP01_0606500	Apicoplast integral membrane protein, putative	4.82813	5.86069
Afghanistan vs. India	6	261585	T	C	Missense Variant	Asn419Ser	PVP01_0606500	PVP01_0606500	Apicoplast integral membrane protein, putative	-4.85794	5.92586
Afghanistan vs. India	6	261585	T	C	Missense Variant	Asn419Ser	PVP01_0606500	PVP01_0606500	Apicoplast integral membrane protein, putative	4.85794	5.92586
Afghanistan vs. India	6	262246	C	A	Missense Variant	Cys248Phe	PVP01_0606500	PVP01_0606500	Apicoplast integral membrane protein, putative	-4.81814	5.83893
Afghanistan vs. India	6	262246	C	A	Missense Variant	Cys248Phe	PVP01_0606500	PVP01_0606500	Apicoplast integral membrane protein, putative	4.81814	5.83893
Afghanistan vs. India	2	262603	T	A	Missense Variant	Tyr519Asn	PSOP24	PVP01_0206300	Secreted ookinete protein, putative	-5.00208	6.2463
Afghanistan vs. India	2	262603	T	A	Missense Variant	Tyr519Asn	PSOP24	PVP01_0206300	Secreted ookinete protein, putative	5.00208	6.2463
Afghanistan vs. India	2	296375	C	A	Synonymous Variant	Val91Val	PVP01_0207200	PVP01_0207200	Dolichyl-diphosphooligosaccharide--protein glycosyltransferase subunit OST3/OST6, putative	-4.47158	5.10989
Afghanistan vs. India	2	296375	C	A	Synonymous Variant	Val91Val	PVP01_0207200	PVP01_0207200	Dolichyl-diphosphooligosaccharide--protein glycosyltransferase subunit OST3/OST6, putative	4.47158	5.10989
Afghanistan vs. India	2	306025	A	G	Missense Variant	Phe900Leu	PVP01_0207300	PVP01_0207300	Eukaryotic translation initiation factor 2-alpha kinase 2, putative	-4.81711	5.83669
Afghanistan vs. India	2	306025	A	G	Missense Variant	Phe900Leu	PVP01_0207300	PVP01_0207300	Eukaryotic translation initiation factor 2-alpha kinase 2, putative	4.81711	5.83669
Afghanistan vs. India	2	308116	A	T	Missense Variant	Cys203Ser	PVP01_0207300	PVP01_0207300	Eukaryotic translation initiation factor 2-alpha kinase 2, putative	-4.62544	5.42737
Afghanistan vs. India	2	308116	A	T	Missense Variant	Cys203Ser	PVP01_0207300	PVP01_0207300	Eukaryotic translation initiation factor 2-alpha kinase 2, putative	4.62544	5.42737
Afghanistan vs. India	2	316423	C	T	Upstream Gene Variant	.	PVP01_0207400	PVP01_0207400	Niemann-Pick type C1-related protein, putative	-4.75764	5.70804
Afghanistan vs. India	2	316423	C	T	Upstream Gene Variant	.	PVP01_0207400	PVP01_0207400	Niemann-Pick type C1-related protein, putative	4.75764	5.70804
Afghanistan vs. India	4	318302	G	A	Missense Variant	Ala616Thr	PVP01_0407800	PVP01_0407800	Conserved Plasmodium protein, unknown function	-4.98119	6.19931
Afghanistan vs. India	4	318302	G	A	Missense Variant	Ala616Thr	PVP01_0407800	PVP01_0407800	Conserved Plasmodium protein, unknown function	4.98119	6.19931
Afghanistan vs. India	2	318590	C	T	Synonymous Variant	Asn660Asn	PVP01_0207400	PVP01_0207400	Niemann-Pick type C1-related protein, putative	-5.88324	8.39542
Afghanistan vs. India	2	318590	C	T	Synonymous Variant	Asn660Asn	PVP01_0207400	PVP01_0207400	Niemann-Pick type C1-related protein, putative	5.88324	8.39542
Afghanistan vs. India	2	318773	C	T	Synonymous Variant	Ser721Ser	PVP01_0207400	PVP01_0207400	Niemann-Pick type C1-related protein, putative	-5.84046	8.28353
Afghanistan vs. India	2	318773	C	T	Synonymous Variant	Ser721Ser	PVP01_0207400	PVP01_0207400	Niemann-Pick type C1-related protein, putative	5.84046	8.28353
Afghanistan vs. India	2	319230	G	C	Missense Variant	Ala874Pro	PVP01_0207400	PVP01_0207400	Niemann-Pick type C1-related protein, putative	-5.13486	6.54921
Afghanistan vs. India	2	319230	G	C	Missense Variant	Ala874Pro	PVP01_0207400	PVP01_0207400	Niemann-Pick type C1-related protein, putative	5.13486	6.54921
Afghanistan vs. India	2	319280	A	G	Synonymous Variant	Glu890Glu	PVP01_0207400	PVP01_0207400	Niemann-Pick type C1-related protein, putative	-5.11646	6.50679
Afghanistan vs. India	2	319280	A	G	Synonymous Variant	Glu890Glu	PVP01_0207400	PVP01_0207400	Niemann-Pick type C1-related protein, putative	5.11646	6.50679
Afghanistan vs. India	4	357869	T	C	Upstream Gene Variant	.	VPS45	PVP01_0408600	Vacuolar protein sorting-associated protein 45, putative	-5.05027	6.35538
Afghanistan vs. India	4	357869	T	C	Upstream Gene Variant	.	VPS45	PVP01_0408600	Vacuolar protein sorting-associated protein 45, putative	5.05027	6.35538
Afghanistan vs. India	4	359232	A	G	Upstream Gene Variant	.	PVP01_0408700	PVP01_0408700	Conserved Plasmodium protein, unknown function	-4.64374	5.46578
Afghanistan vs. India	4	359232	A	G	Upstream Gene Variant	.	PVP01_0408700	PVP01_0408700	Conserved Plasmodium protein, unknown function	4.64374	5.46578
Afghanistan vs. India	4	361968	T	C	Synonymous Variant	Cys813Cys	PVP01_0408900	PVP01_0408900	Conserved Plasmodium protein, unknown function	-5.89054	8.4146
Afghanistan vs. India	4	361968	T	C	Synonymous Variant	Cys813Cys	PVP01_0408900	PVP01_0408900	Conserved Plasmodium protein, unknown function	5.89054	8.4146
Afghanistan vs. India	4	362119	T	C	Missense Variant	Ser864Pro	PVP01_0408900	PVP01_0408900	Conserved Plasmodium protein, unknown function	-5.77523	8.11437
Afghanistan vs. India	4	362119	T	C	Missense Variant	Ser864Pro	PVP01_0408900	PVP01_0408900	Conserved Plasmodium protein, unknown function	5.77523	8.11437
Afghanistan vs. India	4	362235	C	T	Synonymous Variant	Asn902Asn	PVP01_0408900	PVP01_0408900	Conserved Plasmodium protein, unknown function	-5.48984	7.39545
Afghanistan vs. India	4	362235	C	T	Synonymous Variant	Asn902Asn	PVP01_0408900	PVP01_0408900	Conserved Plasmodium protein, unknown function	5.48984	7.39545
Afghanistan vs. India	4	362478	G	T	Synonymous Variant	Leu983Leu	PVP01_0408900	PVP01_0408900	Conserved Plasmodium protein, unknown function	-5.88008	8.38715
Afghanistan vs. India	4	362478	G	T	Synonymous Variant	Leu983Leu	PVP01_0408900	PVP01_0408900	Conserved Plasmodium protein, unknown function	5.88008	8.38715
Afghanistan vs. India	4	364597	T	G	Missense Variant	Glu1099Ala	PVP01_0409000	PVP01_0409000	SNF2-like chromatin remodeling ATPase, putative	-4.70978	5.60557
Afghanistan vs. India	4	364597	T	G	Missense Variant	Glu1099Ala	PVP01_0409000	PVP01_0409000	SNF2-like chromatin remodeling ATPase, putative	4.70978	5.60557
Afghanistan vs. India	4	368547	G	A	Upstream Gene Variant	.	PVP01_0409000	PVP01_0409000	SNF2-like chromatin remodeling ATPase, putative	-4.57262	5.31726
Afghanistan vs. India	4	368547	G	A	Upstream Gene Variant	.	PVP01_0409000	PVP01_0409000	SNF2-like chromatin remodeling ATPase, putative	4.57262	5.31726
Afghanistan vs. India	2	368932	T	C	Synonymous Variant	Thr189Thr	PVP01_0209000	PVP01_0209000	Cyclin-dependent kinases regulatory subunit, putative	-4.43827	5.04247
Afghanistan vs. India	2	368932	T	C	Synonymous Variant	Thr189Thr	PVP01_0209000	PVP01_0209000	Cyclin-dependent kinases regulatory subunit, putative	4.43827	5.04247
Afghanistan vs. India	3	371886	G	A	Upstream Gene Variant	.	PVP01_0307600	PVP01_0307600	Zinc finger Ran-binding domain-containing protein 2, putative	-5.12548	6.52756
Afghanistan vs. India	3	371886	G	A	Upstream Gene Variant	.	PVP01_0307600	PVP01_0307600	Zinc finger Ran-binding domain-containing protein 2, putative	5.12548	6.52756
Afghanistan vs. India	3	371922	G	T	Upstream Gene Variant	.	PVP01_0307600	PVP01_0307600	Zinc finger Ran-binding domain-containing protein 2, putative	-5.90598	8.45525
Afghanistan vs. India	3	371922	G	T	Upstream Gene Variant	.	PVP01_0307600	PVP01_0307600	Zinc finger Ran-binding domain-containing protein 2, putative	5.90598	8.45525
Afghanistan vs. India	3	371923	C	A	Upstream Gene Variant	.	PVP01_0307600	PVP01_0307600	Zinc finger Ran-binding domain-containing protein 2, putative	-5.90598	8.45525
Afghanistan vs. India	3	371923	C	A	Upstream Gene Variant	.	PVP01_0307600	PVP01_0307600	Zinc finger Ran-binding domain-containing protein 2, putative	5.90598	8.45525
Afghanistan vs. India	5	382817	A	G	Missense Variant	Thr7615Ala	PVP01_0508200	PVP01_0508200	HECT-like E3 ubiquitin ligase, putative	-4.70606	5.59766
Afghanistan vs. India	5	382817	A	G	Missense Variant	Thr7615Ala	PVP01_0508200	PVP01_0508200	HECT-like E3 ubiquitin ligase, putative	4.70606	5.59766
Afghanistan vs. India	3	431783	C	T	Downstream Gene Variant	.	PVP01_0309100	PVP01_0309100	Zinc finger protein, putative	-4.50344	5.17481
Afghanistan vs. India	3	431783	C	T	Downstream Gene Variant	.	PVP01_0309100	PVP01_0309100	Zinc finger protein, putative	4.50344	5.17481
Afghanistan vs. India	3	440015	T	C	Upstream Gene Variant	.	EVP1	PVP01_0309300	Erythrocyte vesicle protein 1, putative	-5.47817	7.36678
Afghanistan vs. India	3	440015	T	C	Upstream Gene Variant	.	EVP1	PVP01_0309300	Erythrocyte vesicle protein 1, putative	5.47817	7.36678
Afghanistan vs. India	3	442205	G	A	Synonymous Variant	Leu704Leu	PPM1	PVP01_0309600	Protein phosphatase PPM1, putative	-4.78119	5.75881
Afghanistan vs. India	3	442205	G	A	Synonymous Variant	Leu704Leu	PPM1	PVP01_0309600	Protein phosphatase PPM1, putative	4.78119	5.75881
Afghanistan vs. India	3	442273	G	T	Missense Variant	Pro681His	PPM1	PVP01_0309600	Protein phosphatase PPM1, putative	-6.03066	8.78705
Afghanistan vs. India	3	442273	G	T	Missense Variant	Pro681His	PPM1	PVP01_0309600	Protein phosphatase PPM1, putative	6.03066	8.78705
Afghanistan vs. India	3	442711	G	A	Missense Variant	Thr535Ile	PPM1	PVP01_0309600	Protein phosphatase PPM1, putative	-6.24036	9.35994
Afghanistan vs. India	3	442711	G	A	Missense Variant	Thr535Ile	PPM1	PVP01_0309600	Protein phosphatase PPM1, putative	6.24036	9.35994
Afghanistan vs. India	3	448803	C	T	Missense Variant	Val140Ile	PVP01_0309800	PVP01_0309800	Conserved Plasmodium protein, unknown function	-6.342	9.64435
Afghanistan vs. India	3	448803	C	T	Missense Variant	Val140Ile	PVP01_0309800	PVP01_0309800	Conserved Plasmodium protein, unknown function	6.342	9.64435
Afghanistan vs. India	3	464665	C	G	Missense Variant	Gln67His	PVP01_0310200	PVP01_0310200	Apicomplexan kinetochore protein 7, putative	-5.15164	6.588
Afghanistan vs. India	3	464665	C	G	Missense Variant	Gln67His	PVP01_0310200	PVP01_0310200	Apicomplexan kinetochore protein 7, putative	5.15164	6.588
Afghanistan vs. India	3	465692	T	G	Upstream Gene Variant	.	PVP01_0310200	PVP01_0310200	Apicomplexan kinetochore protein 7, putative	-5.24102	6.79672
Afghanistan vs. India	3	465692	T	G	Upstream Gene Variant	.	PVP01_0310200	PVP01_0310200	Apicomplexan kinetochore protein 7, putative	5.24102	6.79672
Afghanistan vs. India	3	466921	G	C	Upstream Gene Variant	.	PVP01_0310200	PVP01_0310200	Apicomplexan kinetochore protein 7, putative	-5.45101	7.3003
Afghanistan vs. India	3	466921	G	C	Upstream Gene Variant	.	PVP01_0310200	PVP01_0310200	Apicomplexan kinetochore protein 7, putative	5.45101	7.3003
Afghanistan vs. India	3	467232	G	A	Missense Variant	Ala6Thr	PVP01_0310300	PVP01_0310300	AP2 domain transcription factor AP2-Z, putative	-5.58101	7.62138
Afghanistan vs. India	3	467232	G	A	Missense Variant	Ala6Thr	PVP01_0310300	PVP01_0310300	AP2 domain transcription factor AP2-Z, putative	5.58101	7.62138
Afghanistan vs. India	3	473276	C	T	Missense Variant	Arg530Lys	PVP01_0310500	PVP01_0310500	PP-loop family protein, putative	-5.16205	6.61214
Afghanistan vs. India	3	473276	C	T	Missense Variant	Arg530Lys	PVP01_0310500	PVP01_0310500	PP-loop family protein, putative	5.16205	6.61214
Afghanistan vs. India	3	473402	G	T	Missense Variant	Thr488Lys	PVP01_0310500	PVP01_0310500	PP-loop family protein, putative	-4.55744	5.28583
Afghanistan vs. India	3	473402	G	T	Missense Variant	Thr488Lys	PVP01_0310500	PVP01_0310500	PP-loop family protein, putative	4.55744	5.28583
Afghanistan vs. India	3	474207	C	T	Missense Variant	Glu220Lys	PVP01_0310500	PVP01_0310500	PP-loop family protein, putative	-6.29107	9.50129
Afghanistan vs. India	3	474207	C	T	Missense Variant	Glu220Lys	PVP01_0310500	PVP01_0310500	PP-loop family protein, putative	6.29107	9.50129
Afghanistan vs. India	3	475965	C	G	Missense Variant	Ala36Gly	PVP01_0310600	PVP01_0310600	Golgin subfamily A member 6-like protein, putative	-4.78305	5.76282
Afghanistan vs. India	3	475965	C	G	Missense Variant	Ala36Gly	PVP01_0310600	PVP01_0310600	Golgin subfamily A member 6-like protein, putative	4.78305	5.76282
Afghanistan vs. India	3	476356	T	C	Synonymous Variant	Val166Val	PVP01_0310600	PVP01_0310600	Golgin subfamily A member 6-like protein, putative	-5.12886	6.53535
Afghanistan vs. India	3	476356	T	C	Synonymous Variant	Val166Val	PVP01_0310600	PVP01_0310600	Golgin subfamily A member 6-like protein, putative	5.12886	6.53535
Afghanistan vs. India	3	476978	C	G	Missense Variant	Leu374Val	PVP01_0310600	PVP01_0310600	Golgin subfamily A member 6-like protein, putative	-6.51282	10.1322
Afghanistan vs. India	3	476978	C	G	Missense Variant	Leu374Val	PVP01_0310600	PVP01_0310600	Golgin subfamily A member 6-like protein, putative	6.51282	10.1322
Afghanistan vs. India	3	478198	C	T	Synonymous Variant	Ala1100Ala	PVP01_0310700	PVP01_0310700	DEAD box ATP-dependent RNA helicase, putative	-5.83325	8.26472
Afghanistan vs. India	3	478198	C	T	Synonymous Variant	Ala1100Ala	PVP01_0310700	PVP01_0310700	DEAD box ATP-dependent RNA helicase, putative	5.83325	8.26472
Afghanistan vs. India	3	478231	C	T	Synonymous Variant	Lys1089Lys	PVP01_0310700	PVP01_0310700	DEAD box ATP-dependent RNA helicase, putative	-7.18261	12.165
Afghanistan vs. India	3	478231	C	T	Synonymous Variant	Lys1089Lys	PVP01_0310700	PVP01_0310700	DEAD box ATP-dependent RNA helicase, putative	7.18261	12.165
Afghanistan vs. India	3	478610	G	A	Missense Variant	Ala963Val	PVP01_0310700	PVP01_0310700	DEAD box ATP-dependent RNA helicase, putative	-6.77475	10.9044
Afghanistan vs. India	3	478610	G	A	Missense Variant	Ala963Val	PVP01_0310700	PVP01_0310700	DEAD box ATP-dependent RNA helicase, putative	6.77475	10.9044
Afghanistan vs. India	3	478686	T	G	Missense Variant	Lys938Gln	PVP01_0310700	PVP01_0310700	DEAD box ATP-dependent RNA helicase, putative	-8.00935	14.9381
Afghanistan vs. India	3	478686	T	G	Missense Variant	Lys938Gln	PVP01_0310700	PVP01_0310700	DEAD box ATP-dependent RNA helicase, putative	8.00935	14.9381
Afghanistan vs. India	3	479014	G	A	Synonymous Variant	Pro828Pro	PVP01_0310700	PVP01_0310700	DEAD box ATP-dependent RNA helicase, putative	-7.01368	11.6343
Afghanistan vs. India	3	479014	G	A	Synonymous Variant	Pro828Pro	PVP01_0310700	PVP01_0310700	DEAD box ATP-dependent RNA helicase, putative	7.01368	11.6343
Afghanistan vs. India	3	479237	T	C	Missense Variant	Asn754Ser	PVP01_0310700	PVP01_0310700	DEAD box ATP-dependent RNA helicase, putative	-5.39887	7.17353
Afghanistan vs. India	3	479237	T	C	Missense Variant	Asn754Ser	PVP01_0310700	PVP01_0310700	DEAD box ATP-dependent RNA helicase, putative	5.39887	7.17353
Afghanistan vs. India	3	480292	C	T	Synonymous Variant	Glu402Glu	PVP01_0310700	PVP01_0310700	DEAD box ATP-dependent RNA helicase, putative	-5.27238	6.87074
Afghanistan vs. India	3	480292	C	T	Synonymous Variant	Glu402Glu	PVP01_0310700	PVP01_0310700	DEAD box ATP-dependent RNA helicase, putative	5.27238	6.87074
Afghanistan vs. India	1	480867	A	C	Upstream Gene Variant	.	PVP01_0110000	PVP01_0110000	Lysophospholipase, putative	-4.88473	5.98476
Afghanistan vs. India	1	480867	A	C	Upstream Gene Variant	.	PVP01_0110000	PVP01_0110000	Lysophospholipase, putative	4.88473	5.98476
Afghanistan vs. India	1	481117	G	A	Upstream Gene Variant	.	PVP01_0110100	PVP01_0110100	Prodrug activation and resistance esterase, putative	-5.07476	6.41119
Afghanistan vs. India	1	481117	G	A	Upstream Gene Variant	.	PVP01_0110100	PVP01_0110100	Prodrug activation and resistance esterase, putative	5.07476	6.41119
Afghanistan vs. India	1	481538	C	T	Upstream Gene Variant	.	PVP01_0110100	PVP01_0110100	Prodrug activation and resistance esterase, putative	-6.33818	9.63359
Afghanistan vs. India	1	481538	C	T	Upstream Gene Variant	.	PVP01_0110100	PVP01_0110100	Prodrug activation and resistance esterase, putative	6.33818	9.63359
Afghanistan vs. India	1	481817	G	T	Upstream Gene Variant	.	PVP01_0110100	PVP01_0110100	Prodrug activation and resistance esterase, putative	-4.79801	5.79521
Afghanistan vs. India	1	481817	G	T	Upstream Gene Variant	.	PVP01_0110100	PVP01_0110100	Prodrug activation and resistance esterase, putative	4.79801	5.79521
Afghanistan vs. India	1	481997	G	A	Upstream Gene Variant	.	PVP01_0110100	PVP01_0110100	Prodrug activation and resistance esterase, putative	-4.94355	6.11514
Afghanistan vs. India	1	481997	G	A	Upstream Gene Variant	.	PVP01_0110100	PVP01_0110100	Prodrug activation and resistance esterase, putative	4.94355	6.11514
Afghanistan vs. India	1	482022	T	C	Upstream Gene Variant	.	PVP01_0110100	PVP01_0110100	Prodrug activation and resistance esterase, putative	-5.81837	8.22603
Afghanistan vs. India	1	482022	T	C	Upstream Gene Variant	.	PVP01_0110100	PVP01_0110100	Prodrug activation and resistance esterase, putative	5.81837	8.22603
Afghanistan vs. India	1	483709	G	A	Synonymous Variant	Asp1848Asp	PVP01_0110300	PVP01_0110300	Hydrolase, putative	-5.68606	7.88604
Afghanistan vs. India	1	483709	G	A	Synonymous Variant	Asp1848Asp	PVP01_0110300	PVP01_0110300	Hydrolase, putative	5.68606	7.88604
Afghanistan vs. India	1	483919	C	G	Synonymous Variant	Ser1778Ser	PVP01_0110300	PVP01_0110300	Hydrolase, putative	-7.75907	14.0677
Afghanistan vs. India	1	483919	C	G	Synonymous Variant	Ser1778Ser	PVP01_0110300	PVP01_0110300	Hydrolase, putative	7.75907	14.0677
Afghanistan vs. India	1	484590	C	A	Missense Variant	Ala1555Ser	PVP01_0110300	PVP01_0110300	Hydrolase, putative	-6.34484	9.65237
Afghanistan vs. India	1	484590	C	A	Missense Variant	Ala1555Ser	PVP01_0110300	PVP01_0110300	Hydrolase, putative	6.34484	9.65237
Afghanistan vs. India	1	484710	T	G	Synonymous Variant	Arg1515Arg	PVP01_0110300	PVP01_0110300	Hydrolase, putative	-7.13473	12.0133
Afghanistan vs. India	1	484710	T	G	Synonymous Variant	Arg1515Arg	PVP01_0110300	PVP01_0110300	Hydrolase, putative	7.13473	12.0133
Afghanistan vs. India	1	484965	C	T	Missense Variant	Gly1430Arg	PVP01_0110300	PVP01_0110300	Hydrolase, putative	-4.79152	5.78115
Afghanistan vs. India	1	484965	C	T	Missense Variant	Gly1430Arg	PVP01_0110300	PVP01_0110300	Hydrolase, putative	4.79152	5.78115
Afghanistan vs. India	3	487418	C	T	Missense Variant	Gly667Ser	PVP01_0311100	PVP01_0311100	Conserved Plasmodium protein, unknown function	-6.74355	10.8109
Afghanistan vs. India	3	487418	C	T	Missense Variant	Gly667Ser	PVP01_0311100	PVP01_0311100	Conserved Plasmodium protein, unknown function	6.74355	10.8109
Afghanistan vs. India	3	489062	C	T	Missense Variant	Asp119Asn	PVP01_0311100	PVP01_0311100	Conserved Plasmodium protein, unknown function	-6.47199	10.0145
Afghanistan vs. India	3	489062	C	T	Missense Variant	Asp119Asn	PVP01_0311100	PVP01_0311100	Conserved Plasmodium protein, unknown function	6.47199	10.0145
Afghanistan vs. India	3	489905	T	A	Upstream Gene Variant	.	PVP01_0311100	PVP01_0311100	Conserved Plasmodium protein, unknown function	-7.03941	11.7143
Afghanistan vs. India	3	489905	T	A	Upstream Gene Variant	.	PVP01_0311100	PVP01_0311100	Conserved Plasmodium protein, unknown function	7.03941	11.7143
Afghanistan vs. India	3	490054	T	G	Upstream Gene Variant	.	PVP01_0311100	PVP01_0311100	Conserved Plasmodium protein, unknown function	-7.26758	12.4365
Afghanistan vs. India	3	490054	T	G	Upstream Gene Variant	.	PVP01_0311100	PVP01_0311100	Conserved Plasmodium protein, unknown function	7.26758	12.4365
Afghanistan vs. India	1	492583	C	G	Missense Variant	Arg2892Thr	PVP01_0110400	PVP01_0110400	Sfi1-like protein SLP, putative	-4.82106	5.84529
Afghanistan vs. India	1	492583	C	G	Missense Variant	Arg2892Thr	PVP01_0110400	PVP01_0110400	Sfi1-like protein SLP, putative	4.82106	5.84529
Afghanistan vs. India	3	492854	T	A	Missense Variant	Tyr3396Phe	PVP01_0311200	PVP01_0311200	Conserved Plasmodium protein, unknown function	-6.40999	9.83706
Afghanistan vs. India	3	492854	T	A	Missense Variant	Tyr3396Phe	PVP01_0311200	PVP01_0311200	Conserved Plasmodium protein, unknown function	6.40999	9.83706
Afghanistan vs. India	3	493624	G	A	Synonymous Variant	Tyr3216Tyr	PVP01_0311200	PVP01_0311200	Conserved Plasmodium protein, unknown function	-8.40228	16.3586
Afghanistan vs. India	3	493624	G	A	Synonymous Variant	Tyr3216Tyr	PVP01_0311200	PVP01_0311200	Conserved Plasmodium protein, unknown function	8.40228	16.3586
Afghanistan vs. India	3	493833	C	T	Missense Variant	Gly3147Arg	PVP01_0311200	PVP01_0311200	Conserved Plasmodium protein, unknown function	-7.59504	13.5119
Afghanistan vs. India	3	493833	C	T	Missense Variant	Gly3147Arg	PVP01_0311200	PVP01_0311200	Conserved Plasmodium protein, unknown function	7.59504	13.5119
Afghanistan vs. India	3	494484	C	A	Missense Variant	Val2930Leu	PVP01_0311200	PVP01_0311200	Conserved Plasmodium protein, unknown function	-7.01389	11.6349
Afghanistan vs. India	3	494484	C	A	Missense Variant	Val2930Leu	PVP01_0311200	PVP01_0311200	Conserved Plasmodium protein, unknown function	7.01389	11.6349
Afghanistan vs. India	3	495108	G	T	Missense Variant	Leu2722Met	PVP01_0311200	PVP01_0311200	Conserved Plasmodium protein, unknown function	-5.05876	6.37469
Afghanistan vs. India	3	495108	G	T	Missense Variant	Leu2722Met	PVP01_0311200	PVP01_0311200	Conserved Plasmodium protein, unknown function	5.05876	6.37469
Afghanistan vs. India	3	495319	G	A	Synonymous Variant	Leu2651Leu	PVP01_0311200	PVP01_0311200	Conserved Plasmodium protein, unknown function	-7.32883	12.6342
Afghanistan vs. India	3	495319	G	A	Synonymous Variant	Leu2651Leu	PVP01_0311200	PVP01_0311200	Conserved Plasmodium protein, unknown function	7.32883	12.6342
Afghanistan vs. India	4	495531	G	A	Synonymous Variant	Phe2277Phe	PVP01_0412400	PVP01_0412400	Nucleoporin NUP434, putative	-5.12733	6.53183
Afghanistan vs. India	4	495531	G	A	Synonymous Variant	Phe2277Phe	PVP01_0412400	PVP01_0412400	Nucleoporin NUP434, putative	5.12733	6.53183
Afghanistan vs. India	3	495580	C	T	Synonymous Variant	Leu2564Leu	PVP01_0311200	PVP01_0311200	Conserved Plasmodium protein, unknown function	-5.02402	6.29584
Afghanistan vs. India	3	495580	C	T	Synonymous Variant	Leu2564Leu	PVP01_0311200	PVP01_0311200	Conserved Plasmodium protein, unknown function	5.02402	6.29584
Afghanistan vs. India	4	495768	C	T	Synonymous Variant	Leu2198Leu	PVP01_0412400	PVP01_0412400	Nucleoporin NUP434, putative	-4.6933	5.57051
Afghanistan vs. India	4	495768	C	T	Synonymous Variant	Leu2198Leu	PVP01_0412400	PVP01_0412400	Nucleoporin NUP434, putative	4.6933	5.57051
Afghanistan vs. India	4	495997	C	G	Missense Variant	Ser2122Thr	PVP01_0412400	PVP01_0412400	Nucleoporin NUP434, putative	-4.78089	5.75816
Afghanistan vs. India	4	495997	C	G	Missense Variant	Ser2122Thr	PVP01_0412400	PVP01_0412400	Nucleoporin NUP434, putative	4.78089	5.75816
Afghanistan vs. India	3	498103	G	C	Missense Variant	Phe1723Leu	PVP01_0311200	PVP01_0311200	Conserved Plasmodium protein, unknown function	-4.64863	5.47606
Afghanistan vs. India	3	498103	G	C	Missense Variant	Phe1723Leu	PVP01_0311200	PVP01_0311200	Conserved Plasmodium protein, unknown function	4.64863	5.47606
Afghanistan vs. India	3	498761	G	A	Missense Variant	Ala1504Val	PVP01_0311200	PVP01_0311200	Conserved Plasmodium protein, unknown function	-6.01996	8.7583
Afghanistan vs. India	3	498761	G	A	Missense Variant	Ala1504Val	PVP01_0311200	PVP01_0311200	Conserved Plasmodium protein, unknown function	6.01996	8.7583
Afghanistan vs. India	3	500825	T	C	Missense Variant	Glu852Gly	PVP01_0311200	PVP01_0311200	Conserved Plasmodium protein, unknown function	-6.22263	9.31079
Afghanistan vs. India	3	500825	T	C	Missense Variant	Glu852Gly	PVP01_0311200	PVP01_0311200	Conserved Plasmodium protein, unknown function	6.22263	9.31079
Afghanistan vs. India	3	500951	A	G	Downstream Gene Variant	.	PVP01_0311300	PVP01_0311300	DNA polymerase alpha catalytic subunit A, putative	-6.44919	9.94903
Afghanistan vs. India	3	500951	A	G	Downstream Gene Variant	.	PVP01_0311300	PVP01_0311300	DNA polymerase alpha catalytic subunit A, putative	6.44919	9.94903
Afghanistan vs. India	3	501948	A	C	Missense Variant	Ile510Arg	PVP01_0311200	PVP01_0311200	Conserved Plasmodium protein, unknown function	-5.91745	8.4855
Afghanistan vs. India	3	501948	A	C	Missense Variant	Ile510Arg	PVP01_0311200	PVP01_0311200	Conserved Plasmodium protein, unknown function	5.91745	8.4855
Afghanistan vs. India	3	506671	A	G	Synonymous Variant	His900His	PVP01_0311300	PVP01_0311300	DNA polymerase alpha catalytic subunit A, putative	-5.77754	8.12033
Afghanistan vs. India	3	506671	A	G	Synonymous Variant	His900His	PVP01_0311300	PVP01_0311300	DNA polymerase alpha catalytic subunit A, putative	5.77754	8.12033
Afghanistan vs. India	3	506692	G	A	Synonymous Variant	Asn893Asn	PVP01_0311300	PVP01_0311300	DNA polymerase alpha catalytic subunit A, putative	-4.9612	6.15453
Afghanistan vs. India	3	506692	G	A	Synonymous Variant	Asn893Asn	PVP01_0311300	PVP01_0311300	DNA polymerase alpha catalytic subunit A, putative	4.9612	6.15453
Afghanistan vs. India	3	508744	A	G	Synonymous Variant	His209His	PVP01_0311300	PVP01_0311300	DNA polymerase alpha catalytic subunit A, putative	-4.76472	5.72327
Afghanistan vs. India	3	508744	A	G	Synonymous Variant	His209His	PVP01_0311300	PVP01_0311300	DNA polymerase alpha catalytic subunit A, putative	4.76472	5.72327
Afghanistan vs. India	1	516827	A	G	Upstream Gene Variant	.	PVP01_0110700	PVP01_0110700	Conserved protein, unknown function	-4.65361	5.48656
Afghanistan vs. India	1	516827	A	G	Upstream Gene Variant	.	PVP01_0110700	PVP01_0110700	Conserved protein, unknown function	4.65361	5.48656
Afghanistan vs. India	1	517012	C	A	Upstream Gene Variant	.	PVP01_0110700	PVP01_0110700	Conserved protein, unknown function	-4.76296	5.71949
Afghanistan vs. India	1	517012	C	A	Upstream Gene Variant	.	PVP01_0110700	PVP01_0110700	Conserved protein, unknown function	4.76296	5.71949
Afghanistan vs. India	1	518374	C	T	Missense Variant	Ala42Thr	PVP01_0110900	PVP01_0110900	Conserved protein, unknown function	-4.60328	5.38103
Afghanistan vs. India	1	518374	C	T	Missense Variant	Ala42Thr	PVP01_0110900	PVP01_0110900	Conserved protein, unknown function	4.60328	5.38103
Afghanistan vs. India	1	522278	C	T	Upstream Gene Variant	.	PVP01_0110900	PVP01_0110900	Conserved protein, unknown function	-4.58411	5.34112
Afghanistan vs. India	1	522278	C	T	Upstream Gene Variant	.	PVP01_0110900	PVP01_0110900	Conserved protein, unknown function	4.58411	5.34112
Afghanistan vs. India	3	525489	A	C	Upstream Gene Variant	.	PVP01_0312000	PVP01_0312000	PDCD2 domain-containing protein, putative	-4.53913	5.24805
Afghanistan vs. India	3	525489	A	C	Upstream Gene Variant	.	PVP01_0312000	PVP01_0312000	PDCD2 domain-containing protein, putative	4.53913	5.24805
Afghanistan vs. India	1	530539	T	C	Synonymous Variant	Gly170Gly	Cdc48	PVP01_0111400	AAA family ATPase, CDC48 subfamily, putative	-4.99732	6.23558
Afghanistan vs. India	1	530539	T	C	Synonymous Variant	Gly170Gly	Cdc48	PVP01_0111400	AAA family ATPase, CDC48 subfamily, putative	4.99732	6.23558
Afghanistan vs. India	1	530707	C	T	Synonymous Variant	Gly114Gly	Cdc48	PVP01_0111400	AAA family ATPase, CDC48 subfamily, putative	-5.77469	8.11298
Afghanistan vs. India	1	530707	C	T	Synonymous Variant	Gly114Gly	Cdc48	PVP01_0111400	AAA family ATPase, CDC48 subfamily, putative	5.77469	8.11298
Afghanistan vs. India	1	533497	G	T	Upstream Gene Variant	.	Cdc48	PVP01_0111400	AAA family ATPase, CDC48 subfamily, putative	-6.11553	9.01666
Afghanistan vs. India	1	533497	G	T	Upstream Gene Variant	.	Cdc48	PVP01_0111400	AAA family ATPase, CDC48 subfamily, putative	6.11553	9.01666
Afghanistan vs. India	1	534444	G	C	Upstream Gene Variant	.	Cdc48	PVP01_0111400	AAA family ATPase, CDC48 subfamily, putative	-4.92549	6.07495
Afghanistan vs. India	1	534444	G	C	Upstream Gene Variant	.	Cdc48	PVP01_0111400	AAA family ATPase, CDC48 subfamily, putative	4.92549	6.07495
Afghanistan vs. India	1	535662	A	C	Upstream Gene Variant	.	Cdc48	PVP01_0111400	AAA family ATPase, CDC48 subfamily, putative	-4.91463	6.05085
Afghanistan vs. India	1	535662	A	C	Upstream Gene Variant	.	Cdc48	PVP01_0111400	AAA family ATPase, CDC48 subfamily, putative	4.91463	6.05085
Afghanistan vs. India	1	536096	C	T	Upstream Gene Variant	.	PVP01_0111500	PVP01_0111500	Conserved protein, unknown function	-6.1042	8.98583
Afghanistan vs. India	1	536096	C	T	Upstream Gene Variant	.	PVP01_0111500	PVP01_0111500	Conserved protein, unknown function	6.1042	8.98583
Afghanistan vs. India	3	536766	G	T	Upstream Gene Variant	.	PVP01_0312300	PVP01_0312300	Conserved Plasmodium protein, unknown function	-5.02691	6.30238
Afghanistan vs. India	3	536766	G	T	Upstream Gene Variant	.	PVP01_0312300	PVP01_0312300	Conserved Plasmodium protein, unknown function	5.02691	6.30238
Afghanistan vs. India	1	536888	C	T	Synonymous Variant	Phe67Phe	PVP01_0111600	PVP01_0111600	Conserved Plasmodium protein, unknown function	-6.75925	10.8579
Afghanistan vs. India	1	536888	C	T	Synonymous Variant	Phe67Phe	PVP01_0111600	PVP01_0111600	Conserved Plasmodium protein, unknown function	6.75925	10.8579
Afghanistan vs. India	1	537325	C	T	Missense Variant	Ser213Phe	PVP01_0111600	PVP01_0111600	Conserved Plasmodium protein, unknown function	-4.92242	6.06814
Afghanistan vs. India	1	537325	C	T	Missense Variant	Ser213Phe	PVP01_0111600	PVP01_0111600	Conserved Plasmodium protein, unknown function	4.92242	6.06814
Afghanistan vs. India	3	539526	C	T	Synonymous Variant	Ile280Ile	PVP01_0312300	PVP01_0312300	Conserved Plasmodium protein, unknown function	-4.56443	5.30028
Afghanistan vs. India	3	539526	C	T	Synonymous Variant	Ile280Ile	PVP01_0312300	PVP01_0312300	Conserved Plasmodium protein, unknown function	4.56443	5.30028
Afghanistan vs. India	1	542322	G	T	Missense Variant	His352Asn	SAP18	PVP01_0111800	Histone deacetylase complex subunit SAP18, putative	-4.73762	5.66506
Afghanistan vs. India	1	542322	G	T	Missense Variant	His352Asn	SAP18	PVP01_0111800	Histone deacetylase complex subunit SAP18, putative	4.73762	5.66506
Afghanistan vs. India	1	543023	G	T	Missense Variant	Ala118Glu	SAP18	PVP01_0111800	Histone deacetylase complex subunit SAP18, putative	-4.66686	5.51451
Afghanistan vs. India	1	543023	G	T	Missense Variant	Ala118Glu	SAP18	PVP01_0111800	Histone deacetylase complex subunit SAP18, putative	4.66686	5.51451
Afghanistan vs. India	1	543498	A	T	Upstream Gene Variant	.	SAP18	PVP01_0111800	Histone deacetylase complex subunit SAP18, putative	-4.86712	5.94601
Afghanistan vs. India	1	543498	A	T	Upstream Gene Variant	.	SAP18	PVP01_0111800	Histone deacetylase complex subunit SAP18, putative	4.86712	5.94601
Afghanistan vs. India	1	563576	C	T	Missense Variant	Asp291Asn	PVP01_0112300	PVP01_0112300	AP-3 complex subunit delta, putative	-4.8597	5.92973
Afghanistan vs. India	1	563576	C	T	Missense Variant	Asp291Asn	PVP01_0112300	PVP01_0112300	AP-3 complex subunit delta, putative	4.8597	5.92973
Afghanistan vs. India	1	565852	T	C	Missense Variant	Asn999Asp	PVP01_0112400	PVP01_0112400	Conserved Plasmodium protein, unknown function	-4.6877	5.55862
Afghanistan vs. India	1	565852	T	C	Missense Variant	Asn999Asp	PVP01_0112400	PVP01_0112400	Conserved Plasmodium protein, unknown function	4.6877	5.55862
Afghanistan vs. India	1	565918	C	G	Missense Variant	Asp977His	PVP01_0112400	PVP01_0112400	Conserved Plasmodium protein, unknown function	-6.55714	10.2608
Afghanistan vs. India	1	565918	C	G	Missense Variant	Asp977His	PVP01_0112400	PVP01_0112400	Conserved Plasmodium protein, unknown function	6.55714	10.2608
Afghanistan vs. India	1	566205	G	T	Missense Variant	Pro881His	PVP01_0112400	PVP01_0112400	Conserved Plasmodium protein, unknown function	-5.40435	7.18681
Afghanistan vs. India	1	566205	G	T	Missense Variant	Pro881His	PVP01_0112400	PVP01_0112400	Conserved Plasmodium protein, unknown function	5.40435	7.18681
Afghanistan vs. India	1	567079	G	T	Missense Variant	Pro590Thr	PVP01_0112400	PVP01_0112400	Conserved Plasmodium protein, unknown function	-4.58538	5.34375
Afghanistan vs. India	1	567079	G	T	Missense Variant	Pro590Thr	PVP01_0112400	PVP01_0112400	Conserved Plasmodium protein, unknown function	4.58538	5.34375
Afghanistan vs. India	1	568589	G	C	Missense Variant	Ile86Met	PVP01_0112400	PVP01_0112400	Conserved Plasmodium protein, unknown function	-5.94234	8.55133
Afghanistan vs. India	1	568589	G	C	Missense Variant	Ile86Met	PVP01_0112400	PVP01_0112400	Conserved Plasmodium protein, unknown function	5.94234	8.55133
Afghanistan vs. India	1	569409	G	A	Upstream Gene Variant	.	PVP01_0112300	PVP01_0112300	AP-3 complex subunit delta, putative	-4.83148	5.868
Afghanistan vs. India	1	569409	G	A	Upstream Gene Variant	.	PVP01_0112300	PVP01_0112300	AP-3 complex subunit delta, putative	4.83148	5.868
Afghanistan vs. India	1	569562	G	A	Upstream Gene Variant	.	PVP01_0112400	PVP01_0112400	Conserved Plasmodium protein, unknown function	-6.72622	10.7591
Afghanistan vs. India	1	569562	G	A	Upstream Gene Variant	.	PVP01_0112400	PVP01_0112400	Conserved Plasmodium protein, unknown function	6.72622	10.7591
Afghanistan vs. India	1	569585	C	G	Upstream Gene Variant	.	PVP01_0112400	PVP01_0112400	Conserved Plasmodium protein, unknown function	-5.0658	6.39074
Afghanistan vs. India	1	569585	C	G	Upstream Gene Variant	.	PVP01_0112400	PVP01_0112400	Conserved Plasmodium protein, unknown function	5.0658	6.39074
Afghanistan vs. India	1	570410	G	A	Synonymous Variant	Cys233Cys	TyrRS	PVP01_0112500	Tyrosine--tRNA ligase, putative	-6.40495	9.8227
Afghanistan vs. India	1	570410	G	A	Synonymous Variant	Cys233Cys	TyrRS	PVP01_0112500	Tyrosine--tRNA ligase, putative	6.40495	9.8227
Afghanistan vs. India	1	573141	C	A	Missense Variant	Phe119Leu	RPN10	PVP01_0112600	26S proteasome regulatory subunit RPN10, putative	-5.43108	7.2517
Afghanistan vs. India	1	573141	C	A	Missense Variant	Phe119Leu	RPN10	PVP01_0112600	26S proteasome regulatory subunit RPN10, putative	5.43108	7.2517
Afghanistan vs. India	1	573552	G	A	Synonymous Variant	Lys256Lys	RPN10	PVP01_0112600	26S proteasome regulatory subunit RPN10, putative	-4.59395	5.36157
Afghanistan vs. India	1	573552	G	A	Synonymous Variant	Lys256Lys	RPN10	PVP01_0112600	26S proteasome regulatory subunit RPN10, putative	4.59395	5.36157
Afghanistan vs. India	3	576754	G	T	Downstream Gene Variant	.	CDPK4	PVP01_0313300	Calcium-dependent protein kinase 4, putative	-6.01955	8.7572
Afghanistan vs. India	3	576754	G	T	Downstream Gene Variant	.	CDPK4	PVP01_0313300	Calcium-dependent protein kinase 4, putative	6.01955	8.7572
Afghanistan vs. India	3	577312	T	C	Downstream Gene Variant	.	CDPK4	PVP01_0313300	Calcium-dependent protein kinase 4, putative	-7.88793	14.5125
Afghanistan vs. India	3	577312	T	C	Downstream Gene Variant	.	CDPK4	PVP01_0313300	Calcium-dependent protein kinase 4, putative	7.88793	14.5125
Afghanistan vs. India	3	577541	G	C	Downstream Gene Variant	.	CDPK4	PVP01_0313300	Calcium-dependent protein kinase 4, putative	-7.2759	12.4633
Afghanistan vs. India	3	577541	G	C	Downstream Gene Variant	.	CDPK4	PVP01_0313300	Calcium-dependent protein kinase 4, putative	7.2759	12.4633
Afghanistan vs. India	3	577687	T	C	Downstream Gene Variant	.	CDPK4	PVP01_0313300	Calcium-dependent protein kinase 4, putative	-6.35715	9.68711
Afghanistan vs. India	3	577687	T	C	Downstream Gene Variant	.	CDPK4	PVP01_0313300	Calcium-dependent protein kinase 4, putative	6.35715	9.68711
Afghanistan vs. India	3	577803	G	T	Splice Region Variant & Intron Variant	.	PVP01_0313400	PVP01_0313400	Inner membrane complex protein, putative	-8.20211	15.6267
Afghanistan vs. India	3	577803	G	T	Splice Region Variant & Intron Variant	.	PVP01_0313400	PVP01_0313400	Inner membrane complex protein, putative	8.20211	15.6267
Afghanistan vs. India	3	577860	G	T	Synonymous Variant	Ile748Ile	PVP01_0313400	PVP01_0313400	Inner membrane complex protein, putative	-7.29223	12.5159
Afghanistan vs. India	3	577860	G	T	Synonymous Variant	Ile748Ile	PVP01_0313400	PVP01_0313400	Inner membrane complex protein, putative	7.29223	12.5159
Afghanistan vs. India	3	578473	A	G	Synonymous Variant	Thr589Thr	PVP01_0313400	PVP01_0313400	Inner membrane complex protein, putative	-7.17911	12.1539
Afghanistan vs. India	3	578473	A	G	Synonymous Variant	Thr589Thr	PVP01_0313400	PVP01_0313400	Inner membrane complex protein, putative	7.17911	12.1539
Afghanistan vs. India	3	579070	G	A	Synonymous Variant	Arg390Arg	PVP01_0313400	PVP01_0313400	Inner membrane complex protein, putative	-5.45805	7.31751
Afghanistan vs. India	3	579070	G	A	Synonymous Variant	Arg390Arg	PVP01_0313400	PVP01_0313400	Inner membrane complex protein, putative	5.45805	7.31751
Afghanistan vs. India	3	580022	C	A	Missense Variant	Ser73Ile	PVP01_0313400	PVP01_0313400	Inner membrane complex protein, putative	-6.40412	9.82035
Afghanistan vs. India	3	580022	C	A	Missense Variant	Ser73Ile	PVP01_0313400	PVP01_0313400	Inner membrane complex protein, putative	6.40412	9.82035
Afghanistan vs. India	3	580536	C	T	Upstream Gene Variant	.	PVP01_0313400	PVP01_0313400	Inner membrane complex protein, putative	-7.89884	14.5505
Afghanistan vs. India	3	580536	C	T	Upstream Gene Variant	.	PVP01_0313400	PVP01_0313400	Inner membrane complex protein, putative	7.89884	14.5505
Afghanistan vs. India	3	584496	T	A	Upstream Gene Variant	.	PVP01_0313400	PVP01_0313400	Inner membrane complex protein, putative	-5.73447	8.00957
Afghanistan vs. India	3	584496	T	A	Upstream Gene Variant	.	PVP01_0313400	PVP01_0313400	Inner membrane complex protein, putative	5.73447	8.00957
Afghanistan vs. India	3	584851	T	A	Upstream Gene Variant	.	PVP01_0313400	PVP01_0313400	Inner membrane complex protein, putative	-6.83314	11.0805
Afghanistan vs. India	3	584851	T	A	Upstream Gene Variant	.	PVP01_0313400	PVP01_0313400	Inner membrane complex protein, putative	6.83314	11.0805
Afghanistan vs. India	3	585812	C	T	Missense Variant	Glu1230Lys	PVP01_0313600	PVP01_0313600	Conserved Plasmodium protein, unknown function	-6.07961	8.9191
Afghanistan vs. India	3	585812	C	T	Missense Variant	Glu1230Lys	PVP01_0313600	PVP01_0313600	Conserved Plasmodium protein, unknown function	6.07961	8.9191
Afghanistan vs. India	3	585855	G	A	Synonymous Variant	Ala1215Ala	PVP01_0313600	PVP01_0313600	Conserved Plasmodium protein, unknown function	-5.41349	7.20894
Afghanistan vs. India	3	585855	G	A	Synonymous Variant	Ala1215Ala	PVP01_0313600	PVP01_0313600	Conserved Plasmodium protein, unknown function	5.41349	7.20894
Afghanistan vs. India	3	585934	G	A	Missense Variant	Ser1189Leu	PVP01_0313600	PVP01_0313600	Conserved Plasmodium protein, unknown function	-5.54559	7.53318
Afghanistan vs. India	3	585934	G	A	Missense Variant	Ser1189Leu	PVP01_0313600	PVP01_0313600	Conserved Plasmodium protein, unknown function	5.54559	7.53318
Afghanistan vs. India	3	586343	G	A	Missense Variant	Arg1053Cys	PVP01_0313600	PVP01_0313600	Conserved Plasmodium protein, unknown function	-5.69348	7.90492
Afghanistan vs. India	3	586343	G	A	Missense Variant	Arg1053Cys	PVP01_0313600	PVP01_0313600	Conserved Plasmodium protein, unknown function	5.69348	7.90492
Afghanistan vs. India	3	586576	G	T	Missense Variant	Thr975Asn	PVP01_0313600	PVP01_0313600	Conserved Plasmodium protein, unknown function	-4.44258	5.05117
Afghanistan vs. India	3	586576	G	T	Missense Variant	Thr975Asn	PVP01_0313600	PVP01_0313600	Conserved Plasmodium protein, unknown function	4.44258	5.05117
Afghanistan vs. India	1	586651	C	T	Downstream Gene Variant	.	PVP01_0112800	PVP01_0112800	Conserved Plasmodium protein, unknown function	-5.45966	7.32143
Afghanistan vs. India	1	586651	C	T	Downstream Gene Variant	.	PVP01_0112800	PVP01_0112800	Conserved Plasmodium protein, unknown function	5.45966	7.32143
Afghanistan vs. India	1	587541	G	C	Upstream Gene Variant	.	PVP01_0112900	PVP01_0112900	Proteasome subunit alpha type-6, putative	-4.50571	5.17946
Afghanistan vs. India	1	587541	G	C	Upstream Gene Variant	.	PVP01_0112900	PVP01_0112900	Proteasome subunit alpha type-6, putative	4.50571	5.17946
Afghanistan vs. India	4	626309	A	T	Upstream Gene Variant	.	PVP01_0415600	PVP01_0415600	Exosome complex component MTR3, putative	-5.31399	6.9696
Afghanistan vs. India	4	626309	A	T	Upstream Gene Variant	.	PVP01_0415600	PVP01_0415600	Exosome complex component MTR3, putative	5.31399	6.9696
Afghanistan vs. India	11	638169	T	C	Downstream Gene Variant	.	PVP01_1114900	PVP01_1114900	Elongation factor 1-alpha, putative	-4.85453	5.9184
Afghanistan vs. India	11	638169	T	C	Downstream Gene Variant	.	PVP01_1114900	PVP01_1114900	Elongation factor 1-alpha, putative	4.85453	5.9184
Afghanistan vs. India	11	639784	C	A	Missense Variant	Ser3970Ile	ARK3	PVP01_1115100	Aurora-related kinase ARK3, putative	-4.96719	6.16794
Afghanistan vs. India	11	639784	C	A	Missense Variant	Ser3970Ile	ARK3	PVP01_1115100	Aurora-related kinase ARK3, putative	4.96719	6.16794
Afghanistan vs. India	11	641750	G	T	Missense Variant	Gln3315Lys	ARK3	PVP01_1115100	Aurora-related kinase ARK3, putative	-5.41059	7.20192
Afghanistan vs. India	11	641750	G	T	Missense Variant	Gln3315Lys	ARK3	PVP01_1115100	Aurora-related kinase ARK3, putative	5.41059	7.20192
Afghanistan vs. India	11	642011	G	A	Missense Variant	Leu3228Phe	ARK3	PVP01_1115100	Aurora-related kinase ARK3, putative	-4.65125	5.48158
Afghanistan vs. India	11	642011	G	A	Missense Variant	Leu3228Phe	ARK3	PVP01_1115100	Aurora-related kinase ARK3, putative	4.65125	5.48158
Afghanistan vs. India	2	671182	A	G	Missense Variant	Ile268Val	PVP01_0215800	PVP01_0215800	tRNA pseudouridine synthase D, putative	-6.6492	10.5306
Afghanistan vs. India	2	671182	A	G	Missense Variant	Ile268Val	PVP01_0215800	PVP01_0215800	tRNA pseudouridine synthase D, putative	6.6492	10.5306
Afghanistan vs. India	2	671341	G	A	Missense Variant	Glu321Lys	PVP01_0215800	PVP01_0215800	tRNA pseudouridine synthase D, putative	-6.01699	8.75035
Afghanistan vs. India	2	671341	G	A	Missense Variant	Glu321Lys	PVP01_0215800	PVP01_0215800	tRNA pseudouridine synthase D, putative	6.01699	8.75035
Afghanistan vs. India	2	671541	G	T	Missense Variant	Glu387Asp	PVP01_0215800	PVP01_0215800	tRNA pseudouridine synthase D, putative	-5.86932	8.35894
Afghanistan vs. India	2	671541	G	T	Missense Variant	Glu387Asp	PVP01_0215800	PVP01_0215800	tRNA pseudouridine synthase D, putative	5.86932	8.35894
Afghanistan vs. India	2	671547	C	A	Synonymous Variant	Gly389Gly	PVP01_0215800	PVP01_0215800	tRNA pseudouridine synthase D, putative	-4.91621	6.05435
Afghanistan vs. India	2	671547	C	A	Synonymous Variant	Gly389Gly	PVP01_0215800	PVP01_0215800	tRNA pseudouridine synthase D, putative	4.91621	6.05435
Afghanistan vs. India	2	671712	C	G	Missense Variant	Asp444Glu	PVP01_0215800	PVP01_0215800	tRNA pseudouridine synthase D, putative	-4.82958	5.86385
Afghanistan vs. India	2	671712	C	G	Missense Variant	Asp444Glu	PVP01_0215800	PVP01_0215800	tRNA pseudouridine synthase D, putative	4.82958	5.86385
Afghanistan vs. India	2	671747	G	A	Missense Variant	Gly456Glu	PVP01_0215800	PVP01_0215800	tRNA pseudouridine synthase D, putative	-7.25398	12.3929
Afghanistan vs. India	2	671747	G	A	Missense Variant	Gly456Glu	PVP01_0215800	PVP01_0215800	tRNA pseudouridine synthase D, putative	7.25398	12.3929
Afghanistan vs. India	2	672648	T	A	Missense Variant	His756Gln	PVP01_0215800	PVP01_0215800	tRNA pseudouridine synthase D, putative	-4.73361	5.65647
Afghanistan vs. India	2	672648	T	A	Missense Variant	His756Gln	PVP01_0215800	PVP01_0215800	tRNA pseudouridine synthase D, putative	4.73361	5.65647
Afghanistan vs. India	2	673023	T	C	Synonymous Variant	Cys881Cys	PVP01_0215800	PVP01_0215800	tRNA pseudouridine synthase D, putative	-5.43281	7.25592
Afghanistan vs. India	2	673023	T	C	Synonymous Variant	Cys881Cys	PVP01_0215800	PVP01_0215800	tRNA pseudouridine synthase D, putative	5.43281	7.25592
Afghanistan vs. India	3	682245	A	G	Upstream Gene Variant	.	PVP01_0315100	PVP01_0315100	Conserved Plasmodium protein, unknown function	-5.01466	6.27468
Afghanistan vs. India	3	682245	A	G	Upstream Gene Variant	.	PVP01_0315100	PVP01_0315100	Conserved Plasmodium protein, unknown function	5.01466	6.27468
Afghanistan vs. India	3	683054	C	T	Synonymous Variant	Lys13Lys	PVP01_0315300	PVP01_0315300	60S ribosomal protein L11a, putative	-4.7474	5.68603
Afghanistan vs. India	3	683054	C	T	Synonymous Variant	Lys13Lys	PVP01_0315300	PVP01_0315300	60S ribosomal protein L11a, putative	4.7474	5.68603
Afghanistan vs. India	3	683778	G	C	Upstream Gene Variant	.	PVP01_0315200	PVP01_0315200	Cell division control protein CDC50A, putative	-5.79852	8.17455
Afghanistan vs. India	3	683778	G	C	Upstream Gene Variant	.	PVP01_0315200	PVP01_0315200	Cell division control protein CDC50A, putative	5.79852	8.17455
Afghanistan vs. India	3	685006	G	T	Upstream Gene Variant	.	PVP01_0315200	PVP01_0315200	Cell division control protein CDC50A, putative	-4.8338	5.87306
Afghanistan vs. India	3	685006	G	T	Upstream Gene Variant	.	PVP01_0315200	PVP01_0315200	Cell division control protein CDC50A, putative	4.8338	5.87306
Afghanistan vs. India	3	695938	C	A	Synonymous Variant	Val2438Val	PVP01_0315600	PVP01_0315600	Conserved Plasmodium protein, unknown function	-5.93262	8.52559
Afghanistan vs. India	3	695938	C	A	Synonymous Variant	Val2438Val	PVP01_0315600	PVP01_0315600	Conserved Plasmodium protein, unknown function	5.93262	8.52559
Afghanistan vs. India	3	698159	G	T	Upstream Gene Variant	.	PVP01_0315900	PVP01_0315900	Conserved protein, unknown function	-4.6353	5.44804
Afghanistan vs. India	3	698159	G	T	Upstream Gene Variant	.	PVP01_0315900	PVP01_0315900	Conserved protein, unknown function	4.6353	5.44804
Afghanistan vs. India	3	698210	G	C	Upstream Gene Variant	.	PVP01_0315900	PVP01_0315900	Conserved protein, unknown function	-5.0891	6.44398
Afghanistan vs. India	3	698210	G	C	Upstream Gene Variant	.	PVP01_0315900	PVP01_0315900	Conserved protein, unknown function	5.0891	6.44398
Afghanistan vs. India	3	698342	C	G	Missense Variant	Glu300Gln	PVP01_0315800	PVP01_0315800	Pre-rRNA-processing protein ESF2, putative	-5.22686	6.76342
Afghanistan vs. India	3	698342	C	G	Missense Variant	Glu300Gln	PVP01_0315800	PVP01_0315800	Pre-rRNA-processing protein ESF2, putative	5.22686	6.76342
Afghanistan vs. India	3	703467	G	T	Synonymous Variant	Val159Val	PVP01_0316100	PVP01_0316100	Apoptosis-inducing factor, putative	-5.86452	8.34638
Afghanistan vs. India	3	703467	G	T	Synonymous Variant	Val159Val	PVP01_0316100	PVP01_0316100	Apoptosis-inducing factor, putative	5.86452	8.34638
Afghanistan vs. India	3	703625	T	A	Missense Variant	Leu212His	PVP01_0316100	PVP01_0316100	Apoptosis-inducing factor, putative	-5.95002	8.57169
Afghanistan vs. India	3	703625	T	A	Missense Variant	Leu212His	PVP01_0316100	PVP01_0316100	Apoptosis-inducing factor, putative	5.95002	8.57169
Afghanistan vs. India	3	703908	C	T	Synonymous Variant	Asn306Asn	PVP01_0316100	PVP01_0316100	Apoptosis-inducing factor, putative	-5.93101	8.52133
Afghanistan vs. India	3	703908	C	T	Synonymous Variant	Asn306Asn	PVP01_0316100	PVP01_0316100	Apoptosis-inducing factor, putative	5.93101	8.52133
Afghanistan vs. India	3	704063	G	A	Missense Variant	Ser358Asn	PVP01_0316100	PVP01_0316100	Apoptosis-inducing factor, putative	-5.24024	6.79487
Afghanistan vs. India	3	704063	G	A	Missense Variant	Ser358Asn	PVP01_0316100	PVP01_0316100	Apoptosis-inducing factor, putative	5.24024	6.79487
Afghanistan vs. India	3	704652	C	T	Synonymous Variant	Tyr554Tyr	PVP01_0316100	PVP01_0316100	Apoptosis-inducing factor, putative	-7.16299	12.1027
Afghanistan vs. India	3	704652	C	T	Synonymous Variant	Tyr554Tyr	PVP01_0316100	PVP01_0316100	Apoptosis-inducing factor, putative	7.16299	12.1027
Afghanistan vs. India	3	705979	T	C	Upstream Gene Variant	.	PVP01_0316000	PVP01_0316000	Conserved Plasmodium protein, unknown function	-5.68987	7.89574
Afghanistan vs. India	3	705979	T	C	Upstream Gene Variant	.	PVP01_0316000	PVP01_0316000	Conserved Plasmodium protein, unknown function	5.68987	7.89574
Afghanistan vs. India	3	714017	G	T	Synonymous Variant	Gly721Gly	PVP01_0316400	PVP01_0316400	Phosphoinositide-binding protein PX1, putative	-6.15947	9.13674
Afghanistan vs. India	3	714017	G	T	Synonymous Variant	Gly721Gly	PVP01_0316400	PVP01_0316400	Phosphoinositide-binding protein PX1, putative	6.15947	9.13674
Afghanistan vs. India	1	719346	C	T	Synonymous Variant	Gln3505Gln	PVP01_0116000	PVP01_0116000	Conserved Plasmodium protein, unknown function	-5.05685	6.37035
Afghanistan vs. India	1	719346	C	T	Synonymous Variant	Gln3505Gln	PVP01_0116000	PVP01_0116000	Conserved Plasmodium protein, unknown function	5.05685	6.37035
Afghanistan vs. India	3	719915	T	C	Upstream Gene Variant	.	PVP01_0316600	PVP01_0316600	Tetratricopeptide repeat protein, putative	-6.85953	11.1606
Afghanistan vs. India	3	719915	T	C	Upstream Gene Variant	.	PVP01_0316600	PVP01_0316600	Tetratricopeptide repeat protein, putative	6.85953	11.1606
Afghanistan vs. India	3	720318	A	T	Upstream Gene Variant	.	PVP01_0316600	PVP01_0316600	Tetratricopeptide repeat protein, putative	-5.64079	7.77141
Afghanistan vs. India	3	720318	A	T	Upstream Gene Variant	.	PVP01_0316600	PVP01_0316600	Tetratricopeptide repeat protein, putative	5.64079	7.77141
Afghanistan vs. India	1	721472	C	G	Missense Variant	Glu2797Gln	PVP01_0116000	PVP01_0116000	Conserved Plasmodium protein, unknown function	-5.37398	7.1134
Afghanistan vs. India	1	721472	C	G	Missense Variant	Glu2797Gln	PVP01_0116000	PVP01_0116000	Conserved Plasmodium protein, unknown function	5.37398	7.1134
Afghanistan vs. India	3	722153	G	A	Missense Variant	Glu125Lys	PVP01_0316600	PVP01_0316600	Tetratricopeptide repeat protein, putative	-7.36054	12.7371
Afghanistan vs. India	3	722153	G	A	Missense Variant	Glu125Lys	PVP01_0316600	PVP01_0316600	Tetratricopeptide repeat protein, putative	7.36054	12.7371
Afghanistan vs. India	3	723038	C	T	Upstream Gene Variant	.	PVP01_0316700	PVP01_0316700	Conserved Plasmodium protein, unknown function	-7.7846	14.1553
Afghanistan vs. India	3	723038	C	T	Upstream Gene Variant	.	PVP01_0316700	PVP01_0316700	Conserved Plasmodium protein, unknown function	7.7846	14.1553
Afghanistan vs. India	3	723051	C	T	Upstream Gene Variant	.	PVP01_0316700	PVP01_0316700	Conserved Plasmodium protein, unknown function	-8.13309	15.3783
Afghanistan vs. India	3	723051	C	T	Upstream Gene Variant	.	PVP01_0316700	PVP01_0316700	Conserved Plasmodium protein, unknown function	8.13309	15.3783
Afghanistan vs. India	1	723876	C	T	Synonymous Variant	Ala1995Ala	PVP01_0116000	PVP01_0116000	Conserved Plasmodium protein, unknown function	-4.89641	6.01053
Afghanistan vs. India	1	723876	C	T	Synonymous Variant	Ala1995Ala	PVP01_0116000	PVP01_0116000	Conserved Plasmodium protein, unknown function	4.89641	6.01053
Afghanistan vs. India	1	724282	C	T	Missense Variant	Gly1860Asp	PVP01_0116000	PVP01_0116000	Conserved Plasmodium protein, unknown function	-5.0433	6.33955
Afghanistan vs. India	1	724282	C	T	Missense Variant	Gly1860Asp	PVP01_0116000	PVP01_0116000	Conserved Plasmodium protein, unknown function	5.0433	6.33955
Afghanistan vs. India	1	724509	G	A	Synonymous Variant	Ser1784Ser	PVP01_0116000	PVP01_0116000	Conserved Plasmodium protein, unknown function	-5.2022	6.70567
Afghanistan vs. India	1	724509	G	A	Synonymous Variant	Ser1784Ser	PVP01_0116000	PVP01_0116000	Conserved Plasmodium protein, unknown function	5.2022	6.70567
Afghanistan vs. India	1	725763	C	T	Synonymous Variant	Ala1366Ala	PVP01_0116000	PVP01_0116000	Conserved Plasmodium protein, unknown function	-5.25372	6.82664
Afghanistan vs. India	1	725763	C	T	Synonymous Variant	Ala1366Ala	PVP01_0116000	PVP01_0116000	Conserved Plasmodium protein, unknown function	5.25372	6.82664
Afghanistan vs. India	1	725994	C	T	Synonymous Variant	Gln1289Gln	PVP01_0116000	PVP01_0116000	Conserved Plasmodium protein, unknown function	-6.05151	8.84316
Afghanistan vs. India	1	725994	C	T	Synonymous Variant	Gln1289Gln	PVP01_0116000	PVP01_0116000	Conserved Plasmodium protein, unknown function	6.05151	8.84316
Afghanistan vs. India	3	726672	C	T	Synonymous Variant	Leu930Leu	PVP01_0316700	PVP01_0316700	Conserved Plasmodium protein, unknown function	-8.00384	14.9187
Afghanistan vs. India	3	726672	C	T	Synonymous Variant	Leu930Leu	PVP01_0316700	PVP01_0316700	Conserved Plasmodium protein, unknown function	8.00384	14.9187
Afghanistan vs. India	3	727914	G	C	Missense Variant	Gln1303His	PVP01_0316700	PVP01_0316700	Conserved Plasmodium protein, unknown function	-8.2416	15.7697
Afghanistan vs. India	3	727914	G	C	Missense Variant	Gln1303His	PVP01_0316700	PVP01_0316700	Conserved Plasmodium protein, unknown function	8.2416	15.7697
Afghanistan vs. India	3	728807	C	T	Missense Variant	Thr1601Ile	PVP01_0316700	PVP01_0316700	Conserved Plasmodium protein, unknown function	-7.14313	12.0399
Afghanistan vs. India	3	728807	C	T	Missense Variant	Thr1601Ile	PVP01_0316700	PVP01_0316700	Conserved Plasmodium protein, unknown function	7.14313	12.0399
Afghanistan vs. India	3	729688	G	A	Missense Variant	Glu1895Lys	PVP01_0316700	PVP01_0316700	Conserved Plasmodium protein, unknown function	-5.43012	7.24937
Afghanistan vs. India	3	729688	G	A	Missense Variant	Glu1895Lys	PVP01_0316700	PVP01_0316700	Conserved Plasmodium protein, unknown function	5.43012	7.24937
Afghanistan vs. India	3	730619	A	C	Missense Variant	Glu2205Ala	PVP01_0316700	PVP01_0316700	Conserved Plasmodium protein, unknown function	-5.38662	7.14391
Afghanistan vs. India	3	730619	A	C	Missense Variant	Glu2205Ala	PVP01_0316700	PVP01_0316700	Conserved Plasmodium protein, unknown function	5.38662	7.14391
Afghanistan vs. India	3	735972	C	T	Synonymous Variant	Lys671Lys	PVP01_0316900	PVP01_0316900	Conserved Plasmodium protein, unknown function	-5.9526	8.57854
Afghanistan vs. India	3	735972	C	T	Synonymous Variant	Lys671Lys	PVP01_0316900	PVP01_0316900	Conserved Plasmodium protein, unknown function	5.9526	8.57854
Afghanistan vs. India	3	737064	G	A	Synonymous Variant	Tyr307Tyr	PVP01_0316900	PVP01_0316900	Conserved Plasmodium protein, unknown function	-4.55847	5.28796
Afghanistan vs. India	3	737064	G	A	Synonymous Variant	Tyr307Tyr	PVP01_0316900	PVP01_0316900	Conserved Plasmodium protein, unknown function	4.55847	5.28796
Afghanistan vs. India	3	737082	G	C	Missense Variant	Asn301Lys	PVP01_0316900	PVP01_0316900	Conserved Plasmodium protein, unknown function	-4.90524	6.03007
Afghanistan vs. India	3	737082	G	C	Missense Variant	Asn301Lys	PVP01_0316900	PVP01_0316900	Conserved Plasmodium protein, unknown function	4.90524	6.03007
Afghanistan vs. India	3	737122	G	C	Missense Variant	Ser288Cys	PVP01_0316900	PVP01_0316900	Conserved Plasmodium protein, unknown function	-7.58203	13.4683
Afghanistan vs. India	3	737122	G	C	Missense Variant	Ser288Cys	PVP01_0316900	PVP01_0316900	Conserved Plasmodium protein, unknown function	7.58203	13.4683
Afghanistan vs. India	3	740097	G	A	Missense Variant	Ser410Asn	DBP7	PVP01_0317000	ATP-dependent RNA helicase DDX31, putative	-6.08351	8.92966
Afghanistan vs. India	3	740097	G	A	Missense Variant	Ser410Asn	DBP7	PVP01_0317000	ATP-dependent RNA helicase DDX31, putative	6.08351	8.92966
Afghanistan vs. India	3	740617	T	C	Synonymous Variant	Ser583Ser	DBP7	PVP01_0317000	ATP-dependent RNA helicase DDX31, putative	-4.4592	5.08479
Afghanistan vs. India	3	740617	T	C	Synonymous Variant	Ser583Ser	DBP7	PVP01_0317000	ATP-dependent RNA helicase DDX31, putative	4.4592	5.08479
Afghanistan vs. India	3	740992	G	A	Synonymous Variant	Glu708Glu	DBP7	PVP01_0317000	ATP-dependent RNA helicase DDX31, putative	-5.81881	8.22717
Afghanistan vs. India	3	740992	G	A	Synonymous Variant	Glu708Glu	DBP7	PVP01_0317000	ATP-dependent RNA helicase DDX31, putative	5.81881	8.22717
Afghanistan vs. India	3	742789	G	A	Upstream Gene Variant	.	PVP01_0316900	PVP01_0316900	Conserved Plasmodium protein, unknown function	-4.9824	6.20204
Afghanistan vs. India	3	742789	G	A	Upstream Gene Variant	.	PVP01_0316900	PVP01_0316900	Conserved Plasmodium protein, unknown function	4.9824	6.20204
Afghanistan vs. India	3	743500	C	T	Upstream Gene Variant	.	PVP01_0317200	PVP01_0317200	Conserved Plasmodium protein, unknown function	-6.29314	9.5071
Afghanistan vs. India	3	743500	C	T	Upstream Gene Variant	.	PVP01_0317200	PVP01_0317200	Conserved Plasmodium protein, unknown function	6.29314	9.5071
Afghanistan vs. India	3	745063	C	A	Missense Variant	Pro97Thr	PVP01_0317200	PVP01_0317200	Conserved Plasmodium protein, unknown function	-5.90116	8.44255
Afghanistan vs. India	3	745063	C	A	Missense Variant	Pro97Thr	PVP01_0317200	PVP01_0317200	Conserved Plasmodium protein, unknown function	5.90116	8.44255
Afghanistan vs. India	3	745674	C	T	Synonymous Variant	His300His	PVP01_0317200	PVP01_0317200	Conserved Plasmodium protein, unknown function	-4.95518	6.14108
Afghanistan vs. India	3	745674	C	T	Synonymous Variant	His300His	PVP01_0317200	PVP01_0317200	Conserved Plasmodium protein, unknown function	4.95518	6.14108
Afghanistan vs. India	5	758031	C	T	Upstream Gene Variant	.	PVP01_0518100	PVP01_0518100	Conserved protein, unknown function	-4.63061	5.4382
Afghanistan vs. India	5	758031	C	T	Upstream Gene Variant	.	PVP01_0518100	PVP01_0518100	Conserved protein, unknown function	4.63061	5.4382
Afghanistan vs. India	5	758150	T	A	Upstream Gene Variant	.	PVP01_0518100	PVP01_0518100	Conserved protein, unknown function	-4.6864	5.55586
Afghanistan vs. India	5	758150	T	A	Upstream Gene Variant	.	PVP01_0518100	PVP01_0518100	Conserved protein, unknown function	4.6864	5.55586
Afghanistan vs. India	4	762798	G	A	Missense Variant	Glu105Lys	MSP5	PVP01_0418400	Merozoite surface protein 5	-4.49718	5.16204
Afghanistan vs. India	4	762798	G	A	Missense Variant	Glu105Lys	MSP5	PVP01_0418400	Merozoite surface protein 5	4.49718	5.16204
Afghanistan vs. India	4	762806	G	A	Synonymous Variant	Lys107Lys	MSP5	PVP01_0418400	Merozoite surface protein 5	-5.54915	7.54203
Afghanistan vs. India	4	762806	G	A	Synonymous Variant	Lys107Lys	MSP5	PVP01_0418400	Merozoite surface protein 5	5.54915	7.54203
Afghanistan vs. India	4	762819	G	A	Missense Variant	Ala112Thr	MSP5	PVP01_0418400	Merozoite surface protein 5	-5.21748	6.74144
Afghanistan vs. India	4	762819	G	A	Missense Variant	Ala112Thr	MSP5	PVP01_0418400	Merozoite surface protein 5	5.21748	6.74144
Afghanistan vs. India	1	762825	C	T	Upstream Gene Variant	.	PVP01_0116700	PVP01_0116700	AAA family ATPase, putative	-4.44907	5.06427
Afghanistan vs. India	1	762825	C	T	Upstream Gene Variant	.	PVP01_0116700	PVP01_0116700	AAA family ATPase, putative	4.44907	5.06427
Afghanistan vs. India	4	762844	A	G	Missense Variant	Glu120Gly	MSP5	PVP01_0418400	Merozoite surface protein 5	-4.44973	5.06561
Afghanistan vs. India	4	762844	A	G	Missense Variant	Glu120Gly	MSP5	PVP01_0418400	Merozoite surface protein 5	4.44973	5.06561
Afghanistan vs. India	4	762872	C	T	Synonymous Variant	Val129Val	MSP5	PVP01_0418400	Merozoite surface protein 5	-4.59114	5.35573
Afghanistan vs. India	4	762872	C	T	Synonymous Variant	Val129Val	MSP5	PVP01_0418400	Merozoite surface protein 5	4.59114	5.35573
Afghanistan vs. India	4	762876	C	T	Missense Variant	Pro131Ser	MSP5	PVP01_0418400	Merozoite surface protein 5	-4.44722	5.06054
Afghanistan vs. India	4	762876	C	T	Missense Variant	Pro131Ser	MSP5	PVP01_0418400	Merozoite surface protein 5	4.44722	5.06054
Afghanistan vs. India	4	762879	A	G	Missense Variant	Thr132Ala	MSP5	PVP01_0418400	Merozoite surface protein 5	-4.69461	5.5733
Afghanistan vs. India	4	762879	A	G	Missense Variant	Thr132Ala	MSP5	PVP01_0418400	Merozoite surface protein 5	4.69461	5.5733
Afghanistan vs. India	4	762883	T	C	Missense Variant	Val133Ala	MSP5	PVP01_0418400	Merozoite surface protein 5	-4.69364	5.57123
Afghanistan vs. India	4	762883	T	C	Missense Variant	Val133Ala	MSP5	PVP01_0418400	Merozoite surface protein 5	4.69364	5.57123
Afghanistan vs. India	4	762924	T	C	Missense Variant	Ser147Pro	MSP5	PVP01_0418400	Merozoite surface protein 5	-4.95897	6.14954
Afghanistan vs. India	4	762924	T	C	Missense Variant	Ser147Pro	MSP5	PVP01_0418400	Merozoite surface protein 5	4.95897	6.14954
Afghanistan vs. India	4	762959	G	A	Synonymous Variant	Gly158Gly	MSP5	PVP01_0418400	Merozoite surface protein 5	-5.00562	6.25427
Afghanistan vs. India	4	762959	G	A	Synonymous Variant	Gly158Gly	MSP5	PVP01_0418400	Merozoite surface protein 5	5.00562	6.25427
Afghanistan vs. India	4	762975	G	A	Missense Variant	Asp164Asn	MSP5	PVP01_0418400	Merozoite surface protein 5	-5.55926	7.56716
Afghanistan vs. India	4	762975	G	A	Missense Variant	Asp164Asn	MSP5	PVP01_0418400	Merozoite surface protein 5	5.55926	7.56716
Afghanistan vs. India	4	763016	T	G	Missense Variant	Asp177Glu	MSP5	PVP01_0418400	Merozoite surface protein 5	-4.51961	5.20793
Afghanistan vs. India	4	763016	T	G	Missense Variant	Asp177Glu	MSP5	PVP01_0418400	Merozoite surface protein 5	4.51961	5.20793
Afghanistan vs. India	4	763024	A	C	Missense Variant	Gln180Pro	MSP5	PVP01_0418400	Merozoite surface protein 5	-5.20604	6.71463
Afghanistan vs. India	4	763024	A	C	Missense Variant	Gln180Pro	MSP5	PVP01_0418400	Merozoite surface protein 5	5.20604	6.71463
Afghanistan vs. India	1	765990	G	A	Synonymous Variant	Cys243Cys	RAD54	PVP01_0116800	DNA repair and recombination protein RAD54, putative	-5.51408	7.45517
Afghanistan vs. India	1	765990	G	A	Synonymous Variant	Cys243Cys	RAD54	PVP01_0116800	DNA repair and recombination protein RAD54, putative	5.51408	7.45517
Afghanistan vs. India	1	766703	C	T	Missense Variant	Gly6Arg	RAD54	PVP01_0116800	DNA repair and recombination protein RAD54, putative	-5.47364	7.35567
Afghanistan vs. India	1	766703	C	T	Missense Variant	Gly6Arg	RAD54	PVP01_0116800	DNA repair and recombination protein RAD54, putative	5.47364	7.35567
Afghanistan vs. India	1	769530	C	T	Synonymous Variant	Glu29Glu	PVP01_0116900	PVP01_0116900	Mitogen-activated protein kinase organizer 1, putative	-5.0524	6.36022
Afghanistan vs. India	1	769530	C	T	Synonymous Variant	Glu29Glu	PVP01_0116900	PVP01_0116900	Mitogen-activated protein kinase organizer 1, putative	5.0524	6.36022
Afghanistan vs. India	1	769554	C	G	Synonymous Variant	Thr21Thr	PVP01_0116900	PVP01_0116900	Mitogen-activated protein kinase organizer 1, putative	-4.47856	5.12408
Afghanistan vs. India	1	769554	C	G	Synonymous Variant	Thr21Thr	PVP01_0116900	PVP01_0116900	Mitogen-activated protein kinase organizer 1, putative	4.47856	5.12408
Afghanistan vs. India	1	772069	G	C	Upstream Gene Variant	.	PVP01_0116900	PVP01_0116900	Mitogen-activated protein kinase organizer 1, putative	-4.49823	5.16416
Afghanistan vs. India	1	772069	G	C	Upstream Gene Variant	.	PVP01_0116900	PVP01_0116900	Mitogen-activated protein kinase organizer 1, putative	4.49823	5.16416
Afghanistan vs. India	1	772094	A	G	Synonymous Variant	Glu6Glu	PVP01_0117000	PVP01_0117000	Filament assembling protein, putative	-4.71978	5.62691
Afghanistan vs. India	1	772094	A	G	Synonymous Variant	Glu6Glu	PVP01_0117000	PVP01_0117000	Filament assembling protein, putative	4.71978	5.62691
Afghanistan vs. India	3	778658	A	G	Upstream Gene Variant	.	UTP7	PVP01_0318300	U3 small nucleolar RNA-associated protein 7, putative	-6.17747	9.18617
Afghanistan vs. India	3	778658	A	G	Upstream Gene Variant	.	UTP7	PVP01_0318300	U3 small nucleolar RNA-associated protein 7, putative	6.17747	9.18617
Afghanistan vs. India	3	778684	G	C	Upstream Gene Variant	.	UTP7	PVP01_0318300	U3 small nucleolar RNA-associated protein 7, putative	-6.09755	8.96777
Afghanistan vs. India	3	778684	G	C	Upstream Gene Variant	.	UTP7	PVP01_0318300	U3 small nucleolar RNA-associated protein 7, putative	6.09755	8.96777
Afghanistan vs. India	3	781254	G	A	Downstream Gene Variant	.	PVP01_0318500	PVP01_0318500	Conserved protein, unknown function	-4.9594	6.1505
Afghanistan vs. India	3	781254	G	A	Downstream Gene Variant	.	PVP01_0318500	PVP01_0318500	Conserved protein, unknown function	4.9594	6.1505
Afghanistan vs. India	5	786184	G	T	Missense Variant	Lys121Asn	PVP01_0519000	PVP01_0519000	Male gamete fusion factor HAP2P, putative	-4.68406	5.55091
Afghanistan vs. India	5	786184	G	T	Missense Variant	Lys121Asn	PVP01_0519000	PVP01_0519000	Male gamete fusion factor HAP2P, putative	4.68406	5.55091
Afghanistan vs. India	3	787070	C	T	Upstream Gene Variant	.	PVP01_0318700	PVP01_0318700	tRNAHis guanylyltransferase, putative	-4.96045	6.15286
Afghanistan vs. India	3	787070	C	T	Upstream Gene Variant	.	PVP01_0318700	PVP01_0318700	tRNAHis guanylyltransferase, putative	4.96045	6.15286
Afghanistan vs. India	3	787071	C	T	Upstream Gene Variant	.	PVP01_0318700	PVP01_0318700	tRNAHis guanylyltransferase, putative	-4.96045	6.15286
Afghanistan vs. India	3	787071	C	T	Upstream Gene Variant	.	PVP01_0318700	PVP01_0318700	tRNAHis guanylyltransferase, putative	4.96045	6.15286
Afghanistan vs. India	5	787290	T	A	Upstream Gene Variant	.	PVP01_0518900	PVP01_0518900	EF-hand calcium-binding domain-containing protein, putative	-5.1118	6.49607
Afghanistan vs. India	5	787290	T	A	Upstream Gene Variant	.	PVP01_0518900	PVP01_0518900	EF-hand calcium-binding domain-containing protein, putative	5.1118	6.49607
Afghanistan vs. India	5	788518	C	T	Synonymous Variant	Phe580Phe	PVP01_0519000	PVP01_0519000	Male gamete fusion factor HAP2P, putative	-4.92816	6.08088
Afghanistan vs. India	5	788518	C	T	Synonymous Variant	Phe580Phe	PVP01_0519000	PVP01_0519000	Male gamete fusion factor HAP2P, putative	4.92816	6.08088
Afghanistan vs. India	5	791513	C	A	Upstream Gene Variant	.	RRB1	PVP01_0519300	Ribosome assembly protein RRB1, putative	-5.4508	7.29978
Afghanistan vs. India	5	791513	C	A	Upstream Gene Variant	.	RRB1	PVP01_0519300	Ribosome assembly protein RRB1, putative	5.4508	7.29978
Afghanistan vs. India	5	793520	C	T	Missense Variant	Ala44Val	RRB1	PVP01_0519300	Ribosome assembly protein RRB1, putative	-6.41618	9.85468
Afghanistan vs. India	5	793520	C	T	Missense Variant	Ala44Val	RRB1	PVP01_0519300	Ribosome assembly protein RRB1, putative	6.41618	9.85468
Afghanistan vs. India	4	801692	G	T	Missense Variant	Glu119Asp	PVP01_0419300	PVP01_0419300	PH domain-containing protein, putative	-5.18571	6.66716
Afghanistan vs. India	4	801692	G	T	Missense Variant	Glu119Asp	PVP01_0419300	PVP01_0419300	PH domain-containing protein, putative	5.18571	6.66716
Afghanistan vs. India	4	802248	G	A	Upstream Gene Variant	.	RPN1	PVP01_0419200	26S proteasome regulatory subunit RPN1, putative	-6.58071	10.3296
Afghanistan vs. India	4	802248	G	A	Upstream Gene Variant	.	RPN1	PVP01_0419200	26S proteasome regulatory subunit RPN1, putative	6.58071	10.3296
Afghanistan vs. India	5	806454	G	A	Missense Variant	Ser264Asn	Ub	PVP01_0519600	Ubiquitin, putative	-4.8791	5.97237
Afghanistan vs. India	5	806454	G	A	Missense Variant	Ser264Asn	Ub	PVP01_0519600	Ubiquitin, putative	4.8791	5.97237
Afghanistan vs. India	3	812613	C	T	Missense Variant	Gly1031Glu	PVP01_0319600	PVP01_0319600	RNA-binding protein, putative	-4.94972	6.1289
Afghanistan vs. India	3	812613	C	T	Missense Variant	Gly1031Glu	PVP01_0319600	PVP01_0319600	RNA-binding protein, putative	4.94972	6.1289
Afghanistan vs. India	3	824081	T	A	Downstream Gene Variant	.	PVP01_0319700	PVP01_0319700	Rab GTPase activator and protein kinase, putative	-4.88791	5.99178
Afghanistan vs. India	3	824081	T	A	Downstream Gene Variant	.	PVP01_0319700	PVP01_0319700	Rab GTPase activator and protein kinase, putative	4.88791	5.99178
Afghanistan vs. India	3	844030	G	A	Synonymous Variant	His1123His	PVP01_0320300	PVP01_0320300	Protein kinase, putative	-6.06095	8.86865
Afghanistan vs. India	3	844030	G	A	Synonymous Variant	His1123His	PVP01_0320300	PVP01_0320300	Protein kinase, putative	6.06095	8.86865
Afghanistan vs. India	3	844291	C	T	Synonymous Variant	Lys1036Lys	PVP01_0320300	PVP01_0320300	Protein kinase, putative	-4.4924	5.15228
Afghanistan vs. India	3	844291	C	T	Synonymous Variant	Lys1036Lys	PVP01_0320300	PVP01_0320300	Protein kinase, putative	4.4924	5.15228
Afghanistan vs. India	3	844834	C	T	Synonymous Variant	Leu855Leu	PVP01_0320300	PVP01_0320300	Protein kinase, putative	-4.98675	6.21181
Afghanistan vs. India	3	844834	C	T	Synonymous Variant	Leu855Leu	PVP01_0320300	PVP01_0320300	Protein kinase, putative	4.98675	6.21181
Afghanistan vs. India	13	873920	C	T	Synonymous Variant	Arg1262Arg	PVP01_1319100	PVP01_1319100	Acid phosphatase, putative	-5.21811	6.74291
Afghanistan vs. India	13	873920	C	T	Synonymous Variant	Arg1262Arg	PVP01_1319100	PVP01_1319100	Acid phosphatase, putative	5.21811	6.74291
Afghanistan vs. India	13	894989	G	C	Missense Variant	Ala719Gly	PVP01_1319600	PVP01_1319600	Coatomer subunit beta, putative	-4.55961	5.29032
Afghanistan vs. India	13	894989	G	C	Missense Variant	Ala719Gly	PVP01_1319600	PVP01_1319600	Coatomer subunit beta, putative	4.55961	5.29032
Afghanistan vs. India	13	902761	G	T	Missense Variant	Asp407Glu	DPH2	PVP01_1319900	Diphthamide biosynthesis protein 2, putative	-4.51549	5.19949
Afghanistan vs. India	13	902761	G	T	Missense Variant	Asp407Glu	DPH2	PVP01_1319900	Diphthamide biosynthesis protein 2, putative	4.51549	5.19949
Afghanistan vs. India	7	907318	G	T	Missense Variant	Gly295Val	pBAS	PVP01_0720900	Para-aminobenzoic acid synthetase, putative	-4.9933	6.22653
Afghanistan vs. India	7	907318	G	T	Missense Variant	Gly295Val	pBAS	PVP01_0720900	Para-aminobenzoic acid synthetase, putative	4.9933	6.22653
Afghanistan vs. India	7	910296	C	G	Upstream Gene Variant	.	PGK	PVP01_0721000	Phosphoglycerate kinase, putative	-4.77106	5.73693
Afghanistan vs. India	7	910296	C	G	Upstream Gene Variant	.	PGK	PVP01_0721000	Phosphoglycerate kinase, putative	4.77106	5.73693
Afghanistan vs. India	8	936574	G	A	Upstream Gene Variant	.	PVP01_0821400	PVP01_0821400	Triosephosphate isomerase, putative	-5.4812	7.37422
Afghanistan vs. India	8	936574	G	A	Upstream Gene Variant	.	PVP01_0821400	PVP01_0821400	Triosephosphate isomerase, putative	5.4812	7.37422
Afghanistan vs. India	10	940970	C	A	Upstream Gene Variant	.	ARNP	PVP01_1022400	Apical rhoptry neck protein, putative	-5.03489	6.32045
Afghanistan vs. India	10	940970	C	A	Upstream Gene Variant	.	ARNP	PVP01_1022400	Apical rhoptry neck protein, putative	5.03489	6.32045
Afghanistan vs. India	10	941728	C	G	Upstream Gene Variant	.	ARNP	PVP01_1022400	Apical rhoptry neck protein, putative	-4.75706	5.70678
Afghanistan vs. India	10	941728	C	G	Upstream Gene Variant	.	ARNP	PVP01_1022400	Apical rhoptry neck protein, putative	4.75706	5.70678
Afghanistan vs. India	10	942403	G	A	Missense Variant	Thr16Ile	CGI121	PVP01_1022300	EKC/KEOPS complex subunit CGI121, putative	-4.65088	5.48081
Afghanistan vs. India	10	942403	G	A	Missense Variant	Thr16Ile	CGI121	PVP01_1022300	EKC/KEOPS complex subunit CGI121, putative	4.65088	5.48081
Afghanistan vs. India	10	943836	G	C	Upstream Gene Variant	.	CGI121	PVP01_1022300	EKC/KEOPS complex subunit CGI121, putative	-5.85171	8.31289
Afghanistan vs. India	10	943836	G	C	Upstream Gene Variant	.	CGI121	PVP01_1022300	EKC/KEOPS complex subunit CGI121, putative	5.85171	8.31289
Afghanistan vs. India	8	948914	G	A	Synonymous Variant	Asp2528Asp	PVP01_0821600	PVP01_0821600	Conserved Plasmodium protein, unknown function	-6.17834	9.18856
Afghanistan vs. India	8	948914	G	A	Synonymous Variant	Asp2528Asp	PVP01_0821600	PVP01_0821600	Conserved Plasmodium protein, unknown function	6.17834	9.18856
Afghanistan vs. India	10	958132	A	G	Synonymous Variant	Asn7152Asn	PVP01_1022500	PVP01_1022500	RNA pseudouridylate synthase, putative	-5.66982	7.84481
Afghanistan vs. India	10	958132	A	G	Synonymous Variant	Asn7152Asn	PVP01_1022500	PVP01_1022500	RNA pseudouridylate synthase, putative	5.66982	7.84481
Afghanistan vs. India	10	958617	C	T	Missense Variant	Ala6991Thr	PVP01_1022500	PVP01_1022500	RNA pseudouridylate synthase, putative	-6.41139	9.84104
Afghanistan vs. India	10	958617	C	T	Missense Variant	Ala6991Thr	PVP01_1022500	PVP01_1022500	RNA pseudouridylate synthase, putative	6.41139	9.84104
Afghanistan vs. India	10	959189	C	T	Missense Variant	Ser6800Asn	PVP01_1022500	PVP01_1022500	RNA pseudouridylate synthase, putative	-5.19986	6.7002
Afghanistan vs. India	10	959189	C	T	Missense Variant	Ser6800Asn	PVP01_1022500	PVP01_1022500	RNA pseudouridylate synthase, putative	5.19986	6.7002
Afghanistan vs. India	10	959215	G	A	Synonymous Variant	Ala6791Ala	PVP01_1022500	PVP01_1022500	RNA pseudouridylate synthase, putative	-5.3622	7.08504
Afghanistan vs. India	10	959215	G	A	Synonymous Variant	Ala6791Ala	PVP01_1022500	PVP01_1022500	RNA pseudouridylate synthase, putative	5.3622	7.08504
Afghanistan vs. India	10	959216	G	A	Missense Variant	Ala6791Val	PVP01_1022500	PVP01_1022500	RNA pseudouridylate synthase, putative	-5.3622	7.08504
Afghanistan vs. India	10	959216	G	A	Missense Variant	Ala6791Val	PVP01_1022500	PVP01_1022500	RNA pseudouridylate synthase, putative	5.3622	7.08504
Afghanistan vs. India	10	959963	A	G	Missense Variant	Leu6542Pro	PVP01_1022500	PVP01_1022500	RNA pseudouridylate synthase, putative	-4.69018	5.5639
Afghanistan vs. India	10	959963	A	G	Missense Variant	Leu6542Pro	PVP01_1022500	PVP01_1022500	RNA pseudouridylate synthase, putative	4.69018	5.5639
Afghanistan vs. India	10	960008	G	A	Missense Variant	Pro6527Leu	PVP01_1022500	PVP01_1022500	RNA pseudouridylate synthase, putative	-5.11487	6.50312
Afghanistan vs. India	10	960008	G	A	Missense Variant	Pro6527Leu	PVP01_1022500	PVP01_1022500	RNA pseudouridylate synthase, putative	5.11487	6.50312
Afghanistan vs. India	10	960576	C	T	Missense Variant	Asp6338Asn	PVP01_1022500	PVP01_1022500	RNA pseudouridylate synthase, putative	-4.8425	5.89206
Afghanistan vs. India	10	960576	C	T	Missense Variant	Asp6338Asn	PVP01_1022500	PVP01_1022500	RNA pseudouridylate synthase, putative	4.8425	5.89206
Afghanistan vs. India	10	962158	C	A	Synonymous Variant	Gly5810Gly	PVP01_1022500	PVP01_1022500	RNA pseudouridylate synthase, putative	-4.44017	5.04629
Afghanistan vs. India	10	962158	C	A	Synonymous Variant	Gly5810Gly	PVP01_1022500	PVP01_1022500	RNA pseudouridylate synthase, putative	4.44017	5.04629
Afghanistan vs. India	10	962308	G	T	Synonymous Variant	Ile5760Ile	PVP01_1022500	PVP01_1022500	RNA pseudouridylate synthase, putative	-4.56102	5.29323
Afghanistan vs. India	10	962308	G	T	Synonymous Variant	Ile5760Ile	PVP01_1022500	PVP01_1022500	RNA pseudouridylate synthase, putative	4.56102	5.29323
Afghanistan vs. India	8	978922	A	C	Upstream Gene Variant	.	RPB1	PVP01_0821900	DNA-directed RNA polymerase II subunit RPB1, putative	-4.60668	5.38811
Afghanistan vs. India	8	978922	A	C	Upstream Gene Variant	.	RPB1	PVP01_0821900	DNA-directed RNA polymerase II subunit RPB1, putative	4.60668	5.38811
Afghanistan vs. India	8	979019	G	A	Upstream Gene Variant	.	RPB1	PVP01_0821900	DNA-directed RNA polymerase II subunit RPB1, putative	-5.57577	7.6083
Afghanistan vs. India	8	979019	G	A	Upstream Gene Variant	.	RPB1	PVP01_0821900	DNA-directed RNA polymerase II subunit RPB1, putative	5.57577	7.6083
Afghanistan vs. India	8	979787	A	G	Synonymous Variant	Asp125Asp	PVP01_0822000	PVP01_0822000	Stomatin-like protein, putative	-4.89644	6.0106
Afghanistan vs. India	8	979787	A	G	Synonymous Variant	Asp125Asp	PVP01_0822000	PVP01_0822000	Stomatin-like protein, putative	4.89644	6.0106
Afghanistan vs. India	8	985597	G	A	Upstream Gene Variant	.	PVP01_0822100	PVP01_0822100	Conserved Plasmodium protein, unknown function	-4.74405	5.67884
Afghanistan vs. India	8	985597	G	A	Upstream Gene Variant	.	PVP01_0822100	PVP01_0822100	Conserved Plasmodium protein, unknown function	4.74405	5.67884
Afghanistan vs. India	9	1050458	T	C	Synonymous Variant	Glu493Glu	PVP01_0923600	PVP01_0923600	Conserved Plasmodium protein, unknown function	-6.67692	10.6126
Afghanistan vs. India	9	1050458	T	C	Synonymous Variant	Glu493Glu	PVP01_0923600	PVP01_0923600	Conserved Plasmodium protein, unknown function	6.67692	10.6126
Afghanistan vs. India	9	1050574	G	A	Synonymous Variant	Leu455Leu	PVP01_0923600	PVP01_0923600	Conserved Plasmodium protein, unknown function	-7.07331	11.8202
Afghanistan vs. India	9	1050574	G	A	Synonymous Variant	Leu455Leu	PVP01_0923600	PVP01_0923600	Conserved Plasmodium protein, unknown function	7.07331	11.8202
Afghanistan vs. India	9	1050711	A	G	Missense Variant	Ile409Thr	PVP01_0923600	PVP01_0923600	Conserved Plasmodium protein, unknown function	-5.61317	7.70189
Afghanistan vs. India	9	1050711	A	G	Missense Variant	Ile409Thr	PVP01_0923600	PVP01_0923600	Conserved Plasmodium protein, unknown function	5.61317	7.70189
Afghanistan vs. India	9	1050931	C	G	Missense Variant	Gly336Arg	PVP01_0923600	PVP01_0923600	Conserved Plasmodium protein, unknown function	-7.04425	11.7294
Afghanistan vs. India	9	1050931	C	G	Missense Variant	Gly336Arg	PVP01_0923600	PVP01_0923600	Conserved Plasmodium protein, unknown function	7.04425	11.7294
Afghanistan vs. India	9	1051702	G	T	Missense Variant	Leu79Ile	PVP01_0923600	PVP01_0923600	Conserved Plasmodium protein, unknown function	-7.74102	14.006
Afghanistan vs. India	9	1051702	G	T	Missense Variant	Leu79Ile	PVP01_0923600	PVP01_0923600	Conserved Plasmodium protein, unknown function	7.74102	14.006
Afghanistan vs. India	9	1052060	G	T	Upstream Gene Variant	.	PVP01_0923600	PVP01_0923600	Conserved Plasmodium protein, unknown function	-5.34382	7.04092
Afghanistan vs. India	9	1052060	G	T	Upstream Gene Variant	.	PVP01_0923600	PVP01_0923600	Conserved Plasmodium protein, unknown function	5.34382	7.04092
Afghanistan vs. India	9	1052654	C	T	Upstream Gene Variant	.	PVP01_0923600	PVP01_0923600	Conserved Plasmodium protein, unknown function	-6.34173	9.64358
Afghanistan vs. India	9	1052654	C	T	Upstream Gene Variant	.	PVP01_0923600	PVP01_0923600	Conserved Plasmodium protein, unknown function	6.34173	9.64358
Afghanistan vs. India	5	1077406	A	G	Synonymous Variant	Ala15Ala	DHFR-TS	PVP01_0526600	Bifunctional dihydrofolate reductase-thymidylate synthase, putative	-5.05037	6.35561
Afghanistan vs. India	5	1077406	A	G	Synonymous Variant	Ala15Ala	DHFR-TS	PVP01_0526600	Bifunctional dihydrofolate reductase-thymidylate synthase, putative	5.05037	6.35561
Afghanistan vs. India	5	1082846	T	C	Upstream Gene Variant	.	PVP01_0526700	PVP01_0526700	LETM1-like protein, putative	-4.43558	5.03704
Afghanistan vs. India	5	1082846	T	C	Upstream Gene Variant	.	PVP01_0526700	PVP01_0526700	LETM1-like protein, putative	4.43558	5.03704
Afghanistan vs. India	5	1088599	G	T	Synonymous Variant	Ser962Ser	PVP01_0526800	PVP01_0526800	Conserved Plasmodium protein, unknown function	-5.54235	7.52514
Afghanistan vs. India	5	1088599	G	T	Synonymous Variant	Ser962Ser	PVP01_0526800	PVP01_0526800	Conserved Plasmodium protein, unknown function	5.54235	7.52514
Afghanistan vs. India	5	1088649	G	T	Missense Variant	Gly979Val	PVP01_0526800	PVP01_0526800	Conserved Plasmodium protein, unknown function	-5.41312	7.20805
Afghanistan vs. India	5	1088649	G	T	Missense Variant	Gly979Val	PVP01_0526800	PVP01_0526800	Conserved Plasmodium protein, unknown function	5.41312	7.20805
Afghanistan vs. India	5	1091785	C	T	Synonymous Variant	Cys2024Cys	PVP01_0526800	PVP01_0526800	Conserved Plasmodium protein, unknown function	-4.95414	6.13876
Afghanistan vs. India	5	1091785	C	T	Synonymous Variant	Cys2024Cys	PVP01_0526800	PVP01_0526800	Conserved Plasmodium protein, unknown function	4.95414	6.13876
Afghanistan vs. India	5	1092044	A	G	Missense Variant	Arg2111Gly	PVP01_0526800	PVP01_0526800	Conserved Plasmodium protein, unknown function	-4.7565	5.70559
Afghanistan vs. India	5	1092044	A	G	Missense Variant	Arg2111Gly	PVP01_0526800	PVP01_0526800	Conserved Plasmodium protein, unknown function	4.7565	5.70559
Afghanistan vs. India	5	1092232	G	A	Synonymous Variant	Pro2173Pro	PVP01_0526800	PVP01_0526800	Conserved Plasmodium protein, unknown function	-5.42457	7.23587
Afghanistan vs. India	5	1092232	G	A	Synonymous Variant	Pro2173Pro	PVP01_0526800	PVP01_0526800	Conserved Plasmodium protein, unknown function	5.42457	7.23587
Afghanistan vs. India	5	1094140	C	A	Missense Variant	His2809Gln	PVP01_0526800	PVP01_0526800	Conserved Plasmodium protein, unknown function	-6.07647	8.91059
Afghanistan vs. India	5	1094140	C	A	Missense Variant	His2809Gln	PVP01_0526800	PVP01_0526800	Conserved Plasmodium protein, unknown function	6.07647	8.91059
Afghanistan vs. India	5	1094240	A	G	Missense Variant	Ser2843Gly	PVP01_0526800	PVP01_0526800	Conserved Plasmodium protein, unknown function	-5.35233	7.06133
Afghanistan vs. India	5	1094240	A	G	Missense Variant	Ser2843Gly	PVP01_0526800	PVP01_0526800	Conserved Plasmodium protein, unknown function	5.35233	7.06133
Afghanistan vs. India	5	1094251	C	T	Synonymous Variant	Ser2846Ser	PVP01_0526800	PVP01_0526800	Conserved Plasmodium protein, unknown function	-5.07924	6.42142
Afghanistan vs. India	5	1094251	C	T	Synonymous Variant	Ser2846Ser	PVP01_0526800	PVP01_0526800	Conserved Plasmodium protein, unknown function	5.07924	6.42142
Afghanistan vs. India	10	1095692	C	T	Missense Variant	Glu1333Lys	PVP01_1025100	PVP01_1025100	Protein AAP6, putative	-4.89568	6.00892
Afghanistan vs. India	10	1095692	C	T	Missense Variant	Glu1333Lys	PVP01_1025100	PVP01_1025100	Protein AAP6, putative	4.89568	6.00892
Afghanistan vs. India	10	1095693	T	A	Missense Variant	Leu1332Phe	PVP01_1025100	PVP01_1025100	Protein AAP6, putative	-4.89601	6.00965
Afghanistan vs. India	10	1095693	T	A	Missense Variant	Leu1332Phe	PVP01_1025100	PVP01_1025100	Protein AAP6, putative	4.89601	6.00965
Afghanistan vs. India	5	1096006	A	G	Synonymous Variant	Leu3431Leu	PVP01_0526800	PVP01_0526800	Conserved Plasmodium protein, unknown function	-6.39826	9.80365
Afghanistan vs. India	5	1096006	A	G	Synonymous Variant	Leu3431Leu	PVP01_0526800	PVP01_0526800	Conserved Plasmodium protein, unknown function	6.39826	9.80365
Afghanistan vs. India	9	1096941	C	T	Upstream Gene Variant	.	ERO1	PVP01_0924600	Endoplasmic reticulum oxidoreductin, putative	-4.42524	5.01622
Afghanistan vs. India	9	1096941	C	T	Upstream Gene Variant	.	ERO1	PVP01_0924600	Endoplasmic reticulum oxidoreductin, putative	4.42524	5.01622
Afghanistan vs. India	8	1097452	A	T	Missense Variant	Ile74Leu	PVP01_0824700	PVP01_0824700	Conserved Plasmodium protein, unknown function	-5.86451	8.34635
Afghanistan vs. India	8	1097452	A	T	Missense Variant	Ile74Leu	PVP01_0824700	PVP01_0824700	Conserved Plasmodium protein, unknown function	5.86451	8.34635
Afghanistan vs. India	8	1097616	G	A	Synonymous Variant	Lys128Lys	PVP01_0824700	PVP01_0824700	Conserved Plasmodium protein, unknown function	-6.10528	8.98877
Afghanistan vs. India	8	1097616	G	A	Synonymous Variant	Lys128Lys	PVP01_0824700	PVP01_0824700	Conserved Plasmodium protein, unknown function	6.10528	8.98877
Afghanistan vs. India	10	1097807	C	G	Missense Variant	Glu628Gln	PVP01_1025100	PVP01_1025100	Protein AAP6, putative	-5.21403	6.73334
Afghanistan vs. India	10	1097807	C	G	Missense Variant	Glu628Gln	PVP01_1025100	PVP01_1025100	Protein AAP6, putative	5.21403	6.73334
Afghanistan vs. India	10	1097816	C	A	Missense Variant	Ala625Ser	PVP01_1025100	PVP01_1025100	Protein AAP6, putative	-5.60083	7.67095
Afghanistan vs. India	10	1097816	C	A	Missense Variant	Ala625Ser	PVP01_1025100	PVP01_1025100	Protein AAP6, putative	5.60083	7.67095
Afghanistan vs. India	8	1098252	G	T	Downstream Gene Variant	.	PVP01_0824600	PVP01_0824600	Ribosomal protein L47, mitochondrial, putative	-5.19074	6.67889
Afghanistan vs. India	8	1098252	G	T	Downstream Gene Variant	.	PVP01_0824600	PVP01_0824600	Ribosomal protein L47, mitochondrial, putative	5.19074	6.67889
Afghanistan vs. India	10	1098571	C	T	Missense Variant	Gly373Glu	PVP01_1025100	PVP01_1025100	Protein AAP6, putative	-5.7834	8.13546
Afghanistan vs. India	10	1098571	C	T	Missense Variant	Gly373Glu	PVP01_1025100	PVP01_1025100	Protein AAP6, putative	5.7834	8.13546
Afghanistan vs. India	8	1098613	A	T	Downstream Gene Variant	.	PVP01_0824600	PVP01_0824600	Ribosomal protein L47, mitochondrial, putative	-7.40762	12.8908
Afghanistan vs. India	8	1098613	A	T	Downstream Gene Variant	.	PVP01_0824600	PVP01_0824600	Ribosomal protein L47, mitochondrial, putative	7.40762	12.8908
Afghanistan vs. India	10	1099685	T	C	Missense Variant	Ser2Gly	PVP01_1025100	PVP01_1025100	Protein AAP6, putative	-4.92724	6.07884
Afghanistan vs. India	10	1099685	T	C	Missense Variant	Ser2Gly	PVP01_1025100	PVP01_1025100	Protein AAP6, putative	4.92724	6.07884
Afghanistan vs. India	10	1101264	C	T	Upstream Gene Variant	.	PVP01_1025100	PVP01_1025100	Protein AAP6, putative	-5.92834	8.51425
Afghanistan vs. India	10	1101264	C	T	Upstream Gene Variant	.	PVP01_1025100	PVP01_1025100	Protein AAP6, putative	5.92834	8.51425
Afghanistan vs. India	10	1101265	C	T	Upstream Gene Variant	.	PVP01_1025100	PVP01_1025100	Protein AAP6, putative	-5.92834	8.51425
Afghanistan vs. India	10	1101265	C	T	Upstream Gene Variant	.	PVP01_1025100	PVP01_1025100	Protein AAP6, putative	5.92834	8.51425
Afghanistan vs. India	10	1101290	G	C	Upstream Gene Variant	.	PVP01_1025100	PVP01_1025100	Protein AAP6, putative	-5.22763	6.76525
Afghanistan vs. India	10	1101290	G	C	Upstream Gene Variant	.	PVP01_1025100	PVP01_1025100	Protein AAP6, putative	5.22763	6.76525
Afghanistan vs. India	10	1101552	C	T	Upstream Gene Variant	.	PVP01_1025100	PVP01_1025100	Protein AAP6, putative	-6.38997	9.78012
Afghanistan vs. India	10	1101552	C	T	Upstream Gene Variant	.	PVP01_1025100	PVP01_1025100	Protein AAP6, putative	6.38997	9.78012
Afghanistan vs. India	10	1101914	A	G	Upstream Gene Variant	.	PVP01_1025100	PVP01_1025100	Protein AAP6, putative	-5.40071	7.17798
Afghanistan vs. India	10	1101914	A	G	Upstream Gene Variant	.	PVP01_1025100	PVP01_1025100	Protein AAP6, putative	5.40071	7.17798
Afghanistan vs. India	10	1102160	G	T	Upstream Gene Variant	.	PVP01_1025100	PVP01_1025100	Protein AAP6, putative	-4.63152	5.4401
Afghanistan vs. India	10	1102160	G	T	Upstream Gene Variant	.	PVP01_1025100	PVP01_1025100	Protein AAP6, putative	4.63152	5.4401
Afghanistan vs. India	7	1102685	G	C	Upstream Gene Variant	.	PVP01_0725400	PVP01_0725400	Replication termination factor, putative	-4.63817	5.45406
Afghanistan vs. India	7	1102685	G	C	Upstream Gene Variant	.	PVP01_0725400	PVP01_0725400	Replication termination factor, putative	4.63817	5.45406
Afghanistan vs. India	10	1106083	C	T	Missense Variant	Arg939Lys	PRP5	PVP01_1025300	Pre-mRNA-processing ATP-dependent RNA helicase PRP5, putative	-5.19808	6.69604
Afghanistan vs. India	10	1106083	C	T	Missense Variant	Arg939Lys	PRP5	PVP01_1025300	Pre-mRNA-processing ATP-dependent RNA helicase PRP5, putative	5.19808	6.69604
Afghanistan vs. India	10	1106168	G	A	Synonymous Variant	Leu911Leu	PRP5	PVP01_1025300	Pre-mRNA-processing ATP-dependent RNA helicase PRP5, putative	-5.06137	6.38064
Afghanistan vs. India	10	1106168	G	A	Synonymous Variant	Leu911Leu	PRP5	PVP01_1025300	Pre-mRNA-processing ATP-dependent RNA helicase PRP5, putative	5.06137	6.38064
Afghanistan vs. India	10	1110408	C	T	Upstream Gene Variant	.	PRP5	PVP01_1025300	Pre-mRNA-processing ATP-dependent RNA helicase PRP5, putative	-5.38087	7.13002
Afghanistan vs. India	10	1110408	C	T	Upstream Gene Variant	.	PRP5	PVP01_1025300	Pre-mRNA-processing ATP-dependent RNA helicase PRP5, putative	5.38087	7.13002
Afghanistan vs. India	10	1110475	G	A	Upstream Gene Variant	.	PRP5	PVP01_1025300	Pre-mRNA-processing ATP-dependent RNA helicase PRP5, putative	-4.81563	5.83346
Afghanistan vs. India	10	1110475	G	A	Upstream Gene Variant	.	PRP5	PVP01_1025300	Pre-mRNA-processing ATP-dependent RNA helicase PRP5, putative	4.81563	5.83346
Afghanistan vs. India	10	1114284	C	A	Missense Variant	His663Gln	RCC1	PVP01_1025500	ND6 protein, putative	-5.74616	8.03956
Afghanistan vs. India	10	1114284	C	A	Missense Variant	His663Gln	RCC1	PVP01_1025500	ND6 protein, putative	5.74616	8.03956
Afghanistan vs. India	10	1114482	C	G	Synonymous Variant	Leu729Leu	RCC1	PVP01_1025500	ND6 protein, putative	-5.85199	8.31362
Afghanistan vs. India	10	1114482	C	G	Synonymous Variant	Leu729Leu	RCC1	PVP01_1025500	ND6 protein, putative	5.85199	8.31362
Afghanistan vs. India	10	1116910	A	C	Synonymous Variant	Arg1539Arg	RCC1	PVP01_1025500	ND6 protein, putative	-4.56081	5.29279
Afghanistan vs. India	10	1116910	A	C	Synonymous Variant	Arg1539Arg	RCC1	PVP01_1025500	ND6 protein, putative	4.56081	5.29279
Afghanistan vs. India	10	1117242	C	T	Synonymous Variant	Asn1649Asn	RCC1	PVP01_1025500	ND6 protein, putative	-5.81144	8.20805
Afghanistan vs. India	10	1117242	C	T	Synonymous Variant	Asn1649Asn	RCC1	PVP01_1025500	ND6 protein, putative	5.81144	8.20805
Afghanistan vs. India	10	1117645	G	A	Missense Variant	Gly1784Arg	RCC1	PVP01_1025500	ND6 protein, putative	-4.87708	5.9679
Afghanistan vs. India	10	1117645	G	A	Missense Variant	Gly1784Arg	RCC1	PVP01_1025500	ND6 protein, putative	4.87708	5.9679
Afghanistan vs. India	10	1120818	G	A	Synonymous Variant	Leu22Leu	PVP01_1025600	PVP01_1025600	CFA20 domain-containing protein, putative	-4.76763	5.72955
Afghanistan vs. India	10	1120818	G	A	Synonymous Variant	Leu22Leu	PVP01_1025600	PVP01_1025600	CFA20 domain-containing protein, putative	4.76763	5.72955
Afghanistan vs. India	10	1133479	G	A	Synonymous Variant	Asn92Asn	SET9	PVP01_1025900	SET domain protein, putative	-4.64827	5.4753
Afghanistan vs. India	10	1133479	G	A	Synonymous Variant	Asn92Asn	SET9	PVP01_1025900	SET domain protein, putative	4.64827	5.4753
Afghanistan vs. India	10	1136263	A	G	Missense Variant	His30Arg	P38	PVP01_1026000	6-cysteine protein P38, putative	-4.94411	6.11638
Afghanistan vs. India	10	1136263	A	G	Missense Variant	His30Arg	P38	PVP01_1026000	6-cysteine protein P38, putative	4.94411	6.11638
Afghanistan vs. India	10	1136698	C	A	Missense Variant	Thr175Asn	P38	PVP01_1026000	6-cysteine protein P38, putative	-4.46298	5.09245
Afghanistan vs. India	10	1136698	C	A	Missense Variant	Thr175Asn	P38	PVP01_1026000	6-cysteine protein P38, putative	4.46298	5.09245
Afghanistan vs. India	12	1150478	T	C	Synonymous Variant	Leu1706Leu	PVP01_1228800	PVP01_1228800	Conserved Plasmodium protein, unknown function	-4.71114	5.60848
Afghanistan vs. India	12	1150478	T	C	Synonymous Variant	Leu1706Leu	PVP01_1228800	PVP01_1228800	Conserved Plasmodium protein, unknown function	4.71114	5.60848
Afghanistan vs. India	12	1150787	G	C	Synonymous Variant	Gly1603Gly	PVP01_1228800	PVP01_1228800	Conserved Plasmodium protein, unknown function	-4.69387	5.57173
Afghanistan vs. India	12	1150787	G	C	Synonymous Variant	Gly1603Gly	PVP01_1228800	PVP01_1228800	Conserved Plasmodium protein, unknown function	4.69387	5.57173
Afghanistan vs. India	10	1150931	C	T	Missense Variant	Ser213Asn	CAF40	PVP01_1026400	Protein CAF40, putative	-4.4687	5.10404
Afghanistan vs. India	10	1150931	C	T	Missense Variant	Ser213Asn	CAF40	PVP01_1026400	Protein CAF40, putative	4.4687	5.10404
Afghanistan vs. India	12	1152729	T	C	Missense Variant	Asp956Gly	PVP01_1228800	PVP01_1228800	Conserved Plasmodium protein, unknown function	-4.82896	5.86248
Afghanistan vs. India	12	1152729	T	C	Missense Variant	Asp956Gly	PVP01_1228800	PVP01_1228800	Conserved Plasmodium protein, unknown function	4.82896	5.86248
Afghanistan vs. India	10	1152805	A	G	Upstream Gene Variant	.	CAF40	PVP01_1026400	Protein CAF40, putative	-4.88213	5.97904
Afghanistan vs. India	10	1152805	A	G	Upstream Gene Variant	.	CAF40	PVP01_1026400	Protein CAF40, putative	4.88213	5.97904
Afghanistan vs. India	12	1158110	C	A	Upstream Gene Variant	.	PVP01_1228800	PVP01_1228800	Conserved Plasmodium protein, unknown function	-4.96575	6.16471
Afghanistan vs. India	12	1158110	C	A	Upstream Gene Variant	.	PVP01_1228800	PVP01_1228800	Conserved Plasmodium protein, unknown function	4.96575	6.16471
Afghanistan vs. India	12	1159047	C	T	Upstream Gene Variant	.	PVP01_1228800	PVP01_1228800	Conserved Plasmodium protein, unknown function	-5.77152	8.10481
Afghanistan vs. India	12	1159047	C	T	Upstream Gene Variant	.	PVP01_1228800	PVP01_1228800	Conserved Plasmodium protein, unknown function	5.77152	8.10481
Afghanistan vs. India	12	1159136	G	T	Upstream Gene Variant	.	PVP01_1228800	PVP01_1228800	Conserved Plasmodium protein, unknown function	-6.10213	8.9802
Afghanistan vs. India	12	1159136	G	T	Upstream Gene Variant	.	PVP01_1228800	PVP01_1228800	Conserved Plasmodium protein, unknown function	6.10213	8.9802
Afghanistan vs. India	12	1160508	G	A	Upstream Gene Variant	.	PVP01_1228800	PVP01_1228800	Conserved Plasmodium protein, unknown function	-4.4831	5.13332
Afghanistan vs. India	12	1160508	G	A	Upstream Gene Variant	.	PVP01_1228800	PVP01_1228800	Conserved Plasmodium protein, unknown function	4.4831	5.13332
Afghanistan vs. India	10	1160516	G	A	Missense Variant	Ala522Thr	PVP01_1026700	PVP01_1026700	Subtilisin-like ookinete protein SOPT, putative	-5.06025	6.37808
Afghanistan vs. India	10	1160516	G	A	Missense Variant	Ala522Thr	PVP01_1026700	PVP01_1026700	Subtilisin-like ookinete protein SOPT, putative	5.06025	6.37808
Afghanistan vs. India	8	1165484	C	A	Upstream Gene Variant	.	PVP01_0826000	PVP01_0826000	Conserved Plasmodium protein, unknown function	-4.76802	5.73039
Afghanistan vs. India	8	1165484	C	A	Upstream Gene Variant	.	PVP01_0826000	PVP01_0826000	Conserved Plasmodium protein, unknown function	4.76802	5.73039
Afghanistan vs. India	8	1169858	C	G	Missense Variant	Thr631Arg	PVP01_0826300	PVP01_0826300	Conserved Plasmodium protein, unknown function	-4.7167	5.62033
Afghanistan vs. India	8	1169858	C	G	Missense Variant	Thr631Arg	PVP01_0826300	PVP01_0826300	Conserved Plasmodium protein, unknown function	4.7167	5.62033
Afghanistan vs. India	8	1170821	C	A	Upstream Gene Variant	.	P23	PVP01_0826200	HSP20-like chaperone, putative	-4.85061	5.9098
Afghanistan vs. India	8	1170821	C	A	Upstream Gene Variant	.	P23	PVP01_0826200	HSP20-like chaperone, putative	4.85061	5.9098
Afghanistan vs. India	12	1183562	C	T	Synonymous Variant	Phe50Phe	LSM6	PVP01_1229600	U6 snRNA-associated Sm-like protein LSm6, putative	-5.05705	6.3708
Afghanistan vs. India	12	1183562	C	T	Synonymous Variant	Phe50Phe	LSM6	PVP01_1229600	U6 snRNA-associated Sm-like protein LSm6, putative	5.05705	6.3708
Afghanistan vs. India	12	1183725	A	G	Upstream Gene Variant	.	DHFS-FPGS	PVP01_1229800	Dihydrofolate synthase/folylpolyglutamate synthase, putative	-6.09446	8.95936
Afghanistan vs. India	12	1183725	A	G	Upstream Gene Variant	.	DHFS-FPGS	PVP01_1229800	Dihydrofolate synthase/folylpolyglutamate synthase, putative	6.09446	8.95936
Afghanistan vs. India	12	1183771	A	G	Upstream Gene Variant	.	DHFS-FPGS	PVP01_1229800	Dihydrofolate synthase/folylpolyglutamate synthase, putative	-5.24496	6.80601
Afghanistan vs. India	12	1183771	A	G	Upstream Gene Variant	.	DHFS-FPGS	PVP01_1229800	Dihydrofolate synthase/folylpolyglutamate synthase, putative	5.24496	6.80601
Afghanistan vs. India	12	1185846	G	A	Upstream Gene Variant	.	LDH	PVP01_1229700	L-lactate dehydrogenase	-4.54853	5.26743
Afghanistan vs. India	12	1185846	G	A	Upstream Gene Variant	.	LDH	PVP01_1229700	L-lactate dehydrogenase	4.54853	5.26743
Afghanistan vs. India	8	1190117	T	A	Missense Variant	Leu138His	PVP01_0827000	PVP01_0827000	Conserved protein, unknown function	-4.47259	5.11194
Afghanistan vs. India	8	1190117	T	A	Missense Variant	Leu138His	PVP01_0827000	PVP01_0827000	Conserved protein, unknown function	4.47259	5.11194
Afghanistan vs. India	8	1191586	C	T	Missense Variant	Val621Met	HRD3	PVP01_0827100	Ubiquitin-protein ligase, putative	-4.94106	6.10958
Afghanistan vs. India	8	1191586	C	T	Missense Variant	Val621Met	HRD3	PVP01_0827100	Ubiquitin-protein ligase, putative	4.94106	6.10958
Afghanistan vs. India	8	1191729	C	G	Upstream Gene Variant	.	PVP01_0827200	PVP01_0827200	Conserved Plasmodium protein, unknown function	-4.95748	6.14622
Afghanistan vs. India	8	1191729	C	G	Upstream Gene Variant	.	PVP01_0827200	PVP01_0827200	Conserved Plasmodium protein, unknown function	4.95748	6.14622
Afghanistan vs. India	8	1191759	G	C	Upstream Gene Variant	.	PVP01_0827200	PVP01_0827200	Conserved Plasmodium protein, unknown function	-6.71462	10.7245
Afghanistan vs. India	8	1191759	G	C	Upstream Gene Variant	.	PVP01_0827200	PVP01_0827200	Conserved Plasmodium protein, unknown function	6.71462	10.7245
Afghanistan vs. India	8	1191933	G	T	Missense Variant	His561Asn	HRD3	PVP01_0827100	Ubiquitin-protein ligase, putative	-4.86	5.93039
Afghanistan vs. India	8	1191933	G	T	Missense Variant	His561Asn	HRD3	PVP01_0827100	Ubiquitin-protein ligase, putative	4.86	5.93039
Afghanistan vs. India	8	1200600	G	C	Upstream Gene Variant	.	PVP01_0827300	PVP01_0827300	Conserved Plasmodium protein, unknown function	-4.6057	5.38607
Afghanistan vs. India	8	1200600	G	C	Upstream Gene Variant	.	PVP01_0827300	PVP01_0827300	Conserved Plasmodium protein, unknown function	4.6057	5.38607
Afghanistan vs. India	8	1205067	G	A	Upstream Gene Variant	.	PVP01_0827600	PVP01_0827600	tRNA Valine	-6.08498	8.93366
Afghanistan vs. India	8	1205067	G	A	Upstream Gene Variant	.	PVP01_0827600	PVP01_0827600	tRNA Valine	6.08498	8.93366
Afghanistan vs. India	8	1205068	G	A	Upstream Gene Variant	.	PVP01_0827600	PVP01_0827600	tRNA Valine	-6.08498	8.93366
Afghanistan vs. India	8	1205068	G	A	Upstream Gene Variant	.	PVP01_0827600	PVP01_0827600	tRNA Valine	6.08498	8.93366
Afghanistan vs. India	8	1206625	T	G	Upstream Gene Variant	.	PVP01_0827700	PVP01_0827700	Major facilitator superfamily-related transporter, putative	-4.90882	6.03798
Afghanistan vs. India	8	1206625	T	G	Upstream Gene Variant	.	PVP01_0827700	PVP01_0827700	Major facilitator superfamily-related transporter, putative	4.90882	6.03798
Afghanistan vs. India	8	1215470	C	T	Upstream Gene Variant	.	RPN12	PVP01_0827900	26S proteasome regulatory subunit RPN12, putative	-4.76445	5.7227
Afghanistan vs. India	8	1215470	C	T	Upstream Gene Variant	.	RPN12	PVP01_0827900	26S proteasome regulatory subunit RPN12, putative	4.76445	5.7227
Afghanistan vs. India	8	1217165	T	G	Missense Variant	Thr227Pro	PVP01_0828100	PVP01_0828100	E3 ubiquitin-protein ligase, putative	-4.48274	5.13259
Afghanistan vs. India	8	1217165	T	G	Missense Variant	Thr227Pro	PVP01_0828100	PVP01_0828100	E3 ubiquitin-protein ligase, putative	4.48274	5.13259
Afghanistan vs. India	8	1217190	G	C	Synonymous Variant	Gly218Gly	PVP01_0828100	PVP01_0828100	E3 ubiquitin-protein ligase, putative	-5.9978	8.69894
Afghanistan vs. India	8	1217190	G	C	Synonymous Variant	Gly218Gly	PVP01_0828100	PVP01_0828100	E3 ubiquitin-protein ligase, putative	5.9978	8.69894
Afghanistan vs. India	8	1217856	T	G	Upstream Gene Variant	.	PVP01_0828100	PVP01_0828100	E3 ubiquitin-protein ligase, putative	-5.97313	8.63311
Afghanistan vs. India	8	1217856	T	G	Upstream Gene Variant	.	PVP01_0828100	PVP01_0828100	E3 ubiquitin-protein ligase, putative	5.97313	8.63311
Afghanistan vs. India	5	1224173	C	T	Synonymous Variant	Glu2615Glu	PVP01_0529400	PVP01_0529400	Zinc finger protein, putative	-4.44429	5.05462
Afghanistan vs. India	5	1224173	C	T	Synonymous Variant	Glu2615Glu	PVP01_0529400	PVP01_0529400	Zinc finger protein, putative	4.44429	5.05462
Afghanistan vs. India	5	1226697	G	A	Missense Variant	Pro1774Leu	PVP01_0529400	PVP01_0529400	Zinc finger protein, putative	-4.7988	5.79691
Afghanistan vs. India	5	1226697	G	A	Missense Variant	Pro1774Leu	PVP01_0529400	PVP01_0529400	Zinc finger protein, putative	4.7988	5.79691
Afghanistan vs. India	5	1226698	G	A	Missense Variant	Pro1774Ser	PVP01_0529400	PVP01_0529400	Zinc finger protein, putative	-4.7988	5.79691
Afghanistan vs. India	5	1226698	G	A	Missense Variant	Pro1774Ser	PVP01_0529400	PVP01_0529400	Zinc finger protein, putative	4.7988	5.79691
Afghanistan vs. India	8	1232728	T	C	Missense Variant	Asn28Ser	PVP01_0828600	PVP01_0828600	Dolichyl-diphosphooligosaccharide--protein glycosyltransferase subunit OST1, putative	-4.72922	5.64708
Afghanistan vs. India	8	1232728	T	C	Missense Variant	Asn28Ser	PVP01_0828600	PVP01_0828600	Dolichyl-diphosphooligosaccharide--protein glycosyltransferase subunit OST1, putative	4.72922	5.64708
Afghanistan vs. India	8	1233708	G	A	Upstream Gene Variant	.	PVP01_0828500	PVP01_0828500	Plasmepsin VI, putative	-5.75805	8.07011
Afghanistan vs. India	8	1233708	G	A	Upstream Gene Variant	.	PVP01_0828500	PVP01_0828500	Plasmepsin VI, putative	5.75805	8.07011
Afghanistan vs. India	8	1235087	C	A	Upstream Gene Variant	.	PVP01_0828600	PVP01_0828600	Dolichyl-diphosphooligosaccharide--protein glycosyltransferase subunit OST1, putative	-5.7679	8.09546
Afghanistan vs. India	8	1235087	C	A	Upstream Gene Variant	.	PVP01_0828600	PVP01_0828600	Dolichyl-diphosphooligosaccharide--protein glycosyltransferase subunit OST1, putative	5.7679	8.09546
Afghanistan vs. India	8	1236694	G	A	Missense Variant	Thr2903Ile	PVP01_0828800	PVP01_0828800	Kinase-related protein PKRP, putative	-6.17731	9.18574
Afghanistan vs. India	8	1236694	G	A	Missense Variant	Thr2903Ile	PVP01_0828800	PVP01_0828800	Kinase-related protein PKRP, putative	6.17731	9.18574
Afghanistan vs. India	8	1237478	G	T	Synonymous Variant	Arg2642Arg	PVP01_0828800	PVP01_0828800	Kinase-related protein PKRP, putative	-4.92822	6.08103
Afghanistan vs. India	8	1237478	G	T	Synonymous Variant	Arg2642Arg	PVP01_0828800	PVP01_0828800	Kinase-related protein PKRP, putative	4.92822	6.08103
Afghanistan vs. India	8	1237852	A	T	Missense Variant	Val2517Asp	PVP01_0828800	PVP01_0828800	Kinase-related protein PKRP, putative	-6.33853	9.63457
Afghanistan vs. India	8	1237852	A	T	Missense Variant	Val2517Asp	PVP01_0828800	PVP01_0828800	Kinase-related protein PKRP, putative	6.33853	9.63457
Afghanistan vs. India	8	1238117	T	C	Missense Variant	Lys2429Glu	PVP01_0828800	PVP01_0828800	Kinase-related protein PKRP, putative	-6.21647	9.29374
Afghanistan vs. India	8	1238117	T	C	Missense Variant	Lys2429Glu	PVP01_0828800	PVP01_0828800	Kinase-related protein PKRP, putative	6.21647	9.29374
Afghanistan vs. India	8	1238133	G	T	Synonymous Variant	Thr2423Thr	PVP01_0828800	PVP01_0828800	Kinase-related protein PKRP, putative	-4.7789	5.75385
Afghanistan vs. India	8	1238133	G	T	Synonymous Variant	Thr2423Thr	PVP01_0828800	PVP01_0828800	Kinase-related protein PKRP, putative	4.7789	5.75385
Afghanistan vs. India	8	1243162	G	A	Missense Variant	Ala747Val	PVP01_0828800	PVP01_0828800	Kinase-related protein PKRP, putative	-4.84566	5.89896
Afghanistan vs. India	8	1243162	G	A	Missense Variant	Ala747Val	PVP01_0828800	PVP01_0828800	Kinase-related protein PKRP, putative	4.84566	5.89896
Afghanistan vs. India	8	1244856	G	C	Synonymous Variant	Val182Val	PVP01_0828800	PVP01_0828800	Kinase-related protein PKRP, putative	-6.52461	10.1663
Afghanistan vs. India	8	1244856	G	C	Synonymous Variant	Val182Val	PVP01_0828800	PVP01_0828800	Kinase-related protein PKRP, putative	6.52461	10.1663
Afghanistan vs. India	8	1245305	C	T	Missense Variant	Asp95Asn	PVP01_0828800	PVP01_0828800	Kinase-related protein PKRP, putative	-5.84595	8.29784
Afghanistan vs. India	8	1245305	C	T	Missense Variant	Asp95Asn	PVP01_0828800	PVP01_0828800	Kinase-related protein PKRP, putative	5.84595	8.29784
Afghanistan vs. India	8	1248926	G	A	Upstream Gene Variant	.	PVP01_0828800	PVP01_0828800	Kinase-related protein PKRP, putative	-6.4447	9.93618
Afghanistan vs. India	8	1248926	G	A	Upstream Gene Variant	.	PVP01_0828800	PVP01_0828800	Kinase-related protein PKRP, putative	6.4447	9.93618
Afghanistan vs. India	8	1249877	G	T	Upstream Gene Variant	.	PVP01_0828800	PVP01_0828800	Kinase-related protein PKRP, putative	-4.5558	5.28244
Afghanistan vs. India	8	1249877	G	T	Upstream Gene Variant	.	PVP01_0828800	PVP01_0828800	Kinase-related protein PKRP, putative	4.5558	5.28244
Afghanistan vs. India	8	1250517	G	C	Upstream Gene Variant	.	PVP01_0828800	PVP01_0828800	Kinase-related protein PKRP, putative	-5.80124	8.1816
Afghanistan vs. India	8	1250517	G	C	Upstream Gene Variant	.	PVP01_0828800	PVP01_0828800	Kinase-related protein PKRP, putative	5.80124	8.1816
Afghanistan vs. India	8	1251447	T	C	Upstream Gene Variant	.	PVP01_0828900	PVP01_0828900	Phosphatidylinositol 3- and 4-kinase, putative	-5.38705	7.14495
Afghanistan vs. India	8	1251447	T	C	Upstream Gene Variant	.	PVP01_0828900	PVP01_0828900	Phosphatidylinositol 3- and 4-kinase, putative	5.38705	7.14495
Afghanistan vs. India	8	1251925	C	T	Upstream Gene Variant	.	PVP01_0828900	PVP01_0828900	Phosphatidylinositol 3- and 4-kinase, putative	-4.56198	5.29521
Afghanistan vs. India	8	1251925	C	T	Upstream Gene Variant	.	PVP01_0828900	PVP01_0828900	Phosphatidylinositol 3- and 4-kinase, putative	4.56198	5.29521
Afghanistan vs. India	8	1255798	T	C	Synonymous Variant	Asn1014Asn	PVP01_0828900	PVP01_0828900	Phosphatidylinositol 3- and 4-kinase, putative	-5.13228	6.54325
Afghanistan vs. India	8	1255798	T	C	Synonymous Variant	Asn1014Asn	PVP01_0828900	PVP01_0828900	Phosphatidylinositol 3- and 4-kinase, putative	5.13228	6.54325
Afghanistan vs. India	8	1258346	C	T	Synonymous Variant	Arg727Arg	PVP01_0829000	PVP01_0829000	Valine--tRNA ligase, putative	-6.6672	10.5838
Afghanistan vs. India	8	1258346	C	T	Synonymous Variant	Arg727Arg	PVP01_0829000	PVP01_0829000	Valine--tRNA ligase, putative	6.6672	10.5838
Afghanistan vs. India	8	1258645	G	C	Missense Variant	Gln628Glu	PVP01_0829000	PVP01_0829000	Valine--tRNA ligase, putative	-4.97138	6.17731
Afghanistan vs. India	8	1258645	G	C	Missense Variant	Gln628Glu	PVP01_0829000	PVP01_0829000	Valine--tRNA ligase, putative	4.97138	6.17731
Afghanistan vs. India	8	1259687	A	G	Upstream Gene Variant	.	PVP01_0829100	PVP01_0829100	Pre-mRNA splicing factor, putative	-4.60931	5.39362
Afghanistan vs. India	8	1259687	A	G	Upstream Gene Variant	.	PVP01_0829100	PVP01_0829100	Pre-mRNA splicing factor, putative	4.60931	5.39362
Afghanistan vs. India	8	1263196	C	A	Upstream Gene Variant	.	PVP01_0829000	PVP01_0829000	Valine--tRNA ligase, putative	-6.25425	9.39857
Afghanistan vs. India	8	1263196	C	A	Upstream Gene Variant	.	PVP01_0829000	PVP01_0829000	Valine--tRNA ligase, putative	6.25425	9.39857
Afghanistan vs. India	10	1268387	T	C	Downstream Gene Variant	.	PVP01_1029200	PVP01_1029200	Conserved Plasmodium protein, unknown function	-6.62409	10.4567
Afghanistan vs. India	10	1268387	T	C	Downstream Gene Variant	.	PVP01_1029200	PVP01_1029200	Conserved Plasmodium protein, unknown function	6.62409	10.4567
Afghanistan vs. India	10	1268465	C	T	Downstream Gene Variant	.	PVP01_1029200	PVP01_1029200	Conserved Plasmodium protein, unknown function	-5.24388	6.80345
Afghanistan vs. India	10	1268465	C	T	Downstream Gene Variant	.	PVP01_1029200	PVP01_1029200	Conserved Plasmodium protein, unknown function	5.24388	6.80345
Afghanistan vs. India	10	1268646	C	T	Downstream Gene Variant	.	PVP01_1029200	PVP01_1029200	Conserved Plasmodium protein, unknown function	-5.9879	8.67252
Afghanistan vs. India	10	1268646	C	T	Downstream Gene Variant	.	PVP01_1029200	PVP01_1029200	Conserved Plasmodium protein, unknown function	5.9879	8.67252
Afghanistan vs. India	10	1268937	C	T	Downstream Gene Variant	.	PVP01_1029200	PVP01_1029200	Conserved Plasmodium protein, unknown function	-4.60788	5.39062
Afghanistan vs. India	10	1268937	C	T	Downstream Gene Variant	.	PVP01_1029200	PVP01_1029200	Conserved Plasmodium protein, unknown function	4.60788	5.39062
Afghanistan vs. India	10	1269011	A	C	Downstream Gene Variant	.	PVP01_1029200	PVP01_1029200	Conserved Plasmodium protein, unknown function	-5.74332	8.03226
Afghanistan vs. India	10	1269011	A	C	Downstream Gene Variant	.	PVP01_1029200	PVP01_1029200	Conserved Plasmodium protein, unknown function	5.74332	8.03226
Afghanistan vs. India	10	1271505	C	G	Missense Variant	Ala843Pro	CEP120	PVP01_1029300	Centrosomal protein CEP120, putative	-5.46743	7.34046
Afghanistan vs. India	10	1271505	C	G	Missense Variant	Ala843Pro	CEP120	PVP01_1029300	Centrosomal protein CEP120, putative	5.46743	7.34046
Afghanistan vs. India	10	1271644	G	A	Synonymous Variant	Leu796Leu	CEP120	PVP01_1029300	Centrosomal protein CEP120, putative	-5.55898	7.56647
Afghanistan vs. India	10	1271644	G	A	Synonymous Variant	Leu796Leu	CEP120	PVP01_1029300	Centrosomal protein CEP120, putative	5.55898	7.56647
Afghanistan vs. India	10	1271890	C	T	Synonymous Variant	Arg714Arg	CEP120	PVP01_1029300	Centrosomal protein CEP120, putative	-5.43895	7.27088
Afghanistan vs. India	10	1271890	C	T	Synonymous Variant	Arg714Arg	CEP120	PVP01_1029300	Centrosomal protein CEP120, putative	5.43895	7.27088
Afghanistan vs. India	10	1272024	T	C	Missense Variant	Lys670Glu	CEP120	PVP01_1029300	Centrosomal protein CEP120, putative	-4.4839	5.13496
Afghanistan vs. India	10	1272024	T	C	Missense Variant	Lys670Glu	CEP120	PVP01_1029300	Centrosomal protein CEP120, putative	4.4839	5.13496
Afghanistan vs. India	10	1273122	T	A	Missense Variant	Met304Leu	CEP120	PVP01_1029300	Centrosomal protein CEP120, putative	-4.57907	5.33064
Afghanistan vs. India	10	1273122	T	A	Missense Variant	Met304Leu	CEP120	PVP01_1029300	Centrosomal protein CEP120, putative	4.57907	5.33064
Afghanistan vs. India	8	1273858	T	G	Upstream Gene Variant	.	PVP01_0829300	PVP01_0829300	Conserved Plasmodium protein, unknown function	-4.47029	5.10727
Afghanistan vs. India	8	1273858	T	G	Upstream Gene Variant	.	PVP01_0829300	PVP01_0829300	Conserved Plasmodium protein, unknown function	4.47029	5.10727
Afghanistan vs. India	8	1274092	G	C	Upstream Gene Variant	.	PVP01_0829300	PVP01_0829300	Conserved Plasmodium protein, unknown function	-5.85798	8.32926
Afghanistan vs. India	8	1274092	G	C	Upstream Gene Variant	.	PVP01_0829300	PVP01_0829300	Conserved Plasmodium protein, unknown function	5.85798	8.32926
Afghanistan vs. India	8	1274139	C	A	Upstream Gene Variant	.	PVP01_0829300	PVP01_0829300	Conserved Plasmodium protein, unknown function	-5.05771	6.37231
Afghanistan vs. India	8	1274139	C	A	Upstream Gene Variant	.	PVP01_0829300	PVP01_0829300	Conserved Plasmodium protein, unknown function	5.05771	6.37231
Afghanistan vs. India	8	1286278	A	T	Missense Variant	Ser382Thr	PIESP1	PVP01_0829800	Parasite-infected erythrocyte surface protein, putative	-5.05687	6.37039
Afghanistan vs. India	8	1286278	A	T	Missense Variant	Ser382Thr	PIESP1	PVP01_0829800	Parasite-infected erythrocyte surface protein, putative	5.05687	6.37039
Afghanistan vs. India	8	1286651	G	C	Missense Variant	Asn257Lys	PIESP1	PVP01_0829800	Parasite-infected erythrocyte surface protein, putative	-5.40413	7.18625
Afghanistan vs. India	8	1286651	G	C	Missense Variant	Asn257Lys	PIESP1	PVP01_0829800	Parasite-infected erythrocyte surface protein, putative	5.40413	7.18625
Afghanistan vs. India	8	1286837	G	C	Missense Variant	Asp195Glu	PIESP1	PVP01_0829800	Parasite-infected erythrocyte surface protein, putative	-5.12411	6.5244
Afghanistan vs. India	8	1286837	G	C	Missense Variant	Asp195Glu	PIESP1	PVP01_0829800	Parasite-infected erythrocyte surface protein, putative	5.12411	6.5244
Afghanistan vs. India	7	1308399	C	T	Synonymous Variant	Ser524Ser	M18AAP	PVP01_0731000	M18 aspartyl aminopeptidase, putative	-4.85189	5.91261
Afghanistan vs. India	7	1308399	C	T	Synonymous Variant	Ser524Ser	M18AAP	PVP01_0731000	M18 aspartyl aminopeptidase, putative	4.85189	5.91261
Afghanistan vs. India	7	1309235	A	C	Missense Variant	Leu246Val	M18AAP	PVP01_0731000	M18 aspartyl aminopeptidase, putative	-5.69834	7.91728
Afghanistan vs. India	7	1309235	A	C	Missense Variant	Leu246Val	M18AAP	PVP01_0731000	M18 aspartyl aminopeptidase, putative	5.69834	7.91728
Afghanistan vs. India	11	1327572	C	G	Upstream Gene Variant	.	PVP01_1130800	PVP01_1130800	Trafficking protein particle complex subunit 6A, putative	-5.75961	8.07412
Afghanistan vs. India	11	1327572	C	G	Upstream Gene Variant	.	PVP01_1130800	PVP01_1130800	Trafficking protein particle complex subunit 6A, putative	5.75961	8.07412
Afghanistan vs. India	9	1338420	G	T	Upstream Gene Variant	.	RPT5	PVP01_0931200	26S protease regulatory subunit 6A, putative	-6.25567	9.40251
Afghanistan vs. India	9	1338420	G	T	Upstream Gene Variant	.	RPT5	PVP01_0931200	26S protease regulatory subunit 6A, putative	6.25567	9.40251
Afghanistan vs. India	8	1339986	C	T	Missense Variant	Ala233Val	ARK2	PVP01_0831000	Aurora-related kinase ARK2, putative	-5.48759	7.38993
Afghanistan vs. India	8	1339986	C	T	Missense Variant	Ala233Val	ARK2	PVP01_0831000	Aurora-related kinase ARK2, putative	5.48759	7.38993
Afghanistan vs. India	8	1342270	G	T	Missense Variant	Lys994Asn	ARK2	PVP01_0831000	Aurora-related kinase ARK2, putative	-5.66346	7.8287
Afghanistan vs. India	8	1342270	G	T	Missense Variant	Lys994Asn	ARK2	PVP01_0831000	Aurora-related kinase ARK2, putative	5.66346	7.8287
Afghanistan vs. India	8	1342544	A	G	Missense Variant	Lys1086Glu	ARK2	PVP01_0831000	Aurora-related kinase ARK2, putative	-5.82334	8.23895
Afghanistan vs. India	8	1342544	A	G	Missense Variant	Lys1086Glu	ARK2	PVP01_0831000	Aurora-related kinase ARK2, putative	5.82334	8.23895
Afghanistan vs. India	9	1342850	C	T	Missense Variant	Arg352Cys	PVP01_0931300	PVP01_0931300	Conserved oligomeric Golgi complex subunit 2, putative	-5.29892	6.93371
Afghanistan vs. India	9	1342850	C	T	Missense Variant	Arg352Cys	PVP01_0931300	PVP01_0931300	Conserved oligomeric Golgi complex subunit 2, putative	5.29892	6.93371
Afghanistan vs. India	9	1343198	T	G	Missense Variant	Phe468Val	PVP01_0931300	PVP01_0931300	Conserved oligomeric Golgi complex subunit 2, putative	-6.55204	10.246
Afghanistan vs. India	9	1343198	T	G	Missense Variant	Phe468Val	PVP01_0931300	PVP01_0931300	Conserved oligomeric Golgi complex subunit 2, putative	6.55204	10.246
Afghanistan vs. India	9	1345687	T	C	Upstream Gene Variant	.	PVP01_0931400	PVP01_0931400	tRNA:m(4)X modification enzyme TRM13, putative	-6.03782	8.8063
Afghanistan vs. India	9	1345687	T	C	Upstream Gene Variant	.	PVP01_0931400	PVP01_0931400	tRNA:m(4)X modification enzyme TRM13, putative	6.03782	8.8063
Afghanistan vs. India	9	1348042	T	C	Missense Variant	Phe537Ser	PVP01_0931400	PVP01_0931400	tRNA:m(4)X modification enzyme TRM13, putative	-5.4944	7.40666
Afghanistan vs. India	9	1348042	T	C	Missense Variant	Phe537Ser	PVP01_0931400	PVP01_0931400	tRNA:m(4)X modification enzyme TRM13, putative	5.4944	7.40666
Afghanistan vs. India	9	1348657	C	G	Downstream Gene Variant	.	PVP01_0931300	PVP01_0931300	Conserved oligomeric Golgi complex subunit 2, putative	-5.35899	7.07733
Afghanistan vs. India	9	1348657	C	G	Downstream Gene Variant	.	PVP01_0931300	PVP01_0931300	Conserved oligomeric Golgi complex subunit 2, putative	5.35899	7.07733
Afghanistan vs. India	8	1389061	T	A	Synonymous Variant	Pro2576Pro	PVP01_0832300	PVP01_0832300	Conserved Plasmodium protein, unknown function	-5.51324	7.4531
Afghanistan vs. India	8	1389061	T	A	Synonymous Variant	Pro2576Pro	PVP01_0832300	PVP01_0832300	Conserved Plasmodium protein, unknown function	5.51324	7.4531
Afghanistan vs. India	9	1392671	G	T	Missense Variant	His77Gln	PVP01_0932500	PVP01_0932500	Conserved Plasmodium protein, unknown function	-5.47603	7.36155
Afghanistan vs. India	9	1392671	G	T	Missense Variant	His77Gln	PVP01_0932500	PVP01_0932500	Conserved Plasmodium protein, unknown function	5.47603	7.36155
Afghanistan vs. India	8	1395815	A	G	Upstream Gene Variant	.	PVP01_0832400	PVP01_0832400	PDZ domain-containing protein, putative	-4.59587	5.36557
Afghanistan vs. India	8	1395815	A	G	Upstream Gene Variant	.	PVP01_0832400	PVP01_0832400	PDZ domain-containing protein, putative	4.59587	5.36557
Afghanistan vs. India	8	1395930	G	A	Upstream Gene Variant	.	PVP01_0832400	PVP01_0832400	PDZ domain-containing protein, putative	-5.37062	7.10532
Afghanistan vs. India	8	1395930	G	A	Upstream Gene Variant	.	PVP01_0832400	PVP01_0832400	PDZ domain-containing protein, putative	5.37062	7.10532
Afghanistan vs. India	8	1396137	C	T	Upstream Gene Variant	.	PVP01_0832400	PVP01_0832400	PDZ domain-containing protein, putative	-5.38323	7.13572
Afghanistan vs. India	8	1396137	C	T	Upstream Gene Variant	.	PVP01_0832400	PVP01_0832400	PDZ domain-containing protein, putative	5.38323	7.13572
Afghanistan vs. India	8	1397789	T	G	Upstream Gene Variant	.	PVP01_0832400	PVP01_0832400	PDZ domain-containing protein, putative	-5.0754	6.41264
Afghanistan vs. India	8	1397789	T	G	Upstream Gene Variant	.	PVP01_0832400	PVP01_0832400	PDZ domain-containing protein, putative	5.0754	6.41264
Afghanistan vs. India	9	1418364	A	G	Upstream Gene Variant	.	PVP01_0933000	PVP01_0933000	T-complex protein 1 subunit alpha, putative	-5.13069	6.53957
Afghanistan vs. India	9	1418364	A	G	Upstream Gene Variant	.	PVP01_0933000	PVP01_0933000	T-complex protein 1 subunit alpha, putative	5.13069	6.53957
Afghanistan vs. India	11	1507391	G	A	Synonymous Variant	Asp2555Asp	ApiAP2	PVP01_1135300	AP2 domain transcription factor, putative	-4.53352	5.2365
Afghanistan vs. India	11	1507391	G	A	Synonymous Variant	Asp2555Asp	ApiAP2	PVP01_1135300	AP2 domain transcription factor, putative	4.53352	5.2365
Afghanistan vs. India	8	1533923	T	C	Upstream Gene Variant	.	PVP01_0836300	PVP01_0836300	Phosphatidylethanolamine-binding protein, putative	-5.76583	8.09014
Afghanistan vs. India	8	1533923	T	C	Upstream Gene Variant	.	PVP01_0836300	PVP01_0836300	Phosphatidylethanolamine-binding protein, putative	5.76583	8.09014
Afghanistan vs. India	14	1815725	A	G	Synonymous Variant	Val2415Val	PVP01_1441700	PVP01_1441700	Conserved Plasmodium protein, unknown function	-6.17416	9.17707
Afghanistan vs. India	14	1815725	A	G	Synonymous Variant	Val2415Val	PVP01_1441700	PVP01_1441700	Conserved Plasmodium protein, unknown function	6.17416	9.17707
Afghanistan vs. India	14	1817336	G	C	Missense Variant	Ile1878Met	PVP01_1441700	PVP01_1441700	Conserved Plasmodium protein, unknown function	-5.71909	7.97023
Afghanistan vs. India	14	1817336	G	C	Missense Variant	Ile1878Met	PVP01_1441700	PVP01_1441700	Conserved Plasmodium protein, unknown function	5.71909	7.97023
Afghanistan vs. India	14	1817376	C	T	Missense Variant	Cys1865Tyr	PVP01_1441700	PVP01_1441700	Conserved Plasmodium protein, unknown function	-6.60391	10.3975
Afghanistan vs. India	14	1817376	C	T	Missense Variant	Cys1865Tyr	PVP01_1441700	PVP01_1441700	Conserved Plasmodium protein, unknown function	6.60391	10.3975
Afghanistan vs. India	14	1818203	C	G	Synonymous Variant	Leu1589Leu	PVP01_1441700	PVP01_1441700	Conserved Plasmodium protein, unknown function	-4.91376	6.04893
Afghanistan vs. India	14	1818203	C	G	Synonymous Variant	Leu1589Leu	PVP01_1441700	PVP01_1441700	Conserved Plasmodium protein, unknown function	4.91376	6.04893
Afghanistan vs. India	14	1820699	G	A	Synonymous Variant	Asn757Asn	PVP01_1441700	PVP01_1441700	Conserved Plasmodium protein, unknown function	-4.83679	5.87957
Afghanistan vs. India	14	1820699	G	A	Synonymous Variant	Asn757Asn	PVP01_1441700	PVP01_1441700	Conserved Plasmodium protein, unknown function	4.83679	5.87957
Afghanistan vs. India	14	1821022	T	C	Missense Variant	Ile650Val	PVP01_1441700	PVP01_1441700	Conserved Plasmodium protein, unknown function	-6.02305	8.7666
Afghanistan vs. India	14	1821022	T	C	Missense Variant	Ile650Val	PVP01_1441700	PVP01_1441700	Conserved Plasmodium protein, unknown function	6.02305	8.7666
Afghanistan vs. India	14	1822183	C	T	Missense Variant	Asp263Asn	PVP01_1441700	PVP01_1441700	Conserved Plasmodium protein, unknown function	-5.36264	7.08611
Afghanistan vs. India	14	1822183	C	T	Missense Variant	Asp263Asn	PVP01_1441700	PVP01_1441700	Conserved Plasmodium protein, unknown function	5.36264	7.08611
Afghanistan vs. India	14	1822187	T	A	Missense Variant	Glu261Asp	PVP01_1441700	PVP01_1441700	Conserved Plasmodium protein, unknown function	-6.05739	8.85903
Afghanistan vs. India	14	1822187	T	A	Missense Variant	Glu261Asp	PVP01_1441700	PVP01_1441700	Conserved Plasmodium protein, unknown function	6.05739	8.85903
Afghanistan vs. India	14	1822908	A	T	Missense Variant	Val21Glu	PVP01_1441700	PVP01_1441700	Conserved Plasmodium protein, unknown function	-6.62717	10.4657
Afghanistan vs. India	14	1822908	A	T	Missense Variant	Val21Glu	PVP01_1441700	PVP01_1441700	Conserved Plasmodium protein, unknown function	6.62717	10.4657
Afghanistan vs. India	14	1823099	A	G	Upstream Gene Variant	.	PVP01_1441700	PVP01_1441700	Conserved Plasmodium protein, unknown function	-6.47408	10.0205
Afghanistan vs. India	14	1823099	A	G	Upstream Gene Variant	.	PVP01_1441700	PVP01_1441700	Conserved Plasmodium protein, unknown function	6.47408	10.0205
Afghanistan vs. India	14	1823311	C	G	Upstream Gene Variant	.	PVP01_1441700	PVP01_1441700	Conserved Plasmodium protein, unknown function	-6.49724	10.0872
Afghanistan vs. India	14	1823311	C	G	Upstream Gene Variant	.	PVP01_1441700	PVP01_1441700	Conserved Plasmodium protein, unknown function	6.49724	10.0872
Afghanistan vs. India	14	1823337	T	G	Upstream Gene Variant	.	PVP01_1441700	PVP01_1441700	Conserved Plasmodium protein, unknown function	-6.93025	11.3766
Afghanistan vs. India	14	1823337	T	G	Upstream Gene Variant	.	PVP01_1441700	PVP01_1441700	Conserved Plasmodium protein, unknown function	6.93025	11.3766
Afghanistan vs. India	14	1824638	T	G	Synonymous Variant	Val1344Val	PVP01_1441800	PVP01_1441800	Conserved Plasmodium protein, unknown function	-5.85549	8.32276
Afghanistan vs. India	14	1824638	T	G	Synonymous Variant	Val1344Val	PVP01_1441800	PVP01_1441800	Conserved Plasmodium protein, unknown function	5.85549	8.32276
Afghanistan vs. India	14	1824694	T	C	Missense Variant	Arg1326Gly	PVP01_1441800	PVP01_1441800	Conserved Plasmodium protein, unknown function	-6.47619	10.0266
Afghanistan vs. India	14	1824694	T	C	Missense Variant	Arg1326Gly	PVP01_1441800	PVP01_1441800	Conserved Plasmodium protein, unknown function	6.47619	10.0266
Afghanistan vs. India	14	1832759	A	T	Upstream Gene Variant	.	PVP01_1441800	PVP01_1441800	Conserved Plasmodium protein, unknown function	-6.00474	8.71752
Afghanistan vs. India	14	1832759	A	T	Upstream Gene Variant	.	PVP01_1441800	PVP01_1441800	Conserved Plasmodium protein, unknown function	6.00474	8.71752
Afghanistan vs. India	14	1833629	T	C	Upstream Gene Variant	.	PVP01_1441800	PVP01_1441800	Conserved Plasmodium protein, unknown function	-7.05114	11.7509
Afghanistan vs. India	14	1833629	T	C	Upstream Gene Variant	.	PVP01_1441800	PVP01_1441800	Conserved Plasmodium protein, unknown function	7.05114	11.7509
Afghanistan vs. India	14	1834430	A	C	Missense Variant	Asn208Thr	PVP01_1442000	PVP01_1442000	Citrate/oxoglutarate carrier protein, putative	-4.93158	6.08848
Afghanistan vs. India	14	1834430	A	C	Missense Variant	Asn208Thr	PVP01_1442000	PVP01_1442000	Citrate/oxoglutarate carrier protein, putative	4.93158	6.08848
Afghanistan vs. India	14	1834805	A	G	Upstream Gene Variant	.	GCH1	PVP01_1442200	GTP cyclohydrolase 1, putative	-5.54296	7.52665
Afghanistan vs. India	14	1834805	A	G	Upstream Gene Variant	.	GCH1	PVP01_1442200	GTP cyclohydrolase 1, putative	5.54296	7.52665
Afghanistan vs. India	14	2067008	T	C	Upstream Gene Variant	.	MIF	PVP01_1447500	Macrophage migration inhibitory factor, putative	-6.0128	8.73909
Afghanistan vs. India	14	2067008	T	C	Upstream Gene Variant	.	MIF	PVP01_1447500	Macrophage migration inhibitory factor, putative	6.0128	8.73909
Afghanistan vs. India	14	2067279	C	G	Upstream Gene Variant	.	MIF	PVP01_1447500	Macrophage migration inhibitory factor, putative	-5.93253	8.52535
Afghanistan vs. India	14	2067279	C	G	Upstream Gene Variant	.	MIF	PVP01_1447500	Macrophage migration inhibitory factor, putative	5.93253	8.52535
Afghanistan vs. India	14	2069308	G	A	Upstream Gene Variant	.	CCT3	PVP01_1447600	T-complex protein 1 subunit gamma, putative	-6.47491	10.0229
Afghanistan vs. India	14	2069308	G	A	Upstream Gene Variant	.	CCT3	PVP01_1447600	T-complex protein 1 subunit gamma, putative	6.47491	10.0229
Afghanistan vs. India	14	2254327	C	T	Synonymous Variant	Tyr1037Tyr	AARP1	PVP01_1451700	Asparagine and aspartate rich protein 1, putative	-6.36097	9.69793
Afghanistan vs. India	14	2254327	C	T	Synonymous Variant	Tyr1037Tyr	AARP1	PVP01_1451700	Asparagine and aspartate rich protein 1, putative	6.36097	9.69793
Afghanistan vs. India	14	2254349	G	C	Missense Variant	Glu1045Gln	AARP1	PVP01_1451700	Asparagine and aspartate rich protein 1, putative	-5.41431	7.21094
Afghanistan vs. India	14	2254349	G	C	Missense Variant	Glu1045Gln	AARP1	PVP01_1451700	Asparagine and aspartate rich protein 1, putative	5.41431	7.21094
Afghanistan vs. India	14	2255068	A	G	Synonymous Variant	Pro1284Pro	AARP1	PVP01_1451700	Asparagine and aspartate rich protein 1, putative	-4.83373	5.8729
Afghanistan vs. India	14	2255068	A	G	Synonymous Variant	Pro1284Pro	AARP1	PVP01_1451700	Asparagine and aspartate rich protein 1, putative	4.83373	5.8729
Afghanistan vs. India	14	2258155	C	A	Synonymous Variant	Pro2313Pro	AARP1	PVP01_1451700	Asparagine and aspartate rich protein 1, putative	-6.34769	9.66041
Afghanistan vs. India	14	2258155	C	A	Synonymous Variant	Pro2313Pro	AARP1	PVP01_1451700	Asparagine and aspartate rich protein 1, putative	6.34769	9.66041
Afghanistan vs. India	14	2258684	G	A	Missense Variant	Gly2490Ser	AARP1	PVP01_1451700	Asparagine and aspartate rich protein 1, putative	-6.73504	10.7855
Afghanistan vs. India	14	2258684	G	A	Missense Variant	Gly2490Ser	AARP1	PVP01_1451700	Asparagine and aspartate rich protein 1, putative	6.73504	10.7855
Afghanistan vs. India	14	2279883	G	C	Missense Variant	Arg909Thr	PVP01_1452200	PVP01_1452200	Bromodomain protein 5, putative	-5.41494	7.21248
Afghanistan vs. India	14	2279883	G	C	Missense Variant	Arg909Thr	PVP01_1452200	PVP01_1452200	Bromodomain protein 5, putative	5.41494	7.21248
Afghanistan vs. India	14	2279980	A	G	Synonymous Variant	Leu941Leu	PVP01_1452200	PVP01_1452200	Bromodomain protein 5, putative	-5.8499	8.30815
Afghanistan vs. India	14	2279980	A	G	Synonymous Variant	Leu941Leu	PVP01_1452200	PVP01_1452200	Bromodomain protein 5, putative	5.8499	8.30815
Afghanistan vs. India	14	2281864	G	A	Synonymous Variant	Gly1569Gly	PVP01_1452200	PVP01_1452200	Bromodomain protein 5, putative	-6.51241	10.131
Afghanistan vs. India	14	2281864	G	A	Synonymous Variant	Gly1569Gly	PVP01_1452200	PVP01_1452200	Bromodomain protein 5, putative	6.51241	10.131
Afghanistan vs. India	14	2282251	C	T	Synonymous Variant	Ile1698Ile	PVP01_1452200	PVP01_1452200	Bromodomain protein 5, putative	-7.71491	13.917
Afghanistan vs. India	14	2282251	C	T	Synonymous Variant	Ile1698Ile	PVP01_1452200	PVP01_1452200	Bromodomain protein 5, putative	7.71491	13.917
Afghanistan vs. India	14	2282310	A	G	Missense Variant	Lys1718Arg	PVP01_1452200	PVP01_1452200	Bromodomain protein 5, putative	-6.72867	10.7665
Afghanistan vs. India	14	2282310	A	G	Missense Variant	Lys1718Arg	PVP01_1452200	PVP01_1452200	Bromodomain protein 5, putative	6.72867	10.7665
Afghanistan vs. India	14	2283855	C	G	Missense Variant	Thr2233Arg	PVP01_1452200	PVP01_1452200	Bromodomain protein 5, putative	-5.86361	8.34398
Afghanistan vs. India	14	2283855	C	G	Missense Variant	Thr2233Arg	PVP01_1452200	PVP01_1452200	Bromodomain protein 5, putative	5.86361	8.34398
Afghanistan vs. India	14	2301229	C	T	Missense Variant	Gly152Glu	PVP01_1452600	PVP01_1452600	Conserved Plasmodium protein, unknown function	-5.08361	6.43141
Afghanistan vs. India	14	2301229	C	T	Missense Variant	Gly152Glu	PVP01_1452600	PVP01_1452600	Conserved Plasmodium protein, unknown function	5.08361	6.43141
Afghanistan vs. India	14	2307528	C	T	Synonymous Variant	Arg645Arg	PVP01_1452800	PVP01_1452800	Upregulated in late gametocytes ULG8, putative	-4.76802	5.73038
Afghanistan vs. India	14	2307528	C	T	Synonymous Variant	Arg645Arg	PVP01_1452800	PVP01_1452800	Upregulated in late gametocytes ULG8, putative	4.76802	5.73038
Afghanistan vs. Indonesia	10	253783	T	C	Upstream Gene Variant	.	DHHC7	PVP01_1005400	Palmitoyltransferase DHHC7, putative	-5.63498	7.75676
Afghanistan vs. Indonesia	10	253783	T	C	Upstream Gene Variant	.	DHHC7	PVP01_1005400	Palmitoyltransferase DHHC7, putative	5.63498	7.75676
Afghanistan vs. Indonesia	10	254365	C	T	Synonymous Variant	His104His	PVP01_1005500	PVP01_1005500	Conserved protein, unknown function	-5.17101	6.63295
Afghanistan vs. Indonesia	10	254365	C	T	Synonymous Variant	His104His	PVP01_1005500	PVP01_1005500	Conserved protein, unknown function	5.17101	6.63295
Afghanistan vs. Indonesia	10	254401	T	C	Synonymous Variant	Asp116Asp	PVP01_1005500	PVP01_1005500	Conserved protein, unknown function	-5.5842	7.62935
Afghanistan vs. Indonesia	10	254401	T	C	Synonymous Variant	Asp116Asp	PVP01_1005500	PVP01_1005500	Conserved protein, unknown function	5.5842	7.62935
Afghanistan vs. Indonesia	10	254409	T	G	Missense Variant	Phe119Cys	PVP01_1005500	PVP01_1005500	Conserved protein, unknown function	-5.5842	7.62935
Afghanistan vs. Indonesia	10	254409	T	G	Missense Variant	Phe119Cys	PVP01_1005500	PVP01_1005500	Conserved protein, unknown function	5.5842	7.62935
Afghanistan vs. Indonesia	10	254411	T	C	Missense Variant	Ser120Pro	PVP01_1005500	PVP01_1005500	Conserved protein, unknown function	-5.5842	7.62935
Afghanistan vs. Indonesia	10	254411	T	C	Missense Variant	Ser120Pro	PVP01_1005500	PVP01_1005500	Conserved protein, unknown function	5.5842	7.62935
Afghanistan vs. Indonesia	10	254412	C	T	Missense Variant	Ser120Phe	PVP01_1005500	PVP01_1005500	Conserved protein, unknown function	-5.83336	8.26503
Afghanistan vs. Indonesia	10	254412	C	T	Missense Variant	Ser120Phe	PVP01_1005500	PVP01_1005500	Conserved protein, unknown function	5.83336	8.26503
Afghanistan vs. Indonesia	10	255254	G	A	Missense Variant	Gly401Ser	PVP01_1005500	PVP01_1005500	Conserved protein, unknown function	-5.18745	6.67122
Afghanistan vs. Indonesia	10	255254	G	A	Missense Variant	Gly401Ser	PVP01_1005500	PVP01_1005500	Conserved protein, unknown function	5.18745	6.67122
Afghanistan vs. Indonesia	10	264284	G	A	Upstream Gene Variant	.	UMP1	PVP01_1005800	Proteasome maturation factor UMP1, putative	-5.37153	7.10752
Afghanistan vs. Indonesia	10	264284	G	A	Upstream Gene Variant	.	UMP1	PVP01_1005800	Proteasome maturation factor UMP1, putative	5.37153	7.10752
Afghanistan vs. Indonesia	10	264627	A	C	Splice Region Variant & Intron Variant	.	PVP01_1005700	PVP01_1005700	AP-1/2 complex subunit beta, putative	-5.19121	6.68001
Afghanistan vs. Indonesia	10	264627	A	C	Splice Region Variant & Intron Variant	.	PVP01_1005700	PVP01_1005700	AP-1/2 complex subunit beta, putative	5.19121	6.68001
Afghanistan vs. Indonesia	10	264629	A	C	Splice Region Variant & Intron Variant	.	PVP01_1005700	PVP01_1005700	AP-1/2 complex subunit beta, putative	-4.97588	6.18741
Afghanistan vs. Indonesia	10	264629	A	C	Splice Region Variant & Intron Variant	.	PVP01_1005700	PVP01_1005700	AP-1/2 complex subunit beta, putative	4.97588	6.18741
Afghanistan vs. Indonesia	10	265246	A	G	Upstream Gene Variant	.	UMP1	PVP01_1005800	Proteasome maturation factor UMP1, putative	-4.86734	5.94649
Afghanistan vs. Indonesia	10	265246	A	G	Upstream Gene Variant	.	UMP1	PVP01_1005800	Proteasome maturation factor UMP1, putative	4.86734	5.94649
Afghanistan vs. Indonesia	10	270510	G	A	Upstream Gene Variant	.	PVP01_1005900	PVP01_1005900	ATP-dependent RNA helicase DDX41, putative	-4.67114	5.52355
Afghanistan vs. Indonesia	10	270510	G	A	Upstream Gene Variant	.	PVP01_1005900	PVP01_1005900	ATP-dependent RNA helicase DDX41, putative	4.67114	5.52355
Afghanistan vs. Indonesia	10	271016	A	G	Upstream Gene Variant	.	PVP01_1005900	PVP01_1005900	ATP-dependent RNA helicase DDX41, putative	-4.82579	5.85559
Afghanistan vs. Indonesia	10	271016	A	G	Upstream Gene Variant	.	PVP01_1005900	PVP01_1005900	ATP-dependent RNA helicase DDX41, putative	4.82579	5.85559
Afghanistan vs. Indonesia	10	271410	A	G	Upstream Gene Variant	.	PVP01_1005900	PVP01_1005900	ATP-dependent RNA helicase DDX41, putative	-5.79034	8.1534
Afghanistan vs. Indonesia	10	271410	A	G	Upstream Gene Variant	.	PVP01_1005900	PVP01_1005900	ATP-dependent RNA helicase DDX41, putative	5.79034	8.1534
Afghanistan vs. Indonesia	10	272536	A	T	Upstream Gene Variant	.	PVP01_1005900	PVP01_1005900	ATP-dependent RNA helicase DDX41, putative	-6.25609	9.40369
Afghanistan vs. Indonesia	10	272536	A	T	Upstream Gene Variant	.	PVP01_1005900	PVP01_1005900	ATP-dependent RNA helicase DDX41, putative	6.25609	9.40369
Afghanistan vs. Indonesia	10	277899	G	A	Upstream Gene Variant	.	PVP01_1006100	PVP01_1006100	tRNA Glutamic acid	-5.70022	7.92207
Afghanistan vs. Indonesia	10	277899	G	A	Upstream Gene Variant	.	PVP01_1006100	PVP01_1006100	tRNA Glutamic acid	5.70022	7.92207
Afghanistan vs. Indonesia	10	278397	A	G	Downstream Gene Variant	.	HIP	PVP01_1006300	Hsc70-interacting protein, putative	-5.69425	7.90687
Afghanistan vs. Indonesia	10	278397	A	G	Downstream Gene Variant	.	HIP	PVP01_1006300	Hsc70-interacting protein, putative	5.69425	7.90687
Afghanistan vs. Indonesia	10	282079	C	T	Upstream Gene Variant	.	HIP	PVP01_1006300	Hsc70-interacting protein, putative	-5.99039	8.67914
Afghanistan vs. Indonesia	10	282079	C	T	Upstream Gene Variant	.	HIP	PVP01_1006300	Hsc70-interacting protein, putative	5.99039	8.67914
Afghanistan vs. Indonesia	10	285349	T	C	Upstream Gene Variant	.	HIP	PVP01_1006300	Hsc70-interacting protein, putative	-5.44419	7.28364
Afghanistan vs. Indonesia	10	285349	T	C	Upstream Gene Variant	.	HIP	PVP01_1006300	Hsc70-interacting protein, putative	5.44419	7.28364
Afghanistan vs. Indonesia	10	287100	G	A	Upstream Gene Variant	.	PVP01_1006400	PVP01_1006400	Conserved Plasmodium protein, unknown function	-5.60557	7.68284
Afghanistan vs. Indonesia	10	287100	G	A	Upstream Gene Variant	.	PVP01_1006400	PVP01_1006400	Conserved Plasmodium protein, unknown function	5.60557	7.68284
Afghanistan vs. Indonesia	10	318772	G	C	Missense Variant	Gln830Glu	PVP01_1007200	PVP01_1007200	Conserved Plasmodium protein, unknown function, pseudogene	-4.63573	5.44894
Afghanistan vs. Indonesia	10	318772	G	C	Missense Variant	Gln830Glu	PVP01_1007200	PVP01_1007200	Conserved Plasmodium protein, unknown function, pseudogene	4.63573	5.44894
Afghanistan vs. Indonesia	10	322582	G	A	Upstream Gene Variant	.	PVP01_1007200	PVP01_1007200	Conserved Plasmodium protein, unknown function, pseudogene	-5.98033	8.65232
Afghanistan vs. Indonesia	10	322582	G	A	Upstream Gene Variant	.	PVP01_1007200	PVP01_1007200	Conserved Plasmodium protein, unknown function, pseudogene	5.98033	8.65232
Afghanistan vs. Indonesia	10	323804	T	C	Upstream Gene Variant	.	PVP01_1007200	PVP01_1007200	Conserved Plasmodium protein, unknown function, pseudogene	-5.06816	6.39611
Afghanistan vs. Indonesia	10	323804	T	C	Upstream Gene Variant	.	PVP01_1007200	PVP01_1007200	Conserved Plasmodium protein, unknown function, pseudogene	5.06816	6.39611
Afghanistan vs. Indonesia	10	324003	A	G	Upstream Gene Variant	.	PVP01_1007200	PVP01_1007200	Conserved Plasmodium protein, unknown function, pseudogene	-4.93019	6.08538
Afghanistan vs. Indonesia	10	324003	A	G	Upstream Gene Variant	.	PVP01_1007200	PVP01_1007200	Conserved Plasmodium protein, unknown function, pseudogene	4.93019	6.08538
Afghanistan vs. Indonesia	10	324004	A	G	Upstream Gene Variant	.	PVP01_1007200	PVP01_1007200	Conserved Plasmodium protein, unknown function, pseudogene	-4.93019	6.08538
Afghanistan vs. Indonesia	10	324004	A	G	Upstream Gene Variant	.	PVP01_1007200	PVP01_1007200	Conserved Plasmodium protein, unknown function, pseudogene	4.93019	6.08538
Afghanistan vs. Indonesia	10	324066	A	G	Upstream Gene Variant	.	PVP01_1007200	PVP01_1007200	Conserved Plasmodium protein, unknown function, pseudogene	-4.97585	6.18734
Afghanistan vs. Indonesia	10	324066	A	G	Upstream Gene Variant	.	PVP01_1007200	PVP01_1007200	Conserved Plasmodium protein, unknown function, pseudogene	4.97585	6.18734
Afghanistan vs. Indonesia	10	324295	C	T	Upstream Gene Variant	.	PVP01_1007200	PVP01_1007200	Conserved Plasmodium protein, unknown function, pseudogene	-5.38527	7.14063
Afghanistan vs. Indonesia	10	324295	C	T	Upstream Gene Variant	.	PVP01_1007200	PVP01_1007200	Conserved Plasmodium protein, unknown function, pseudogene	5.38527	7.14063
Afghanistan vs. Indonesia	10	324584	C	T	Upstream Gene Variant	.	PVP01_1007200	PVP01_1007200	Conserved Plasmodium protein, unknown function, pseudogene	-5.09324	6.45346
Afghanistan vs. Indonesia	10	324584	C	T	Upstream Gene Variant	.	PVP01_1007200	PVP01_1007200	Conserved Plasmodium protein, unknown function, pseudogene	5.09324	6.45346
Afghanistan vs. Indonesia	10	327011	C	T	Intergenic Region	.	PVP01_1007200-PVP01_1007300	PVP01_1007200-PVP01_1007300	Conserved Plasmodium protein, unknown function, pseudogene	-5.18092	6.656
Afghanistan vs. Indonesia	10	327011	C	T	Intergenic Region	.	PVP01_1007200-PVP01_1007300	PVP01_1007200-PVP01_1007300	Conserved Plasmodium protein, unknown function, pseudogene	5.18092	6.656
Afghanistan vs. Indonesia	7	832233	A	T	Missense Variant	Asn1530Ile	PVP01_0718800	PVP01_0718800	Conserved Plasmodium protein, unknown function	-5.0067	6.25671
Afghanistan vs. Indonesia	7	832233	A	T	Missense Variant	Asn1530Ile	PVP01_0718800	PVP01_0718800	Conserved Plasmodium protein, unknown function	5.0067	6.25671
Afghanistan vs. Indonesia	7	832234	T	A	Missense Variant	Asn1530Lys	PVP01_0718800	PVP01_0718800	Conserved Plasmodium protein, unknown function	-4.61896	5.41379
Afghanistan vs. Indonesia	7	832234	T	A	Missense Variant	Asn1530Lys	PVP01_0718800	PVP01_0718800	Conserved Plasmodium protein, unknown function	4.61896	5.41379
Afghanistan vs. Indonesia	7	832307	C	G	Missense Variant	Pro1555Ala	PVP01_0718800	PVP01_0718800	Conserved Plasmodium protein, unknown function	-5.22761	6.76518
Afghanistan vs. Indonesia	7	832307	C	G	Missense Variant	Pro1555Ala	PVP01_0718800	PVP01_0718800	Conserved Plasmodium protein, unknown function	5.22761	6.76518
Afghanistan vs. Indonesia	7	832308	C	G	Missense Variant	Pro1555Arg	PVP01_0718800	PVP01_0718800	Conserved Plasmodium protein, unknown function	-4.55458	5.27993
Afghanistan vs. Indonesia	7	832308	C	G	Missense Variant	Pro1555Arg	PVP01_0718800	PVP01_0718800	Conserved Plasmodium protein, unknown function	4.55458	5.27993
Afghanistan vs. Indonesia	14	1230627	C	A	Downstream Gene Variant	.	PVP01_1428700	PVP01_1428700	Protein MAP1, putative	-5.01573	6.2771
Afghanistan vs. Indonesia	14	1230627	C	A	Downstream Gene Variant	.	PVP01_1428700	PVP01_1428700	Protein MAP1, putative	5.01573	6.2771
Afghanistan vs. Indonesia	14	1231275	C	A	Downstream Gene Variant	.	PVP01_1428700	PVP01_1428700	Protein MAP1, putative	-4.75454	5.70137
Afghanistan vs. Indonesia	14	1231275	C	A	Downstream Gene Variant	.	PVP01_1428700	PVP01_1428700	Protein MAP1, putative	4.75454	5.70137
Afghanistan vs. Indonesia	14	1260021	C	T	Synonymous Variant	His218His	PVP01_1429200	PVP01_1429200	Mitochondrial carrier protein, putative	-4.53944	5.24869
Afghanistan vs. Indonesia	14	1260021	C	T	Synonymous Variant	His218His	PVP01_1429200	PVP01_1429200	Mitochondrial carrier protein, putative	4.53944	5.24869
Afghanistan vs. Indonesia	14	1283449	C	T	Upstream Gene Variant	.	DBP1	PVP01_1429700	ATP-dependent RNA helicase DBP1, putative	-4.79396	5.78643
Afghanistan vs. Indonesia	14	1283449	C	T	Upstream Gene Variant	.	DBP1	PVP01_1429700	ATP-dependent RNA helicase DBP1, putative	4.79396	5.78643
Afghanistan vs. Indonesia	14	2860914	A	T	Missense Variant	Ile2365Asn	G377	PVP01_1467200	Osmiophilic body protein G377, putative	-4.44568	5.05743
Afghanistan vs. Indonesia	14	2860914	A	T	Missense Variant	Ile2365Asn	G377	PVP01_1467200	Osmiophilic body protein G377, putative	4.44568	5.05743
Afghanistan vs. Indonesia	14	2861487	C	G	Missense Variant	Ser2174Thr	G377	PVP01_1467200	Osmiophilic body protein G377, putative	-5.11409	6.50133
Afghanistan vs. Indonesia	14	2861487	C	G	Missense Variant	Ser2174Thr	G377	PVP01_1467200	Osmiophilic body protein G377, putative	5.11409	6.50133
Afghanistan vs. Indonesia	14	2861488	T	G	Missense Variant	Ser2174Arg	G377	PVP01_1467200	Osmiophilic body protein G377, putative	-5.11409	6.50133
Afghanistan vs. Indonesia	14	2861488	T	G	Missense Variant	Ser2174Arg	G377	PVP01_1467200	Osmiophilic body protein G377, putative	5.11409	6.50133
Afghanistan vs. Indonesia	14	2862071	G	C	Missense Variant	Asp1979Glu	G377	PVP01_1467200	Osmiophilic body protein G377, putative	-5.10994	6.49178
Afghanistan vs. Indonesia	14	2862071	G	C	Missense Variant	Asp1979Glu	G377	PVP01_1467200	Osmiophilic body protein G377, putative	5.10994	6.49178
Afghanistan vs. Indonesia	14	2862383	C	T	Synonymous Variant	Gln1875Gln	G377	PVP01_1467200	Osmiophilic body protein G377, putative	-4.60874	5.39241
Afghanistan vs. Indonesia	14	2862383	C	T	Synonymous Variant	Gln1875Gln	G377	PVP01_1467200	Osmiophilic body protein G377, putative	4.60874	5.39241
Afghanistan vs. Indonesia	14	2862577	G	C	Missense Variant	Gln1811Glu	G377	PVP01_1467200	Osmiophilic body protein G377, putative	-4.95434	6.13922
Afghanistan vs. Indonesia	14	2862577	G	C	Missense Variant	Gln1811Glu	G377	PVP01_1467200	Osmiophilic body protein G377, putative	4.95434	6.13922
Afghanistan vs. Indonesia	14	2868278	G	T	Upstream Gene Variant	.	G377	PVP01_1467200	Osmiophilic body protein G377, putative	-4.71396	5.61449
Afghanistan vs. Indonesia	14	2868278	G	T	Upstream Gene Variant	.	G377	PVP01_1467200	Osmiophilic body protein G377, putative	4.71396	5.61449
Afghanistan vs. Indonesia	14	2869697	T	C	Upstream Gene Variant	.	G377	PVP01_1467200	Osmiophilic body protein G377, putative	-4.99775	6.23655
Afghanistan vs. Indonesia	14	2869697	T	C	Upstream Gene Variant	.	G377	PVP01_1467200	Osmiophilic body protein G377, putative	4.99775	6.23655
Afghanistan vs. Indonesia	14	2870840	A	C	Upstream Gene Variant	.	G377	PVP01_1467200	Osmiophilic body protein G377, putative	-4.72382	5.63553
Afghanistan vs. Indonesia	14	2870840	A	C	Upstream Gene Variant	.	G377	PVP01_1467200	Osmiophilic body protein G377, putative	4.72382	5.63553
Afghanistan vs. Indonesia	14	2872232	T	G	Upstream Gene Variant	.	G377	PVP01_1467200	Osmiophilic body protein G377, putative	-5.00136	6.24467
Afghanistan vs. Indonesia	14	2872232	T	G	Upstream Gene Variant	.	G377	PVP01_1467200	Osmiophilic body protein G377, putative	5.00136	6.24467
Afghanistan vs. Indonesia	14	2919107	A	C	Upstream Gene Variant	.	PVP01_1468500	PVP01_1468500	Conserved Plasmodium protein, unknown function	-5.1954	6.68976
Afghanistan vs. Indonesia	14	2919107	A	C	Upstream Gene Variant	.	PVP01_1468500	PVP01_1468500	Conserved Plasmodium protein, unknown function	5.1954	6.68976
Afghanistan vs. Indonesia	14	2920825	T	C	Upstream Gene Variant	.	PVP01_1468700	PVP01_1468700	Conserved Plasmodium protein, unknown function	-5.33239	7.01355
Afghanistan vs. Indonesia	14	2920825	T	C	Upstream Gene Variant	.	PVP01_1468700	PVP01_1468700	Conserved Plasmodium protein, unknown function	5.33239	7.01355
Afghanistan vs. Indonesia	14	2921778	C	A	Missense Variant	Asn298Lys	PVP01_1468700	PVP01_1468700	Conserved Plasmodium protein, unknown function	-4.56853	5.30879
Afghanistan vs. Indonesia	14	2921778	C	A	Missense Variant	Asn298Lys	PVP01_1468700	PVP01_1468700	Conserved Plasmodium protein, unknown function	4.56853	5.30879
Afghanistan vs. Mexico	14	3009310	T	A	Upstream Gene Variant	.	PVP01_1470200	PVP01_1470200	Plasmodium exported protein, unknown function	4.90914	6.0387
Afghanistan vs. Mexico	14	3009310	T	A	Upstream Gene Variant	.	PVP01_1470200	PVP01_1470200	Plasmodium exported protein, unknown function	-4.90914	6.0387
Afghanistan vs. Mexico	14	3009317	A	C	Upstream Gene Variant	.	PVP01_1470200	PVP01_1470200	Plasmodium exported protein, unknown function	4.90914	6.0387
Afghanistan vs. Mexico	14	3009317	A	C	Upstream Gene Variant	.	PVP01_1470200	PVP01_1470200	Plasmodium exported protein, unknown function	-4.90914	6.0387
Afghanistan vs. Mexico	14	3009707	A	T	Synonymous Variant	Arg218Arg	PVP01_1470400	PVP01_1470400	Plasmodium exported protein, unknown function	5.05742	6.37165
Afghanistan vs. Mexico	14	3009707	A	T	Synonymous Variant	Arg218Arg	PVP01_1470400	PVP01_1470400	Plasmodium exported protein, unknown function	-5.05742	6.37165
Afghanistan vs. Mexico	14	3009763	T	C	Missense Variant	Ser200Gly	PVP01_1470400	PVP01_1470400	Plasmodium exported protein, unknown function	4.70708	5.59983
Afghanistan vs. Mexico	14	3009763	T	C	Missense Variant	Ser200Gly	PVP01_1470400	PVP01_1470400	Plasmodium exported protein, unknown function	-4.70708	5.59983
Afghanistan vs. Mexico	14	3009770	C	A	Missense Variant	Glu197Asp	PVP01_1470400	PVP01_1470400	Plasmodium exported protein, unknown function	4.96984	6.17387
Afghanistan vs. Mexico	14	3009770	C	A	Missense Variant	Glu197Asp	PVP01_1470400	PVP01_1470400	Plasmodium exported protein, unknown function	-4.96984	6.17387
Afghanistan vs. Mexico	14	3009865	C	A	Missense Variant	Ala166Ser	PVP01_1470400	PVP01_1470400	Plasmodium exported protein, unknown function	4.8789	5.97192
Afghanistan vs. Mexico	14	3009865	C	A	Missense Variant	Ala166Ser	PVP01_1470400	PVP01_1470400	Plasmodium exported protein, unknown function	-4.8789	5.97192
Afghanistan vs. Mexico	14	3010003	T	G	Missense Variant	Lys120Gln	PVP01_1470400	PVP01_1470400	Plasmodium exported protein, unknown function	5.17573	6.64393
Afghanistan vs. Mexico	14	3010003	T	G	Missense Variant	Lys120Gln	PVP01_1470400	PVP01_1470400	Plasmodium exported protein, unknown function	-5.17573	6.64393
Afghanistan vs. Mexico	14	3010081	C	G	Missense Variant	Val94Leu	PVP01_1470400	PVP01_1470400	Plasmodium exported protein, unknown function	5.08828	6.4421
Afghanistan vs. Mexico	14	3010081	C	G	Missense Variant	Val94Leu	PVP01_1470400	PVP01_1470400	Plasmodium exported protein, unknown function	-5.08828	6.4421
Afghanistan vs. Mexico	14	3010164	C	T	Missense Variant	Arg66Lys	PVP01_1470400	PVP01_1470400	Plasmodium exported protein, unknown function	4.96288	6.15828
Afghanistan vs. Mexico	14	3010164	C	T	Missense Variant	Arg66Lys	PVP01_1470400	PVP01_1470400	Plasmodium exported protein, unknown function	-4.96288	6.15828
Afghanistan vs. Mexico	14	3010177	G	A	Missense Variant	His62Tyr	PVP01_1470400	PVP01_1470400	Plasmodium exported protein, unknown function	4.58016	5.3329
Afghanistan vs. Mexico	14	3010177	G	A	Missense Variant	His62Tyr	PVP01_1470400	PVP01_1470400	Plasmodium exported protein, unknown function	-4.58016	5.3329
Afghanistan vs. Mexico	14	3010179	G	T	Missense Variant	Ala61Glu	PVP01_1470400	PVP01_1470400	Plasmodium exported protein, unknown function	4.9761	6.18791
Afghanistan vs. Mexico	14	3010179	G	T	Missense Variant	Ala61Glu	PVP01_1470400	PVP01_1470400	Plasmodium exported protein, unknown function	-4.9761	6.18791
Afghanistan vs. Mexico	14	3010188	C	T	Missense Variant	Ser58Asn	PVP01_1470400	PVP01_1470400	Plasmodium exported protein, unknown function	4.62265	5.4215
Afghanistan vs. Mexico	14	3010188	C	T	Missense Variant	Ser58Asn	PVP01_1470400	PVP01_1470400	Plasmodium exported protein, unknown function	-4.62265	5.4215
Afghanistan vs. Mexico	14	3010491	A	G	Synonymous Variant	Leu12Leu	PVP01_1470400	PVP01_1470400	Plasmodium exported protein, unknown function	4.8618	5.93433
Afghanistan vs. Mexico	14	3010491	A	G	Synonymous Variant	Leu12Leu	PVP01_1470400	PVP01_1470400	Plasmodium exported protein, unknown function	-4.8618	5.93433
Afghanistan vs. Mexico	14	3010494	C	T	Missense Variant	Ala11Thr	PVP01_1470400	PVP01_1470400	Plasmodium exported protein, unknown function	4.96661	6.16664
Afghanistan vs. Mexico	14	3010494	C	T	Missense Variant	Ala11Thr	PVP01_1470400	PVP01_1470400	Plasmodium exported protein, unknown function	-4.96661	6.16664
Afghanistan vs. Mexico	14	3010504	T	C	Synonymous Variant	Thr7Thr	PVP01_1470400	PVP01_1470400	Plasmodium exported protein, unknown function	4.96888	6.17173
Afghanistan vs. Mexico	14	3010504	T	C	Synonymous Variant	Thr7Thr	PVP01_1470400	PVP01_1470400	Plasmodium exported protein, unknown function	-4.96888	6.17173
Afghanistan vs. Mexico	14	3010767	G	A	Upstream Gene Variant	.	PVP01_1470400	PVP01_1470400	Plasmodium exported protein, unknown function	5.03039	6.31025
Afghanistan vs. Mexico	14	3010767	G	A	Upstream Gene Variant	.	PVP01_1470400	PVP01_1470400	Plasmodium exported protein, unknown function	-5.03039	6.31025
Afghanistan vs. Mexico	14	3010807	A	C	Upstream Gene Variant	.	PVP01_1470400	PVP01_1470400	Plasmodium exported protein, unknown function	4.89731	6.01252
Afghanistan vs. Mexico	14	3010807	A	C	Upstream Gene Variant	.	PVP01_1470400	PVP01_1470400	Plasmodium exported protein, unknown function	-4.89731	6.01252
Afghanistan vs. Mexico	14	3011314	T	C	Upstream Gene Variant	.	PVP01_1470400	PVP01_1470400	Plasmodium exported protein, unknown function	4.73069	5.65023
Afghanistan vs. Mexico	14	3011314	T	C	Upstream Gene Variant	.	PVP01_1470400	PVP01_1470400	Plasmodium exported protein, unknown function	-4.73069	5.65023
Afghanistan vs. Mexico	14	3011403	G	A	Upstream Gene Variant	.	PVP01_1470400	PVP01_1470400	Plasmodium exported protein, unknown function	5.69821	7.91695
Afghanistan vs. Mexico	14	3011403	G	A	Upstream Gene Variant	.	PVP01_1470400	PVP01_1470400	Plasmodium exported protein, unknown function	-5.69821	7.91695
Afghanistan vs. Mexico	14	3011406	G	T	Upstream Gene Variant	.	PVP01_1470400	PVP01_1470400	Plasmodium exported protein, unknown function	5.69821	7.91695
Afghanistan vs. Mexico	14	3011406	G	T	Upstream Gene Variant	.	PVP01_1470400	PVP01_1470400	Plasmodium exported protein, unknown function	-5.69821	7.91695
Afghanistan vs. Mexico	14	3011460	A	C	Upstream Gene Variant	.	PVP01_1470400	PVP01_1470400	Plasmodium exported protein, unknown function	5.22323	6.7549
Afghanistan vs. Mexico	14	3011460	A	C	Upstream Gene Variant	.	PVP01_1470400	PVP01_1470400	Plasmodium exported protein, unknown function	-5.22323	6.7549
Afghanistan vs. Mexico	14	3011470	T	A	Upstream Gene Variant	.	PVP01_1470400	PVP01_1470400	Plasmodium exported protein, unknown function	5.20151	6.70405
Afghanistan vs. Mexico	14	3011470	T	A	Upstream Gene Variant	.	PVP01_1470400	PVP01_1470400	Plasmodium exported protein, unknown function	-5.20151	6.70405
Afghanistan vs. Mexico	14	3011482	T	A	Upstream Gene Variant	.	PVP01_1470400	PVP01_1470400	Plasmodium exported protein, unknown function	5.56706	7.58657
Afghanistan vs. Mexico	14	3011482	T	A	Upstream Gene Variant	.	PVP01_1470400	PVP01_1470400	Plasmodium exported protein, unknown function	-5.56706	7.58657
Afghanistan vs. Mexico	14	3011487	G	A	Upstream Gene Variant	.	PVP01_1470400	PVP01_1470400	Plasmodium exported protein, unknown function	5.56626	7.5846
Afghanistan vs. Mexico	14	3011487	G	A	Upstream Gene Variant	.	PVP01_1470400	PVP01_1470400	Plasmodium exported protein, unknown function	-5.56626	7.5846
Afghanistan vs. Mexico	14	3011515	T	A	Upstream Gene Variant	.	PVP01_1470400	PVP01_1470400	Plasmodium exported protein, unknown function	5.52616	7.48504
Afghanistan vs. Mexico	14	3011515	T	A	Upstream Gene Variant	.	PVP01_1470400	PVP01_1470400	Plasmodium exported protein, unknown function	-5.52616	7.48504
Afghanistan vs. Mexico	14	3011518	C	T	Upstream Gene Variant	.	PVP01_1470400	PVP01_1470400	Plasmodium exported protein, unknown function	5.52616	7.48504
Afghanistan vs. Mexico	14	3011518	C	T	Upstream Gene Variant	.	PVP01_1470400	PVP01_1470400	Plasmodium exported protein, unknown function	-5.52616	7.48504
Afghanistan vs. Mexico	14	3011534	T	C	Upstream Gene Variant	.	PVP01_1470400	PVP01_1470400	Plasmodium exported protein, unknown function	5.48037	7.3722
Afghanistan vs. Mexico	14	3011534	T	C	Upstream Gene Variant	.	PVP01_1470400	PVP01_1470400	Plasmodium exported protein, unknown function	-5.48037	7.3722
Afghanistan vs. Mexico	14	3011575	G	A	Upstream Gene Variant	.	PVP01_1470400	PVP01_1470400	Plasmodium exported protein, unknown function	5.43018	7.24951
Afghanistan vs. Mexico	14	3011575	G	A	Upstream Gene Variant	.	PVP01_1470400	PVP01_1470400	Plasmodium exported protein, unknown function	-5.43018	7.24951
Afghanistan vs. Mexico	14	3011652	A	G	Upstream Gene Variant	.	PVP01_1470400	PVP01_1470400	Plasmodium exported protein, unknown function	5.66583	7.83472
Afghanistan vs. Mexico	14	3011652	A	G	Upstream Gene Variant	.	PVP01_1470400	PVP01_1470400	Plasmodium exported protein, unknown function	-5.66583	7.83472
Afghanistan vs. Mexico	14	3011684	G	A	Upstream Gene Variant	.	PVP01_1470400	PVP01_1470400	Plasmodium exported protein, unknown function	5.73307	8.006
Afghanistan vs. Mexico	14	3011684	G	A	Upstream Gene Variant	.	PVP01_1470400	PVP01_1470400	Plasmodium exported protein, unknown function	-5.73307	8.006
Afghanistan vs. Mexico	14	3011686	A	T	Upstream Gene Variant	.	PVP01_1470400	PVP01_1470400	Plasmodium exported protein, unknown function	5.73307	8.006
Afghanistan vs. Mexico	14	3011686	A	T	Upstream Gene Variant	.	PVP01_1470400	PVP01_1470400	Plasmodium exported protein, unknown function	-5.73307	8.006
Afghanistan vs. Mexico	14	3011702	T	C	Upstream Gene Variant	.	PVP01_1470400	PVP01_1470400	Plasmodium exported protein, unknown function	5.3833	7.13588
Afghanistan vs. Mexico	14	3011702	T	C	Upstream Gene Variant	.	PVP01_1470400	PVP01_1470400	Plasmodium exported protein, unknown function	-5.3833	7.13588
Afghanistan vs. Mexico	14	3011804	T	A	Upstream Gene Variant	.	PVP01_1470400	PVP01_1470400	Plasmodium exported protein, unknown function	5.23453	6.78145
Afghanistan vs. Mexico	14	3011804	T	A	Upstream Gene Variant	.	PVP01_1470400	PVP01_1470400	Plasmodium exported protein, unknown function	-5.23453	6.78145
Afghanistan vs. Mexico	14	3011821	A	T	Upstream Gene Variant	.	PVP01_1470400	PVP01_1470400	Plasmodium exported protein, unknown function	4.71883	5.62487
Afghanistan vs. Mexico	14	3011821	A	T	Upstream Gene Variant	.	PVP01_1470400	PVP01_1470400	Plasmodium exported protein, unknown function	-4.71883	5.62487
Afghanistan vs. Mexico	14	3011828	A	G	Upstream Gene Variant	.	PVP01_1470400	PVP01_1470400	Plasmodium exported protein, unknown function	5.13805	6.55657
Afghanistan vs. Mexico	14	3011828	A	G	Upstream Gene Variant	.	PVP01_1470400	PVP01_1470400	Plasmodium exported protein, unknown function	-5.13805	6.55657
Afghanistan vs. Mexico	14	3011852	T	G	Upstream Gene Variant	.	PVP01_1470400	PVP01_1470400	Plasmodium exported protein, unknown function	5.83932	8.28055
Afghanistan vs. Mexico	14	3011852	T	G	Upstream Gene Variant	.	PVP01_1470400	PVP01_1470400	Plasmodium exported protein, unknown function	-5.83932	8.28055
Afghanistan vs. Mexico	14	3011857	C	A	Upstream Gene Variant	.	PVP01_1470400	PVP01_1470400	Plasmodium exported protein, unknown function	5.71837	7.96838
Afghanistan vs. Mexico	14	3011857	C	A	Upstream Gene Variant	.	PVP01_1470400	PVP01_1470400	Plasmodium exported protein, unknown function	-5.71837	7.96838
Afghanistan vs. Mexico	14	3011898	G	T	Upstream Gene Variant	.	PVP01_1470400	PVP01_1470400	Plasmodium exported protein, unknown function	5.39876	7.17326
Afghanistan vs. Mexico	14	3011898	G	T	Upstream Gene Variant	.	PVP01_1470400	PVP01_1470400	Plasmodium exported protein, unknown function	-5.39876	7.17326
Afghanistan vs. Mexico	14	3011903	G	T	Upstream Gene Variant	.	PVP01_1470400	PVP01_1470400	Plasmodium exported protein, unknown function	5.24017	6.79471
Afghanistan vs. Mexico	14	3011903	G	T	Upstream Gene Variant	.	PVP01_1470400	PVP01_1470400	Plasmodium exported protein, unknown function	-5.24017	6.79471
Afghanistan vs. Mexico	14	3011911	T	C	Upstream Gene Variant	.	PVP01_1470400	PVP01_1470400	Plasmodium exported protein, unknown function	4.69574	5.5757
Afghanistan vs. Mexico	14	3011911	T	C	Upstream Gene Variant	.	PVP01_1470400	PVP01_1470400	Plasmodium exported protein, unknown function	-4.69574	5.5757
Afghanistan vs. Mexico	14	3011916	T	C	Upstream Gene Variant	.	PVP01_1470400	PVP01_1470400	Plasmodium exported protein, unknown function	5.56869	7.59065
Afghanistan vs. Mexico	14	3011916	T	C	Upstream Gene Variant	.	PVP01_1470400	PVP01_1470400	Plasmodium exported protein, unknown function	-5.56869	7.59065
Afghanistan vs. Mexico	14	3011919	A	C	Upstream Gene Variant	.	PVP01_1470400	PVP01_1470400	Plasmodium exported protein, unknown function	5.11295	6.49872
Afghanistan vs. Mexico	14	3011919	A	C	Upstream Gene Variant	.	PVP01_1470400	PVP01_1470400	Plasmodium exported protein, unknown function	-5.11295	6.49872
Afghanistan vs. Mexico	14	3011922	C	G	Upstream Gene Variant	.	PVP01_1470400	PVP01_1470400	Plasmodium exported protein, unknown function	4.91668	6.0554
Afghanistan vs. Mexico	14	3011922	C	G	Upstream Gene Variant	.	PVP01_1470400	PVP01_1470400	Plasmodium exported protein, unknown function	-4.91668	6.0554
Afghanistan vs. Mexico	14	3011931	G	T	Upstream Gene Variant	.	PVP01_1470400	PVP01_1470400	Plasmodium exported protein, unknown function	5.48998	7.39579
Afghanistan vs. Mexico	14	3011931	G	T	Upstream Gene Variant	.	PVP01_1470400	PVP01_1470400	Plasmodium exported protein, unknown function	-5.48998	7.39579
Afghanistan vs. Mexico	14	3011937	A	C	Upstream Gene Variant	.	PVP01_1470400	PVP01_1470400	Plasmodium exported protein, unknown function	4.73292	5.65499
Afghanistan vs. Mexico	14	3011937	A	C	Upstream Gene Variant	.	PVP01_1470400	PVP01_1470400	Plasmodium exported protein, unknown function	-4.73292	5.65499
Afghanistan vs. Mexico	14	3011943	A	T	Upstream Gene Variant	.	PVP01_1470400	PVP01_1470400	Plasmodium exported protein, unknown function	5.5628	7.57598
Afghanistan vs. Mexico	14	3011943	A	T	Upstream Gene Variant	.	PVP01_1470400	PVP01_1470400	Plasmodium exported protein, unknown function	-5.5628	7.57598
Afghanistan vs. Mexico	14	3011950	G	A	Upstream Gene Variant	.	PVP01_1470400	PVP01_1470400	Plasmodium exported protein, unknown function	5.05878	6.37474
Afghanistan vs. Mexico	14	3011950	G	A	Upstream Gene Variant	.	PVP01_1470400	PVP01_1470400	Plasmodium exported protein, unknown function	-5.05878	6.37474
Afghanistan vs. Mexico	14	3012152	T	A	Upstream Gene Variant	.	PVP01_1470400	PVP01_1470400	Plasmodium exported protein, unknown function	5.01423	6.27371
Afghanistan vs. Mexico	14	3012152	T	A	Upstream Gene Variant	.	PVP01_1470400	PVP01_1470400	Plasmodium exported protein, unknown function	-5.01423	6.27371
Afghanistan vs. Mexico	14	3012164	C	T	Upstream Gene Variant	.	PVP01_1470400	PVP01_1470400	Plasmodium exported protein, unknown function	4.6521	5.48338
Afghanistan vs. Mexico	14	3012164	C	T	Upstream Gene Variant	.	PVP01_1470400	PVP01_1470400	Plasmodium exported protein, unknown function	-4.6521	5.48338
Afghanistan vs. Mexico	14	3012175	T	G	Upstream Gene Variant	.	PVP01_1470400	PVP01_1470400	Plasmodium exported protein, unknown function	5.23196	6.77541
Afghanistan vs. Mexico	14	3012175	T	G	Upstream Gene Variant	.	PVP01_1470400	PVP01_1470400	Plasmodium exported protein, unknown function	-5.23196	6.77541
Afghanistan vs. Mexico	14	3012228	A	G	Upstream Gene Variant	.	PVP01_1470400	PVP01_1470400	Plasmodium exported protein, unknown function	5.02573	6.29972
Afghanistan vs. Mexico	14	3012228	A	G	Upstream Gene Variant	.	PVP01_1470400	PVP01_1470400	Plasmodium exported protein, unknown function	-5.02573	6.29972
Afghanistan vs. Mexico	14	3012289	G	A	Upstream Gene Variant	.	PVP01_1470400	PVP01_1470400	Plasmodium exported protein, unknown function	5.34574	7.04553
Afghanistan vs. Mexico	14	3012289	G	A	Upstream Gene Variant	.	PVP01_1470400	PVP01_1470400	Plasmodium exported protein, unknown function	-5.34574	7.04553
Afghanistan vs. Myanmar	6	829718	A	C	Missense Variant	Asn356His	PVP01_0620400	PVP01_0620400	Merozoite surface protein, putative	-5.04289	6.33861
Afghanistan vs. Myanmar	6	829718	A	C	Missense Variant	Asn356His	PVP01_0620400	PVP01_0620400	Merozoite surface protein, putative	5.04289	6.33861
Afghanistan vs. Myanmar	6	829748	A	G	Missense Variant	Thr366Ala	PVP01_0620400	PVP01_0620400	Merozoite surface protein, putative	-5.26434	6.85172
Afghanistan vs. Myanmar	6	829748	A	G	Missense Variant	Thr366Ala	PVP01_0620400	PVP01_0620400	Merozoite surface protein, putative	5.26434	6.85172
Afghanistan vs. Myanmar	6	829752	C	T	Missense Variant	Thr367Ile	PVP01_0620400	PVP01_0620400	Merozoite surface protein, putative	-4.8093	5.8197
Afghanistan vs. Myanmar	6	829752	C	T	Missense Variant	Thr367Ile	PVP01_0620400	PVP01_0620400	Merozoite surface protein, putative	4.8093	5.8197
Afghanistan vs. Myanmar	6	829754	A	G	Missense Variant	Thr368Ala	PVP01_0620400	PVP01_0620400	Merozoite surface protein, putative	-5.45244	7.30379
Afghanistan vs. Myanmar	6	829754	A	G	Missense Variant	Thr368Ala	PVP01_0620400	PVP01_0620400	Merozoite surface protein, putative	5.45244	7.30379
Afghanistan vs. Myanmar	6	829763	T	C	Missense Variant	Ser371Pro	PVP01_0620400	PVP01_0620400	Merozoite surface protein, putative	-4.44866	5.06345
Afghanistan vs. Myanmar	6	829763	T	C	Missense Variant	Ser371Pro	PVP01_0620400	PVP01_0620400	Merozoite surface protein, putative	4.44866	5.06345
Afghanistan vs. Myanmar	6	829784	C	G	Missense Variant	Pro378Ala	PVP01_0620400	PVP01_0620400	Merozoite surface protein, putative	-4.9248	6.07342
Afghanistan vs. Myanmar	6	829784	C	G	Missense Variant	Pro378Ala	PVP01_0620400	PVP01_0620400	Merozoite surface protein, putative	4.9248	6.07342
Afghanistan vs. Myanmar	6	829788	A	T	Missense Variant	Lys379Ile	PVP01_0620400	PVP01_0620400	Merozoite surface protein, putative	-4.52385	5.21664
Afghanistan vs. Myanmar	6	829788	A	T	Missense Variant	Lys379Ile	PVP01_0620400	PVP01_0620400	Merozoite surface protein, putative	4.52385	5.21664
Afghanistan vs. Myanmar	6	838864	T	C	Missense Variant	Ser89Pro	PVP01_0620700	PVP01_0620700	Conserved Plasmodium protein, unknown function	-4.9636	6.1599
Afghanistan vs. Myanmar	6	838864	T	C	Missense Variant	Ser89Pro	PVP01_0620700	PVP01_0620700	Conserved Plasmodium protein, unknown function	4.9636	6.1599
Afghanistan vs. Myanmar	6	838870	G	A	Missense Variant	Ala91Thr	PVP01_0620700	PVP01_0620700	Conserved Plasmodium protein, unknown function	-4.98474	6.2073
Afghanistan vs. Myanmar	6	838870	G	A	Missense Variant	Ala91Thr	PVP01_0620700	PVP01_0620700	Conserved Plasmodium protein, unknown function	4.98474	6.2073
Afghanistan vs. Myanmar	6	838872	C	G	Synonymous Variant	Ala91Ala	PVP01_0620700	PVP01_0620700	Conserved Plasmodium protein, unknown function	-4.98474	6.2073
Afghanistan vs. Myanmar	6	838872	C	G	Synonymous Variant	Ala91Ala	PVP01_0620700	PVP01_0620700	Conserved Plasmodium protein, unknown function	4.98474	6.2073
Afghanistan vs. Myanmar	6	838883	G	A	Missense Variant	Gly95Glu	PVP01_0620700	PVP01_0620700	Conserved Plasmodium protein, unknown function	-4.83605	5.87798
Afghanistan vs. Myanmar	6	838883	G	A	Missense Variant	Gly95Glu	PVP01_0620700	PVP01_0620700	Conserved Plasmodium protein, unknown function	4.83605	5.87798
Afghanistan vs. Pakistan	2	144444	T	A	Downstream Gene Variant	.	PVP01_0202800	PVP01_0202800	5.8S ribosomal RNA	-4.44538	5.05681
Afghanistan vs. Pakistan	2	144444	T	A	Downstream Gene Variant	.	PVP01_0202800	PVP01_0202800	5.8S ribosomal RNA	4.44538	5.05681
Afghanistan vs. Pakistan	2	148469	T	C	Upstream Gene Variant	.	PVP01_0202700	PVP01_0202700	28S ribosomal RNA	-8.95361	18.4634
Afghanistan vs. Pakistan	2	148469	T	C	Upstream Gene Variant	.	PVP01_0202700	PVP01_0202700	28S ribosomal RNA	8.95361	18.4634
Afghanistan vs. Pakistan	2	148511	T	C	Upstream Gene Variant	.	PVP01_0202700	PVP01_0202700	28S ribosomal RNA	-9.39233	20.2314
Afghanistan vs. Pakistan	2	148511	T	C	Upstream Gene Variant	.	PVP01_0202700	PVP01_0202700	28S ribosomal RNA	9.39233	20.2314
Afghanistan vs. Pakistan	2	149307	A	G	Upstream Gene Variant	.	PVP01_0202700	PVP01_0202700	28S ribosomal RNA	-16.4162	59.8346
Afghanistan vs. Pakistan	2	149307	A	G	Upstream Gene Variant	.	PVP01_0202700	PVP01_0202700	28S ribosomal RNA	16.4162	59.8346
Afghanistan vs. Pakistan	2	149509	A	T	Upstream Gene Variant	.	PVP01_0202800	PVP01_0202800	5.8S ribosomal RNA	-15.6996	54.8173
Afghanistan vs. Pakistan	2	149509	A	T	Upstream Gene Variant	.	PVP01_0202800	PVP01_0202800	5.8S ribosomal RNA	15.6996	54.8173
Afghanistan vs. Pakistan	2	151873	G	A	Upstream Gene Variant	.	PVP01_0202900	PVP01_0202900	18S ribosomal RNA	-10.5974	25.5135
Afghanistan vs. Pakistan	2	151873	G	A	Upstream Gene Variant	.	PVP01_0202900	PVP01_0202900	18S ribosomal RNA	10.5974	25.5135
Afghanistan vs. Pakistan	2	170692	C	A	Upstream Gene Variant	.	PVP01_0203100	PVP01_0203100	PIMMS1 protein, putative	-5.2899	6.91228
Afghanistan vs. Pakistan	2	170692	C	A	Upstream Gene Variant	.	PVP01_0203100	PVP01_0203100	PIMMS1 protein, putative	5.2899	6.91228
Afghanistan vs. Pakistan	2	170807	T	C	Upstream Gene Variant	.	PVP01_0203100	PVP01_0203100	PIMMS1 protein, putative	-5.59129	7.64706
Afghanistan vs. Pakistan	2	170807	T	C	Upstream Gene Variant	.	PVP01_0203100	PVP01_0203100	PIMMS1 protein, putative	5.59129	7.64706
Afghanistan vs. Pakistan	4	195283	G	C	Upstream Gene Variant	.	PVP01_0404300	PVP01_0404300	Plasmodium exported protein, unknown function	4.54537	5.26091
Afghanistan vs. Pakistan	4	195283	G	C	Upstream Gene Variant	.	PVP01_0404300	PVP01_0404300	Plasmodium exported protein, unknown function	-4.54537	5.26091
Afghanistan vs. Pakistan	4	195388	A	C	Upstream Gene Variant	.	PVP01_0404300	PVP01_0404300	Plasmodium exported protein, unknown function	5.15047	6.5853
Afghanistan vs. Pakistan	4	195388	A	C	Upstream Gene Variant	.	PVP01_0404300	PVP01_0404300	Plasmodium exported protein, unknown function	-5.15047	6.5853
Afghanistan vs. Pakistan	5	200946	G	T	Upstream Gene Variant	.	PVP01_0504500	PVP01_0504500	28S ribosomal RNA	-5.05712	6.37096
Afghanistan vs. Pakistan	5	200946	G	T	Upstream Gene Variant	.	PVP01_0504500	PVP01_0504500	28S ribosomal RNA	5.05712	6.37096
Afghanistan vs. Pakistan	5	201578	C	T	Upstream Gene Variant	.	PVP01_0504500	PVP01_0504500	28S ribosomal RNA	-5.88997	8.41312
Afghanistan vs. Pakistan	5	201578	C	T	Upstream Gene Variant	.	PVP01_0504500	PVP01_0504500	28S ribosomal RNA	5.88997	8.41312
Afghanistan vs. Pakistan	5	201779	C	T	Upstream Gene Variant	.	PVP01_0504500	PVP01_0504500	28S ribosomal RNA	-7.05964	11.7774
Afghanistan vs. Pakistan	5	201779	C	T	Upstream Gene Variant	.	PVP01_0504500	PVP01_0504500	28S ribosomal RNA	7.05964	11.7774
Afghanistan vs. Pakistan	5	203966	G	A	Upstream Gene Variant	.	PVP01_0504500	PVP01_0504500	28S ribosomal RNA	-11.121	28.0039
Afghanistan vs. Pakistan	5	203966	G	A	Upstream Gene Variant	.	PVP01_0504500	PVP01_0504500	28S ribosomal RNA	11.121	28.0039
Afghanistan vs. Pakistan	5	203980	A	G	Upstream Gene Variant	.	PVP01_0504500	PVP01_0504500	28S ribosomal RNA	-12.4552	34.8829
Afghanistan vs. Pakistan	5	203980	A	G	Upstream Gene Variant	.	PVP01_0504500	PVP01_0504500	28S ribosomal RNA	12.4552	34.8829
Afghanistan vs. Pakistan	5	204025	C	T	Upstream Gene Variant	.	PVP01_0504500	PVP01_0504500	28S ribosomal RNA	-15.0214	50.2746
Afghanistan vs. Pakistan	5	204025	C	T	Upstream Gene Variant	.	PVP01_0504500	PVP01_0504500	28S ribosomal RNA	15.0214	50.2746
Afghanistan vs. Pakistan	4	210731	T	G	Upstream Gene Variant	.	PVP01_0404600	PVP01_0404600	Plasmodium exported protein, unknown function	-4.47414	5.11508
Afghanistan vs. Pakistan	4	210731	T	G	Upstream Gene Variant	.	PVP01_0404600	PVP01_0404600	Plasmodium exported protein, unknown function	4.47414	5.11508
Afghanistan vs. Pakistan	5	212817	A	G	Upstream Gene Variant	.	PVP01_0504700	PVP01_0504700	18S ribosomal RNA	-13.2223	39.1854
Afghanistan vs. Pakistan	5	212817	A	G	Upstream Gene Variant	.	PVP01_0504700	PVP01_0504700	18S ribosomal RNA	13.2223	39.1854
Afghanistan vs. Pakistan	5	220025	C	A	Upstream Gene Variant	.	ETRAMP	PVP01_0504800	Early transcribed membrane protein	-6.8522	11.1383
Afghanistan vs. Pakistan	5	220025	C	A	Upstream Gene Variant	.	ETRAMP	PVP01_0504800	Early transcribed membrane protein	6.8522	11.1383
Afghanistan vs. Pakistan	5	221003	C	A	Upstream Gene Variant	.	ETRAMP	PVP01_0504800	Early transcribed membrane protein	-5.22238	6.75291
Afghanistan vs. Pakistan	5	221003	C	A	Upstream Gene Variant	.	ETRAMP	PVP01_0504800	Early transcribed membrane protein	5.22238	6.75291
Afghanistan vs. Pakistan	5	222962	A	T	Missense Variant	Lys49Ile	PVP01_0504900	PVP01_0504900	Conserved Plasmodium protein, unknown function	-7.06527	11.7951
Afghanistan vs. Pakistan	5	222962	A	T	Missense Variant	Lys49Ile	PVP01_0504900	PVP01_0504900	Conserved Plasmodium protein, unknown function	7.06527	11.7951
Afghanistan vs. Pakistan	5	223336	G	A	Missense Variant	Glu174Lys	PVP01_0504900	PVP01_0504900	Conserved Plasmodium protein, unknown function	-6.30984	9.5539
Afghanistan vs. Pakistan	5	223336	G	A	Missense Variant	Glu174Lys	PVP01_0504900	PVP01_0504900	Conserved Plasmodium protein, unknown function	6.30984	9.5539
Afghanistan vs. Pakistan	5	223652	A	T	Missense Variant	Asn279Ile	PVP01_0504900	PVP01_0504900	Conserved Plasmodium protein, unknown function	-4.94282	6.1135
Afghanistan vs. Pakistan	5	223652	A	T	Missense Variant	Asn279Ile	PVP01_0504900	PVP01_0504900	Conserved Plasmodium protein, unknown function	4.94282	6.1135
Afghanistan vs. Pakistan	4	465643	T	C	Upstream Gene Variant	.	PVP01_0411400	PVP01_0411400	Tetratricopeptide repeat protein, putative	-4.46311	5.0927
Afghanistan vs. Pakistan	4	465643	T	C	Upstream Gene Variant	.	PVP01_0411400	PVP01_0411400	Tetratricopeptide repeat protein, putative	4.46311	5.0927
Afghanistan vs. Pakistan	13	523031	G	A	Missense Variant	Thr188Ile	TPx(Gl)	PVP01_1311200	Glutathione peroxidase-like thioredoxin peroxidase, putative	-4.99439	6.22898
Afghanistan vs. Pakistan	13	523031	G	A	Missense Variant	Thr188Ile	TPx(Gl)	PVP01_1311200	Glutathione peroxidase-like thioredoxin peroxidase, putative	4.99439	6.22898
Afghanistan vs. Pakistan	4	551079	T	A	Upstream Gene Variant	.	PVP01_0413500	PVP01_0413500	GAF domain-related protein, putative	-4.73359	5.65642
Afghanistan vs. Pakistan	4	551079	T	A	Upstream Gene Variant	.	PVP01_0413500	PVP01_0413500	GAF domain-related protein, putative	4.73359	5.65642
Afghanistan vs. Pakistan	4	551181	A	C	Upstream Gene Variant	.	PVP01_0413500	PVP01_0413500	GAF domain-related protein, putative	-4.57038	5.31261
Afghanistan vs. Pakistan	4	551181	A	C	Upstream Gene Variant	.	PVP01_0413500	PVP01_0413500	GAF domain-related protein, putative	4.57038	5.31261
Afghanistan vs. Pakistan	4	559685	G	A	Synonymous Variant	Asn842Asn	PVP01_0413900	PVP01_0413900	Conserved Plasmodium protein, unknown function	-5.63828	7.76507
Afghanistan vs. Pakistan	4	559685	G	A	Synonymous Variant	Asn842Asn	PVP01_0413900	PVP01_0413900	Conserved Plasmodium protein, unknown function	5.63828	7.76507
Afghanistan vs. Pakistan	4	568321	C	T	Intergenic Region	.	PVP01_0413900-PVP01_0414000	PVP01_0413900-PVP01_0414000	Conserved Plasmodium protein, unknown function	-7.3452	12.6873
Afghanistan vs. Pakistan	4	568321	C	T	Intergenic Region	.	PVP01_0413900-PVP01_0414000	PVP01_0413900-PVP01_0414000	Conserved Plasmodium protein, unknown function	7.3452	12.6873
Afghanistan vs. Pakistan	4	573328	C	T	Upstream Gene Variant	.	PVP01_0414000	PVP01_0414000	Conserved Plasmodium protein, unknown function	-6.22782	9.32516
Afghanistan vs. Pakistan	4	573328	C	T	Upstream Gene Variant	.	PVP01_0414000	PVP01_0414000	Conserved Plasmodium protein, unknown function	6.22782	9.32516
Afghanistan vs. Pakistan	4	574031	A	T	Missense Variant	Lys196Asn	PVP01_0414000	PVP01_0414000	Conserved Plasmodium protein, unknown function	-5.92273	8.49944
Afghanistan vs. Pakistan	4	574031	A	T	Missense Variant	Lys196Asn	PVP01_0414000	PVP01_0414000	Conserved Plasmodium protein, unknown function	5.92273	8.49944
Afghanistan vs. Pakistan	4	574077	G	T	Missense Variant	Ala212Ser	PVP01_0414000	PVP01_0414000	Conserved Plasmodium protein, unknown function	-4.44525	5.05656
Afghanistan vs. Pakistan	4	574077	G	T	Missense Variant	Ala212Ser	PVP01_0414000	PVP01_0414000	Conserved Plasmodium protein, unknown function	4.44525	5.05656
Afghanistan vs. Pakistan	4	680685	T	A	Upstream Gene Variant	.	PVP01_0416800	PVP01_0416800	Serine-repeat antigen 2 (SERA)	-6.72872	10.7666
Afghanistan vs. Pakistan	4	680685	T	A	Upstream Gene Variant	.	PVP01_0416800	PVP01_0416800	Serine-repeat antigen 2 (SERA)	6.72872	10.7666
Afghanistan vs. Pakistan	4	680799	C	A	Synonymous Variant	Gly415Gly	PVP01_0416700	PVP01_0416700	C2 domain-containing protein 5, putative	-8.96464	18.5068
Afghanistan vs. Pakistan	4	680799	C	A	Synonymous Variant	Gly415Gly	PVP01_0416700	PVP01_0416700	C2 domain-containing protein 5, putative	8.96464	18.5068
Afghanistan vs. Pakistan	4	680928	A	C	Missense Variant	Ile372Met	PVP01_0416700	PVP01_0416700	C2 domain-containing protein 5, putative	-7.50543	13.213
Afghanistan vs. Pakistan	4	680928	A	C	Missense Variant	Ile372Met	PVP01_0416700	PVP01_0416700	C2 domain-containing protein 5, putative	7.50543	13.213
Afghanistan vs. Pakistan	4	762762	G	A	Missense Variant	Asp93Asn	MSP5	PVP01_0418400	Merozoite surface protein 5	-4.44839	5.0629
Afghanistan vs. Pakistan	4	762762	G	A	Missense Variant	Asp93Asn	MSP5	PVP01_0418400	Merozoite surface protein 5	4.44839	5.0629
Afghanistan vs. Pakistan	4	762805	A	C	Missense Variant	Lys107Thr	MSP5	PVP01_0418400	Merozoite surface protein 5	-4.48247	5.13205
Afghanistan vs. Pakistan	4	762805	A	C	Missense Variant	Lys107Thr	MSP5	PVP01_0418400	Merozoite surface protein 5	4.48247	5.13205
Afghanistan vs. Pakistan	4	762806	G	A	Synonymous Variant	Lys107Lys	MSP5	PVP01_0418400	Merozoite surface protein 5	-5.71985	7.97216
Afghanistan vs. Pakistan	4	762806	G	A	Synonymous Variant	Lys107Lys	MSP5	PVP01_0418400	Merozoite surface protein 5	5.71985	7.97216
Afghanistan vs. Pakistan	4	762817	C	A	Missense Variant	Ala111Asp	MSP5	PVP01_0418400	Merozoite surface protein 5	-4.93991	6.10702
Afghanistan vs. Pakistan	4	762817	C	A	Missense Variant	Ala111Asp	MSP5	PVP01_0418400	Merozoite surface protein 5	4.93991	6.10702
Afghanistan vs. Pakistan	4	762819	G	A	Missense Variant	Ala112Thr	MSP5	PVP01_0418400	Merozoite surface protein 5	-5.8947	8.42554
Afghanistan vs. Pakistan	4	762819	G	A	Missense Variant	Ala112Thr	MSP5	PVP01_0418400	Merozoite surface protein 5	5.8947	8.42554
Afghanistan vs. Pakistan	4	762854	A	T	Missense Variant	Glu123Asp	MSP5	PVP01_0418400	Merozoite surface protein 5	-5.82455	8.2421
Afghanistan vs. Pakistan	4	762854	A	T	Missense Variant	Glu123Asp	MSP5	PVP01_0418400	Merozoite surface protein 5	5.82455	8.2421
Afghanistan vs. Pakistan	4	762872	C	T	Synonymous Variant	Val129Val	MSP5	PVP01_0418400	Merozoite surface protein 5	-4.80142	5.8026
Afghanistan vs. Pakistan	4	762872	C	T	Synonymous Variant	Val129Val	MSP5	PVP01_0418400	Merozoite surface protein 5	4.80142	5.8026
Afghanistan vs. Pakistan	4	762876	C	T	Missense Variant	Pro131Ser	MSP5	PVP01_0418400	Merozoite surface protein 5	-4.50618	5.18043
Afghanistan vs. Pakistan	4	762876	C	T	Missense Variant	Pro131Ser	MSP5	PVP01_0418400	Merozoite surface protein 5	4.50618	5.18043
Afghanistan vs. Pakistan	4	762879	A	G	Missense Variant	Thr132Ala	MSP5	PVP01_0418400	Merozoite surface protein 5	-5.45644	7.31356
Afghanistan vs. Pakistan	4	762879	A	G	Missense Variant	Thr132Ala	MSP5	PVP01_0418400	Merozoite surface protein 5	5.45644	7.31356
Afghanistan vs. Pakistan	4	762883	T	C	Missense Variant	Val133Ala	MSP5	PVP01_0418400	Merozoite surface protein 5	-5.45419	7.30805
Afghanistan vs. Pakistan	4	762883	T	C	Missense Variant	Val133Ala	MSP5	PVP01_0418400	Merozoite surface protein 5	5.45419	7.30805
Afghanistan vs. Pakistan	4	762885	A	C	Missense Variant	Thr134Pro	MSP5	PVP01_0418400	Merozoite surface protein 5	-6.28661	9.48882
Afghanistan vs. Pakistan	4	762885	A	C	Missense Variant	Thr134Pro	MSP5	PVP01_0418400	Merozoite surface protein 5	6.28661	9.48882
Afghanistan vs. Pakistan	4	762889	A	G	Missense Variant	Asp135Gly	MSP5	PVP01_0418400	Merozoite surface protein 5	-6.37702	9.74336
Afghanistan vs. Pakistan	4	762889	A	G	Missense Variant	Asp135Gly	MSP5	PVP01_0418400	Merozoite surface protein 5	6.37702	9.74336
Afghanistan vs. Pakistan	4	762891	G	A	Missense Variant	Ala136Thr	MSP5	PVP01_0418400	Merozoite surface protein 5	-5.32383	6.99309
Afghanistan vs. Pakistan	4	762891	G	A	Missense Variant	Ala136Thr	MSP5	PVP01_0418400	Merozoite surface protein 5	5.32383	6.99309
Afghanistan vs. Pakistan	4	762892	C	A	Missense Variant	Ala136Glu	MSP5	PVP01_0418400	Merozoite surface protein 5	-5.32383	6.99309
Afghanistan vs. Pakistan	4	762892	C	A	Missense Variant	Ala136Glu	MSP5	PVP01_0418400	Merozoite surface protein 5	5.32383	6.99309
Afghanistan vs. Pakistan	4	762903	A	G	Missense Variant	Lys140Glu	MSP5	PVP01_0418400	Merozoite surface protein 5	-4.68542	5.5538
Afghanistan vs. Pakistan	4	762903	A	G	Missense Variant	Lys140Glu	MSP5	PVP01_0418400	Merozoite surface protein 5	4.68542	5.5538
Afghanistan vs. Pakistan	4	762924	T	C	Missense Variant	Ser147Pro	MSP5	PVP01_0418400	Merozoite surface protein 5	-6.10892	8.99867
Afghanistan vs. Pakistan	4	762924	T	C	Missense Variant	Ser147Pro	MSP5	PVP01_0418400	Merozoite surface protein 5	6.10892	8.99867
Afghanistan vs. Pakistan	4	762939	A	T	Missense Variant	Met152Leu	MSP5	PVP01_0418400	Merozoite surface protein 5	-5.18115	6.65655
Afghanistan vs. Pakistan	4	762939	A	T	Missense Variant	Met152Leu	MSP5	PVP01_0418400	Merozoite surface protein 5	5.18115	6.65655
Afghanistan vs. Pakistan	4	762945	A	C	Missense Variant	Thr154Pro	MSP5	PVP01_0418400	Merozoite surface protein 5	-5.13869	6.55806
Afghanistan vs. Pakistan	4	762945	A	C	Missense Variant	Thr154Pro	MSP5	PVP01_0418400	Merozoite surface protein 5	5.13869	6.55806
Afghanistan vs. Pakistan	4	762951	G	A	Missense Variant	Gly156Ser	MSP5	PVP01_0418400	Merozoite surface protein 5	-6.05385	8.84946
Afghanistan vs. Pakistan	4	762951	G	A	Missense Variant	Gly156Ser	MSP5	PVP01_0418400	Merozoite surface protein 5	6.05385	8.84946
Afghanistan vs. Pakistan	4	762958	G	A	Missense Variant	Gly158Glu	MSP5	PVP01_0418400	Merozoite surface protein 5	-7.8973	14.5451
Afghanistan vs. Pakistan	4	762958	G	A	Missense Variant	Gly158Glu	MSP5	PVP01_0418400	Merozoite surface protein 5	7.8973	14.5451
Afghanistan vs. Pakistan	4	762959	G	A	Synonymous Variant	Gly158Gly	MSP5	PVP01_0418400	Merozoite surface protein 5	-4.85882	5.9278
Afghanistan vs. Pakistan	4	762959	G	A	Synonymous Variant	Gly158Gly	MSP5	PVP01_0418400	Merozoite surface protein 5	4.85882	5.9278
Afghanistan vs. Pakistan	4	762975	G	A	Missense Variant	Asp164Asn	MSP5	PVP01_0418400	Merozoite surface protein 5	-5.98091	8.65384
Afghanistan vs. Pakistan	4	762975	G	A	Missense Variant	Asp164Asn	MSP5	PVP01_0418400	Merozoite surface protein 5	5.98091	8.65384
Afghanistan vs. Pakistan	4	762976	A	G	Missense Variant	Asp164Gly	MSP5	PVP01_0418400	Merozoite surface protein 5	-8.06881	15.1488
Afghanistan vs. Pakistan	4	762976	A	G	Missense Variant	Asp164Gly	MSP5	PVP01_0418400	Merozoite surface protein 5	8.06881	15.1488
Afghanistan vs. Pakistan	4	762981	A	G	Missense Variant	Asn166Asp	MSP5	PVP01_0418400	Merozoite surface protein 5	-5.5489	7.54141
Afghanistan vs. Pakistan	4	762981	A	G	Missense Variant	Asn166Asp	MSP5	PVP01_0418400	Merozoite surface protein 5	5.5489	7.54141
Afghanistan vs. Pakistan	4	762983	T	G	Missense Variant	Asn166Lys	MSP5	PVP01_0418400	Merozoite surface protein 5	-7.00153	11.5966
Afghanistan vs. Pakistan	4	762983	T	G	Missense Variant	Asn166Lys	MSP5	PVP01_0418400	Merozoite surface protein 5	7.00153	11.5966
Afghanistan vs. Pakistan	4	762988	A	G	Missense Variant	Asp168Gly	MSP5	PVP01_0418400	Merozoite surface protein 5	-4.65454	5.48851
Afghanistan vs. Pakistan	4	762988	A	G	Missense Variant	Asp168Gly	MSP5	PVP01_0418400	Merozoite surface protein 5	4.65454	5.48851
Afghanistan vs. Pakistan	4	763016	T	G	Missense Variant	Asp177Glu	MSP5	PVP01_0418400	Merozoite surface protein 5	-5.68547	7.88454
Afghanistan vs. Pakistan	4	763016	T	G	Missense Variant	Asp177Glu	MSP5	PVP01_0418400	Merozoite surface protein 5	5.68547	7.88454
Afghanistan vs. Pakistan	4	763020	A	G	Missense Variant	Asn179Asp	MSP5	PVP01_0418400	Merozoite surface protein 5	-5.86555	8.34906
Afghanistan vs. Pakistan	4	763020	A	G	Missense Variant	Asn179Asp	MSP5	PVP01_0418400	Merozoite surface protein 5	5.86555	8.34906
Afghanistan vs. Pakistan	4	763032	G	A	Missense Variant	Asp183Asn	MSP5	PVP01_0418400	Merozoite surface protein 5	-6.39577	9.7966
Afghanistan vs. Pakistan	4	763032	G	A	Missense Variant	Asp183Asn	MSP5	PVP01_0418400	Merozoite surface protein 5	6.39577	9.7966
Afghanistan vs. Pakistan	4	763111	A	C	Missense Variant	Asp209Ala	MSP5	PVP01_0418400	Merozoite surface protein 5	-5.23792	6.78941
Afghanistan vs. Pakistan	4	763111	A	C	Missense Variant	Asp209Ala	MSP5	PVP01_0418400	Merozoite surface protein 5	5.23792	6.78941
Afghanistan vs. Pakistan	4	763112	T	G	Missense Variant	Asp209Glu	MSP5	PVP01_0418400	Merozoite surface protein 5	-5.80634	8.19483
Afghanistan vs. Pakistan	4	763112	T	G	Missense Variant	Asp209Glu	MSP5	PVP01_0418400	Merozoite surface protein 5	5.80634	8.19483
Afghanistan vs. Pakistan	4	763140	G	A	Missense Variant	Ala219Thr	MSP5	PVP01_0418400	Merozoite surface protein 5	-5.42123	7.22774
Afghanistan vs. Pakistan	4	763140	G	A	Missense Variant	Ala219Thr	MSP5	PVP01_0418400	Merozoite surface protein 5	5.42123	7.22774
Afghanistan vs. Pakistan	4	763152	G	A	Missense Variant	Gly223Arg	MSP5	PVP01_0418400	Merozoite surface protein 5	-6.08342	8.92943
Afghanistan vs. Pakistan	4	763152	G	A	Missense Variant	Gly223Arg	MSP5	PVP01_0418400	Merozoite surface protein 5	6.08342	8.92943
Afghanistan vs. Pakistan	4	763159	C	A	Missense Variant	Ala225Asp	MSP5	PVP01_0418400	Merozoite surface protein 5	-5.14802	6.57963
Afghanistan vs. Pakistan	4	763159	C	A	Missense Variant	Ala225Asp	MSP5	PVP01_0418400	Merozoite surface protein 5	5.14802	6.57963
Afghanistan vs. Pakistan	4	763203	G	A	Missense Variant	Glu240Lys	MSP5	PVP01_0418400	Merozoite surface protein 5	-5.27066	6.86668
Afghanistan vs. Pakistan	4	763203	G	A	Missense Variant	Glu240Lys	MSP5	PVP01_0418400	Merozoite surface protein 5	5.27066	6.86668
Afghanistan vs. Pakistan	4	763289	A	T	Synonymous Variant	Pro268Pro	MSP5	PVP01_0418400	Merozoite surface protein 5	-5.44988	7.29753
Afghanistan vs. Pakistan	4	763289	A	T	Synonymous Variant	Pro268Pro	MSP5	PVP01_0418400	Merozoite surface protein 5	5.44988	7.29753
Afghanistan vs. Pakistan	6	829642	T	C	Synonymous Variant	Cys330Cys	PVP01_0620400	PVP01_0620400	Merozoite surface protein, putative	-5.00904	6.26199
Afghanistan vs. Pakistan	6	829642	T	C	Synonymous Variant	Cys330Cys	PVP01_0620400	PVP01_0620400	Merozoite surface protein, putative	5.00904	6.26199
Afghanistan vs. Pakistan	6	829649	C	A	Missense Variant	Pro333Thr	PVP01_0620400	PVP01_0620400	Merozoite surface protein, putative	-4.81831	5.83929
Afghanistan vs. Pakistan	6	829649	C	A	Missense Variant	Pro333Thr	PVP01_0620400	PVP01_0620400	Merozoite surface protein, putative	4.81831	5.83929
Afghanistan vs. Pakistan	7	833521	A	G	Upstream Gene Variant	.	PVP01_0718900	PVP01_0718900	ADP-ribosylation factor, putative	4.64233	5.46281
Afghanistan vs. Pakistan	7	833521	A	G	Upstream Gene Variant	.	PVP01_0718900	PVP01_0718900	ADP-ribosylation factor, putative	-4.64233	5.46281
Afghanistan vs. Pakistan	13	977832	C	G	Upstream Gene Variant	.	MSH2-1	PVP01_1321800	DNA mismatch repair protein MSH2, putative	-4.47457	5.11597
Afghanistan vs. Pakistan	13	977832	C	G	Upstream Gene Variant	.	MSH2-1	PVP01_1321800	DNA mismatch repair protein MSH2, putative	4.47457	5.11597
Afghanistan vs. Pakistan	13	978722	G	A	Upstream Gene Variant	.	MSH2-1	PVP01_1321800	DNA mismatch repair protein MSH2, putative	-5.07625	6.41458
Afghanistan vs. Pakistan	13	978722	G	A	Upstream Gene Variant	.	MSH2-1	PVP01_1321800	DNA mismatch repair protein MSH2, putative	5.07625	6.41458
Afghanistan vs. Pakistan	7	1058050	C	T	Missense Variant	Gly342Glu	PVP01_0724600	PVP01_0724600	Protein kinase, putative	-4.52888	5.22697
Afghanistan vs. Pakistan	7	1058050	C	T	Missense Variant	Gly342Glu	PVP01_0724600	PVP01_0724600	Protein kinase, putative	4.52888	5.22697
Afghanistan vs. Pakistan	7	1058497	T	C	Missense Variant	Asp193Gly	PVP01_0724600	PVP01_0724600	Protein kinase, putative	-5.34909	7.05357
Afghanistan vs. Pakistan	7	1058497	T	C	Missense Variant	Asp193Gly	PVP01_0724600	PVP01_0724600	Protein kinase, putative	5.34909	7.05357
Afghanistan vs. Pakistan	8	1131007	G	A	Upstream Gene Variant	.	PVP01_0825300	PVP01_0825300	Conserved Plasmodium protein, unknown function	-5.50361	7.42935
Afghanistan vs. Pakistan	8	1131007	G	A	Upstream Gene Variant	.	PVP01_0825300	PVP01_0825300	Conserved Plasmodium protein, unknown function	5.50361	7.42935
Afghanistan vs. Pakistan	7	1216296	G	C	Missense Variant	Glu289Gln	MSP1	PVP01_0728900	Merozoite surface protein 1	-4.71362	5.61377
Afghanistan vs. Pakistan	7	1216296	G	C	Missense Variant	Glu289Gln	MSP1	PVP01_0728900	Merozoite surface protein 1	4.71362	5.61377
Afghanistan vs. Pakistan	7	1216325	G	T	Synonymous Variant	Leu298Leu	MSP1	PVP01_0728900	Merozoite surface protein 1	-5.40624	7.19138
Afghanistan vs. Pakistan	7	1216325	G	T	Synonymous Variant	Leu298Leu	MSP1	PVP01_0728900	Merozoite surface protein 1	5.40624	7.19138
Afghanistan vs. Pakistan	7	1216346	A	G	Synonymous Variant	Leu305Leu	MSP1	PVP01_0728900	Merozoite surface protein 1	-4.67119	5.52367
Afghanistan vs. Pakistan	7	1216346	A	G	Synonymous Variant	Leu305Leu	MSP1	PVP01_0728900	Merozoite surface protein 1	4.67119	5.52367
Afghanistan vs. Pakistan	7	1216409	T	A	Synonymous Variant	Pro326Pro	MSP1	PVP01_0728900	Merozoite surface protein 1	-4.55349	5.27767
Afghanistan vs. Pakistan	7	1216409	T	A	Synonymous Variant	Pro326Pro	MSP1	PVP01_0728900	Merozoite surface protein 1	4.55349	5.27767
Afghanistan vs. Pakistan	10	1370759	C	T	Upstream Gene Variant	.	PVP01_1031800	PVP01_1031800	Cell division control protein 6, putative	5.01211	6.26893
Afghanistan vs. Pakistan	10	1370759	C	T	Upstream Gene Variant	.	PVP01_1031800	PVP01_1031800	Cell division control protein 6, putative	-5.01211	6.26893
Afghanistan vs. Pakistan	10	1371003	A	T	Upstream Gene Variant	.	PVP01_1031800	PVP01_1031800	Cell division control protein 6, putative	4.4969	5.16147
Afghanistan vs. Pakistan	10	1371003	A	T	Upstream Gene Variant	.	PVP01_1031800	PVP01_1031800	Cell division control protein 6, putative	-4.4969	5.16147
Afghanistan vs. Pakistan	10	1371030	T	G	Upstream Gene Variant	.	PVP01_1031800	PVP01_1031800	Cell division control protein 6, putative	4.8106	5.82253
Afghanistan vs. Pakistan	10	1371030	T	G	Upstream Gene Variant	.	PVP01_1031800	PVP01_1031800	Cell division control protein 6, putative	-4.8106	5.82253
Afghanistan vs. Pakistan	10	1371047	T	G	Upstream Gene Variant	.	PVP01_1031800	PVP01_1031800	Cell division control protein 6, putative	4.80965	5.82046
Afghanistan vs. Pakistan	10	1371047	T	G	Upstream Gene Variant	.	PVP01_1031800	PVP01_1031800	Cell division control protein 6, putative	-4.80965	5.82046
Afghanistan vs. Pakistan	10	1371075	G	A	Upstream Gene Variant	.	PVP01_1031800	PVP01_1031800	Cell division control protein 6, putative	5.68186	7.87538
Afghanistan vs. Pakistan	10	1371075	G	A	Upstream Gene Variant	.	PVP01_1031800	PVP01_1031800	Cell division control protein 6, putative	-5.68186	7.87538
Afghanistan vs. Pakistan	10	1371104	T	C	Upstream Gene Variant	.	PVP01_1031800	PVP01_1031800	Cell division control protein 6, putative	5.01034	6.26493
Afghanistan vs. Pakistan	10	1371104	T	C	Upstream Gene Variant	.	PVP01_1031800	PVP01_1031800	Cell division control protein 6, putative	-5.01034	6.26493
Afghanistan vs. Pakistan	5	1404277	C	G	Upstream Gene Variant	.	TRAG13	PVP01_0533100	Tryptophan-rich antigen, tryptophan-rich protein	-5.18297	6.66079
Afghanistan vs. Pakistan	5	1404277	C	G	Upstream Gene Variant	.	TRAG13	PVP01_0533100	Tryptophan-rich antigen, tryptophan-rich protein	5.18297	6.66079
Afghanistan vs. Pakistan	5	1404338	T	A	Upstream Gene Variant	.	TRAG13	PVP01_0533100	Tryptophan-rich antigen, tryptophan-rich protein	-5.38108	7.13053
Afghanistan vs. Pakistan	5	1404338	T	A	Upstream Gene Variant	.	TRAG13	PVP01_0533100	Tryptophan-rich antigen, tryptophan-rich protein	5.38108	7.13053
Afghanistan vs. Pakistan	5	1404340	G	A	Upstream Gene Variant	.	TRAG13	PVP01_0533100	Tryptophan-rich antigen, tryptophan-rich protein	-5.38108	7.13053
Afghanistan vs. Pakistan	5	1404340	G	A	Upstream Gene Variant	.	TRAG13	PVP01_0533100	Tryptophan-rich antigen, tryptophan-rich protein	5.38108	7.13053
Afghanistan vs. Pakistan	5	1404352	A	T	Upstream Gene Variant	.	TRAG13	PVP01_0533100	Tryptophan-rich antigen, tryptophan-rich protein	-5.55291	7.55136
Afghanistan vs. Pakistan	5	1404352	A	T	Upstream Gene Variant	.	TRAG13	PVP01_0533100	Tryptophan-rich antigen, tryptophan-rich protein	5.55291	7.55136
Afghanistan vs. Pakistan	5	1404423	G	A	Upstream Gene Variant	.	TRAG13	PVP01_0533100	Tryptophan-rich antigen, tryptophan-rich protein	-5.93718	8.53765
Afghanistan vs. Pakistan	5	1404423	G	A	Upstream Gene Variant	.	TRAG13	PVP01_0533100	Tryptophan-rich antigen, tryptophan-rich protein	5.93718	8.53765
Afghanistan vs. Pakistan	5	1404437	A	G	Upstream Gene Variant	.	TRAG13	PVP01_0533100	Tryptophan-rich antigen, tryptophan-rich protein	-6.09626	8.96426
Afghanistan vs. Pakistan	5	1404437	A	G	Upstream Gene Variant	.	TRAG13	PVP01_0533100	Tryptophan-rich antigen, tryptophan-rich protein	6.09626	8.96426
Afghanistan vs. Pakistan	5	1404440	A	T	Upstream Gene Variant	.	TRAG13	PVP01_0533100	Tryptophan-rich antigen, tryptophan-rich protein	-6.09754	8.96774
Afghanistan vs. Pakistan	5	1404440	A	T	Upstream Gene Variant	.	TRAG13	PVP01_0533100	Tryptophan-rich antigen, tryptophan-rich protein	6.09754	8.96774
Afghanistan vs. Pakistan	5	1404448	C	A	Upstream Gene Variant	.	TRAG13	PVP01_0533100	Tryptophan-rich antigen, tryptophan-rich protein	-6.09754	8.96774
Afghanistan vs. Pakistan	5	1404448	C	A	Upstream Gene Variant	.	TRAG13	PVP01_0533100	Tryptophan-rich antigen, tryptophan-rich protein	6.09754	8.96774
Afghanistan vs. Pakistan	5	1404454	A	G	Upstream Gene Variant	.	TRAG13	PVP01_0533100	Tryptophan-rich antigen, tryptophan-rich protein	-6.12948	9.0547
Afghanistan vs. Pakistan	5	1404454	A	G	Upstream Gene Variant	.	TRAG13	PVP01_0533100	Tryptophan-rich antigen, tryptophan-rich protein	6.12948	9.0547
Afghanistan vs. Pakistan	5	1404460	G	C	Upstream Gene Variant	.	TRAG13	PVP01_0533100	Tryptophan-rich antigen, tryptophan-rich protein	-6.11237	9.00806
Afghanistan vs. Pakistan	5	1404460	G	C	Upstream Gene Variant	.	TRAG13	PVP01_0533100	Tryptophan-rich antigen, tryptophan-rich protein	6.11237	9.00806
Afghanistan vs. Pakistan	5	1404463	A	G	Upstream Gene Variant	.	TRAG13	PVP01_0533100	Tryptophan-rich antigen, tryptophan-rich protein	-6.11237	9.00806
Afghanistan vs. Pakistan	5	1404463	A	G	Upstream Gene Variant	.	TRAG13	PVP01_0533100	Tryptophan-rich antigen, tryptophan-rich protein	6.11237	9.00806
Afghanistan vs. Pakistan	5	1404498	G	A	Upstream Gene Variant	.	TRAG13	PVP01_0533100	Tryptophan-rich antigen, tryptophan-rich protein	-5.30521	6.94868
Afghanistan vs. Pakistan	5	1404498	G	A	Upstream Gene Variant	.	TRAG13	PVP01_0533100	Tryptophan-rich antigen, tryptophan-rich protein	5.30521	6.94868
Afghanistan vs. Pakistan	5	1404506	G	A	Upstream Gene Variant	.	TRAG13	PVP01_0533100	Tryptophan-rich antigen, tryptophan-rich protein	-5.1845	6.66434
Afghanistan vs. Pakistan	5	1404506	G	A	Upstream Gene Variant	.	TRAG13	PVP01_0533100	Tryptophan-rich antigen, tryptophan-rich protein	5.1845	6.66434
Afghanistan vs. Pakistan	11	2015990	G	A	Upstream Gene Variant	.	PVP01_1147100	PVP01_1147100	Conserved Plasmodium protein, unknown function	-5.42521	7.23743
Afghanistan vs. Pakistan	11	2015990	G	A	Upstream Gene Variant	.	PVP01_1147100	PVP01_1147100	Conserved Plasmodium protein, unknown function	5.42521	7.23743
Afghanistan vs. Pakistan	11	2016311	T	G	Upstream Gene Variant	.	PVP01_1147100	PVP01_1147100	Conserved Plasmodium protein, unknown function	-5.25156	6.82155
Afghanistan vs. Pakistan	11	2016311	T	G	Upstream Gene Variant	.	PVP01_1147100	PVP01_1147100	Conserved Plasmodium protein, unknown function	5.25156	6.82155
Afghanistan vs. Pakistan	11	2016841	C	T	Upstream Gene Variant	.	PVP01_1147300	PVP01_1147300	Conserved Plasmodium protein, unknown function, pseudogene	-6.42018	9.8661
Afghanistan vs. Pakistan	11	2016841	C	T	Upstream Gene Variant	.	PVP01_1147300	PVP01_1147300	Conserved Plasmodium protein, unknown function, pseudogene	6.42018	9.8661
Afghanistan vs. Pakistan	11	2017197	G	T	Upstream Gene Variant	.	PVP01_1147300	PVP01_1147300	Conserved Plasmodium protein, unknown function, pseudogene	-6.93724	11.3981
Afghanistan vs. Pakistan	11	2017197	G	T	Upstream Gene Variant	.	PVP01_1147300	PVP01_1147300	Conserved Plasmodium protein, unknown function, pseudogene	6.93724	11.3981
Afghanistan vs. Pakistan	11	2017265	C	T	Upstream Gene Variant	.	PVP01_1147300	PVP01_1147300	Conserved Plasmodium protein, unknown function, pseudogene	-8.07123	15.1574
Afghanistan vs. Pakistan	11	2017265	C	T	Upstream Gene Variant	.	PVP01_1147300	PVP01_1147300	Conserved Plasmodium protein, unknown function, pseudogene	8.07123	15.1574
Afghanistan vs. Pakistan	11	2017838	G	C	Upstream Gene Variant	.	PVP01_1147300	PVP01_1147300	Conserved Plasmodium protein, unknown function, pseudogene	-9.60909	21.1355
Afghanistan vs. Pakistan	11	2017838	G	C	Upstream Gene Variant	.	PVP01_1147300	PVP01_1147300	Conserved Plasmodium protein, unknown function, pseudogene	9.60909	21.1355
Afghanistan vs. Pakistan	11	2017852	A	G	Upstream Gene Variant	.	PVP01_1147300	PVP01_1147300	Conserved Plasmodium protein, unknown function, pseudogene	-8.50317	16.7341
Afghanistan vs. Pakistan	11	2017852	A	G	Upstream Gene Variant	.	PVP01_1147300	PVP01_1147300	Conserved Plasmodium protein, unknown function, pseudogene	8.50317	16.7341
Afghanistan vs. Pakistan	11	2019455	C	T	Upstream Gene Variant	.	PVP01_1147300	PVP01_1147300	Conserved Plasmodium protein, unknown function, pseudogene	-7.82454	14.2928
Afghanistan vs. Pakistan	11	2019455	C	T	Upstream Gene Variant	.	PVP01_1147300	PVP01_1147300	Conserved Plasmodium protein, unknown function, pseudogene	7.82454	14.2928
Afghanistan vs. Pakistan	11	2025978	A	G	Upstream Gene Variant	.	PVP01_1147500	PVP01_1147500	Plasmodium exported protein, unknown function	-7.39199	12.8397
Afghanistan vs. Pakistan	11	2025978	A	G	Upstream Gene Variant	.	PVP01_1147500	PVP01_1147500	Plasmodium exported protein, unknown function	7.39199	12.8397
Afghanistan vs. Pakistan	11	2027338	T	C	Upstream Gene Variant	.	PVP01_1147500	PVP01_1147500	Plasmodium exported protein, unknown function	-6.92559	11.3624
Afghanistan vs. Pakistan	11	2027338	T	C	Upstream Gene Variant	.	PVP01_1147500	PVP01_1147500	Plasmodium exported protein, unknown function	6.92559	11.3624
Afghanistan vs. Pakistan	11	2031638	C	T	Downstream Gene Variant	.	PVP01_1147500	PVP01_1147500	Plasmodium exported protein, unknown function	-7.23909	12.3452
Afghanistan vs. Pakistan	11	2031638	C	T	Downstream Gene Variant	.	PVP01_1147500	PVP01_1147500	Plasmodium exported protein, unknown function	7.23909	12.3452
Afghanistan vs. Pakistan	11	2031974	G	A	Downstream Gene Variant	.	PVP01_1147500	PVP01_1147500	Plasmodium exported protein, unknown function	-7.53896	13.3245
Afghanistan vs. Pakistan	11	2031974	G	A	Downstream Gene Variant	.	PVP01_1147500	PVP01_1147500	Plasmodium exported protein, unknown function	7.53896	13.3245
Afghanistan vs. Pakistan	11	2040325	T	G	Upstream Gene Variant	.	PVP01_1147700	PVP01_1147700	PIR protein	-14.3515	45.9819
Afghanistan vs. Pakistan	11	2040325	T	G	Upstream Gene Variant	.	PVP01_1147700	PVP01_1147700	PIR protein	14.3515	45.9819
Afghanistan vs. Pakistan	11	2040326	T	C	Upstream Gene Variant	.	PVP01_1147700	PVP01_1147700	PIR protein	-14.5031	46.9361
Afghanistan vs. Pakistan	11	2040326	T	C	Upstream Gene Variant	.	PVP01_1147700	PVP01_1147700	PIR protein	14.5031	46.9361
Afghanistan vs. Pakistan	11	2040327	C	T	Upstream Gene Variant	.	PVP01_1147700	PVP01_1147700	PIR protein	-13.5657	41.1938
Afghanistan vs. Pakistan	11	2040327	C	T	Upstream Gene Variant	.	PVP01_1147700	PVP01_1147700	PIR protein	13.5657	41.1938
Afghanistan vs. Pakistan	11	2040348	A	G	Upstream Gene Variant	.	PVP01_1147700	PVP01_1147700	PIR protein	-13.1867	38.9801
Afghanistan vs. Pakistan	11	2040348	A	G	Upstream Gene Variant	.	PVP01_1147700	PVP01_1147700	PIR protein	13.1867	38.9801
Afghanistan vs. Pakistan	11	2040350	G	A	Upstream Gene Variant	.	PVP01_1147700	PVP01_1147700	PIR protein	-13.1867	38.9801
Afghanistan vs. Pakistan	11	2040350	G	A	Upstream Gene Variant	.	PVP01_1147700	PVP01_1147700	PIR protein	13.1867	38.9801
Afghanistan vs. Pakistan	11	2040644	A	C	Upstream Gene Variant	.	PVP01_1147700	PVP01_1147700	PIR protein	-8.01447	14.9562
Afghanistan vs. Pakistan	11	2040644	A	C	Upstream Gene Variant	.	PVP01_1147700	PVP01_1147700	PIR protein	8.01447	14.9562
Afghanistan vs. Pakistan	11	2040645	T	A	Upstream Gene Variant	.	PVP01_1147700	PVP01_1147700	PIR protein	-8.01447	14.9562
Afghanistan vs. Pakistan	11	2040645	T	A	Upstream Gene Variant	.	PVP01_1147700	PVP01_1147700	PIR protein	8.01447	14.9562
Afghanistan vs. Pakistan	11	2040649	T	G	Upstream Gene Variant	.	PVP01_1147700	PVP01_1147700	PIR protein	-8.01447	14.9562
Afghanistan vs. Pakistan	11	2040649	T	G	Upstream Gene Variant	.	PVP01_1147700	PVP01_1147700	PIR protein	8.01447	14.9562
Afghanistan vs. Pakistan	11	2040650	C	G	Upstream Gene Variant	.	PVP01_1147700	PVP01_1147700	PIR protein	-8.01605	14.9618
Afghanistan vs. Pakistan	11	2040650	C	G	Upstream Gene Variant	.	PVP01_1147700	PVP01_1147700	PIR protein	8.01605	14.9618
Afghanistan vs. Pakistan	11	2040671	T	A	Upstream Gene Variant	.	PVP01_1147700	PVP01_1147700	PIR protein	-7.8659	14.436
Afghanistan vs. Pakistan	11	2040671	T	A	Upstream Gene Variant	.	PVP01_1147700	PVP01_1147700	PIR protein	7.8659	14.436
Afghanistan vs. Pakistan	11	2040675	A	T	Upstream Gene Variant	.	PVP01_1147700	PVP01_1147700	PIR protein	-7.8659	14.436
Afghanistan vs. Pakistan	11	2040675	A	T	Upstream Gene Variant	.	PVP01_1147700	PVP01_1147700	PIR protein	7.8659	14.436
Afghanistan vs. Papua_New_Guinea	10	272536	A	T	Upstream Gene Variant	.	PVP01_1005900	PVP01_1005900	ATP-dependent RNA helicase DDX41, putative	-4.57755	5.32748
Afghanistan vs. Papua_New_Guinea	10	272536	A	T	Upstream Gene Variant	.	PVP01_1005900	PVP01_1005900	ATP-dependent RNA helicase DDX41, putative	4.57755	5.32748
Afghanistan vs. Papua_New_Guinea	4	763020	A	G	Missense Variant	Asn179Asp	MSP5	PVP01_0418400	Merozoite surface protein 5	-4.51158	5.19147
Afghanistan vs. Papua_New_Guinea	4	763020	A	G	Missense Variant	Asn179Asp	MSP5	PVP01_0418400	Merozoite surface protein 5	4.51158	5.19147
Afghanistan vs. Papua_New_Guinea	14	2861487	C	G	Missense Variant	Ser2174Thr	G377	PVP01_1467200	Osmiophilic body protein G377, putative	-4.53836	5.24647
Afghanistan vs. Papua_New_Guinea	14	2861487	C	G	Missense Variant	Ser2174Thr	G377	PVP01_1467200	Osmiophilic body protein G377, putative	4.53836	5.24647
Afghanistan vs. Papua_New_Guinea	14	2861488	T	G	Missense Variant	Ser2174Arg	G377	PVP01_1467200	Osmiophilic body protein G377, putative	-4.53836	5.24647
Afghanistan vs. Papua_New_Guinea	14	2861488	T	G	Missense Variant	Ser2174Arg	G377	PVP01_1467200	Osmiophilic body protein G377, putative	4.53836	5.24647
Afghanistan vs. Papua_New_Guinea	14	2862383	C	T	Synonymous Variant	Gln1875Gln	G377	PVP01_1467200	Osmiophilic body protein G377, putative	-4.52761	5.22437
Afghanistan vs. Papua_New_Guinea	14	2862383	C	T	Synonymous Variant	Gln1875Gln	G377	PVP01_1467200	Osmiophilic body protein G377, putative	4.52761	5.22437
Afghanistan vs. Papua_New_Guinea	14	2862577	G	C	Missense Variant	Gln1811Glu	G377	PVP01_1467200	Osmiophilic body protein G377, putative	-4.47993	5.12686
Afghanistan vs. Papua_New_Guinea	14	2862577	G	C	Missense Variant	Gln1811Glu	G377	PVP01_1467200	Osmiophilic body protein G377, putative	4.47993	5.12686
Afghanistan vs. Papua_New_Guinea	14	2869697	T	C	Upstream Gene Variant	.	G377	PVP01_1467200	Osmiophilic body protein G377, putative	-4.51061	5.1895
Afghanistan vs. Papua_New_Guinea	14	2869697	T	C	Upstream Gene Variant	.	G377	PVP01_1467200	Osmiophilic body protein G377, putative	4.51061	5.1895
Afghanistan vs. Papua_New_Guinea	14	2919107	A	C	Upstream Gene Variant	.	PVP01_1468500	PVP01_1468500	Conserved Plasmodium protein, unknown function	-4.99133	6.22209
Afghanistan vs. Papua_New_Guinea	14	2919107	A	C	Upstream Gene Variant	.	PVP01_1468500	PVP01_1468500	Conserved Plasmodium protein, unknown function	4.99133	6.22209
Afghanistan vs. Papua_New_Guinea	14	2921609	G	A	Missense Variant	Ser242Asn	PVP01_1468700	PVP01_1468700	Conserved Plasmodium protein, unknown function	-4.60209	5.37854
Afghanistan vs. Papua_New_Guinea	14	2921609	G	A	Missense Variant	Ser242Asn	PVP01_1468700	PVP01_1468700	Conserved Plasmodium protein, unknown function	4.60209	5.37854
Afghanistan vs. Papua_New_Guinea	14	2921778	C	A	Missense Variant	Asn298Lys	PVP01_1468700	PVP01_1468700	Conserved Plasmodium protein, unknown function	-4.55615	5.28316
Afghanistan vs. Papua_New_Guinea	14	2921778	C	A	Missense Variant	Asn298Lys	PVP01_1468700	PVP01_1468700	Conserved Plasmodium protein, unknown function	4.55615	5.28316
Afghanistan vs. Papua_New_Guinea	14	2934255	A	G	Upstream Gene Variant	.	PVP01_1469100	PVP01_1469100	tRNA Glutamine	-4.59536	5.36452
Afghanistan vs. Papua_New_Guinea	14	2934255	A	G	Upstream Gene Variant	.	PVP01_1469100	PVP01_1469100	tRNA Glutamine	4.59536	5.36452
Afghanistan vs. Peru	4	762958	G	A	Missense Variant	Gly158Glu	MSP5	PVP01_0418400	Merozoite surface protein 5	-4.6267	5.42999
Afghanistan vs. Peru	4	762958	G	A	Missense Variant	Gly158Glu	MSP5	PVP01_0418400	Merozoite surface protein 5	4.6267	5.42999
Afghanistan vs. Peru	4	762976	A	G	Missense Variant	Asp164Gly	MSP5	PVP01_0418400	Merozoite surface protein 5	-4.91123	6.04332
Afghanistan vs. Peru	4	762976	A	G	Missense Variant	Asp164Gly	MSP5	PVP01_0418400	Merozoite surface protein 5	4.91123	6.04332
Afghanistan vs. Peru	4	763030	G	A	Missense Variant	Gly182Glu	MSP5	PVP01_0418400	Merozoite surface protein 5	-5.07189	6.40463
Afghanistan vs. Peru	4	763030	G	A	Missense Variant	Gly182Glu	MSP5	PVP01_0418400	Merozoite surface protein 5	5.07189	6.40463
Afghanistan vs. Peru	6	829642	T	C	Synonymous Variant	Cys330Cys	PVP01_0620400	PVP01_0620400	Merozoite surface protein, putative	-4.60445	5.38347
Afghanistan vs. Peru	6	829642	T	C	Synonymous Variant	Cys330Cys	PVP01_0620400	PVP01_0620400	Merozoite surface protein, putative	4.60445	5.38347
Afghanistan vs. Peru	6	829701	A	T	Missense Variant	Glu350Val	PVP01_0620400	PVP01_0620400	Merozoite surface protein, putative	-5.14798	6.57953
Afghanistan vs. Peru	6	829701	A	T	Missense Variant	Glu350Val	PVP01_0620400	PVP01_0620400	Merozoite surface protein, putative	5.14798	6.57953
Afghanistan vs. Peru	6	829719	A	T	Missense Variant	Asn356Ile	PVP01_0620400	PVP01_0620400	Merozoite surface protein, putative	-4.61836	5.41254
Afghanistan vs. Peru	6	829719	A	T	Missense Variant	Asn356Ile	PVP01_0620400	PVP01_0620400	Merozoite surface protein, putative	4.61836	5.41254
Afghanistan vs. Peru	6	829758	C	T	Missense Variant	Ala369Val	PVP01_0620400	PVP01_0620400	Merozoite surface protein, putative	-4.96515	6.16338
Afghanistan vs. Peru	6	829758	C	T	Missense Variant	Ala369Val	PVP01_0620400	PVP01_0620400	Merozoite surface protein, putative	4.96515	6.16338
Afghanistan vs. Peru	6	829774	T	A	Missense Variant	Asp374Glu	PVP01_0620400	PVP01_0620400	Merozoite surface protein, putative	-4.48152	5.13011
Afghanistan vs. Peru	6	829774	T	A	Missense Variant	Asp374Glu	PVP01_0620400	PVP01_0620400	Merozoite surface protein, putative	4.48152	5.13011
Afghanistan vs. Peru	6	838830	G	T	Synonymous Variant	Ala77Ala	PVP01_0620700	PVP01_0620700	Conserved Plasmodium protein, unknown function	-4.52022	5.20918
Afghanistan vs. Peru	6	838830	G	T	Synonymous Variant	Ala77Ala	PVP01_0620700	PVP01_0620700	Conserved Plasmodium protein, unknown function	4.52022	5.20918
Afghanistan vs. Peru	6	838832	G	A	Missense Variant	Gly78Asp	PVP01_0620700	PVP01_0620700	Conserved Plasmodium protein, unknown function	-4.81199	5.82554
Afghanistan vs. Peru	6	838832	G	A	Missense Variant	Gly78Asp	PVP01_0620700	PVP01_0620700	Conserved Plasmodium protein, unknown function	4.81199	5.82554
Afghanistan vs. Peru	6	838833	C	T	Synonymous Variant	Gly78Gly	PVP01_0620700	PVP01_0620700	Conserved Plasmodium protein, unknown function	-4.58039	5.33339
Afghanistan vs. Peru	6	838833	C	T	Synonymous Variant	Gly78Gly	PVP01_0620700	PVP01_0620700	Conserved Plasmodium protein, unknown function	4.58039	5.33339
Afghanistan vs. Peru	6	838848	A	C	Synonymous Variant	Pro83Pro	PVP01_0620700	PVP01_0620700	Conserved Plasmodium protein, unknown function	-4.72635	5.64094
Afghanistan vs. Peru	6	838848	A	C	Synonymous Variant	Pro83Pro	PVP01_0620700	PVP01_0620700	Conserved Plasmodium protein, unknown function	4.72635	5.64094
Afghanistan vs. Peru	6	838864	T	C	Missense Variant	Ser89Pro	PVP01_0620700	PVP01_0620700	Conserved Plasmodium protein, unknown function	-4.89349	6.00409
Afghanistan vs. Peru	6	838864	T	C	Missense Variant	Ser89Pro	PVP01_0620700	PVP01_0620700	Conserved Plasmodium protein, unknown function	4.89349	6.00409
Afghanistan vs. Peru	6	838870	G	A	Missense Variant	Ala91Thr	PVP01_0620700	PVP01_0620700	Conserved Plasmodium protein, unknown function	-4.97736	6.19073
Afghanistan vs. Peru	6	838870	G	A	Missense Variant	Ala91Thr	PVP01_0620700	PVP01_0620700	Conserved Plasmodium protein, unknown function	4.97736	6.19073
Afghanistan vs. Peru	6	838872	C	G	Synonymous Variant	Ala91Ala	PVP01_0620700	PVP01_0620700	Conserved Plasmodium protein, unknown function	-4.97736	6.19073
Afghanistan vs. Peru	6	838872	C	G	Synonymous Variant	Ala91Ala	PVP01_0620700	PVP01_0620700	Conserved Plasmodium protein, unknown function	4.97736	6.19073
Afghanistan vs. Peru	7	1216377	G	A	Missense Variant	Glu316Lys	MSP1	PVP01_0728900	Merozoite surface protein 1	-4.54598	5.26218
Afghanistan vs. Peru	7	1216377	G	A	Missense Variant	Glu316Lys	MSP1	PVP01_0728900	Merozoite surface protein 1	4.54598	5.26218
Afghanistan vs. Sudan	14	56776	C	T	Missense Variant	Met1083Ile	PVP01_1401400	PVP01_1401400	Cytoadherence linked asexual protein, CLAG, putative	-5.11055	6.49319
Afghanistan vs. Sudan	14	56776	C	T	Missense Variant	Met1083Ile	PVP01_1401400	PVP01_1401400	Cytoadherence linked asexual protein, CLAG, putative	5.11055	6.49319
Afghanistan vs. Sudan	14	56781	T	G	Missense Variant	Lys1082Gln	PVP01_1401400	PVP01_1401400	Cytoadherence linked asexual protein, CLAG, putative	-5.26653	6.8569
Afghanistan vs. Sudan	14	56781	T	G	Missense Variant	Lys1082Gln	PVP01_1401400	PVP01_1401400	Cytoadherence linked asexual protein, CLAG, putative	5.26653	6.8569
Afghanistan vs. Sudan	14	56853	C	T	Missense Variant	Ala1058Thr	PVP01_1401400	PVP01_1401400	Cytoadherence linked asexual protein, CLAG, putative	-5.58168	7.62304
Afghanistan vs. Sudan	14	56853	C	T	Missense Variant	Ala1058Thr	PVP01_1401400	PVP01_1401400	Cytoadherence linked asexual protein, CLAG, putative	5.58168	7.62304
Afghanistan vs. Sudan	14	57199	G	A	Synonymous Variant	Ser942Ser	PVP01_1401400	PVP01_1401400	Cytoadherence linked asexual protein, CLAG, putative	-5.27926	6.88704
Afghanistan vs. Sudan	14	57199	G	A	Synonymous Variant	Ser942Ser	PVP01_1401400	PVP01_1401400	Cytoadherence linked asexual protein, CLAG, putative	5.27926	6.88704
Afghanistan vs. Sudan	14	57202	T	G	Synonymous Variant	Ala941Ala	PVP01_1401400	PVP01_1401400	Cytoadherence linked asexual protein, CLAG, putative	-4.73795	5.66576
Afghanistan vs. Sudan	14	57202	T	G	Synonymous Variant	Ala941Ala	PVP01_1401400	PVP01_1401400	Cytoadherence linked asexual protein, CLAG, putative	4.73795	5.66576
Afghanistan vs. Sudan	1	318760	T	C	Splice Region Variant & Synonymous Variant	Gln18Gln	PVP01_0105900	PVP01_0105900	40S ribosomal protein S29, putative	-4.84641	5.90061
Afghanistan vs. Sudan	1	318760	T	C	Splice Region Variant & Synonymous Variant	Gln18Gln	PVP01_0105900	PVP01_0105900	40S ribosomal protein S29, putative	4.84641	5.90061
Afghanistan vs. Sudan	10	322657	T	C	Upstream Gene Variant	.	PVP01_1007200	PVP01_1007200	Conserved Plasmodium protein, unknown function, pseudogene	-4.88834	5.99272
Afghanistan vs. Sudan	10	322657	T	C	Upstream Gene Variant	.	PVP01_1007200	PVP01_1007200	Conserved Plasmodium protein, unknown function, pseudogene	4.88834	5.99272
Afghanistan vs. Sudan	10	323804	T	C	Upstream Gene Variant	.	PVP01_1007200	PVP01_1007200	Conserved Plasmodium protein, unknown function, pseudogene	-4.75425	5.70075
Afghanistan vs. Sudan	10	323804	T	C	Upstream Gene Variant	.	PVP01_1007200	PVP01_1007200	Conserved Plasmodium protein, unknown function, pseudogene	4.75425	5.70075
Afghanistan vs. Sudan	2	429933	G	A	Missense Variant	Ala426Thr	PVP01_0210500	PVP01_0210500	StAR-related lipid transfer protein, putative	-4.49409	5.15571
Afghanistan vs. Sudan	2	429933	G	A	Missense Variant	Ala426Thr	PVP01_0210500	PVP01_0210500	StAR-related lipid transfer protein, putative	4.49409	5.15571
Afghanistan vs. Sudan	11	550783	C	G	Upstream Gene Variant	.	PVP01_1112900	PVP01_1112900	Conserved Plasmodium protein, unknown function	-4.64994	5.47882
Afghanistan vs. Sudan	11	550783	C	G	Upstream Gene Variant	.	PVP01_1112900	PVP01_1112900	Conserved Plasmodium protein, unknown function	4.64994	5.47882
Afghanistan vs. Sudan	11	551346	A	G	Upstream Gene Variant	.	PVP01_1112900	PVP01_1112900	Conserved Plasmodium protein, unknown function	-4.72797	5.64441
Afghanistan vs. Sudan	11	551346	A	G	Upstream Gene Variant	.	PVP01_1112900	PVP01_1112900	Conserved Plasmodium protein, unknown function	4.72797	5.64441
Afghanistan vs. Sudan	11	551690	G	A	Upstream Gene Variant	.	PVP01_1112900	PVP01_1112900	Conserved Plasmodium protein, unknown function	-5.60081	7.67091
Afghanistan vs. Sudan	11	551690	G	A	Upstream Gene Variant	.	PVP01_1112900	PVP01_1112900	Conserved Plasmodium protein, unknown function	5.60081	7.67091
Afghanistan vs. Sudan	9	756203	G	C	Upstream Gene Variant	.	PVP01_0916700	PVP01_0916700	Serine esterase, putative	-4.73323	5.65565
Afghanistan vs. Sudan	9	756203	G	C	Upstream Gene Variant	.	PVP01_0916700	PVP01_0916700	Serine esterase, putative	4.73323	5.65565
Afghanistan vs. Sudan	9	756407	C	T	Synonymous Variant	Ala2Ala	PDX2	PVP01_0916800	Pyridoxine biosynthesis protein PDX2, putative	-4.62637	5.42931
Afghanistan vs. Sudan	9	756407	C	T	Synonymous Variant	Ala2Ala	PDX2	PVP01_0916800	Pyridoxine biosynthesis protein PDX2, putative	4.62637	5.42931
Afghanistan vs. Sudan	5	997641	C	A	Upstream Gene Variant	.	PVP01_0524600	PVP01_0524600	Plasmodium exported protein (PHIST), unknown function	-4.44569	5.05744
Afghanistan vs. Sudan	5	997641	C	A	Upstream Gene Variant	.	PVP01_0524600	PVP01_0524600	Plasmodium exported protein (PHIST), unknown function	4.44569	5.05744
Afghanistan vs. Sudan	5	998774	A	G	Upstream Gene Variant	.	PVP01_0524600	PVP01_0524600	Plasmodium exported protein (PHIST), unknown function	-4.52308	5.21505
Afghanistan vs. Sudan	5	998774	A	G	Upstream Gene Variant	.	PVP01_0524600	PVP01_0524600	Plasmodium exported protein (PHIST), unknown function	4.52308	5.21505
Afghanistan vs. Thailand	2	140966	T	A	Downstream Gene Variant	.	PVP01_0202600	PVP01_0202600	Plasmodium exported protein (PHIST), unknown function	-4.86868	5.94943
Afghanistan vs. Thailand	2	140966	T	A	Downstream Gene Variant	.	PVP01_0202600	PVP01_0202600	Plasmodium exported protein (PHIST), unknown function	4.86868	5.94943
Afghanistan vs. Thailand	2	148634	A	T	Upstream Gene Variant	.	PVP01_0202700	PVP01_0202700	28S ribosomal RNA	-7.97723	14.8249
Afghanistan vs. Thailand	2	148634	A	T	Upstream Gene Variant	.	PVP01_0202700	PVP01_0202700	28S ribosomal RNA	7.97723	14.8249
Afghanistan vs. Thailand	2	148674	T	A	Upstream Gene Variant	.	PVP01_0202700	PVP01_0202700	28S ribosomal RNA	-5.93333	8.52745
Afghanistan vs. Thailand	2	148674	T	A	Upstream Gene Variant	.	PVP01_0202700	PVP01_0202700	28S ribosomal RNA	5.93333	8.52745
Afghanistan vs. Thailand	2	148784	C	A	Upstream Gene Variant	.	PVP01_0202700	PVP01_0202700	28S ribosomal RNA	-6.09786	8.9686
Afghanistan vs. Thailand	2	148784	C	A	Upstream Gene Variant	.	PVP01_0202700	PVP01_0202700	28S ribosomal RNA	6.09786	8.9686
Afghanistan vs. Thailand	2	148807	A	T	Upstream Gene Variant	.	PVP01_0202700	PVP01_0202700	28S ribosomal RNA	-5.93172	8.52321
Afghanistan vs. Thailand	2	148807	A	T	Upstream Gene Variant	.	PVP01_0202700	PVP01_0202700	28S ribosomal RNA	5.93172	8.52321
Afghanistan vs. Thailand	2	148876	A	G	Upstream Gene Variant	.	PVP01_0202700	PVP01_0202700	28S ribosomal RNA	-6.56248	10.2764
Afghanistan vs. Thailand	2	148876	A	G	Upstream Gene Variant	.	PVP01_0202700	PVP01_0202700	28S ribosomal RNA	6.56248	10.2764
Afghanistan vs. Thailand	2	149020	A	T	Upstream Gene Variant	.	PVP01_0202700	PVP01_0202700	28S ribosomal RNA	-7.72359	13.9465
Afghanistan vs. Thailand	2	149020	A	T	Upstream Gene Variant	.	PVP01_0202700	PVP01_0202700	28S ribosomal RNA	7.72359	13.9465
Afghanistan vs. Thailand	2	149203	G	T	Upstream Gene Variant	.	PVP01_0202700	PVP01_0202700	28S ribosomal RNA	-8.45186	16.5426
Afghanistan vs. Thailand	2	149203	G	T	Upstream Gene Variant	.	PVP01_0202700	PVP01_0202700	28S ribosomal RNA	8.45186	16.5426
Afghanistan vs. Thailand	2	149391	A	G	Upstream Gene Variant	.	PVP01_0202700	PVP01_0202700	28S ribosomal RNA	-6.02986	8.78489
Afghanistan vs. Thailand	2	149391	A	G	Upstream Gene Variant	.	PVP01_0202700	PVP01_0202700	28S ribosomal RNA	6.02986	8.78489
Afghanistan vs. Thailand	2	149426	T	C	Upstream Gene Variant	.	PVP01_0202700	PVP01_0202700	28S ribosomal RNA	-5.96922	8.62271
Afghanistan vs. Thailand	2	149426	T	C	Upstream Gene Variant	.	PVP01_0202700	PVP01_0202700	28S ribosomal RNA	5.96922	8.62271
Afghanistan vs. Thailand	2	149473	T	C	Upstream Gene Variant	.	PVP01_0202800	PVP01_0202800	5.8S ribosomal RNA	-7.6376	13.655
Afghanistan vs. Thailand	2	149473	T	C	Upstream Gene Variant	.	PVP01_0202800	PVP01_0202800	5.8S ribosomal RNA	7.6376	13.655
Afghanistan vs. Thailand	2	149509	A	T	Upstream Gene Variant	.	PVP01_0202800	PVP01_0202800	5.8S ribosomal RNA	-7.25263	12.3885
Afghanistan vs. Thailand	2	149509	A	T	Upstream Gene Variant	.	PVP01_0202800	PVP01_0202800	5.8S ribosomal RNA	7.25263	12.3885
Afghanistan vs. Thailand	2	149691	A	T	Upstream Gene Variant	.	PVP01_0202800	PVP01_0202800	5.8S ribosomal RNA	-8.16091	15.4782
Afghanistan vs. Thailand	2	149691	A	T	Upstream Gene Variant	.	PVP01_0202800	PVP01_0202800	5.8S ribosomal RNA	8.16091	15.4782
Afghanistan vs. Thailand	2	150263	T	G	Upstream Gene Variant	.	PVP01_0202800	PVP01_0202800	5.8S ribosomal RNA	-5.75281	8.05665
Afghanistan vs. Thailand	2	150263	T	G	Upstream Gene Variant	.	PVP01_0202800	PVP01_0202800	5.8S ribosomal RNA	5.75281	8.05665
Afghanistan vs. Thailand	2	151849	G	A	Upstream Gene Variant	.	PVP01_0202900	PVP01_0202900	18S ribosomal RNA	-5.27527	6.8776
Afghanistan vs. Thailand	2	151849	G	A	Upstream Gene Variant	.	PVP01_0202900	PVP01_0202900	18S ribosomal RNA	5.27527	6.8776
Afghanistan vs. Thailand	2	152864	A	G	Upstream Gene Variant	.	PVP01_0202900	PVP01_0202900	18S ribosomal RNA	-5.65536	7.80822
Afghanistan vs. Thailand	2	152864	A	G	Upstream Gene Variant	.	PVP01_0202900	PVP01_0202900	18S ribosomal RNA	5.65536	7.80822
Afghanistan vs. Thailand	2	154843	G	A	Missense Variant	Leu1361Phe	MRP1	PVP01_0203000	ABC transporter C family member 1, putative, multidrug resistance-associated protein 1, putative	-6.49926	10.093
Afghanistan vs. Thailand	2	154843	G	A	Missense Variant	Leu1361Phe	MRP1	PVP01_0203000	ABC transporter C family member 1, putative, multidrug resistance-associated protein 1, putative	6.49926	10.093
Afghanistan vs. Thailand	2	155228	T	G	Synonymous Variant	Ile1232Ile	MRP1	PVP01_0203000	ABC transporter C family member 1, putative, multidrug resistance-associated protein 1, putative	-5.33422	7.01792
Afghanistan vs. Thailand	2	155228	T	G	Synonymous Variant	Ile1232Ile	MRP1	PVP01_0203000	ABC transporter C family member 1, putative, multidrug resistance-associated protein 1, putative	5.33422	7.01792
Afghanistan vs. Thailand	13	817320	G	A	Upstream Gene Variant	.	PVP01_1317300	PVP01_1317300	Conserved Plasmodium protein, unknown function	-4.50867	5.18552
Afghanistan vs. Thailand	13	817320	G	A	Upstream Gene Variant	.	PVP01_1317300	PVP01_1317300	Conserved Plasmodium protein, unknown function	4.50867	5.18552
Afghanistan vs. Thailand	13	836081	G	A	Upstream Gene Variant	.	PVP01_1317800	PVP01_1317800	Succinate--CoA ligase [ADP-forming] subunit beta, putative	-4.70717	5.60001
Afghanistan vs. Thailand	13	836081	G	A	Upstream Gene Variant	.	PVP01_1317800	PVP01_1317800	Succinate--CoA ligase [ADP-forming] subunit beta, putative	4.70717	5.60001
Afghanistan vs. Thailand	13	836623	C	G	Upstream Gene Variant	.	PVP01_1317800	PVP01_1317800	Succinate--CoA ligase [ADP-forming] subunit beta, putative	-4.92261	6.06856
Afghanistan vs. Thailand	13	836623	C	G	Upstream Gene Variant	.	PVP01_1317800	PVP01_1317800	Succinate--CoA ligase [ADP-forming] subunit beta, putative	4.92261	6.06856
Afghanistan vs. Thailand	13	837077	C	A	Upstream Gene Variant	.	PVP01_1318000	PVP01_1318000	Surface-related antigen SRA, putative	-4.82038	5.8438
Afghanistan vs. Thailand	13	837077	C	A	Upstream Gene Variant	.	PVP01_1318000	PVP01_1318000	Surface-related antigen SRA, putative	4.82038	5.8438
Afghanistan vs. Thailand	5	1065387	A	T	Missense Variant	Val854Asp	PVP01_0526300	PVP01_0526300	Conserved Plasmodium protein, unknown function	-4.71164	5.60954
Afghanistan vs. Thailand	5	1065387	A	T	Missense Variant	Val854Asp	PVP01_0526300	PVP01_0526300	Conserved Plasmodium protein, unknown function	4.71164	5.60954
Afghanistan vs. Thailand	5	1066227	C	T	Missense Variant	Ser574Asn	PVP01_0526300	PVP01_0526300	Conserved Plasmodium protein, unknown function	-5.70147	7.92526
Afghanistan vs. Thailand	5	1066227	C	T	Missense Variant	Ser574Asn	PVP01_0526300	PVP01_0526300	Conserved Plasmodium protein, unknown function	5.70147	7.92526
Afghanistan vs. Thailand	5	1066232	G	A	Synonymous Variant	Cys572Cys	PVP01_0526300	PVP01_0526300	Conserved Plasmodium protein, unknown function	-5.40548	7.18952
Afghanistan vs. Thailand	5	1066232	G	A	Synonymous Variant	Cys572Cys	PVP01_0526300	PVP01_0526300	Conserved Plasmodium protein, unknown function	5.40548	7.18952
Afghanistan vs. Thailand	5	1082846	T	C	Upstream Gene Variant	.	PVP01_0526700	PVP01_0526700	LETM1-like protein, putative	-4.71696	5.62089
Afghanistan vs. Thailand	5	1082846	T	C	Upstream Gene Variant	.	PVP01_0526700	PVP01_0526700	LETM1-like protein, putative	4.71696	5.62089
Afghanistan vs. Thailand	5	1083540	G	C	Upstream Gene Variant	.	PVP01_0526700	PVP01_0526700	LETM1-like protein, putative	-4.52906	5.22734
Afghanistan vs. Thailand	5	1083540	G	C	Upstream Gene Variant	.	PVP01_0526700	PVP01_0526700	LETM1-like protein, putative	4.52906	5.22734
Afghanistan vs. Thailand	5	1085461	T	C	Upstream Gene Variant	.	PVP01_0526700	PVP01_0526700	LETM1-like protein, putative	-4.48458	5.13634
Afghanistan vs. Thailand	5	1085461	T	C	Upstream Gene Variant	.	PVP01_0526700	PVP01_0526700	LETM1-like protein, putative	4.48458	5.13634
Afghanistan vs. Thailand	5	1091785	C	T	Synonymous Variant	Cys2024Cys	PVP01_0526800	PVP01_0526800	Conserved Plasmodium protein, unknown function	-4.80254	5.80502
Afghanistan vs. Thailand	5	1091785	C	T	Synonymous Variant	Cys2024Cys	PVP01_0526800	PVP01_0526800	Conserved Plasmodium protein, unknown function	4.80254	5.80502
Afghanistan vs. Thailand	5	1093159	G	T	Synonymous Variant	Leu2482Leu	PVP01_0526800	PVP01_0526800	Conserved Plasmodium protein, unknown function	-5.35732	7.07333
Afghanistan vs. Thailand	5	1093159	G	T	Synonymous Variant	Leu2482Leu	PVP01_0526800	PVP01_0526800	Conserved Plasmodium protein, unknown function	5.35732	7.07333
Afghanistan vs. Thailand	5	1093207	G	C	Synonymous Variant	Leu2498Leu	PVP01_0526800	PVP01_0526800	Conserved Plasmodium protein, unknown function	-5.62768	7.73839
Afghanistan vs. Thailand	5	1093207	G	C	Synonymous Variant	Leu2498Leu	PVP01_0526800	PVP01_0526800	Conserved Plasmodium protein, unknown function	5.62768	7.73839
Afghanistan vs. Thailand	5	1093240	C	A	Missense Variant	Phe2509Leu	PVP01_0526800	PVP01_0526800	Conserved Plasmodium protein, unknown function	-5.79685	8.17022
Afghanistan vs. Thailand	5	1093240	C	A	Missense Variant	Phe2509Leu	PVP01_0526800	PVP01_0526800	Conserved Plasmodium protein, unknown function	5.79685	8.17022
Afghanistan vs. Thailand	5	1093327	G	T	Synonymous Variant	Gly2538Gly	PVP01_0526800	PVP01_0526800	Conserved Plasmodium protein, unknown function	-5.54174	7.52362
Afghanistan vs. Thailand	5	1093327	G	T	Synonymous Variant	Gly2538Gly	PVP01_0526800	PVP01_0526800	Conserved Plasmodium protein, unknown function	5.54174	7.52362
Afghanistan vs. Thailand	5	1093442	T	C	Synonymous Variant	Leu2577Leu	PVP01_0526800	PVP01_0526800	Conserved Plasmodium protein, unknown function	-5.59165	7.64798
Afghanistan vs. Thailand	5	1093442	T	C	Synonymous Variant	Leu2577Leu	PVP01_0526800	PVP01_0526800	Conserved Plasmodium protein, unknown function	5.59165	7.64798
Afghanistan vs. Thailand	5	1093882	A	G	Synonymous Variant	Val2723Val	PVP01_0526800	PVP01_0526800	Conserved Plasmodium protein, unknown function	-4.51767	5.20396
Afghanistan vs. Thailand	5	1093882	A	G	Synonymous Variant	Val2723Val	PVP01_0526800	PVP01_0526800	Conserved Plasmodium protein, unknown function	4.51767	5.20396
Afghanistan vs. Thailand	5	1095502	G	C	Missense Variant	Lys3263Asn	PVP01_0526800	PVP01_0526800	Conserved Plasmodium protein, unknown function	-4.74541	5.68175
Afghanistan vs. Thailand	5	1095502	G	C	Missense Variant	Lys3263Asn	PVP01_0526800	PVP01_0526800	Conserved Plasmodium protein, unknown function	4.74541	5.68175
Afghanistan vs. Thailand	14	1179171	A	C	Upstream Gene Variant	.	PVP01_1427500	PVP01_1427500	U1 small nuclear ribonucleoprotein C, putative	-4.52203	5.21289
Afghanistan vs. Thailand	14	1179171	A	C	Upstream Gene Variant	.	PVP01_1427500	PVP01_1427500	U1 small nuclear ribonucleoprotein C, putative	4.52203	5.21289
Afghanistan vs. Thailand	14	1229982	G	C	Missense Variant	Ser1301Thr	PVP01_1428700	PVP01_1428700	Protein MAP1, putative	-5.31997	6.98386
Afghanistan vs. Thailand	14	1229982	G	C	Missense Variant	Ser1301Thr	PVP01_1428700	PVP01_1428700	Protein MAP1, putative	5.31997	6.98386
Afghanistan vs. Thailand	14	1230627	C	A	Downstream Gene Variant	.	PVP01_1428700	PVP01_1428700	Protein MAP1, putative	-5.5631	7.5767
Afghanistan vs. Thailand	14	1230627	C	A	Downstream Gene Variant	.	PVP01_1428700	PVP01_1428700	Protein MAP1, putative	5.5631	7.5767
Afghanistan vs. Thailand	14	1231275	C	A	Downstream Gene Variant	.	PVP01_1428700	PVP01_1428700	Protein MAP1, putative	-5.73469	8.01016
Afghanistan vs. Thailand	14	1231275	C	A	Downstream Gene Variant	.	PVP01_1428700	PVP01_1428700	Protein MAP1, putative	5.73469	8.01016
Afghanistan vs. Thailand	14	1247097	C	T	Missense Variant	Ser544Asn	CAF1	PVP01_1429000	CCR4-associated factor 1, putative	-4.52886	5.22692
Afghanistan vs. Thailand	14	1247097	C	T	Missense Variant	Ser544Asn	CAF1	PVP01_1429000	CCR4-associated factor 1, putative	4.52886	5.22692
Afghanistan vs. Thailand	14	1260021	C	T	Synonymous Variant	His218His	PVP01_1429200	PVP01_1429200	Mitochondrial carrier protein, putative	-5.2698	6.86463
Afghanistan vs. Thailand	14	1260021	C	T	Synonymous Variant	His218His	PVP01_1429200	PVP01_1429200	Mitochondrial carrier protein, putative	5.2698	6.86463
Afghanistan vs. Thailand	14	1294521	T	C	Synonymous Variant	Arg13Arg	PPM5	PVP01_1430000	Protein phosphatase PPM5, putative	-4.47642	5.11973
Afghanistan vs. Thailand	14	1294521	T	C	Synonymous Variant	Arg13Arg	PPM5	PVP01_1430000	Protein phosphatase PPM5, putative	4.47642	5.11973
Afghanistan vs. Thailand	11	1423431	C	G	Missense Variant	Asn545Lys	PVP01_1133300	PVP01_1133300	Conserved oligomeric Golgi complex subunit 4, putative	5.2531	6.82518
Afghanistan vs. Thailand	11	1423431	C	G	Missense Variant	Asn545Lys	PVP01_1133300	PVP01_1133300	Conserved oligomeric Golgi complex subunit 4, putative	-5.2531	6.82518
Afghanistan vs. Vietnam	2	148634	A	T	Upstream Gene Variant	.	PVP01_0202700	PVP01_0202700	28S ribosomal RNA	-6.131	9.05884
Afghanistan vs. Vietnam	2	148634	A	T	Upstream Gene Variant	.	PVP01_0202700	PVP01_0202700	28S ribosomal RNA	6.131	9.05884
Afghanistan vs. Vietnam	2	148674	T	A	Upstream Gene Variant	.	PVP01_0202700	PVP01_0202700	28S ribosomal RNA	-5.02705	6.30269
Afghanistan vs. Vietnam	2	148674	T	A	Upstream Gene Variant	.	PVP01_0202700	PVP01_0202700	28S ribosomal RNA	5.02705	6.30269
Afghanistan vs. Vietnam	2	148807	A	T	Upstream Gene Variant	.	PVP01_0202700	PVP01_0202700	28S ribosomal RNA	-4.95413	6.13874
Afghanistan vs. Vietnam	2	148807	A	T	Upstream Gene Variant	.	PVP01_0202700	PVP01_0202700	28S ribosomal RNA	4.95413	6.13874
Afghanistan vs. Vietnam	2	148876	A	G	Upstream Gene Variant	.	PVP01_0202700	PVP01_0202700	28S ribosomal RNA	-5.34768	7.05018
Afghanistan vs. Vietnam	2	148876	A	G	Upstream Gene Variant	.	PVP01_0202700	PVP01_0202700	28S ribosomal RNA	5.34768	7.05018
Afghanistan vs. Vietnam	2	149203	G	T	Upstream Gene Variant	.	PVP01_0202700	PVP01_0202700	28S ribosomal RNA	-7.26741	12.436
Afghanistan vs. Vietnam	2	149203	G	T	Upstream Gene Variant	.	PVP01_0202700	PVP01_0202700	28S ribosomal RNA	7.26741	12.436
Afghanistan vs. Vietnam	2	149391	A	G	Upstream Gene Variant	.	PVP01_0202700	PVP01_0202700	28S ribosomal RNA	-5.04074	6.33373
Afghanistan vs. Vietnam	2	149391	A	G	Upstream Gene Variant	.	PVP01_0202700	PVP01_0202700	28S ribosomal RNA	5.04074	6.33373
Afghanistan vs. Vietnam	2	149426	T	C	Upstream Gene Variant	.	PVP01_0202700	PVP01_0202700	28S ribosomal RNA	-4.98231	6.20183
Afghanistan vs. Vietnam	2	149426	T	C	Upstream Gene Variant	.	PVP01_0202700	PVP01_0202700	28S ribosomal RNA	4.98231	6.20183
Afghanistan vs. Vietnam	2	149691	A	T	Upstream Gene Variant	.	PVP01_0202800	PVP01_0202800	5.8S ribosomal RNA	-6.56677	10.2889
Afghanistan vs. Vietnam	2	149691	A	T	Upstream Gene Variant	.	PVP01_0202800	PVP01_0202800	5.8S ribosomal RNA	6.56677	10.2889
Afghanistan vs. Vietnam	2	150263	T	G	Upstream Gene Variant	.	PVP01_0202800	PVP01_0202800	5.8S ribosomal RNA	-5.36975	7.10321
Afghanistan vs. Vietnam	2	150263	T	G	Upstream Gene Variant	.	PVP01_0202800	PVP01_0202800	5.8S ribosomal RNA	5.36975	7.10321
Afghanistan vs. Vietnam	2	151589	T	C	Upstream Gene Variant	.	PVP01_0202900	PVP01_0202900	18S ribosomal RNA	-4.68819	5.55967
Afghanistan vs. Vietnam	2	151589	T	C	Upstream Gene Variant	.	PVP01_0202900	PVP01_0202900	18S ribosomal RNA	4.68819	5.55967
Afghanistan vs. Vietnam	2	151849	G	A	Upstream Gene Variant	.	PVP01_0202900	PVP01_0202900	18S ribosomal RNA	-4.67447	5.53059
Afghanistan vs. Vietnam	2	151849	G	A	Upstream Gene Variant	.	PVP01_0202900	PVP01_0202900	18S ribosomal RNA	4.67447	5.53059
Afghanistan vs. Vietnam	2	152864	A	G	Upstream Gene Variant	.	PVP01_0202900	PVP01_0202900	18S ribosomal RNA	-5.40679	7.1927
Afghanistan vs. Vietnam	2	152864	A	G	Upstream Gene Variant	.	PVP01_0202900	PVP01_0202900	18S ribosomal RNA	5.40679	7.1927
Afghanistan vs. Vietnam	2	155228	T	G	Synonymous Variant	Ile1232Ile	MRP1	PVP01_0203000	ABC transporter C family member 1, putative, multidrug resistance-associated protein 1, putative	-4.87242	5.95766
Afghanistan vs. Vietnam	2	155228	T	G	Synonymous Variant	Ile1232Ile	MRP1	PVP01_0203000	ABC transporter C family member 1, putative, multidrug resistance-associated protein 1, putative	4.87242	5.95766
Afghanistan vs. Vietnam	14	816003	A	G	Upstream Gene Variant	.	PVP01_1418400	PVP01_1418400	Conserved protein, unknown function	-5.00835	6.26044
Afghanistan vs. Vietnam	14	816003	A	G	Upstream Gene Variant	.	PVP01_1418400	PVP01_1418400	Conserved protein, unknown function	5.00835	6.26044
Afghanistan vs. Vietnam	6	999567	A	G	Missense Variant	Asp185Gly	PVP01_0624100	PVP01_0624100	PIR protein	4.97262	6.18009
Afghanistan vs. Vietnam	6	999567	A	G	Missense Variant	Asp185Gly	PVP01_0624100	PVP01_0624100	PIR protein	-4.97262	6.18009
Afghanistan vs. Vietnam	10	1406521	T	C	Upstream Gene Variant	.	VPS11	PVP01_1033000	Vacuolar protein sorting-associated protein 11, putative	-4.62623	5.42901
Afghanistan vs. Vietnam	10	1406521	T	C	Upstream Gene Variant	.	VPS11	PVP01_1033000	Vacuolar protein sorting-associated protein 11, putative	4.62623	5.42901
Brazil vs. China	6	829657	A	T	Missense Variant	Lys335Asn	PVP01_0620400	PVP01_0620400	Merozoite surface protein, putative	4.47661	5.12012
Brazil vs. China	6	829657	A	T	Missense Variant	Lys335Asn	PVP01_0620400	PVP01_0620400	Merozoite surface protein, putative	-4.47661	5.12012
Brazil vs. China	6	829719	A	T	Missense Variant	Asn356Ile	PVP01_0620400	PVP01_0620400	Merozoite surface protein, putative	4.76466	5.72315
Brazil vs. China	6	829719	A	T	Missense Variant	Asn356Ile	PVP01_0620400	PVP01_0620400	Merozoite surface protein, putative	-4.76466	5.72315
Brazil vs. China	6	829752	C	T	Missense Variant	Thr367Ile	PVP01_0620400	PVP01_0620400	Merozoite surface protein, putative	5.57244	7.59999
Brazil vs. China	6	829752	C	T	Missense Variant	Thr367Ile	PVP01_0620400	PVP01_0620400	Merozoite surface protein, putative	-5.57244	7.59999
Brazil vs. China	6	829763	T	C	Missense Variant	Ser371Pro	PVP01_0620400	PVP01_0620400	Merozoite surface protein, putative	4.98714	6.21268
Brazil vs. China	6	829763	T	C	Missense Variant	Ser371Pro	PVP01_0620400	PVP01_0620400	Merozoite surface protein, putative	-4.98714	6.21268
Brazil vs. China	6	829769	A	C	Missense Variant	Thr373Pro	PVP01_0620400	PVP01_0620400	Merozoite surface protein, putative	5.47196	7.35155
Brazil vs. China	6	829769	A	C	Missense Variant	Thr373Pro	PVP01_0620400	PVP01_0620400	Merozoite surface protein, putative	-5.47196	7.35155
Brazil vs. China	6	829776	C	A	Missense Variant	Pro375Gln	PVP01_0620400	PVP01_0620400	Merozoite surface protein, putative	5.40614	7.19114
Brazil vs. China	6	829776	C	A	Missense Variant	Pro375Gln	PVP01_0620400	PVP01_0620400	Merozoite surface protein, putative	-5.40614	7.19114
Brazil vs. China	6	829788	A	T	Missense Variant	Lys379Ile	PVP01_0620400	PVP01_0620400	Merozoite surface protein, putative	5.97985	8.65102
Brazil vs. China	6	829788	A	T	Missense Variant	Lys379Ile	PVP01_0620400	PVP01_0620400	Merozoite surface protein, putative	-5.97985	8.65102
Brazil vs. China	6	829813	A	C	Missense Variant	Arg387Ser	PVP01_0620400	PVP01_0620400	Merozoite surface protein, putative	4.55028	5.27104
Brazil vs. China	6	829813	A	C	Missense Variant	Arg387Ser	PVP01_0620400	PVP01_0620400	Merozoite surface protein, putative	-4.55028	5.27104
Brazil vs. China	6	829818	C	A	Missense Variant	Pro389Gln	PVP01_0620400	PVP01_0620400	Merozoite surface protein, putative	4.48794	5.14319
Brazil vs. China	6	829818	C	A	Missense Variant	Pro389Gln	PVP01_0620400	PVP01_0620400	Merozoite surface protein, putative	-4.48794	5.14319
Brazil vs. China	6	829820	A	C	Missense Variant	Thr390Pro	PVP01_0620400	PVP01_0620400	Merozoite surface protein, putative	4.81435	5.83067
Brazil vs. China	6	829820	A	C	Missense Variant	Thr390Pro	PVP01_0620400	PVP01_0620400	Merozoite surface protein, putative	-4.81435	5.83067
Brazil vs. China	7	1216360	A	G	Missense Variant	Asp310Gly	MSP1	PVP01_0728900	Merozoite surface protein 1	4.4849	5.13698
Brazil vs. China	7	1216360	A	G	Missense Variant	Asp310Gly	MSP1	PVP01_0728900	Merozoite surface protein 1	-4.4849	5.13698
Brazil vs. China	7	1216369	T	C	Missense Variant	Val313Ala	MSP1	PVP01_0728900	Merozoite surface protein 1	4.4849	5.13698
Brazil vs. China	7	1216369	T	C	Missense Variant	Val313Ala	MSP1	PVP01_0728900	Merozoite surface protein 1	-4.4849	5.13698
Brazil vs. China	7	1216380	C	A	Missense Variant	Gln317Lys	MSP1	PVP01_0728900	Merozoite surface protein 1	4.78282	5.76233
Brazil vs. China	7	1216380	C	A	Missense Variant	Gln317Lys	MSP1	PVP01_0728900	Merozoite surface protein 1	-4.78282	5.76233
Brazil vs. China	7	1216383	G	A	Missense Variant	Val318Ile	MSP1	PVP01_0728900	Merozoite surface protein 1	4.90452	6.02847
Brazil vs. China	7	1216383	G	A	Missense Variant	Val318Ile	MSP1	PVP01_0728900	Merozoite surface protein 1	-4.90452	6.02847
Brazil vs. China	7	1216404	C	T	Missense Variant	Leu325Phe	MSP1	PVP01_0728900	Merozoite surface protein 1	4.57079	5.31346
Brazil vs. China	7	1216404	C	T	Missense Variant	Leu325Phe	MSP1	PVP01_0728900	Merozoite surface protein 1	-4.57079	5.31346
Brazil vs. China	7	1216409	T	A	Synonymous Variant	Pro326Pro	MSP1	PVP01_0728900	Merozoite surface protein 1	4.9836	6.20474
Brazil vs. China	7	1216409	T	A	Synonymous Variant	Pro326Pro	MSP1	PVP01_0728900	Merozoite surface protein 1	-4.9836	6.20474
Brazil vs. China	7	1216411	A	G	Missense Variant	Asn327Ser	MSP1	PVP01_0728900	Merozoite surface protein 1	5.47396	7.35646
Brazil vs. China	7	1216411	A	G	Missense Variant	Asn327Ser	MSP1	PVP01_0728900	Merozoite surface protein 1	-5.47396	7.35646
Brazil vs. China	7	1216412	T	A	Missense Variant	Asn327Lys	MSP1	PVP01_0728900	Merozoite surface protein 1	5.36169	7.08382
Brazil vs. China	7	1216412	T	A	Missense Variant	Asn327Lys	MSP1	PVP01_0728900	Merozoite surface protein 1	-5.36169	7.08382
Brazil vs. China	7	1216413	G	A	Missense Variant	Asp328Asn	MSP1	PVP01_0728900	Merozoite surface protein 1	5.60618	7.68436
Brazil vs. China	7	1216413	G	A	Missense Variant	Asp328Asn	MSP1	PVP01_0728900	Merozoite surface protein 1	-5.60618	7.68436
Brazil vs. China	7	1216416	T	A	Missense Variant	Tyr329Asn	MSP1	PVP01_0728900	Merozoite surface protein 1	5.509	7.44265
Brazil vs. China	7	1216416	T	A	Missense Variant	Tyr329Asn	MSP1	PVP01_0728900	Merozoite surface protein 1	-5.509	7.44265
Brazil vs. China	7	1216419	C	A	Missense Variant	Pro330Thr	MSP1	PVP01_0728900	Merozoite surface protein 1	5.36009	7.07999
Brazil vs. China	7	1216419	C	A	Missense Variant	Pro330Thr	MSP1	PVP01_0728900	Merozoite surface protein 1	-5.36009	7.07999
Brazil vs. China	7	1216420	C	T	Missense Variant	Pro330Leu	MSP1	PVP01_0728900	Merozoite surface protein 1	5.69852	7.91775
Brazil vs. China	7	1216420	C	T	Missense Variant	Pro330Leu	MSP1	PVP01_0728900	Merozoite surface protein 1	-5.69852	7.91775
Brazil vs. China	7	1216423	A	C	Missense Variant	Asn331Thr	MSP1	PVP01_0728900	Merozoite surface protein 1	5.35434	7.06615
Brazil vs. China	7	1216423	A	C	Missense Variant	Asn331Thr	MSP1	PVP01_0728900	Merozoite surface protein 1	-5.35434	7.06615
Brazil vs. China	7	1216431	A	C	Missense Variant	Asn334His	MSP1	PVP01_0728900	Merozoite surface protein 1	5.35052	7.05699
Brazil vs. China	7	1216431	A	C	Missense Variant	Asn334His	MSP1	PVP01_0728900	Merozoite surface protein 1	-5.35052	7.05699
Brazil vs. China	7	1216432	A	C	Missense Variant	Asn334Thr	MSP1	PVP01_0728900	Merozoite surface protein 1	5.16315	6.61469
Brazil vs. China	7	1216432	A	C	Missense Variant	Asn334Thr	MSP1	PVP01_0728900	Merozoite surface protein 1	-5.16315	6.61469
Brazil vs. China	7	1216433	T	C	Synonymous Variant	Asn334Asn	MSP1	PVP01_0728900	Merozoite surface protein 1	5.16315	6.61469
Brazil vs. China	7	1216433	T	C	Synonymous Variant	Asn334Asn	MSP1	PVP01_0728900	Merozoite surface protein 1	-5.16315	6.61469
Brazil vs. China	7	1216435	T	C	Missense Variant	Leu335Pro	MSP1	PVP01_0728900	Merozoite surface protein 1	5.41614	7.2154
Brazil vs. China	7	1216435	T	C	Missense Variant	Leu335Pro	MSP1	PVP01_0728900	Merozoite surface protein 1	-5.41614	7.2154
Brazil vs. China	7	1216440	A	G	Missense Variant	Asn337Asp	MSP1	PVP01_0728900	Merozoite surface protein 1	4.93867	6.10426
Brazil vs. China	7	1216440	A	G	Missense Variant	Asn337Asp	MSP1	PVP01_0728900	Merozoite surface protein 1	-4.93867	6.10426
Brazil vs. China	7	1216441	A	C	Missense Variant	Asn337Thr	MSP1	PVP01_0728900	Merozoite surface protein 1	5.08661	6.43829
Brazil vs. China	7	1216441	A	C	Missense Variant	Asn337Thr	MSP1	PVP01_0728900	Merozoite surface protein 1	-5.08661	6.43829
Brazil vs. China	9	1459717	C	A	Missense Variant	Ala141Glu	AMA1	PVP01_0934200	Apical membrane antigen 1	4.70178	5.58855
Brazil vs. China	9	1459717	C	A	Missense Variant	Ala141Glu	AMA1	PVP01_0934200	Apical membrane antigen 1	-4.70178	5.58855
Brazil vs. India	3	500825	T	C	Missense Variant	Glu852Gly	PVP01_0311200	PVP01_0311200	Conserved Plasmodium protein, unknown function	-4.75298	5.69802
Brazil vs. India	3	500825	T	C	Missense Variant	Glu852Gly	PVP01_0311200	PVP01_0311200	Conserved Plasmodium protein, unknown function	4.75298	5.69802
Brazil vs. India	3	500951	A	G	Downstream Gene Variant	.	PVP01_0311300	PVP01_0311300	DNA polymerase alpha catalytic subunit A, putative	-4.88992	5.9962
Brazil vs. India	3	500951	A	G	Downstream Gene Variant	.	PVP01_0311300	PVP01_0311300	DNA polymerase alpha catalytic subunit A, putative	4.88992	5.9962
Brazil vs. India	1	533497	G	T	Upstream Gene Variant	.	Cdc48	PVP01_0111400	AAA family ATPase, CDC48 subfamily, putative	-4.53861	5.24697
Brazil vs. India	1	533497	G	T	Upstream Gene Variant	.	Cdc48	PVP01_0111400	AAA family ATPase, CDC48 subfamily, putative	4.53861	5.24697
Brazil vs. India	9	1051702	G	T	Missense Variant	Leu79Ile	PVP01_0923600	PVP01_0923600	Conserved Plasmodium protein, unknown function	-4.5883	5.34983
Brazil vs. India	9	1051702	G	T	Missense Variant	Leu79Ile	PVP01_0923600	PVP01_0923600	Conserved Plasmodium protein, unknown function	4.5883	5.34983
Brazil vs. India	8	1098613	A	T	Downstream Gene Variant	.	PVP01_0824600	PVP01_0824600	Ribosomal protein L47, mitochondrial, putative	-4.64011	5.45814
Brazil vs. India	8	1098613	A	T	Downstream Gene Variant	.	PVP01_0824600	PVP01_0824600	Ribosomal protein L47, mitochondrial, putative	4.64011	5.45814
Brazil vs. India	10	1101264	C	T	Upstream Gene Variant	.	PVP01_1025100	PVP01_1025100	Protein AAP6, putative	-4.51044	5.18913
Brazil vs. India	10	1101264	C	T	Upstream Gene Variant	.	PVP01_1025100	PVP01_1025100	Protein AAP6, putative	4.51044	5.18913
Brazil vs. India	10	1101265	C	T	Upstream Gene Variant	.	PVP01_1025100	PVP01_1025100	Protein AAP6, putative	-4.51044	5.18913
Brazil vs. India	10	1101265	C	T	Upstream Gene Variant	.	PVP01_1025100	PVP01_1025100	Protein AAP6, putative	4.51044	5.18913
Brazil vs. India	8	1168518	C	G	Synonymous Variant	Leu184Leu	PVP01_0826300	PVP01_0826300	Conserved Plasmodium protein, unknown function	-4.46463	5.09578
Brazil vs. India	8	1168518	C	G	Synonymous Variant	Leu184Leu	PVP01_0826300	PVP01_0826300	Conserved Plasmodium protein, unknown function	4.46463	5.09578
Brazil vs. India	8	1169858	C	G	Missense Variant	Thr631Arg	PVP01_0826300	PVP01_0826300	Conserved Plasmodium protein, unknown function	-4.95477	6.14017
Brazil vs. India	8	1169858	C	G	Missense Variant	Thr631Arg	PVP01_0826300	PVP01_0826300	Conserved Plasmodium protein, unknown function	4.95477	6.14017
Brazil vs. India	8	1191759	G	C	Upstream Gene Variant	.	PVP01_0827200	PVP01_0827200	Conserved Plasmodium protein, unknown function	-4.576	5.32427
Brazil vs. India	8	1191759	G	C	Upstream Gene Variant	.	PVP01_0827200	PVP01_0827200	Conserved Plasmodium protein, unknown function	4.576	5.32427
Brazil vs. India	8	1244856	G	C	Synonymous Variant	Val182Val	PVP01_0828800	PVP01_0828800	Kinase-related protein PKRP, putative	-4.55214	5.27488
Brazil vs. India	8	1244856	G	C	Synonymous Variant	Val182Val	PVP01_0828800	PVP01_0828800	Kinase-related protein PKRP, putative	4.55214	5.27488
Brazil vs. India	10	1268387	T	C	Downstream Gene Variant	.	PVP01_1029200	PVP01_1029200	Conserved Plasmodium protein, unknown function	-4.53627	5.24216
Brazil vs. India	10	1268387	T	C	Downstream Gene Variant	.	PVP01_1029200	PVP01_1029200	Conserved Plasmodium protein, unknown function	4.53627	5.24216
Brazil vs. India	8	1286278	A	T	Missense Variant	Ser382Thr	PIESP1	PVP01_0829800	Parasite-infected erythrocyte surface protein, putative	-4.47398	5.11478
Brazil vs. India	8	1286278	A	T	Missense Variant	Ser382Thr	PIESP1	PVP01_0829800	Parasite-infected erythrocyte surface protein, putative	4.47398	5.11478
Brazil vs. India	8	1342270	G	T	Missense Variant	Lys994Asn	ARK2	PVP01_0831000	Aurora-related kinase ARK2, putative	-4.42083	5.00735
Brazil vs. India	8	1342270	G	T	Missense Variant	Lys994Asn	ARK2	PVP01_0831000	Aurora-related kinase ARK2, putative	4.42083	5.00735
Brazil vs. India	14	1815725	A	G	Synonymous Variant	Val2415Val	PVP01_1441700	PVP01_1441700	Conserved Plasmodium protein, unknown function	-4.48972	5.14681
Brazil vs. India	14	1815725	A	G	Synonymous Variant	Val2415Val	PVP01_1441700	PVP01_1441700	Conserved Plasmodium protein, unknown function	4.48972	5.14681
Brazil vs. Myanmar	6	829718	A	C	Missense Variant	Asn356His	PVP01_0620400	PVP01_0620400	Merozoite surface protein, putative	-4.62128	5.41864
Brazil vs. Myanmar	6	829718	A	C	Missense Variant	Asn356His	PVP01_0620400	PVP01_0620400	Merozoite surface protein, putative	4.62128	5.41864
Brazil vs. Myanmar	7	1216481	G	A	Synonymous Variant	Glu350Glu	MSP1	PVP01_0728900	Merozoite surface protein 1	4.43041	5.02663
Brazil vs. Myanmar	7	1216481	G	A	Synonymous Variant	Glu350Glu	MSP1	PVP01_0728900	Merozoite surface protein 1	-4.43041	5.02663
Brazil vs. Pakistan	5	935770	G	C	Upstream Gene Variant	.	PVP01_0523100	PVP01_0523100	Plasmodium exported protein (PHIST), unknown function	4.44386	5.05374
Brazil vs. Pakistan	5	935770	G	C	Upstream Gene Variant	.	PVP01_0523100	PVP01_0523100	Plasmodium exported protein (PHIST), unknown function	-4.44386	5.05374
Brazil vs. Pakistan	5	993528	G	A	Upstream Gene Variant	.	PVP01_0524500	PVP01_0524500	Plasmodium exported protein (PHIST), unknown function	5.09757	6.46339
Brazil vs. Pakistan	5	993528	G	A	Upstream Gene Variant	.	PVP01_0524500	PVP01_0524500	Plasmodium exported protein (PHIST), unknown function	-5.09757	6.46339
Brazil vs. Pakistan	5	997213	T	C	Upstream Gene Variant	.	PVP01_0524600	PVP01_0524600	Plasmodium exported protein (PHIST), unknown function	4.55125	5.27304
Brazil vs. Pakistan	5	997213	T	C	Upstream Gene Variant	.	PVP01_0524600	PVP01_0524600	Plasmodium exported protein (PHIST), unknown function	-4.55125	5.27304
Brazil vs. Pakistan	7	1219894	C	A	Missense Variant	Thr1488Lys	MSP1	PVP01_0728900	Merozoite surface protein 1	4.61672	5.4091
Brazil vs. Pakistan	7	1219894	C	A	Missense Variant	Thr1488Lys	MSP1	PVP01_0728900	Merozoite surface protein 1	-4.61672	5.4091
Brazil vs. Pakistan	7	1219895	A	G	Synonymous Variant	Thr1488Thr	MSP1	PVP01_0728900	Merozoite surface protein 1	4.61672	5.4091
Brazil vs. Pakistan	7	1219895	A	G	Synonymous Variant	Thr1488Thr	MSP1	PVP01_0728900	Merozoite surface protein 1	-4.61672	5.4091
Brazil vs. Panama	4	762854	A	T	Missense Variant	Glu123Asp	MSP5	PVP01_0418400	Merozoite surface protein 5	-4.57269	5.31741
Brazil vs. Panama	4	762854	A	T	Missense Variant	Glu123Asp	MSP5	PVP01_0418400	Merozoite surface protein 5	4.57269	5.31741
Brazil vs. Panama	4	762885	A	C	Missense Variant	Thr134Pro	MSP5	PVP01_0418400	Merozoite surface protein 5	-4.43708	5.04007
Brazil vs. Panama	4	762885	A	C	Missense Variant	Thr134Pro	MSP5	PVP01_0418400	Merozoite surface protein 5	4.43708	5.04007
Brazil vs. Panama	4	763252	A	G	Missense Variant	Asp256Gly	MSP5	PVP01_0418400	Merozoite surface protein 5	-4.50147	5.1708
Brazil vs. Panama	4	763252	A	G	Missense Variant	Asp256Gly	MSP5	PVP01_0418400	Merozoite surface protein 5	4.50147	5.1708
Brazil vs. Papua_New_Guinea	7	1219894	C	A	Missense Variant	Thr1488Lys	MSP1	PVP01_0728900	Merozoite surface protein 1	4.60464	5.38387
Brazil vs. Papua_New_Guinea	7	1219894	C	A	Missense Variant	Thr1488Lys	MSP1	PVP01_0728900	Merozoite surface protein 1	-4.60464	5.38387
Brazil vs. Papua_New_Guinea	7	1219895	A	G	Synonymous Variant	Thr1488Thr	MSP1	PVP01_0728900	Merozoite surface protein 1	4.60464	5.38387
Brazil vs. Papua_New_Guinea	7	1219895	A	G	Synonymous Variant	Thr1488Thr	MSP1	PVP01_0728900	Merozoite surface protein 1	-4.60464	5.38387
Brazil vs. Peru	2	599529	C	G	Upstream Gene Variant	.	PVP01_0213800	PVP01_0213800	Anaphase-promoting complex subunit 1, putative	4.96738	6.16837
Brazil vs. Peru	2	599529	C	G	Upstream Gene Variant	.	PVP01_0213800	PVP01_0213800	Anaphase-promoting complex subunit 1, putative	-4.96738	6.16837
Brazil vs. Peru	2	603034	C	T	Upstream Gene Variant	.	PVP01_0214000	PVP01_0214000	Conserved protein, unknown function	4.46387	5.09425
Brazil vs. Peru	2	603034	C	T	Upstream Gene Variant	.	PVP01_0214000	PVP01_0214000	Conserved protein, unknown function	-4.46387	5.09425
Brazil vs. Peru	2	607883	G	T	Missense Variant	Arg782Leu	PVP01_0214300	PVP01_0214300	RING zinc finger protein, putative	4.54689	5.26406
Brazil vs. Peru	2	607883	G	T	Missense Variant	Arg782Leu	PVP01_0214300	PVP01_0214300	RING zinc finger protein, putative	-4.54689	5.26406
Brazil vs. Peru	2	608108	G	A	Missense Variant	Cys857Tyr	PVP01_0214300	PVP01_0214300	RING zinc finger protein, putative	4.67488	5.53147
Brazil vs. Peru	2	608108	G	A	Missense Variant	Cys857Tyr	PVP01_0214300	PVP01_0214300	RING zinc finger protein, putative	-4.67488	5.53147
Brazil vs. Peru	4	762854	A	T	Missense Variant	Glu123Asp	MSP5	PVP01_0418400	Merozoite surface protein 5	-4.80079	5.80123
Brazil vs. Peru	4	762854	A	T	Missense Variant	Glu123Asp	MSP5	PVP01_0418400	Merozoite surface protein 5	4.80079	5.80123
Brazil vs. Peru	4	762885	A	C	Missense Variant	Thr134Pro	MSP5	PVP01_0418400	Merozoite surface protein 5	-4.61768	5.4111
Brazil vs. Peru	4	762885	A	C	Missense Variant	Thr134Pro	MSP5	PVP01_0418400	Merozoite surface protein 5	4.61768	5.4111
Brazil vs. Peru	4	763030	G	A	Missense Variant	Gly182Glu	MSP5	PVP01_0418400	Merozoite surface protein 5	-5.23456	6.78153
Brazil vs. Peru	4	763030	G	A	Missense Variant	Gly182Glu	MSP5	PVP01_0418400	Merozoite surface protein 5	5.23456	6.78153
Brazil vs. Peru	5	848908	C	T	Downstream Gene Variant	.	PVP01_0520700	PVP01_0520700	Calmodulin-like protein	4.47021	5.10712
Brazil vs. Peru	5	848908	C	T	Downstream Gene Variant	.	PVP01_0520700	PVP01_0520700	Calmodulin-like protein	-4.47021	5.10712
Brazil vs. Peru	5	922843	T	C	Upstream Gene Variant	.	PVP01_0522800	PVP01_0522800	Plasmodium exported protein (PHIST), unknown function	4.95516	6.14104
Brazil vs. Peru	5	922843	T	C	Upstream Gene Variant	.	PVP01_0522800	PVP01_0522800	Plasmodium exported protein (PHIST), unknown function	-4.95516	6.14104
Brazil vs. Peru	5	935770	G	C	Upstream Gene Variant	.	PVP01_0523100	PVP01_0523100	Plasmodium exported protein (PHIST), unknown function	4.6457	5.46989
Brazil vs. Peru	5	935770	G	C	Upstream Gene Variant	.	PVP01_0523100	PVP01_0523100	Plasmodium exported protein (PHIST), unknown function	-4.6457	5.46989
Brazil vs. Peru	5	937635	C	T	Upstream Gene Variant	.	PVP01_0523100	PVP01_0523100	Plasmodium exported protein (PHIST), unknown function	4.74497	5.68081
Brazil vs. Peru	5	937635	C	T	Upstream Gene Variant	.	PVP01_0523100	PVP01_0523100	Plasmodium exported protein (PHIST), unknown function	-4.74497	5.68081
Brazil vs. Peru	5	937639	G	A	Upstream Gene Variant	.	PVP01_0523100	PVP01_0523100	Plasmodium exported protein (PHIST), unknown function	4.74497	5.68081
Brazil vs. Peru	5	937639	G	A	Upstream Gene Variant	.	PVP01_0523100	PVP01_0523100	Plasmodium exported protein (PHIST), unknown function	-4.74497	5.68081
Brazil vs. Peru	5	996872	G	C	Upstream Gene Variant	.	PVP01_0524600	PVP01_0524600	Plasmodium exported protein (PHIST), unknown function	5.28499	6.90062
Brazil vs. Peru	5	996872	G	C	Upstream Gene Variant	.	PVP01_0524600	PVP01_0524600	Plasmodium exported protein (PHIST), unknown function	-5.28499	6.90062
Brazil vs. Sudan	14	3009465	A	G	Missense Variant	Val299Ala	PVP01_1470400	PVP01_1470400	Plasmodium exported protein, unknown function	-4.45419	5.07463
Brazil vs. Sudan	14	3009465	A	G	Missense Variant	Val299Ala	PVP01_1470400	PVP01_1470400	Plasmodium exported protein, unknown function	4.45419	5.07463
Brazil vs. Sudan	14	3009530	C	A	Synonymous Variant	Val277Val	PVP01_1470400	PVP01_1470400	Plasmodium exported protein, unknown function	-4.65406	5.4875
Brazil vs. Sudan	14	3009530	C	A	Synonymous Variant	Val277Val	PVP01_1470400	PVP01_1470400	Plasmodium exported protein, unknown function	4.65406	5.4875
Brazil vs. Sudan	14	3010070	T	C	Synonymous Variant	Glu97Glu	PVP01_1470400	PVP01_1470400	Plasmodium exported protein, unknown function	-4.73934	5.66875
Brazil vs. Sudan	14	3010070	T	C	Synonymous Variant	Glu97Glu	PVP01_1470400	PVP01_1470400	Plasmodium exported protein, unknown function	4.73934	5.66875
Brazil vs. Sudan	14	3010081	C	G	Missense Variant	Val94Leu	PVP01_1470400	PVP01_1470400	Plasmodium exported protein, unknown function	-4.54132	5.25257
Brazil vs. Sudan	14	3010081	C	G	Missense Variant	Val94Leu	PVP01_1470400	PVP01_1470400	Plasmodium exported protein, unknown function	4.54132	5.25257
Brazil vs. Sudan	14	3010164	C	T	Missense Variant	Arg66Lys	PVP01_1470400	PVP01_1470400	Plasmodium exported protein, unknown function	-4.89147	5.99962
Brazil vs. Sudan	14	3010164	C	T	Missense Variant	Arg66Lys	PVP01_1470400	PVP01_1470400	Plasmodium exported protein, unknown function	4.89147	5.99962
Brazil vs. Sudan	14	3010179	G	T	Missense Variant	Ala61Glu	PVP01_1470400	PVP01_1470400	Plasmodium exported protein, unknown function	-4.87904	5.97223
Brazil vs. Sudan	14	3010179	G	T	Missense Variant	Ala61Glu	PVP01_1470400	PVP01_1470400	Plasmodium exported protein, unknown function	4.87904	5.97223
Brazil vs. Thailand	14	3009465	A	G	Missense Variant	Val299Ala	PVP01_1470400	PVP01_1470400	Plasmodium exported protein, unknown function	-4.52131	5.21143
Brazil vs. Thailand	14	3009465	A	G	Missense Variant	Val299Ala	PVP01_1470400	PVP01_1470400	Plasmodium exported protein, unknown function	4.52131	5.21143
Brazil vs. Thailand	14	3009706	A	G	Missense Variant	Phe219Leu	PVP01_1470400	PVP01_1470400	Plasmodium exported protein, unknown function	-4.71079	5.60773
Brazil vs. Thailand	14	3009706	A	G	Missense Variant	Phe219Leu	PVP01_1470400	PVP01_1470400	Plasmodium exported protein, unknown function	4.71079	5.60773
Brazil vs. Thailand	14	3009865	C	A	Missense Variant	Ala166Ser	PVP01_1470400	PVP01_1470400	Plasmodium exported protein, unknown function	-4.49161	5.15066
Brazil vs. Thailand	14	3009865	C	A	Missense Variant	Ala166Ser	PVP01_1470400	PVP01_1470400	Plasmodium exported protein, unknown function	4.49161	5.15066
Brazil vs. Thailand	14	3010050	T	A	Missense Variant	Tyr104Phe	PVP01_1470400	PVP01_1470400	Plasmodium exported protein, unknown function	-4.52825	5.22568
Brazil vs. Thailand	14	3010050	T	A	Missense Variant	Tyr104Phe	PVP01_1470400	PVP01_1470400	Plasmodium exported protein, unknown function	4.52825	5.22568
Brazil vs. Thailand	14	3010081	C	G	Missense Variant	Val94Leu	PVP01_1470400	PVP01_1470400	Plasmodium exported protein, unknown function	-4.7408	5.67187
Brazil vs. Thailand	14	3010081	C	G	Missense Variant	Val94Leu	PVP01_1470400	PVP01_1470400	Plasmodium exported protein, unknown function	4.7408	5.67187
Brazil vs. Thailand	14	3010177	G	A	Missense Variant	His62Tyr	PVP01_1470400	PVP01_1470400	Plasmodium exported protein, unknown function	-4.4881	5.14352
Brazil vs. Thailand	14	3010177	G	A	Missense Variant	His62Tyr	PVP01_1470400	PVP01_1470400	Plasmodium exported protein, unknown function	4.4881	5.14352
Brazil vs. Thailand	14	3011931	G	T	Upstream Gene Variant	.	PVP01_1470400	PVP01_1470400	Plasmodium exported protein, unknown function	-4.73831	5.66654
Brazil vs. Thailand	14	3011931	G	T	Upstream Gene Variant	.	PVP01_1470400	PVP01_1470400	Plasmodium exported protein, unknown function	4.73831	5.66654
Brazil vs. Thailand	14	3012175	T	G	Upstream Gene Variant	.	PVP01_1470400	PVP01_1470400	Plasmodium exported protein, unknown function	-4.48642	5.14009
Brazil vs. Thailand	14	3012175	T	G	Upstream Gene Variant	.	PVP01_1470400	PVP01_1470400	Plasmodium exported protein, unknown function	4.48642	5.14009
Brazil vs. Thailand	14	3012663	C	T	Upstream Gene Variant	.	PVP01_1470400	PVP01_1470400	Plasmodium exported protein, unknown function	-4.4459	5.05787
Brazil vs. Thailand	14	3012663	C	T	Upstream Gene Variant	.	PVP01_1470400	PVP01_1470400	Plasmodium exported protein, unknown function	4.4459	5.05787
Brazil vs. Vietnam	6	829774	T	A	Missense Variant	Asp374Glu	PVP01_0620400	PVP01_0620400	Merozoite surface protein, putative	4.49948	5.16673
Brazil vs. Vietnam	6	829774	T	A	Missense Variant	Asp374Glu	PVP01_0620400	PVP01_0620400	Merozoite surface protein, putative	-4.49948	5.16673
Brazil vs. Vietnam	14	3009465	A	G	Missense Variant	Val299Ala	PVP01_1470400	PVP01_1470400	Plasmodium exported protein, unknown function	-4.68544	5.55385
Brazil vs. Vietnam	14	3009465	A	G	Missense Variant	Val299Ala	PVP01_1470400	PVP01_1470400	Plasmodium exported protein, unknown function	4.68544	5.55385
Brazil vs. Vietnam	14	3009662	G	T	Synonymous Variant	Pro233Pro	PVP01_1470400	PVP01_1470400	Plasmodium exported protein, unknown function	-4.69229	5.56838
Brazil vs. Vietnam	14	3009662	G	T	Synonymous Variant	Pro233Pro	PVP01_1470400	PVP01_1470400	Plasmodium exported protein, unknown function	4.69229	5.56838
Brazil vs. Vietnam	14	3009706	A	G	Missense Variant	Phe219Leu	PVP01_1470400	PVP01_1470400	Plasmodium exported protein, unknown function	-4.77294	5.74098
Brazil vs. Vietnam	14	3009706	A	G	Missense Variant	Phe219Leu	PVP01_1470400	PVP01_1470400	Plasmodium exported protein, unknown function	4.77294	5.74098
Brazil vs. Vietnam	14	3009851	G	T	Missense Variant	Phe170Leu	PVP01_1470400	PVP01_1470400	Plasmodium exported protein, unknown function	-4.44281	5.05162
Brazil vs. Vietnam	14	3009851	G	T	Missense Variant	Phe170Leu	PVP01_1470400	PVP01_1470400	Plasmodium exported protein, unknown function	4.44281	5.05162
Brazil vs. Vietnam	14	3009865	C	A	Missense Variant	Ala166Ser	PVP01_1470400	PVP01_1470400	Plasmodium exported protein, unknown function	-4.56333	5.29802
Brazil vs. Vietnam	14	3009865	C	A	Missense Variant	Ala166Ser	PVP01_1470400	PVP01_1470400	Plasmodium exported protein, unknown function	4.56333	5.29802
Brazil vs. Vietnam	14	3010050	T	A	Missense Variant	Tyr104Phe	PVP01_1470400	PVP01_1470400	Plasmodium exported protein, unknown function	-4.54834	5.26705
Brazil vs. Vietnam	14	3010050	T	A	Missense Variant	Tyr104Phe	PVP01_1470400	PVP01_1470400	Plasmodium exported protein, unknown function	4.54834	5.26705
Brazil vs. Vietnam	14	3010064	G	A	Synonymous Variant	Ser99Ser	PVP01_1470400	PVP01_1470400	Plasmodium exported protein, unknown function	-4.5693	5.31037
Brazil vs. Vietnam	14	3010064	G	A	Synonymous Variant	Ser99Ser	PVP01_1470400	PVP01_1470400	Plasmodium exported protein, unknown function	4.5693	5.31037
Brazil vs. Vietnam	14	3010070	T	C	Synonymous Variant	Glu97Glu	PVP01_1470400	PVP01_1470400	Plasmodium exported protein, unknown function	-4.55079	5.27209
Brazil vs. Vietnam	14	3010070	T	C	Synonymous Variant	Glu97Glu	PVP01_1470400	PVP01_1470400	Plasmodium exported protein, unknown function	4.55079	5.27209
Brazil vs. Vietnam	14	3010081	C	G	Missense Variant	Val94Leu	PVP01_1470400	PVP01_1470400	Plasmodium exported protein, unknown function	-4.87633	5.96626
Brazil vs. Vietnam	14	3010081	C	G	Missense Variant	Val94Leu	PVP01_1470400	PVP01_1470400	Plasmodium exported protein, unknown function	4.87633	5.96626
Brazil vs. Vietnam	14	3010177	G	A	Missense Variant	His62Tyr	PVP01_1470400	PVP01_1470400	Plasmodium exported protein, unknown function	-4.57397	5.32006
Brazil vs. Vietnam	14	3010177	G	A	Missense Variant	His62Tyr	PVP01_1470400	PVP01_1470400	Plasmodium exported protein, unknown function	4.57397	5.32006
Brazil vs. Vietnam	14	3010188	C	T	Missense Variant	Ser58Asn	PVP01_1470400	PVP01_1470400	Plasmodium exported protein, unknown function	-4.44602	5.05811
Brazil vs. Vietnam	14	3010188	C	T	Missense Variant	Ser58Asn	PVP01_1470400	PVP01_1470400	Plasmodium exported protein, unknown function	4.44602	5.05811
Brazil vs. Vietnam	14	3012663	C	T	Upstream Gene Variant	.	PVP01_1470400	PVP01_1470400	Plasmodium exported protein, unknown function	-4.74906	5.68959
Brazil vs. Vietnam	14	3012663	C	T	Upstream Gene Variant	.	PVP01_1470400	PVP01_1470400	Plasmodium exported protein, unknown function	4.74906	5.68959
Cambodia vs. China	2	148674	T	A	Upstream Gene Variant	.	PVP01_0202700	PVP01_0202700	28S ribosomal RNA	5.61721	7.71206
Cambodia vs. China	2	148674	T	A	Upstream Gene Variant	.	PVP01_0202700	PVP01_0202700	28S ribosomal RNA	-5.61721	7.71206
Cambodia vs. China	2	148743	C	T	Upstream Gene Variant	.	PVP01_0202700	PVP01_0202700	28S ribosomal RNA	5.13711	6.55441
Cambodia vs. China	2	148743	C	T	Upstream Gene Variant	.	PVP01_0202700	PVP01_0202700	28S ribosomal RNA	-5.13711	6.55441
Cambodia vs. China	2	148876	A	G	Upstream Gene Variant	.	PVP01_0202700	PVP01_0202700	28S ribosomal RNA	5.20826	6.71984
Cambodia vs. China	2	148876	A	G	Upstream Gene Variant	.	PVP01_0202700	PVP01_0202700	28S ribosomal RNA	-5.20826	6.71984
Cambodia vs. China	2	149160	A	T	Upstream Gene Variant	.	PVP01_0202700	PVP01_0202700	28S ribosomal RNA	5.19424	6.68706
Cambodia vs. China	2	149160	A	T	Upstream Gene Variant	.	PVP01_0202700	PVP01_0202700	28S ribosomal RNA	-5.19424	6.68706
Cambodia vs. China	2	149172	T	C	Upstream Gene Variant	.	PVP01_0202700	PVP01_0202700	28S ribosomal RNA	5.19424	6.68706
Cambodia vs. China	2	149172	T	C	Upstream Gene Variant	.	PVP01_0202700	PVP01_0202700	28S ribosomal RNA	-5.19424	6.68706
Cambodia vs. China	2	149317	T	C	Upstream Gene Variant	.	PVP01_0202700	PVP01_0202700	28S ribosomal RNA	4.97046	6.17525
Cambodia vs. China	2	149317	T	C	Upstream Gene Variant	.	PVP01_0202700	PVP01_0202700	28S ribosomal RNA	-4.97046	6.17525
Cambodia vs. China	2	308199	G	A	Missense Variant	Ala175Val	PVP01_0207300	PVP01_0207300	Eukaryotic translation initiation factor 2-alpha kinase 2, putative	-4.69291	5.56969
Cambodia vs. China	2	308199	G	A	Missense Variant	Ala175Val	PVP01_0207300	PVP01_0207300	Eukaryotic translation initiation factor 2-alpha kinase 2, putative	4.69291	5.56969
Cambodia vs. China	3	465800	C	G	Upstream Gene Variant	.	PVP01_0310200	PVP01_0310200	Apicomplexan kinetochore protein 7, putative	-5.06085	6.37946
Cambodia vs. China	3	465800	C	G	Upstream Gene Variant	.	PVP01_0310200	PVP01_0310200	Apicomplexan kinetochore protein 7, putative	5.06085	6.37946
Cambodia vs. China	12	788740	T	C	Missense Variant	Ser154Pro	PVP01_1219200	PVP01_1219200	Hypothetical protein	-4.75573	5.70393
Cambodia vs. China	12	788740	T	C	Missense Variant	Ser154Pro	PVP01_1219200	PVP01_1219200	Hypothetical protein	4.75573	5.70393
Cambodia vs. China	12	788834	C	T	Missense Variant	Pro185Leu	PVP01_1219200	PVP01_1219200	Hypothetical protein	-4.49277	5.15302
Cambodia vs. China	12	788834	C	T	Missense Variant	Pro185Leu	PVP01_1219200	PVP01_1219200	Hypothetical protein	4.49277	5.15302
Cambodia vs. China	12	788864	T	C	Missense Variant	Leu195Pro	PVP01_1219200	PVP01_1219200	Hypothetical protein	-5.76887	8.09797
Cambodia vs. China	12	788864	T	C	Missense Variant	Leu195Pro	PVP01_1219200	PVP01_1219200	Hypothetical protein	5.76887	8.09797
Cambodia vs. China	12	788879	T	G	Missense Variant	Leu200Trp	PVP01_1219200	PVP01_1219200	Hypothetical protein	-6.22969	9.33036
Cambodia vs. China	12	788879	T	G	Missense Variant	Leu200Trp	PVP01_1219200	PVP01_1219200	Hypothetical protein	6.22969	9.33036
Cambodia vs. China	12	789433	G	A	Missense Variant	Gly385Ser	PVP01_1219200	PVP01_1219200	Hypothetical protein	-4.75253	5.69705
Cambodia vs. China	12	789433	G	A	Missense Variant	Gly385Ser	PVP01_1219200	PVP01_1219200	Hypothetical protein	4.75253	5.69705
Cambodia vs. China	14	803187	T	C	Missense Variant	Val1919Ala	ApiAP2	PVP01_1418100	AP2 domain transcription factor AP2-FG, putative	4.47689	5.12069
Cambodia vs. China	14	803187	T	C	Missense Variant	Val1919Ala	ApiAP2	PVP01_1418100	AP2 domain transcription factor AP2-FG, putative	-4.47689	5.12069
Cambodia vs. China	6	829655	A	G	Missense Variant	Lys335Glu	PVP01_0620400	PVP01_0620400	Merozoite surface protein, putative	6.5915	10.3611
Cambodia vs. China	6	829655	A	G	Missense Variant	Lys335Glu	PVP01_0620400	PVP01_0620400	Merozoite surface protein, putative	-6.5915	10.3611
Cambodia vs. China	6	829657	A	T	Missense Variant	Lys335Asn	PVP01_0620400	PVP01_0620400	Merozoite surface protein, putative	4.90626	6.03232
Cambodia vs. China	6	829657	A	T	Missense Variant	Lys335Asn	PVP01_0620400	PVP01_0620400	Merozoite surface protein, putative	-4.90626	6.03232
Cambodia vs. China	6	829659	A	C	Missense Variant	Asn336Thr	PVP01_0620400	PVP01_0620400	Merozoite surface protein, putative	4.71377	5.61408
Cambodia vs. China	6	829659	A	C	Missense Variant	Asn336Thr	PVP01_0620400	PVP01_0620400	Merozoite surface protein, putative	-4.71377	5.61408
Cambodia vs. China	6	829666	C	T	Synonymous Variant	Cys338Cys	PVP01_0620400	PVP01_0620400	Merozoite surface protein, putative	4.47036	5.10741
Cambodia vs. China	6	829666	C	T	Synonymous Variant	Cys338Cys	PVP01_0620400	PVP01_0620400	Merozoite surface protein, putative	-4.47036	5.10741
Cambodia vs. China	6	829696	C	A	Missense Variant	Asn348Lys	PVP01_0620400	PVP01_0620400	Merozoite surface protein, putative	4.42897	5.02373
Cambodia vs. China	6	829696	C	A	Missense Variant	Asn348Lys	PVP01_0620400	PVP01_0620400	Merozoite surface protein, putative	-4.42897	5.02373
Cambodia vs. China	6	829718	A	C	Missense Variant	Asn356His	PVP01_0620400	PVP01_0620400	Merozoite surface protein, putative	4.66941	5.51991
Cambodia vs. China	6	829718	A	C	Missense Variant	Asn356His	PVP01_0620400	PVP01_0620400	Merozoite surface protein, putative	-4.66941	5.51991
Cambodia vs. China	6	829719	A	T	Missense Variant	Asn356Ile	PVP01_0620400	PVP01_0620400	Merozoite surface protein, putative	4.66941	5.51991
Cambodia vs. China	6	829719	A	T	Missense Variant	Asn356Ile	PVP01_0620400	PVP01_0620400	Merozoite surface protein, putative	-4.66941	5.51991
Cambodia vs. China	6	829726	T	A	Missense Variant	Asp358Glu	PVP01_0620400	PVP01_0620400	Merozoite surface protein, putative	5.19934	6.69898
Cambodia vs. China	6	829726	T	A	Missense Variant	Asp358Glu	PVP01_0620400	PVP01_0620400	Merozoite surface protein, putative	-5.19934	6.69898
Cambodia vs. China	6	829748	A	G	Missense Variant	Thr366Ala	PVP01_0620400	PVP01_0620400	Merozoite surface protein, putative	4.48259	5.13229
Cambodia vs. China	6	829748	A	G	Missense Variant	Thr366Ala	PVP01_0620400	PVP01_0620400	Merozoite surface protein, putative	-4.48259	5.13229
Cambodia vs. China	6	829752	C	T	Missense Variant	Thr367Ile	PVP01_0620400	PVP01_0620400	Merozoite surface protein, putative	6.12597	9.04511
Cambodia vs. China	6	829752	C	T	Missense Variant	Thr367Ile	PVP01_0620400	PVP01_0620400	Merozoite surface protein, putative	-6.12597	9.04511
Cambodia vs. China	6	829763	T	C	Missense Variant	Ser371Pro	PVP01_0620400	PVP01_0620400	Merozoite surface protein, putative	4.74812	5.68758
Cambodia vs. China	6	829763	T	C	Missense Variant	Ser371Pro	PVP01_0620400	PVP01_0620400	Merozoite surface protein, putative	-4.74812	5.68758
Cambodia vs. China	6	829788	A	T	Missense Variant	Lys379Ile	PVP01_0620400	PVP01_0620400	Merozoite surface protein, putative	4.69335	5.57063
Cambodia vs. China	6	829788	A	T	Missense Variant	Lys379Ile	PVP01_0620400	PVP01_0620400	Merozoite surface protein, putative	-4.69335	5.57063
Cambodia vs. China	6	829806	T	A	Missense Variant	Val385Asp	PVP01_0620400	PVP01_0620400	Merozoite surface protein, putative	4.91864	6.05974
Cambodia vs. China	6	829806	T	A	Missense Variant	Val385Asp	PVP01_0620400	PVP01_0620400	Merozoite surface protein, putative	-4.91864	6.05974
Cambodia vs. China	6	829813	A	C	Missense Variant	Arg387Ser	PVP01_0620400	PVP01_0620400	Merozoite surface protein, putative	4.80944	5.82
Cambodia vs. China	6	829813	A	C	Missense Variant	Arg387Ser	PVP01_0620400	PVP01_0620400	Merozoite surface protein, putative	-4.80944	5.82
Cambodia vs. China	6	829818	C	A	Missense Variant	Pro389Gln	PVP01_0620400	PVP01_0620400	Merozoite surface protein, putative	4.84012	5.88687
Cambodia vs. China	6	829818	C	A	Missense Variant	Pro389Gln	PVP01_0620400	PVP01_0620400	Merozoite surface protein, putative	-4.84012	5.88687
[truncated: 6,570 more rows]
