# Supplementary material for: Genomic analysis of global Plasmodium vivax populations reveals insights into the evolution of drug resistance
Source: Nat Commun. 2024 Dec 30;15:10771. doi: 10.1038/s41467-024-54964-x (PMC11685768; doi:10.1038/s41467-024-54964-x)
Supplement: Supplementary file 14 — Supplementary Data 11 [file 41467_2024_54964_MOESM14_ESM.xlsx]

## Sheet: S11
S11: Top 1% XP-EHH Scores (Between-Population Statistic) Between Countries with N ≥ 10 Each. Loci in critical regions are defined here as SNPs in genes with a p value of P< 1 × 10−5 (two-sided test).
Comparison	Chromosome	Position	Ref	Alt	Effect	Mutation	Gene Name	Gene ID	Gene Product	XP-EHH	LogP Value
Afghanistan vs. Brazil	5	939459	A	C	Upstream Gene Variant	.	PVP01_0523200	PVP01_0523200	Plasmodium exported protein (PHIST), unknown function	-4.69867	5.58193
Afghanistan vs. Brazil	5	939459	A	C	Upstream Gene Variant	.	PVP01_0523200	PVP01_0523200	Plasmodium exported protein (PHIST), unknown function	4.69867	5.58193
Afghanistan vs. Brazil	14	3012175	T	G	Upstream Gene Variant	.	PVP01_1470400	PVP01_1470400	Plasmodium exported protein, unknown function	4.43294	5.03172
Afghanistan vs. Brazil	14	3012175	T	G	Upstream Gene Variant	.	PVP01_1470400	PVP01_1470400	Plasmodium exported protein, unknown function	-4.43294	5.03172
Afghanistan vs. Cambodia	2	148674	T	A	Upstream Gene Variant	.	PVP01_0202700	PVP01_0202700	28S ribosomal RNA	-4.99746	6.2359
Afghanistan vs. Cambodia	2	148674	T	A	Upstream Gene Variant	.	PVP01_0202700	PVP01_0202700	28S ribosomal RNA	4.99746	6.2359
Afghanistan vs. Cambodia	2	148807	A	T	Upstream Gene Variant	.	PVP01_0202700	PVP01_0202700	28S ribosomal RNA	-5.1227	6.52117
Afghanistan vs. Cambodia	2	148807	A	T	Upstream Gene Variant	.	PVP01_0202700	PVP01_0202700	28S ribosomal RNA	5.1227	6.52117
Afghanistan vs. Cambodia	2	148876	A	G	Upstream Gene Variant	.	PVP01_0202700	PVP01_0202700	28S ribosomal RNA	-5.63606	7.75948
Afghanistan vs. Cambodia	2	148876	A	G	Upstream Gene Variant	.	PVP01_0202700	PVP01_0202700	28S ribosomal RNA	5.63606	7.75948
Afghanistan vs. Cambodia	2	149203	G	T	Upstream Gene Variant	.	PVP01_0202700	PVP01_0202700	28S ribosomal RNA	-5.32475	6.99528
Afghanistan vs. Cambodia	2	149203	G	T	Upstream Gene Variant	.	PVP01_0202700	PVP01_0202700	28S ribosomal RNA	5.32475	6.99528
Afghanistan vs. Cambodia	2	149391	A	G	Upstream Gene Variant	.	PVP01_0202700	PVP01_0202700	28S ribosomal RNA	-5.84601	8.298
Afghanistan vs. Cambodia	2	149391	A	G	Upstream Gene Variant	.	PVP01_0202700	PVP01_0202700	28S ribosomal RNA	5.84601	8.298
Afghanistan vs. Cambodia	2	149426	T	C	Upstream Gene Variant	.	PVP01_0202700	PVP01_0202700	28S ribosomal RNA	-5.62907	7.74189
Afghanistan vs. Cambodia	2	149426	T	C	Upstream Gene Variant	.	PVP01_0202700	PVP01_0202700	28S ribosomal RNA	5.62907	7.74189
Afghanistan vs. Cambodia	2	151849	G	A	Upstream Gene Variant	.	PVP01_0202900	PVP01_0202900	18S ribosomal RNA	-4.56317	5.29768
Afghanistan vs. Cambodia	2	151849	G	A	Upstream Gene Variant	.	PVP01_0202900	PVP01_0202900	18S ribosomal RNA	4.56317	5.29768
Afghanistan vs. Cambodia	2	152864	A	G	Upstream Gene Variant	.	PVP01_0202900	PVP01_0202900	18S ribosomal RNA	-4.70968	5.60537
Afghanistan vs. Cambodia	2	152864	A	G	Upstream Gene Variant	.	PVP01_0202900	PVP01_0202900	18S ribosomal RNA	4.70968	5.60537
Afghanistan vs. Cambodia	2	155228	T	G	Synonymous Variant	Ile1232Ile	MRP1	PVP01_0203000	ABC transporter C family member 1, putative, multidrug resistance-associated protein 1, putative	-4.6761	5.53406
Afghanistan vs. Cambodia	2	155228	T	G	Synonymous Variant	Ile1232Ile	MRP1	PVP01_0203000	ABC transporter C family member 1, putative, multidrug resistance-associated protein 1, putative	4.6761	5.53406
Afghanistan vs. Cambodia	10	1406521	T	C	Upstream Gene Variant	.	PVP01_1033000	PVP01_1033000	Vacuolar protein sorting-associated protein 11, putative	-4.47745	5.12183
Afghanistan vs. Cambodia	10	1406521	T	C	Upstream Gene Variant	.	PVP01_1033000	PVP01_1033000	Vacuolar protein sorting-associated protein 11, putative	4.47745	5.12183
Afghanistan vs. Cambodia	11	1423489	G	C	Missense Variant	Glu565Gln	PVP01_1133300	PVP01_1133300	Conserved oligomeric Golgi complex subunit 4, putative	5.51839	7.46583
Afghanistan vs. Cambodia	11	1423489	G	C	Missense Variant	Glu565Gln	PVP01_1133300	PVP01_1133300	Conserved oligomeric Golgi complex subunit 4, putative	-5.51839	7.46583
Afghanistan vs. China	6	829813	A	C	Missense Variant	Arg387Ser	PVP01_0620400	PVP01_0620400	Merozoite surface protein, putative	4.48539	5.13798
Afghanistan vs. China	6	829813	A	C	Missense Variant	Arg387Ser	PVP01_0620400	PVP01_0620400	Merozoite surface protein, putative	-4.48539	5.13798
Afghanistan vs. China	6	829815	C	A	Missense Variant	Pro388Gln	PVP01_0620400	PVP01_0620400	Merozoite surface protein, putative	4.55532	5.28144
Afghanistan vs. China	6	829815	C	A	Missense Variant	Pro388Gln	PVP01_0620400	PVP01_0620400	Merozoite surface protein, putative	-4.55532	5.28144
Afghanistan vs. China	6	829818	C	A	Missense Variant	Pro389Gln	PVP01_0620400	PVP01_0620400	Merozoite surface protein, putative	4.52373	5.21638
Afghanistan vs. China	6	829818	C	A	Missense Variant	Pro389Gln	PVP01_0620400	PVP01_0620400	Merozoite surface protein, putative	-4.52373	5.21638
Afghanistan vs. China	6	983175	G	A	Missense Variant	Gly339Asp	DBP	PVP01_0623800	Duffy binding protein	4.453	5.07224
Afghanistan vs. China	6	983175	G	A	Missense Variant	Gly339Asp	DBP	PVP01_0623800	Duffy binding protein	-4.453	5.07224
Afghanistan vs. China	6	983177	G	A	Missense Variant	Glu340Lys	DBP	PVP01_0623800	Duffy binding protein	4.99388	6.22784
Afghanistan vs. China	6	983177	G	A	Missense Variant	Glu340Lys	DBP	PVP01_0623800	Duffy binding protein	-4.99388	6.22784
Afghanistan vs. China	6	983182	G	T	Missense Variant	Lys341Asn	DBP	PVP01_0623800	Duffy binding protein	5.03434	6.31921
Afghanistan vs. China	6	983182	G	T	Missense Variant	Lys341Asn	DBP	PVP01_0623800	Duffy binding protein	-5.03434	6.31921
Afghanistan vs. China	6	999524	T	C	Missense Variant	Tyr171His	PVP01_0624100	PVP01_0624100	PIR protein	5.36175	7.08397
Afghanistan vs. China	6	999524	T	C	Missense Variant	Tyr171His	PVP01_0624100	PVP01_0624100	PIR protein	-5.36175	7.08397
Afghanistan vs. China	6	999559	T	A	Missense Variant	Asp182Glu	PVP01_0624100	PVP01_0624100	PIR protein	5.228	6.76611
Afghanistan vs. China	6	999559	T	A	Missense Variant	Asp182Glu	PVP01_0624100	PVP01_0624100	PIR protein	-5.228	6.76611
Afghanistan vs. China	6	999560	G	A	Missense Variant	Asp183Asn	PVP01_0624100	PVP01_0624100	PIR protein	5.228	6.76611
Afghanistan vs. China	6	999560	G	A	Missense Variant	Asp183Asn	PVP01_0624100	PVP01_0624100	PIR protein	-5.228	6.76611
Afghanistan vs. China	6	999567	A	G	Missense Variant	Asp185Gly	PVP01_0624100	PVP01_0624100	PIR protein	5.53289	7.5017
Afghanistan vs. China	6	999567	A	G	Missense Variant	Asp185Gly	PVP01_0624100	PVP01_0624100	PIR protein	-5.53289	7.5017
Afghanistan vs. China	6	999569	T	C	Missense Variant	Phe186Leu	PVP01_0624100	PVP01_0624100	PIR protein	5.44469	7.28487
Afghanistan vs. China	6	999569	T	C	Missense Variant	Phe186Leu	PVP01_0624100	PVP01_0624100	PIR protein	-5.44469	7.28487
Afghanistan vs. China	6	999570	T	A	Missense Variant	Phe186Tyr	PVP01_0624100	PVP01_0624100	PIR protein	5.44469	7.28487
Afghanistan vs. China	6	999570	T	A	Missense Variant	Phe186Tyr	PVP01_0624100	PVP01_0624100	PIR protein	-5.44469	7.28487
Afghanistan vs. China	6	999573	C	A	Missense Variant	Ala187Asp	PVP01_0624100	PVP01_0624100	PIR protein	5.44469	7.28487
Afghanistan vs. China	6	999573	C	A	Missense Variant	Ala187Asp	PVP01_0624100	PVP01_0624100	PIR protein	-5.44469	7.28487
Afghanistan vs. China	6	999590	G	T	Missense Variant	Asp193Tyr	PVP01_0624100	PVP01_0624100	PIR protein	5.44469	7.28487
Afghanistan vs. China	6	999590	G	T	Missense Variant	Asp193Tyr	PVP01_0624100	PVP01_0624100	PIR protein	-5.44469	7.28487
Afghanistan vs. China	6	999595	C	A	Missense Variant	Asp194Glu	PVP01_0624100	PVP01_0624100	PIR protein	5.52817	7.49
Afghanistan vs. China	6	999595	C	A	Missense Variant	Asp194Glu	PVP01_0624100	PVP01_0624100	PIR protein	-5.52817	7.49
Afghanistan vs. China	6	999600	G	C	Missense Variant	Ser196Thr	PVP01_0624100	PVP01_0624100	PIR protein	5.52811	7.48986
Afghanistan vs. China	6	999600	G	C	Missense Variant	Ser196Thr	PVP01_0624100	PVP01_0624100	PIR protein	-5.52811	7.48986
Afghanistan vs. China	6	999612	A	T	Missense Variant	Lys200Met	PVP01_0624100	PVP01_0624100	PIR protein	5.29176	6.9167
Afghanistan vs. China	6	999612	A	T	Missense Variant	Lys200Met	PVP01_0624100	PVP01_0624100	PIR protein	-5.29176	6.9167
Afghanistan vs. Colombia	7	1216288	A	G	Missense Variant	Asn286Ser	MSP1	PVP01_0728900	Merozoite surface protein 1	-4.48347	5.13407
Afghanistan vs. Colombia	7	1216288	A	G	Missense Variant	Asn286Ser	MSP1	PVP01_0728900	Merozoite surface protein 1	4.48347	5.13407
Afghanistan vs. Colombia	7	1216296	G	C	Missense Variant	Glu289Gln	MSP1	PVP01_0728900	Merozoite surface protein 1	-4.79883	5.79699
Afghanistan vs. Colombia	7	1216296	G	C	Missense Variant	Glu289Gln	MSP1	PVP01_0728900	Merozoite surface protein 1	4.79883	5.79699
Afghanistan vs. Colombia	7	1216298	G	A	Synonymous Variant	Glu289Glu	MSP1	PVP01_0728900	Merozoite surface protein 1	-4.51452	5.1975
Afghanistan vs. Colombia	7	1216298	G	A	Synonymous Variant	Glu289Glu	MSP1	PVP01_0728900	Merozoite surface protein 1	4.51452	5.1975
Afghanistan vs. Colombia	7	1216304	G	T	Synonymous Variant	Ala291Ala	MSP1	PVP01_0728900	Merozoite surface protein 1	-4.52255	5.21397
Afghanistan vs. Colombia	7	1216304	G	T	Synonymous Variant	Ala291Ala	MSP1	PVP01_0728900	Merozoite surface protein 1	4.52255	5.21397
Afghanistan vs. Colombia	7	1216328	A	G	Synonymous Variant	Glu299Glu	MSP1	PVP01_0728900	Merozoite surface protein 1	-4.4197	5.00508
Afghanistan vs. Colombia	7	1216328	A	G	Synonymous Variant	Glu299Glu	MSP1	PVP01_0728900	Merozoite surface protein 1	4.4197	5.00508
Afghanistan vs. Colombia	7	1216346	A	G	Synonymous Variant	Leu305Leu	MSP1	PVP01_0728900	Merozoite surface protein 1	-5.19705	6.69363
Afghanistan vs. Colombia	7	1216346	A	G	Synonymous Variant	Leu305Leu	MSP1	PVP01_0728900	Merozoite surface protein 1	5.19705	6.69363
Afghanistan vs. Colombia	7	1216360	A	G	Missense Variant	Asp310Gly	MSP1	PVP01_0728900	Merozoite surface protein 1	-4.75782	5.70843
Afghanistan vs. Colombia	7	1216360	A	G	Missense Variant	Asp310Gly	MSP1	PVP01_0728900	Merozoite surface protein 1	4.75782	5.70843
Afghanistan vs. Colombia	7	1216369	T	C	Missense Variant	Val313Ala	MSP1	PVP01_0728900	Merozoite surface protein 1	-4.75965	5.71235
Afghanistan vs. Colombia	7	1216369	T	C	Missense Variant	Val313Ala	MSP1	PVP01_0728900	Merozoite surface protein 1	4.75965	5.71235
Afghanistan vs. Colombia	7	1216380	C	A	Missense Variant	Gln317Lys	MSP1	PVP01_0728900	Merozoite surface protein 1	-4.45165	5.0695
Afghanistan vs. Colombia	7	1216380	C	A	Missense Variant	Gln317Lys	MSP1	PVP01_0728900	Merozoite surface protein 1	4.45165	5.0695
Afghanistan vs. Colombia	7	1216383	G	A	Missense Variant	Val318Ile	MSP1	PVP01_0728900	Merozoite surface protein 1	-4.45396	5.07417
Afghanistan vs. Colombia	7	1216383	G	A	Missense Variant	Val318Ile	MSP1	PVP01_0728900	Merozoite surface protein 1	4.45396	5.07417
Afghanistan vs. Colombia	7	1216403	G	T	Missense Variant	Lys324Asn	MSP1	PVP01_0728900	Merozoite surface protein 1	-4.44208	5.05015
Afghanistan vs. Colombia	7	1216403	G	T	Missense Variant	Lys324Asn	MSP1	PVP01_0728900	Merozoite surface protein 1	4.44208	5.05015
Afghanistan vs. Colombia	7	1216404	C	T	Missense Variant	Leu325Phe	MSP1	PVP01_0728900	Merozoite surface protein 1	-4.45582	5.07793
Afghanistan vs. Colombia	7	1216404	C	T	Missense Variant	Leu325Phe	MSP1	PVP01_0728900	Merozoite surface protein 1	4.45582	5.07793
Afghanistan vs. Colombia	7	1216409	T	A	Synonymous Variant	Pro326Pro	MSP1	PVP01_0728900	Merozoite surface protein 1	-5.37076	7.10564
Afghanistan vs. Colombia	7	1216409	T	A	Synonymous Variant	Pro326Pro	MSP1	PVP01_0728900	Merozoite surface protein 1	5.37076	7.10564
Afghanistan vs. Colombia	7	1216411	A	G	Missense Variant	Asn327Ser	MSP1	PVP01_0728900	Merozoite surface protein 1	-5.68953	7.89487
Afghanistan vs. Colombia	7	1216411	A	G	Missense Variant	Asn327Ser	MSP1	PVP01_0728900	Merozoite surface protein 1	5.68953	7.89487
Afghanistan vs. Colombia	7	1216412	T	A	Missense Variant	Asn327Lys	MSP1	PVP01_0728900	Merozoite surface protein 1	-4.72629	5.64082
Afghanistan vs. Colombia	7	1216412	T	A	Missense Variant	Asn327Lys	MSP1	PVP01_0728900	Merozoite surface protein 1	4.72629	5.64082
Afghanistan vs. Colombia	7	1216413	G	A	Missense Variant	Asp328Asn	MSP1	PVP01_0728900	Merozoite surface protein 1	-4.89195	6.00068
Afghanistan vs. Colombia	7	1216413	G	A	Missense Variant	Asp328Asn	MSP1	PVP01_0728900	Merozoite surface protein 1	4.89195	6.00068
Afghanistan vs. Colombia	7	1216416	T	A	Missense Variant	Tyr329Asn	MSP1	PVP01_0728900	Merozoite surface protein 1	-4.89032	5.99709
Afghanistan vs. Colombia	7	1216416	T	A	Missense Variant	Tyr329Asn	MSP1	PVP01_0728900	Merozoite surface protein 1	4.89032	5.99709
Afghanistan vs. Colombia	7	1216420	C	T	Missense Variant	Pro330Leu	MSP1	PVP01_0728900	Merozoite surface protein 1	-4.89231	6.00147
Afghanistan vs. Colombia	7	1216420	C	T	Missense Variant	Pro330Leu	MSP1	PVP01_0728900	Merozoite surface protein 1	4.89231	6.00147
Afghanistan vs. Colombia	7	1216435	T	C	Missense Variant	Leu335Pro	MSP1	PVP01_0728900	Merozoite surface protein 1	-4.50522	5.17846
Afghanistan vs. Colombia	7	1216435	T	C	Missense Variant	Leu335Pro	MSP1	PVP01_0728900	Merozoite surface protein 1	4.50522	5.17846
Afghanistan vs. Colombia	7	1216440	A	G	Missense Variant	Asn337Asp	MSP1	PVP01_0728900	Merozoite surface protein 1	-4.68418	5.55117
Afghanistan vs. Colombia	7	1216440	A	G	Missense Variant	Asn337Asp	MSP1	PVP01_0728900	Merozoite surface protein 1	4.68418	5.55117
Afghanistan vs. Colombia	7	1216441	A	C	Missense Variant	Asn337Thr	MSP1	PVP01_0728900	Merozoite surface protein 1	-4.6858	5.55459
Afghanistan vs. Colombia	7	1216441	A	C	Missense Variant	Asn337Thr	MSP1	PVP01_0728900	Merozoite surface protein 1	4.6858	5.55459
Afghanistan vs. Colombia	7	1216444	T	A	Missense Variant	Val338Glu	MSP1	PVP01_0728900	Merozoite surface protein 1	-4.69535	5.57486
Afghanistan vs. Colombia	7	1216444	T	A	Missense Variant	Val338Glu	MSP1	PVP01_0728900	Merozoite surface protein 1	4.69535	5.57486
Afghanistan vs. Colombia	7	1216492	A	T	Missense Variant	Glu354Val	MSP1	PVP01_0728900	Merozoite surface protein 1	-4.64414	5.46661
Afghanistan vs. Colombia	7	1216492	A	T	Missense Variant	Glu354Val	MSP1	PVP01_0728900	Merozoite surface protein 1	4.64414	5.46661
Afghanistan vs. Colombia	7	1216495	C	A	Missense Variant	Ala355Asp	MSP1	PVP01_0728900	Merozoite surface protein 1	-4.73682	5.66334
Afghanistan vs. Colombia	7	1216495	C	A	Missense Variant	Ala355Asp	MSP1	PVP01_0728900	Merozoite surface protein 1	4.73682	5.66334
Afghanistan vs. Colombia	7	1216505	G	A	Synonymous Variant	Lys358Lys	MSP1	PVP01_0728900	Merozoite surface protein 1	-4.43198	5.02978
Afghanistan vs. Colombia	7	1216505	G	A	Synonymous Variant	Lys358Lys	MSP1	PVP01_0728900	Merozoite surface protein 1	4.43198	5.02978
Afghanistan vs. Colombia	7	1216508	T	G	Synonymous Variant	Thr359Thr	MSP1	PVP01_0728900	Merozoite surface protein 1	-4.45049	5.06715
Afghanistan vs. Colombia	7	1216508	T	G	Synonymous Variant	Thr359Thr	MSP1	PVP01_0728900	Merozoite surface protein 1	4.45049	5.06715
Afghanistan vs. Colombia	7	1216514	C	T	Synonymous Variant	Asn361Asn	MSP1	PVP01_0728900	Merozoite surface protein 1	-4.61035	5.39579
Afghanistan vs. Colombia	7	1216514	C	T	Synonymous Variant	Asn361Asn	MSP1	PVP01_0728900	Merozoite surface protein 1	4.61035	5.39579
Afghanistan vs. Colombia	7	1216535	T	C	Synonymous Variant	Phe368Phe	MSP1	PVP01_0728900	Merozoite surface protein 1	-4.62121	5.41851
Afghanistan vs. Colombia	7	1216535	T	C	Synonymous Variant	Phe368Phe	MSP1	PVP01_0728900	Merozoite surface protein 1	4.62121	5.41851
Afghanistan vs. Colombia	7	1216539	G	A	Missense Variant	Asp370Asn	MSP1	PVP01_0728900	Merozoite surface protein 1	-4.62121	5.41851
Afghanistan vs. Colombia	7	1216539	G	A	Missense Variant	Asp370Asn	MSP1	PVP01_0728900	Merozoite surface protein 1	4.62121	5.41851
Afghanistan vs. Colombia	7	1216550	G	A	Synonymous Variant	Glu373Glu	MSP1	PVP01_0728900	Merozoite surface protein 1	-4.60455	5.38367
Afghanistan vs. Colombia	7	1216550	G	A	Synonymous Variant	Glu373Glu	MSP1	PVP01_0728900	Merozoite surface protein 1	4.60455	5.38367
Afghanistan vs. Colombia	7	1216562	T	C	Synonymous Variant	Tyr377Tyr	MSP1	PVP01_0728900	Merozoite surface protein 1	-4.61999	5.41594
Afghanistan vs. Colombia	7	1216562	T	C	Synonymous Variant	Tyr377Tyr	MSP1	PVP01_0728900	Merozoite surface protein 1	4.61999	5.41594
Afghanistan vs. Colombia	7	1216897	A	T	Missense Variant	Tyr489Phe	MSP1	PVP01_0728900	Merozoite surface protein 1	-4.4526	5.07142
Afghanistan vs. Colombia	7	1216897	A	T	Missense Variant	Tyr489Phe	MSP1	PVP01_0728900	Merozoite surface protein 1	4.4526	5.07142
Afghanistan vs. Colombia	7	1216907	C	T	Synonymous Variant	Tyr492Tyr	MSP1	PVP01_0728900	Merozoite surface protein 1	-4.44857	5.06327
Afghanistan vs. Colombia	7	1216907	C	T	Synonymous Variant	Tyr492Tyr	MSP1	PVP01_0728900	Merozoite surface protein 1	4.44857	5.06327
Afghanistan vs. Colombia	7	1216922	T	G	Missense Variant	Asn497Lys	MSP1	PVP01_0728900	Merozoite surface protein 1	-4.45767	5.08168
Afghanistan vs. Colombia	7	1216922	T	G	Missense Variant	Asn497Lys	MSP1	PVP01_0728900	Merozoite surface protein 1	4.45767	5.08168
Afghanistan vs. Colombia	7	1216925	G	T	Missense Variant	Glu498Asp	MSP1	PVP01_0728900	Merozoite surface protein 1	-4.45614	5.07858
Afghanistan vs. Colombia	7	1216925	G	T	Missense Variant	Glu498Asp	MSP1	PVP01_0728900	Merozoite surface protein 1	4.45614	5.07858
Afghanistan vs. Colombia	7	1216929	A	C	Missense Variant	Lys500Gln	MSP1	PVP01_0728900	Merozoite surface protein 1	-4.45632	5.07894
Afghanistan vs. Colombia	7	1216929	A	C	Missense Variant	Lys500Gln	MSP1	PVP01_0728900	Merozoite surface protein 1	4.45632	5.07894
Afghanistan vs. Colombia	7	1218107	G	A	Synonymous Variant	Leu892Leu	MSP1	PVP01_0728900	Merozoite surface protein 1	-4.98624	6.21067
Afghanistan vs. Colombia	7	1218107	G	A	Synonymous Variant	Leu892Leu	MSP1	PVP01_0728900	Merozoite surface protein 1	4.98624	6.21067
Afghanistan vs. Colombia	7	1218113	T	C	Synonymous Variant	Asn894Asn	MSP1	PVP01_0728900	Merozoite surface protein 1	-4.98701	6.2124
Afghanistan vs. Colombia	7	1218113	T	C	Synonymous Variant	Asn894Asn	MSP1	PVP01_0728900	Merozoite surface protein 1	4.98701	6.2124
Afghanistan vs. Colombia	7	1218126	T	C	Synonymous Variant	Leu899Leu	MSP1	PVP01_0728900	Merozoite surface protein 1	-4.57223	5.31645
Afghanistan vs. Colombia	7	1218126	T	C	Synonymous Variant	Leu899Leu	MSP1	PVP01_0728900	Merozoite surface protein 1	4.57223	5.31645
Afghanistan vs. Eritrea	14	726040	C	T	Upstream Gene Variant	.		PVP01_1416400	Conserved protein, unknown function	-4.53821	5.24617
Afghanistan vs. Eritrea	14	726040	C	T	Upstream Gene Variant	.		PVP01_1416400	Conserved protein, unknown function	4.53821	5.24617
Afghanistan vs. Eritrea	14	726187	T	C	Upstream Gene Variant	.		PVP01_1416400	Conserved protein, unknown function	-4.5527	5.27605
Afghanistan vs. Eritrea	14	726187	T	C	Upstream Gene Variant	.		PVP01_1416400	Conserved protein, unknown function	4.5527	5.27605
Afghanistan vs. Eritrea	5	1066823	G	C	Synonymous Variant	Ser375Ser	PVP01_0526300	PVP01_0526300	Conserved Plasmodium protein, unknown function	-4.47375	5.11429
Afghanistan vs. Eritrea	5	1066823	G	C	Synonymous Variant	Ser375Ser	PVP01_0526300	PVP01_0526300	Conserved Plasmodium protein, unknown function	4.47375	5.11429
Afghanistan vs. Eritrea	5	1077568	T	C	Synonymous Variant	Tyr69Tyr	DHFR-TS	PVP01_0526600	Bifunctional dihydrofolate reductase-thymidylate synthase, putative	-4.45468	5.07563
Afghanistan vs. Eritrea	5	1077568	T	C	Synonymous Variant	Tyr69Tyr	DHFR-TS	PVP01_0526600	Bifunctional dihydrofolate reductase-thymidylate synthase, putative	4.45468	5.07563
Afghanistan vs. Eritrea	5	1093207	G	C	Synonymous Variant	Leu2498Leu	PVP01_0526800	PVP01_0526800	Conserved Plasmodium protein, unknown function	-5.13267	6.54414
Afghanistan vs. Eritrea	5	1093207	G	C	Synonymous Variant	Leu2498Leu	PVP01_0526800	PVP01_0526800	Conserved Plasmodium protein, unknown function	5.13267	6.54414
Afghanistan vs. Eritrea	5	1093327	G	T	Synonymous Variant	Gly2538Gly	PVP01_0526800	PVP01_0526800	Conserved Plasmodium protein, unknown function	-5.31561	6.97347
Afghanistan vs. Eritrea	5	1093327	G	T	Synonymous Variant	Gly2538Gly	PVP01_0526800	PVP01_0526800	Conserved Plasmodium protein, unknown function	5.31561	6.97347
Afghanistan vs. Eritrea	5	1093442	T	C	Synonymous Variant	Leu2577Leu	PVP01_0526800	PVP01_0526800	Conserved Plasmodium protein, unknown function	-4.63611	5.44973
Afghanistan vs. Eritrea	5	1093442	T	C	Synonymous Variant	Leu2577Leu	PVP01_0526800	PVP01_0526800	Conserved Plasmodium protein, unknown function	4.63611	5.44973
Afghanistan vs. Eritrea	14	1286909	A	T	Splice Region Variant & Intron Variant	.	PPM7	PVP01_1429800	Protein phosphatase PPM7, putative	-4.43384	5.03354
Afghanistan vs. Eritrea	14	1286909	A	T	Splice Region Variant & Intron Variant	.	PPM7	PVP01_1429800	Protein phosphatase PPM7, putative	4.43384	5.03354
Afghanistan vs. India	6	123587	T	G	Upstream Gene Variant	.	PVP01_0603000	PVP01_0603000	Conserved Plasmodium protein, unknown function	-5.09699	6.46206
Afghanistan vs. India	6	123587	T	G	Upstream Gene Variant	.	PVP01_0603000	PVP01_0603000	Conserved Plasmodium protein, unknown function	5.09699	6.46206
Afghanistan vs. India	6	127373	G	A	Missense Variant	Pro1879Leu	PPP8	PVP01_0603400	Pseudophosphatase PPP8, putative	-4.90545	6.03052
Afghanistan vs. India	6	127373	G	A	Missense Variant	Pro1879Leu	PPP8	PVP01_0603400	Pseudophosphatase PPP8, putative	4.90545	6.03052
Afghanistan vs. India	6	129697	A	G	Synonymous Variant	Tyr1104Tyr	PPP8	PVP01_0603400	Pseudophosphatase PPP8, putative	-4.94599	6.12057
Afghanistan vs. India	6	129697	A	G	Synonymous Variant	Tyr1104Tyr	PPP8	PVP01_0603400	Pseudophosphatase PPP8, putative	4.94599	6.12057
Afghanistan vs. India	6	132421	C	T	Missense Variant	Met196Ile	PPP8	PVP01_0603400	Pseudophosphatase PPP8, putative	-4.64105	5.46012
Afghanistan vs. India	6	132421	C	T	Missense Variant	Met196Ile	PPP8	PVP01_0603400	Pseudophosphatase PPP8, putative	4.64105	5.46012
Afghanistan vs. India	6	132634	G	A	Synonymous Variant	Gly125Gly	PPP8	PVP01_0603400	Pseudophosphatase PPP8, putative	-4.73361	5.65648
Afghanistan vs. India	6	132634	G	A	Synonymous Variant	Gly125Gly	PPP8	PVP01_0603400	Pseudophosphatase PPP8, putative	4.73361	5.65648
Afghanistan vs. India	6	136641	A	G	Upstream Gene Variant	.		PVP01_0603400	Pseudophosphatase PPP8, putative	-5.36056	7.0811
Afghanistan vs. India	6	136641	A	G	Upstream Gene Variant	.		PVP01_0603400	Pseudophosphatase PPP8, putative	5.36056	7.0811
Afghanistan vs. India	6	136755	T	A	Upstream Gene Variant	.		PVP01_0603400	Pseudophosphatase PPP8, putative	-4.66868	5.51835
Afghanistan vs. India	6	136755	T	A	Upstream Gene Variant	.		PVP01_0603400	Pseudophosphatase PPP8, putative	4.66868	5.51835
Afghanistan vs. India	6	157350	G	T	Synonymous Variant	Ile86Ile	PVP01_0604100	PVP01_0604100	Conserved Plasmodium protein, unknown function	-4.95547	6.14174
Afghanistan vs. India	6	157350	G	T	Synonymous Variant	Ile86Ile	PVP01_0604100	PVP01_0604100	Conserved Plasmodium protein, unknown function	4.95547	6.14174
Afghanistan vs. India	6	158274	T	A	Upstream Gene Variant	.		PVP01_0604100	Conserved Plasmodium protein, unknown function	-5.08081	6.42501
Afghanistan vs. India	6	158274	T	A	Upstream Gene Variant	.		PVP01_0604100	Conserved Plasmodium protein, unknown function	5.08081	6.42501
Afghanistan vs. India	6	203557	G	C	Missense Variant	Thr338Arg	PVP01_0604900	PVP01_0604900	Conserved Plasmodium protein, unknown function	-5.54753	7.53801
Afghanistan vs. India	6	203557	G	C	Missense Variant	Thr338Arg	PVP01_0604900	PVP01_0604900	Conserved Plasmodium protein, unknown function	5.54753	7.53801
Afghanistan vs. India	2	218461	C	A	Upstream Gene Variant	.	PVP01_0204600	PVP01_0204500	Phosphatidylinositol-4-phosphate 5-kinase, putative	-5.50169	7.42461
Afghanistan vs. India	2	218461	C	A	Upstream Gene Variant	.	PVP01_0204600	PVP01_0204500	Phosphatidylinositol-4-phosphate 5-kinase, putative	5.50169	7.42461
Afghanistan vs. India	2	218468	G	C	Upstream Gene Variant	.	PVP01_0204600	PVP01_0204500	Phosphatidylinositol-4-phosphate 5-kinase, putative	-5.52367	7.47888
Afghanistan vs. India	2	218468	G	C	Upstream Gene Variant	.	PVP01_0204600	PVP01_0204500	Phosphatidylinositol-4-phosphate 5-kinase, putative	5.52367	7.47888
Afghanistan vs. India	2	218674	A	G	Synonymous Variant	Val1479Val	PVP01_0204600	PVP01_0204600	Bromodomain protein 3, putative	-5.22246	6.7531
Afghanistan vs. India	2	218674	A	G	Synonymous Variant	Val1479Val	PVP01_0204600	PVP01_0204600	Bromodomain protein 3, putative	5.22246	6.7531
Afghanistan vs. India	2	219211	G	A	Synonymous Variant	Asp1300Asp	PVP01_0204600	PVP01_0204600	Bromodomain protein 3, putative	-4.54628	5.26278
Afghanistan vs. India	2	219211	G	A	Synonymous Variant	Asp1300Asp	PVP01_0204600	PVP01_0204600	Bromodomain protein 3, putative	4.54628	5.26278
Afghanistan vs. India	6	243226	G	A	Synonymous Variant	Leu462Leu	DLAT	PVP01_0606000	Dihydrolipoamide acyltransferase component E2, putative	-4.72577	5.6397
Afghanistan vs. India	6	243226	G	A	Synonymous Variant	Leu462Leu	DLAT	PVP01_0606000	Dihydrolipoamide acyltransferase component E2, putative	4.72577	5.6397
Afghanistan vs. India	6	271546	A	G	Upstream Gene Variant	.	PVP01_0606700	PVP01_0606700	ATP-dependent RNA helicase ROK1, putative	-4.67252	5.52647
Afghanistan vs. India	6	271546	A	G	Upstream Gene Variant	.	PVP01_0606700	PVP01_0606700	ATP-dependent RNA helicase ROK1, putative	4.67252	5.52647
Afghanistan vs. India	2	318590	C	T	Synonymous Variant	Asn660Asn	PVP01_0207400	PVP01_0207400	Niemann-Pick type C1-related protein, putative	-5.78531	8.14039
Afghanistan vs. India	2	318590	C	T	Synonymous Variant	Asn660Asn	PVP01_0207400	PVP01_0207400	Niemann-Pick type C1-related protein, putative	5.78531	8.14039
Afghanistan vs. India	2	318773	C	T	Synonymous Variant	Ser721Ser	PVP01_0207400	PVP01_0207400	Niemann-Pick type C1-related protein, putative	-6.17424	9.17729
Afghanistan vs. India	2	318773	C	T	Synonymous Variant	Ser721Ser	PVP01_0207400	PVP01_0207400	Niemann-Pick type C1-related protein, putative	6.17424	9.17729
Afghanistan vs. India	4	361968	T	C	Synonymous Variant	Cys813Cys	PVP01_0408900	PVP01_0408900	Conserved Plasmodium protein, unknown function	-5.27283	6.87182
Afghanistan vs. India	4	361968	T	C	Synonymous Variant	Cys813Cys	PVP01_0408900	PVP01_0408900	Conserved Plasmodium protein, unknown function	5.27283	6.87182
Afghanistan vs. India	4	362119	T	C	Missense Variant	Ser864Pro	PVP01_0408900	PVP01_0408900	Conserved Plasmodium protein, unknown function	-6.06485	8.87917
Afghanistan vs. India	4	362119	T	C	Missense Variant	Ser864Pro	PVP01_0408900	PVP01_0408900	Conserved Plasmodium protein, unknown function	6.06485	8.87917
Afghanistan vs. India	4	362235	C	T	Synonymous Variant	Asn902Asn	PVP01_0408900	PVP01_0408900	Conserved Plasmodium protein, unknown function	-6.33166	9.61523
Afghanistan vs. India	4	362235	C	T	Synonymous Variant	Asn902Asn	PVP01_0408900	PVP01_0408900	Conserved Plasmodium protein, unknown function	6.33166	9.61523
Afghanistan vs. India	3	442273	G	T	Missense Variant	Pro681His	PPM1	PVP01_0309600	Protein phosphatase PPM1, putative	-5.03479	6.32024
Afghanistan vs. India	3	442273	G	T	Missense Variant	Pro681His	PPM1	PVP01_0309600	Protein phosphatase PPM1, putative	5.03479	6.32024
Afghanistan vs. India	3	442711	G	A	Missense Variant	Thr535Ile	PPM1	PVP01_0309600	Protein phosphatase PPM1, putative	-5.18287	6.66056
Afghanistan vs. India	3	442711	G	A	Missense Variant	Thr535Ile	PPM1	PVP01_0309600	Protein phosphatase PPM1, putative	5.18287	6.66056
Afghanistan vs. India	3	448803	C	T	Missense Variant	Val140Ile	PVP01_0309800	PVP01_0309800	Conserved Plasmodium protein, unknown function	-5.18264	6.66002
Afghanistan vs. India	3	448803	C	T	Missense Variant	Val140Ile	PVP01_0309800	PVP01_0309800	Conserved Plasmodium protein, unknown function	5.18264	6.66002
Afghanistan vs. India	6	469268	C	T	Downstream Gene Variant	.	PVP01_0610600	PVP01_0610700	Dynein, putative	-5.02944	6.30811
Afghanistan vs. India	6	469268	C	T	Downstream Gene Variant	.	PVP01_0610600	PVP01_0610700	Dynein, putative	5.02944	6.30811
Afghanistan vs. India	3	474207	C	T	Missense Variant	Glu220Lys	PVP01_0310500	PVP01_0310500	PP-loop family protein, putative	-5.44843	7.29399
Afghanistan vs. India	3	474207	C	T	Missense Variant	Glu220Lys	PVP01_0310500	PVP01_0310500	PP-loop family protein, putative	5.44843	7.29399
Afghanistan vs. India	3	475965	C	G	Missense Variant	Ala36Gly	PVP01_0310600	PVP01_0310600	Golgin subfamily A member 6-like protein, putative	-4.47445	5.11572
Afghanistan vs. India	3	475965	C	G	Missense Variant	Ala36Gly	PVP01_0310600	PVP01_0310600	Golgin subfamily A member 6-like protein, putative	4.47445	5.11572
Afghanistan vs. India	3	476356	T	C	Synonymous Variant	Val166Val	PVP01_0310600	PVP01_0310600	Golgin subfamily A member 6-like protein, putative	-5.62945	7.74282
Afghanistan vs. India	3	476356	T	C	Synonymous Variant	Val166Val	PVP01_0310600	PVP01_0310600	Golgin subfamily A member 6-like protein, putative	5.62945	7.74282
Afghanistan vs. India	3	476978	C	G	Missense Variant	Leu374Val	PVP01_0310600	PVP01_0310600	Golgin subfamily A member 6-like protein, putative	-6.0308	8.78742
Afghanistan vs. India	3	476978	C	G	Missense Variant	Leu374Val	PVP01_0310600	PVP01_0310600	Golgin subfamily A member 6-like protein, putative	6.0308	8.78742
Afghanistan vs. India	3	478198	C	T	Synonymous Variant	Ala1100Ala	PVP01_0310700	PVP01_0310700	DEAD box ATP-dependent RNA helicase, putative	-5.35966	7.07896
Afghanistan vs. India	3	478198	C	T	Synonymous Variant	Ala1100Ala	PVP01_0310700	PVP01_0310700	DEAD box ATP-dependent RNA helicase, putative	5.35966	7.07896
Afghanistan vs. India	3	478231	C	T	Synonymous Variant	Lys1089Lys	PVP01_0310700	PVP01_0310700	DEAD box ATP-dependent RNA helicase, putative	-5.78735	8.14567
Afghanistan vs. India	3	478231	C	T	Synonymous Variant	Lys1089Lys	PVP01_0310700	PVP01_0310700	DEAD box ATP-dependent RNA helicase, putative	5.78735	8.14567
Afghanistan vs. India	3	478610	G	A	Missense Variant	Ala963Val	PVP01_0310700	PVP01_0310700	DEAD box ATP-dependent RNA helicase, putative	-6.19088	9.22309
Afghanistan vs. India	3	478610	G	A	Missense Variant	Ala963Val	PVP01_0310700	PVP01_0310700	DEAD box ATP-dependent RNA helicase, putative	6.19088	9.22309
Afghanistan vs. India	3	478686	T	G	Missense Variant	Lys938Gln	PVP01_0310700	PVP01_0310700	DEAD box ATP-dependent RNA helicase, putative	-6.05785	8.86027
Afghanistan vs. India	3	478686	T	G	Missense Variant	Lys938Gln	PVP01_0310700	PVP01_0310700	DEAD box ATP-dependent RNA helicase, putative	6.05785	8.86027
Afghanistan vs. India	3	479014	G	A	Synonymous Variant	Pro828Pro	PVP01_0310700	PVP01_0310700	DEAD box ATP-dependent RNA helicase, putative	-6.96837	11.494
Afghanistan vs. India	3	479014	G	A	Synonymous Variant	Pro828Pro	PVP01_0310700	PVP01_0310700	DEAD box ATP-dependent RNA helicase, putative	6.96837	11.494
Afghanistan vs. India	3	479237	T	C	Missense Variant	Asn754Ser	PVP01_0310700	PVP01_0310700	DEAD box ATP-dependent RNA helicase, putative	-7.059	11.7754
Afghanistan vs. India	3	479237	T	C	Missense Variant	Asn754Ser	PVP01_0310700	PVP01_0310700	DEAD box ATP-dependent RNA helicase, putative	7.059	11.7754
Afghanistan vs. India	3	480292	C	T	Synonymous Variant	Glu402Glu	PVP01_0310700	PVP01_0310700	DEAD box ATP-dependent RNA helicase, putative	-6.61586	10.4325
Afghanistan vs. India	3	480292	C	T	Synonymous Variant	Glu402Glu	PVP01_0310700	PVP01_0310700	DEAD box ATP-dependent RNA helicase, putative	6.61586	10.4325
Afghanistan vs. India	1	480867	A	C	Upstream Gene Variant	.	PVP01_0100400	PVP01_0110000	Lysophospholipase, putative	-5.15624	6.59867
Afghanistan vs. India	1	480867	A	C	Upstream Gene Variant	.	PVP01_0100400	PVP01_0110000	Lysophospholipase, putative	5.15624	6.59867
Afghanistan vs. India	3	480942	A	G	Missense Variant	Ser186Pro	PVP01_0310700	PVP01_0310700	DEAD box ATP-dependent RNA helicase, putative	-7.52622	13.2821
Afghanistan vs. India	3	480942	A	G	Missense Variant	Ser186Pro	PVP01_0310700	PVP01_0310700	DEAD box ATP-dependent RNA helicase, putative	7.52622	13.2821
Afghanistan vs. India	1	481117	G	A	Upstream Gene Variant	.	PVP01_0100400	PVP01_0110100	Prodrug activation and resistance esterase, putative	-5.63351	7.75306
Afghanistan vs. India	1	481117	G	A	Upstream Gene Variant	.	PVP01_0100400	PVP01_0110100	Prodrug activation and resistance esterase, putative	5.63351	7.75306
Afghanistan vs. India	3	481537	T	G	Upstream Gene Variant	.	PVP01_0310700	PVP01_0310700	DEAD box ATP-dependent RNA helicase, putative	-7.26655	12.4332
Afghanistan vs. India	3	481537	T	G	Upstream Gene Variant	.	PVP01_0310700	PVP01_0310700	DEAD box ATP-dependent RNA helicase, putative	7.26655	12.4332
Afghanistan vs. India	1	481538	C	T	Upstream Gene Variant	.	PVP01_0100400	PVP01_0110100	Prodrug activation and resistance esterase, putative	-5.35682	7.07211
Afghanistan vs. India	1	481538	C	T	Upstream Gene Variant	.	PVP01_0100400	PVP01_0110100	Prodrug activation and resistance esterase, putative	5.35682	7.07211
Afghanistan vs. India	1	481817	G	T	Upstream Gene Variant	.	PVP01_0100400	PVP01_0110100	Prodrug activation and resistance esterase, putative	-4.987	6.21238
Afghanistan vs. India	1	481817	G	T	Upstream Gene Variant	.	PVP01_0100400	PVP01_0110100	Prodrug activation and resistance esterase, putative	4.987	6.21238
Afghanistan vs. India	1	481997	G	A	Upstream Gene Variant	.	PVP01_0100400	PVP01_0110100	Prodrug activation and resistance esterase, putative	-4.82069	5.84448
Afghanistan vs. India	1	481997	G	A	Upstream Gene Variant	.	PVP01_0100400	PVP01_0110100	Prodrug activation and resistance esterase, putative	4.82069	5.84448
Afghanistan vs. India	1	483709	G	A	Synonymous Variant	Asp1848Asp	PVP01_0110300,PVP01_0100400	PVP01_0110300	Hydrolase, putative	-5.94706	8.56383
Afghanistan vs. India	1	483709	G	A	Synonymous Variant	Asp1848Asp	PVP01_0110300,PVP01_0100400	PVP01_0110300	Hydrolase, putative	5.94706	8.56383
Afghanistan vs. India	1	483919	C	G	Synonymous Variant	Ser1778Ser	PVP01_0110300,PVP01_0100400	PVP01_0110300	Hydrolase, putative	-6.81485	11.0252
Afghanistan vs. India	1	483919	C	G	Synonymous Variant	Ser1778Ser	PVP01_0110300,PVP01_0100400	PVP01_0110300	Hydrolase, putative	6.81485	11.0252
Afghanistan vs. India	1	484590	C	A	Missense Variant	Ala1555Ser	PVP01_0110300,PVP01_0100400	PVP01_0110300	Hydrolase, putative	-6.21757	9.29677
Afghanistan vs. India	1	484590	C	A	Missense Variant	Ala1555Ser	PVP01_0110300,PVP01_0100400	PVP01_0110300	Hydrolase, putative	6.21757	9.29677
Afghanistan vs. India	1	484710	T	G	Synonymous Variant	Arg1515Arg	PVP01_0110300,PVP01_0100400	PVP01_0110300	Hydrolase, putative	-6.36821	9.7184
Afghanistan vs. India	1	484710	T	G	Synonymous Variant	Arg1515Arg	PVP01_0110300,PVP01_0100400	PVP01_0110300	Hydrolase, putative	6.36821	9.7184
Afghanistan vs. India	1	484965	C	T	Missense Variant	Gly1430Arg	PVP01_0110300,PVP01_0100400	PVP01_0110300	Hydrolase, putative	-5.13048	6.53911
Afghanistan vs. India	1	484965	C	T	Missense Variant	Gly1430Arg	PVP01_0110300,PVP01_0100400	PVP01_0110300	Hydrolase, putative	5.13048	6.53911
Afghanistan vs. India	3	486921	C	G	Missense Variant	Glu832Asp	PVP01_0311100	PVP01_0311100	Conserved Plasmodium protein, unknown function	-7.65422	13.7111
Afghanistan vs. India	3	486921	C	G	Missense Variant	Glu832Asp	PVP01_0311100	PVP01_0311100	Conserved Plasmodium protein, unknown function	7.65422	13.7111
Afghanistan vs. India	3	487418	C	T	Missense Variant	Gly667Ser	PVP01_0311100	PVP01_0311100	Conserved Plasmodium protein, unknown function	-7.23484	12.3315
Afghanistan vs. India	3	487418	C	T	Missense Variant	Gly667Ser	PVP01_0311100	PVP01_0311100	Conserved Plasmodium protein, unknown function	7.23484	12.3315
Afghanistan vs. India	4	487915	G	C	Synonymous Variant	Leu242Leu	PVP01_0412200	PVP01_0412200	SRR1-like protein	-4.48044	5.1279
Afghanistan vs. India	4	487915	G	C	Synonymous Variant	Leu242Leu	PVP01_0412200	PVP01_0412200	SRR1-like protein	4.48044	5.1279
Afghanistan vs. India	4	488146	A	G	Synonymous Variant	Lys319Lys	PVP01_0412200	PVP01_0412200	SRR1-like protein	-4.64248	5.46312
Afghanistan vs. India	4	488146	A	G	Synonymous Variant	Lys319Lys	PVP01_0412200	PVP01_0412200	SRR1-like protein	4.64248	5.46312
Afghanistan vs. India	3	489062	C	T	Missense Variant	Asp119Asn	PVP01_0311100	PVP01_0311100	Conserved Plasmodium protein, unknown function	-6.563	10.2779
Afghanistan vs. India	3	489062	C	T	Missense Variant	Asp119Asn	PVP01_0311100	PVP01_0311100	Conserved Plasmodium protein, unknown function	6.563	10.2779
Afghanistan vs. India	3	489905	T	A	Upstream Gene Variant	.	PVP01_0311100	PVP01_0311100	Conserved Plasmodium protein, unknown function	-7.50139	13.1996
Afghanistan vs. India	3	489905	T	A	Upstream Gene Variant	.	PVP01_0311100	PVP01_0311100	Conserved Plasmodium protein, unknown function	7.50139	13.1996
Afghanistan vs. India	3	490054	T	G	Upstream Gene Variant	.	PVP01_0311100	PVP01_0311100	Conserved Plasmodium protein, unknown function	-7.03499	11.7006
Afghanistan vs. India	3	490054	T	G	Upstream Gene Variant	.	PVP01_0311100	PVP01_0311100	Conserved Plasmodium protein, unknown function	7.03499	11.7006
Afghanistan vs. India	3	492854	T	A	Missense Variant	Tyr3396Phe	PVP01_0311200	PVP01_0311200	Conserved Plasmodium protein, unknown function	-6.81241	11.0178
Afghanistan vs. India	3	492854	T	A	Missense Variant	Tyr3396Phe	PVP01_0311200	PVP01_0311200	Conserved Plasmodium protein, unknown function	6.81241	11.0178
Afghanistan vs. India	3	493624	G	A	Synonymous Variant	Tyr3216Tyr	PVP01_0311200	PVP01_0311200	Conserved Plasmodium protein, unknown function	-8.2657	15.8574
Afghanistan vs. India	3	493624	G	A	Synonymous Variant	Tyr3216Tyr	PVP01_0311200	PVP01_0311200	Conserved Plasmodium protein, unknown function	8.2657	15.8574
Afghanistan vs. India	3	493730	G	T	Missense Variant	Ala3181Asp	PVP01_0311200	PVP01_0311200	Conserved Plasmodium protein, unknown function	-9.1943	19.4231
Afghanistan vs. India	3	493730	G	T	Missense Variant	Ala3181Asp	PVP01_0311200	PVP01_0311200	Conserved Plasmodium protein, unknown function	9.1943	19.4231
Afghanistan vs. India	3	493833	C	T	Missense Variant	Gly3147Arg	PVP01_0311200	PVP01_0311200	Conserved Plasmodium protein, unknown function	-8.38833	16.3071
Afghanistan vs. India	3	493833	C	T	Missense Variant	Gly3147Arg	PVP01_0311200	PVP01_0311200	Conserved Plasmodium protein, unknown function	8.38833	16.3071
Afghanistan vs. India	3	494484	C	A	Missense Variant	Val2930Leu	PVP01_0311200	PVP01_0311200	Conserved Plasmodium protein, unknown function	-6.70841	10.7061
Afghanistan vs. India	3	494484	C	A	Missense Variant	Val2930Leu	PVP01_0311200	PVP01_0311200	Conserved Plasmodium protein, unknown function	6.70841	10.7061
Afghanistan vs. India	3	495108	G	T	Missense Variant	Leu2722Met	PVP01_0311200	PVP01_0311200	Conserved Plasmodium protein, unknown function	-4.85032	5.90916
Afghanistan vs. India	3	495108	G	T	Missense Variant	Leu2722Met	PVP01_0311200	PVP01_0311200	Conserved Plasmodium protein, unknown function	4.85032	5.90916
Afghanistan vs. India	3	495319	G	A	Synonymous Variant	Leu2651Leu	PVP01_0311200	PVP01_0311200	Conserved Plasmodium protein, unknown function	-5.54462	7.53077
Afghanistan vs. India	3	495319	G	A	Synonymous Variant	Leu2651Leu	PVP01_0311200	PVP01_0311200	Conserved Plasmodium protein, unknown function	5.54462	7.53077
Afghanistan vs. India	3	495580	C	T	Synonymous Variant	Leu2564Leu	PVP01_0311200	PVP01_0311200	Conserved Plasmodium protein, unknown function	-5.28837	6.90863
Afghanistan vs. India	3	495580	C	T	Synonymous Variant	Leu2564Leu	PVP01_0311200	PVP01_0311200	Conserved Plasmodium protein, unknown function	5.28837	6.90863
Afghanistan vs. India	4	495997	C	G	Missense Variant	Ser2122Thr	PVP01_0412400	PVP01_0412400	Nucleoporin NUP434, putative	-5.30346	6.94452
Afghanistan vs. India	4	495997	C	G	Missense Variant	Ser2122Thr	PVP01_0412400	PVP01_0412400	Nucleoporin NUP434, putative	5.30346	6.94452
Afghanistan vs. India	3	498761	G	A	Missense Variant	Ala1504Val	PVP01_0311200	PVP01_0311200	Conserved Plasmodium protein, unknown function	-5.27878	6.8859
Afghanistan vs. India	3	498761	G	A	Missense Variant	Ala1504Val	PVP01_0311200	PVP01_0311200	Conserved Plasmodium protein, unknown function	5.27878	6.8859
Afghanistan vs. India	3	500825	T	C	Missense Variant	Glu852Gly	PVP01_0311200	PVP01_0311200	Conserved Plasmodium protein, unknown function	-6.58755	10.3495
Afghanistan vs. India	3	500825	T	C	Missense Variant	Glu852Gly	PVP01_0311200	PVP01_0311200	Conserved Plasmodium protein, unknown function	6.58755	10.3495
Afghanistan vs. India	3	500951	A	G	Downstream Gene Variant	.	PVP01_0311200	PVP01_0311300	DNA polymerase alpha catalytic subunit A, putative	-6.85275	11.14
Afghanistan vs. India	3	500951	A	G	Downstream Gene Variant	.	PVP01_0311200	PVP01_0311300	DNA polymerase alpha catalytic subunit A, putative	6.85275	11.14
Afghanistan vs. India	3	501948	A	C	Missense Variant	Ile510Arg	PVP01_0311200	PVP01_0311200	Conserved Plasmodium protein, unknown function	-6.13398	9.06699
Afghanistan vs. India	3	501948	A	C	Missense Variant	Ile510Arg	PVP01_0311200	PVP01_0311200	Conserved Plasmodium protein, unknown function	6.13398	9.06699
Afghanistan vs. India	3	502136	A	T	Synonymous Variant	Val447Val	PVP01_0311200	PVP01_0311200	Conserved Plasmodium protein, unknown function	-7.20318	12.2304
Afghanistan vs. India	3	502136	A	T	Synonymous Variant	Val447Val	PVP01_0311200	PVP01_0311200	Conserved Plasmodium protein, unknown function	7.20318	12.2304
Afghanistan vs. India	3	503561	G	A	Upstream Gene Variant	.	PVP01_0311200	PVP01_0311200	Conserved Plasmodium protein, unknown function	-8.1058	15.2807
Afghanistan vs. India	3	503561	G	A	Upstream Gene Variant	.	PVP01_0311200	PVP01_0311200	Conserved Plasmodium protein, unknown function	8.1058	15.2807
Afghanistan vs. India	3	505990	G	A	Synonymous Variant	Asn1127Asn	PVP01_0311300	PVP01_0311300	DNA polymerase alpha catalytic subunit A, putative	-6.36625	9.71285
Afghanistan vs. India	3	505990	G	A	Synonymous Variant	Asn1127Asn	PVP01_0311300	PVP01_0311300	DNA polymerase alpha catalytic subunit A, putative	6.36625	9.71285
Afghanistan vs. India	3	506671	A	G	Synonymous Variant	His900His	PVP01_0311300	PVP01_0311300	DNA polymerase alpha catalytic subunit A, putative	-6.20553	9.26351
Afghanistan vs. India	3	506671	A	G	Synonymous Variant	His900His	PVP01_0311300	PVP01_0311300	DNA polymerase alpha catalytic subunit A, putative	6.20553	9.26351
Afghanistan vs. India	3	506692	G	A	Synonymous Variant	Asn893Asn	PVP01_0311300	PVP01_0311300	DNA polymerase alpha catalytic subunit A, putative	-4.67268	5.52682
Afghanistan vs. India	3	506692	G	A	Synonymous Variant	Asn893Asn	PVP01_0311300	PVP01_0311300	DNA polymerase alpha catalytic subunit A, putative	4.67268	5.52682
Afghanistan vs. India	1	530539	T	C	Synonymous Variant	Gly170Gly	Cdc48,PVP01_0100400	PVP01_0111400	AAA family ATPase, CDC48 subfamily, putative	-4.53842	5.24659
Afghanistan vs. India	1	530539	T	C	Synonymous Variant	Gly170Gly	Cdc48,PVP01_0100400	PVP01_0111400	AAA family ATPase, CDC48 subfamily, putative	4.53842	5.24659
Afghanistan vs. India	1	530707	C	T	Synonymous Variant	Gly114Gly	Cdc48,PVP01_0100400	PVP01_0111400	AAA family ATPase, CDC48 subfamily, putative	-4.81681	5.83604
Afghanistan vs. India	1	530707	C	T	Synonymous Variant	Gly114Gly	Cdc48,PVP01_0100400	PVP01_0111400	AAA family ATPase, CDC48 subfamily, putative	4.81681	5.83604
Afghanistan vs. India	1	534444	G	C	Upstream Gene Variant	.	PVP01_0100400	PVP01_0111400	AAA family ATPase, CDC48 subfamily, putative	-5.02064	6.28821
Afghanistan vs. India	1	534444	G	C	Upstream Gene Variant	.	PVP01_0100400	PVP01_0111400	AAA family ATPase, CDC48 subfamily, putative	5.02064	6.28821
Afghanistan vs. India	1	535662	A	C	Upstream Gene Variant	.	PVP01_0100400	PVP01_0111400	AAA family ATPase, CDC48 subfamily, putative	-6.50638	10.1136
Afghanistan vs. India	1	535662	A	C	Upstream Gene Variant	.	PVP01_0100400	PVP01_0111400	AAA family ATPase, CDC48 subfamily, putative	6.50638	10.1136
Afghanistan vs. India	1	536096	C	T	Upstream Gene Variant	.	PVP01_0100400	PVP01_0111500	Conserved protein, unknown function	-6.91972	11.3444
Afghanistan vs. India	1	536096	C	T	Upstream Gene Variant	.	PVP01_0100400	PVP01_0111500	Conserved protein, unknown function	6.91972	11.3444
Afghanistan vs. India	1	536888	C	T	Synonymous Variant	Phe67Phe	PVP01_0111600,PVP01_0100400	PVP01_0111600	Conserved Plasmodium protein, unknown function	-7.52805	13.2882
Afghanistan vs. India	1	536888	C	T	Synonymous Variant	Phe67Phe	PVP01_0111600,PVP01_0100400	PVP01_0111600	Conserved Plasmodium protein, unknown function	7.52805	13.2882
Afghanistan vs. India	1	537325	C	T	Missense Variant	Ser213Phe	PVP01_0111600,PVP01_0100400	PVP01_0111600	Conserved Plasmodium protein, unknown function	-5.2964	6.92772
Afghanistan vs. India	1	537325	C	T	Missense Variant	Ser213Phe	PVP01_0111600,PVP01_0100400	PVP01_0111600	Conserved Plasmodium protein, unknown function	5.2964	6.92772
Afghanistan vs. India	1	542322	G	T	Missense Variant	His352Asn	SAP18,PVP01_0100400	PVP01_0111800	Histone deacetylase complex subunit SAP18, putative	-4.72687	5.64206
Afghanistan vs. India	1	542322	G	T	Missense Variant	His352Asn	SAP18,PVP01_0100400	PVP01_0111800	Histone deacetylase complex subunit SAP18, putative	4.72687	5.64206
Afghanistan vs. India	1	543023	G	T	Missense Variant	Ala118Glu	SAP18,PVP01_0100400	PVP01_0111800	Histone deacetylase complex subunit SAP18, putative	-4.5786	5.32966
Afghanistan vs. India	1	543023	G	T	Missense Variant	Ala118Glu	SAP18,PVP01_0100400	PVP01_0111800	Histone deacetylase complex subunit SAP18, putative	4.5786	5.32966
Afghanistan vs. India	1	565918	C	G	Missense Variant	Asp977His	PVP01_0112400,PVP01_0100400	PVP01_0112400	Conserved Plasmodium protein, unknown function	-6.20956	9.27464
Afghanistan vs. India	1	565918	C	G	Missense Variant	Asp977His	PVP01_0112400,PVP01_0100400	PVP01_0112400	Conserved Plasmodium protein, unknown function	6.20956	9.27464
Afghanistan vs. India	1	566205	G	T	Missense Variant	Pro881His	PVP01_0112400,PVP01_0100400	PVP01_0112400	Conserved Plasmodium protein, unknown function	-5.89164	8.4175
Afghanistan vs. India	1	566205	G	T	Missense Variant	Pro881His	PVP01_0112400,PVP01_0100400	PVP01_0112400	Conserved Plasmodium protein, unknown function	5.89164	8.4175
Afghanistan vs. India	1	567079	G	T	Missense Variant	Pro590Thr	PVP01_0112400,PVP01_0100400	PVP01_0112400	Conserved Plasmodium protein, unknown function	-4.9308	6.08674
Afghanistan vs. India	1	567079	G	T	Missense Variant	Pro590Thr	PVP01_0112400,PVP01_0100400	PVP01_0112400	Conserved Plasmodium protein, unknown function	4.9308	6.08674
Afghanistan vs. India	1	568589	G	C	Missense Variant	Ile86Met	PVP01_0112400,PVP01_0100400	PVP01_0112400	Conserved Plasmodium protein, unknown function	-5.50754	7.43903
Afghanistan vs. India	1	568589	G	C	Missense Variant	Ile86Met	PVP01_0112400,PVP01_0100400	PVP01_0112400	Conserved Plasmodium protein, unknown function	5.50754	7.43903
Afghanistan vs. India	1	569409	G	A	Upstream Gene Variant	.	PVP01_0100400	PVP01_0112300	AP-3 complex subunit delta, putative	-5.32174	6.9881
Afghanistan vs. India	1	569409	G	A	Upstream Gene Variant	.	PVP01_0100400	PVP01_0112300	AP-3 complex subunit delta, putative	5.32174	6.9881
Afghanistan vs. India	1	569562	G	A	Upstream Gene Variant	.	PVP01_0100400	PVP01_0112400	Conserved Plasmodium protein, unknown function	-5.24986	6.81754
Afghanistan vs. India	1	569562	G	A	Upstream Gene Variant	.	PVP01_0100400	PVP01_0112400	Conserved Plasmodium protein, unknown function	5.24986	6.81754
Afghanistan vs. India	1	569585	C	G	Upstream Gene Variant	.	PVP01_0100400	PVP01_0112400	Conserved Plasmodium protein, unknown function	-5.56804	7.58901
Afghanistan vs. India	1	569585	C	G	Upstream Gene Variant	.	PVP01_0100400	PVP01_0112400	Conserved Plasmodium protein, unknown function	5.56804	7.58901
Afghanistan vs. India	1	570410	G	A	Synonymous Variant	Cys233Cys	TyrRS,PVP01_0100400	PVP01_0112500	Tyrosine--tRNA ligase, putative	-5.05988	6.37725
Afghanistan vs. India	1	570410	G	A	Synonymous Variant	Cys233Cys	TyrRS,PVP01_0100400	PVP01_0112500	Tyrosine--tRNA ligase, putative	5.05988	6.37725
Afghanistan vs. India	1	573141	C	A	Missense Variant	Phe119Leu	RPN10,PVP01_0100400	PVP01_0112600	26S proteasome regulatory subunit RPN10, putative	-5.70464	7.93335
Afghanistan vs. India	1	573141	C	A	Missense Variant	Phe119Leu	RPN10,PVP01_0100400	PVP01_0112600	26S proteasome regulatory subunit RPN10, putative	5.70464	7.93335
Afghanistan vs. India	1	573552	G	A	Synonymous Variant	Lys256Lys	RPN10,PVP01_0100400	PVP01_0112600	26S proteasome regulatory subunit RPN10, putative	-4.72707	5.64249
Afghanistan vs. India	1	573552	G	A	Synonymous Variant	Lys256Lys	RPN10,PVP01_0100400	PVP01_0112600	26S proteasome regulatory subunit RPN10, putative	4.72707	5.64249
Afghanistan vs. India	3	574236	G	A	Synonymous Variant	Arg317Arg	CDPK4	PVP01_0313300	Calcium-dependent protein kinase 4, putative	-4.54615	5.26253
Afghanistan vs. India	3	574236	G	A	Synonymous Variant	Arg317Arg	CDPK4	PVP01_0313300	Calcium-dependent protein kinase 4, putative	4.54615	5.26253
Afghanistan vs. India	3	575862	G	T	Downstream Gene Variant	.		PVP01_0313300	Calcium-dependent protein kinase 4, putative	-6.35884	9.69189
Afghanistan vs. India	3	575862	G	T	Downstream Gene Variant	.		PVP01_0313300	Calcium-dependent protein kinase 4, putative	6.35884	9.69189
Afghanistan vs. India	3	576754	G	T	Downstream Gene Variant	.	PVP01_0313400	PVP01_0313300	Calcium-dependent protein kinase 4, putative	-7.21385	12.2645
Afghanistan vs. India	3	576754	G	T	Downstream Gene Variant	.	PVP01_0313400	PVP01_0313300	Calcium-dependent protein kinase 4, putative	7.21385	12.2645
Afghanistan vs. India	3	577312	T	C	Downstream Gene Variant	.	PVP01_0313400	PVP01_0313300	Calcium-dependent protein kinase 4, putative	-7.50266	13.2039
Afghanistan vs. India	3	577312	T	C	Downstream Gene Variant	.	PVP01_0313400	PVP01_0313300	Calcium-dependent protein kinase 4, putative	7.50266	13.2039
Afghanistan vs. India	3	577541	G	C	Downstream Gene Variant	.	PVP01_0313400	PVP01_0313300	Calcium-dependent protein kinase 4, putative	-8.34467	16.1462
Afghanistan vs. India	3	577541	G	C	Downstream Gene Variant	.	PVP01_0313400	PVP01_0313300	Calcium-dependent protein kinase 4, putative	8.34467	16.1462
Afghanistan vs. India	3	577687	T	C	Downstream Gene Variant	.	PVP01_0313400	PVP01_0313300	Calcium-dependent protein kinase 4, putative	-6.13955	9.0822
Afghanistan vs. India	3	577687	T	C	Downstream Gene Variant	.	PVP01_0313400	PVP01_0313300	Calcium-dependent protein kinase 4, putative	6.13955	9.0822
Afghanistan vs. India	3	577803	G	T	Splice Region Variant & Intron Variant	.	PVP01_0313400	PVP01_0313400	Inner membrane complex protein, putative	-7.75594	14.057
Afghanistan vs. India	3	577803	G	T	Splice Region Variant & Intron Variant	.	PVP01_0313400	PVP01_0313400	Inner membrane complex protein, putative	7.75594	14.057
Afghanistan vs. India	3	577860	G	T	Synonymous Variant	Ile748Ile	PVP01_0313400	PVP01_0313400	Inner membrane complex protein, putative	-6.69727	10.673
Afghanistan vs. India	3	577860	G	T	Synonymous Variant	Ile748Ile	PVP01_0313400	PVP01_0313400	Inner membrane complex protein, putative	6.69727	10.673
Afghanistan vs. India	3	578473	A	G	Synonymous Variant	Thr589Thr	PVP01_0313400	PVP01_0313400	Inner membrane complex protein, putative	-8.12611	15.3533
Afghanistan vs. India	3	578473	A	G	Synonymous Variant	Thr589Thr	PVP01_0313400	PVP01_0313400	Inner membrane complex protein, putative	8.12611	15.3533
Afghanistan vs. India	3	578506	C	G	Synonymous Variant	Val578Val	PVP01_0313400	PVP01_0313400	Inner membrane complex protein, putative	-7.79185	14.1802
Afghanistan vs. India	3	578506	C	G	Synonymous Variant	Val578Val	PVP01_0313400	PVP01_0313400	Inner membrane complex protein, putative	7.79185	14.1802
Afghanistan vs. India	3	579070	G	A	Synonymous Variant	Arg390Arg	PVP01_0313400	PVP01_0313400	Inner membrane complex protein, putative	-5.76147	8.07891
Afghanistan vs. India	3	579070	G	A	Synonymous Variant	Arg390Arg	PVP01_0313400	PVP01_0313400	Inner membrane complex protein, putative	5.76147	8.07891
Afghanistan vs. India	3	580022	C	A	Missense Variant	Ser73Ile	PVP01_0313400	PVP01_0313400	Inner membrane complex protein, putative	-5.55096	7.54652
Afghanistan vs. India	3	580022	C	A	Missense Variant	Ser73Ile	PVP01_0313400	PVP01_0313400	Inner membrane complex protein, putative	5.55096	7.54652
Afghanistan vs. India	3	580536	C	T	Upstream Gene Variant	.	PVP01_0313400	PVP01_0313400	Inner membrane complex protein, putative	-7.3822	12.8077
Afghanistan vs. India	3	580536	C	T	Upstream Gene Variant	.	PVP01_0313400	PVP01_0313400	Inner membrane complex protein, putative	7.3822	12.8077
Afghanistan vs. India	1	582259	G	T	Missense Variant	Cys878Phe	PVP01_0112800,PVP01_0100400	PVP01_0112800	Conserved Plasmodium protein, unknown function	-4.62494	5.4263
Afghanistan vs. India	1	582259	G	T	Missense Variant	Cys878Phe	PVP01_0112800,PVP01_0100400	PVP01_0112800	Conserved Plasmodium protein, unknown function	4.62494	5.4263
Afghanistan vs. India	3	584496	T	A	Upstream Gene Variant	.	PVP01_0313400	PVP01_0313400	Inner membrane complex protein, putative	-6.10965	9.00066
Afghanistan vs. India	3	584496	T	A	Upstream Gene Variant	.	PVP01_0313400	PVP01_0313400	Inner membrane complex protein, putative	6.10965	9.00066
Afghanistan vs. India	3	584851	T	A	Upstream Gene Variant	.	PVP01_0313400	PVP01_0313400	Inner membrane complex protein, putative	-6.55811	10.2637
Afghanistan vs. India	3	584851	T	A	Upstream Gene Variant	.	PVP01_0313400	PVP01_0313400	Inner membrane complex protein, putative	6.55811	10.2637
Afghanistan vs. India	3	585812	C	T	Missense Variant	Glu1230Lys	PVP01_0313600	PVP01_0313600	Conserved Plasmodium protein, unknown function	-5.75311	8.05742
Afghanistan vs. India	3	585812	C	T	Missense Variant	Glu1230Lys	PVP01_0313600	PVP01_0313600	Conserved Plasmodium protein, unknown function	5.75311	8.05742
Afghanistan vs. India	3	585855	G	A	Synonymous Variant	Ala1215Ala	PVP01_0313600	PVP01_0313600	Conserved Plasmodium protein, unknown function	-5.72835	7.99391
Afghanistan vs. India	3	585855	G	A	Synonymous Variant	Ala1215Ala	PVP01_0313600	PVP01_0313600	Conserved Plasmodium protein, unknown function	5.72835	7.99391
Afghanistan vs. India	3	585934	G	A	Missense Variant	Ser1189Leu	PVP01_0313600	PVP01_0313600	Conserved Plasmodium protein, unknown function	-5.65624	7.81044
Afghanistan vs. India	3	585934	G	A	Missense Variant	Ser1189Leu	PVP01_0313600	PVP01_0313600	Conserved Plasmodium protein, unknown function	5.65624	7.81044
Afghanistan vs. India	3	586343	G	A	Missense Variant	Arg1053Cys	PVP01_0313600	PVP01_0313600	Conserved Plasmodium protein, unknown function	-4.95778	6.1469
Afghanistan vs. India	3	586343	G	A	Missense Variant	Arg1053Cys	PVP01_0313600	PVP01_0313600	Conserved Plasmodium protein, unknown function	4.95778	6.1469
Afghanistan vs. India	3	587560	G	T	Missense Variant	Ala647Glu	PVP01_0313600	PVP01_0313600	Conserved Plasmodium protein, unknown function	-4.83847	5.88325
Afghanistan vs. India	3	587560	G	T	Missense Variant	Ala647Glu	PVP01_0313600	PVP01_0313600	Conserved Plasmodium protein, unknown function	4.83847	5.88325
Afghanistan vs. India	11	642011	G	A	Missense Variant	Leu3228Phe	ARK3	PVP01_1115100	Aurora-related kinase ARK3, putative	-4.95844	6.14836
Afghanistan vs. India	11	642011	G	A	Missense Variant	Leu3228Phe	ARK3	PVP01_1115100	Aurora-related kinase ARK3, putative	4.95844	6.14836
Afghanistan vs. India	11	642187	C	T	Missense Variant	Gly3169Glu	ARK3	PVP01_1115100	Aurora-related kinase ARK3, putative	-5.46994	7.3466
Afghanistan vs. India	11	642187	C	T	Missense Variant	Gly3169Glu	ARK3	PVP01_1115100	Aurora-related kinase ARK3, putative	5.46994	7.3466
Afghanistan vs. India	2	670006	C	A	Upstream Gene Variant	.		PVP01_0215700	Conserved protein, unknown function	-4.50013	5.16805
Afghanistan vs. India	2	670006	C	A	Upstream Gene Variant	.		PVP01_0215700	Conserved protein, unknown function	4.50013	5.16805
Afghanistan vs. India	2	671182	A	G	Missense Variant	Ile268Val	PVP01_0215800	PVP01_0215800	tRNA pseudouridine synthase D, putative	-7.12562	11.9846
Afghanistan vs. India	2	671182	A	G	Missense Variant	Ile268Val	PVP01_0215800	PVP01_0215800	tRNA pseudouridine synthase D, putative	7.12562	11.9846
Afghanistan vs. India	2	671341	G	A	Missense Variant	Glu321Lys	PVP01_0215800	PVP01_0215800	tRNA pseudouridine synthase D, putative	-5.88793	8.40775
Afghanistan vs. India	2	671341	G	A	Missense Variant	Glu321Lys	PVP01_0215800	PVP01_0215800	tRNA pseudouridine synthase D, putative	5.88793	8.40775
Afghanistan vs. India	2	671541	G	T	Missense Variant	Glu387Asp	PVP01_0215800	PVP01_0215800	tRNA pseudouridine synthase D, putative	-5.12308	6.52204
Afghanistan vs. India	2	671541	G	T	Missense Variant	Glu387Asp	PVP01_0215800	PVP01_0215800	tRNA pseudouridine synthase D, putative	5.12308	6.52204
Afghanistan vs. India	2	671547	C	A	Synonymous Variant	Gly389Gly	PVP01_0215800	PVP01_0215800	tRNA pseudouridine synthase D, putative	-4.92481	6.07343
Afghanistan vs. India	2	671547	C	A	Synonymous Variant	Gly389Gly	PVP01_0215800	PVP01_0215800	tRNA pseudouridine synthase D, putative	4.92481	6.07343
Afghanistan vs. India	2	671712	C	G	Missense Variant	Asp444Glu	PVP01_0215800	PVP01_0215800	tRNA pseudouridine synthase D, putative	-4.66028	5.50061
Afghanistan vs. India	2	671712	C	G	Missense Variant	Asp444Glu	PVP01_0215800	PVP01_0215800	tRNA pseudouridine synthase D, putative	4.66028	5.50061
Afghanistan vs. India	2	671747	G	A	Missense Variant	Gly456Glu	PVP01_0215800	PVP01_0215800	tRNA pseudouridine synthase D, putative	-5.68663	7.8875
Afghanistan vs. India	2	671747	G	A	Missense Variant	Gly456Glu	PVP01_0215800	PVP01_0215800	tRNA pseudouridine synthase D, putative	5.68663	7.8875
Afghanistan vs. India	2	673023	T	C	Synonymous Variant	Cys881Cys	PVP01_0215800	PVP01_0215800	tRNA pseudouridine synthase D, putative	-4.52756	5.22425
Afghanistan vs. India	2	673023	T	C	Synonymous Variant	Cys881Cys	PVP01_0215800	PVP01_0215800	tRNA pseudouridine synthase D, putative	4.52756	5.22425
Afghanistan vs. India	3	682245	A	G	Upstream Gene Variant	.		PVP01_0315100	Conserved Plasmodium protein, unknown function	-4.84103	5.88884
Afghanistan vs. India	3	682245	A	G	Upstream Gene Variant	.		PVP01_0315100	Conserved Plasmodium protein, unknown function	4.84103	5.88884
Afghanistan vs. India	3	683054	C	T	Synonymous Variant	Lys13Lys	PVP01_0315300	PVP01_0315300	60S ribosomal protein L11a, putative	-5.92007	8.4924
Afghanistan vs. India	3	683054	C	T	Synonymous Variant	Lys13Lys	PVP01_0315300	PVP01_0315300	60S ribosomal protein L11a, putative	5.92007	8.4924
Afghanistan vs. India	3	683778	G	C	Upstream Gene Variant	.	PVP01_0315200	PVP01_0315200	Cell division control protein CDC50A, putative	-5.6962	7.91184
Afghanistan vs. India	3	683778	G	C	Upstream Gene Variant	.	PVP01_0315200	PVP01_0315200	Cell division control protein CDC50A, putative	5.6962	7.91184
Afghanistan vs. India	3	684011	G	C	Upstream Gene Variant	.	PVP01_0315200	PVP01_0315200	Cell division control protein CDC50A, putative	-5.20041	6.70147
Afghanistan vs. India	3	684011	G	C	Upstream Gene Variant	.	PVP01_0315200	PVP01_0315200	Cell division control protein CDC50A, putative	5.20041	6.70147
Afghanistan vs. India	3	684267	A	G	Upstream Gene Variant	.	PVP01_0315200	PVP01_0315200	Cell division control protein CDC50A, putative	-7.10364	11.9154
Afghanistan vs. India	3	684267	A	G	Upstream Gene Variant	.	PVP01_0315200	PVP01_0315200	Cell division control protein CDC50A, putative	7.10364	11.9154
Afghanistan vs. India	3	685006	G	T	Upstream Gene Variant	.	PVP01_0315200	PVP01_0315200	Cell division control protein CDC50A, putative	-5.20963	6.72303
Afghanistan vs. India	3	685006	G	T	Upstream Gene Variant	.	PVP01_0315200	PVP01_0315200	Cell division control protein CDC50A, putative	5.20963	6.72303
Afghanistan vs. India	3	694240	C	T	Synonymous Variant	Val1872Val	PVP01_0315600	PVP01_0315600	Conserved Plasmodium protein, unknown function	-5.8345	8.26799
Afghanistan vs. India	3	694240	C	T	Synonymous Variant	Val1872Val	PVP01_0315600	PVP01_0315600	Conserved Plasmodium protein, unknown function	5.8345	8.26799
Afghanistan vs. India	3	695938	C	A	Synonymous Variant	Val2438Val	PVP01_0315600	PVP01_0315600	Conserved Plasmodium protein, unknown function	-6.56089	10.2717
Afghanistan vs. India	3	695938	C	A	Synonymous Variant	Val2438Val	PVP01_0315600	PVP01_0315600	Conserved Plasmodium protein, unknown function	6.56089	10.2717
Afghanistan vs. India	3	696863	G	A	Upstream Gene Variant	.	PVP01_0315700	PVP01_0315700	Exosome complex component CSL4, putative	-7.0616	11.7836
Afghanistan vs. India	3	696863	G	A	Upstream Gene Variant	.	PVP01_0315700	PVP01_0315700	Exosome complex component CSL4, putative	7.0616	11.7836
Afghanistan vs. India	3	696927	A	T	Upstream Gene Variant	.	PVP01_0315700	PVP01_0315700	Exosome complex component CSL4, putative	-6.56741	10.2907
Afghanistan vs. India	3	696927	A	T	Upstream Gene Variant	.	PVP01_0315700	PVP01_0315700	Exosome complex component CSL4, putative	6.56741	10.2907
Afghanistan vs. India	3	698159	G	T	Upstream Gene Variant	.	PVP01_0315900	PVP01_0315900	Conserved protein, unknown function	-4.51993	5.2086
Afghanistan vs. India	3	698159	G	T	Upstream Gene Variant	.	PVP01_0315900	PVP01_0315900	Conserved protein, unknown function	4.51993	5.2086
Afghanistan vs. India	3	698210	G	C	Upstream Gene Variant	.	PVP01_0315900	PVP01_0315900	Conserved protein, unknown function	-5.05604	6.36851
Afghanistan vs. India	3	698210	G	C	Upstream Gene Variant	.	PVP01_0315900	PVP01_0315900	Conserved protein, unknown function	5.05604	6.36851
Afghanistan vs. India	3	698342	C	G	Missense Variant	Glu300Gln	PVP01_0315800	PVP01_0315800	Pre-rRNA-processing protein ESF2, putative	-5.76881	8.09781
Afghanistan vs. India	3	698342	C	G	Missense Variant	Glu300Gln	PVP01_0315800	PVP01_0315800	Pre-rRNA-processing protein ESF2, putative	5.76881	8.09781
Afghanistan vs. India	3	703467	G	T	Synonymous Variant	Val159Val	PVP01_0316100	PVP01_0316100	Apoptosis-inducing factor, putative	-5.96566	8.61323
Afghanistan vs. India	3	703467	G	T	Synonymous Variant	Val159Val	PVP01_0316100	PVP01_0316100	Apoptosis-inducing factor, putative	5.96566	8.61323
Afghanistan vs. India	3	703625	T	A	Missense Variant	Leu212His	PVP01_0316100	PVP01_0316100	Apoptosis-inducing factor, putative	-6.01405	8.74246
Afghanistan vs. India	3	703625	T	A	Missense Variant	Leu212His	PVP01_0316100	PVP01_0316100	Apoptosis-inducing factor, putative	6.01405	8.74246
Afghanistan vs. India	3	703908	C	T	Synonymous Variant	Asn306Asn	PVP01_0316100	PVP01_0316100	Apoptosis-inducing factor, putative	-6.01927	8.75646
Afghanistan vs. India	3	703908	C	T	Synonymous Variant	Asn306Asn	PVP01_0316100	PVP01_0316100	Apoptosis-inducing factor, putative	6.01927	8.75646
Afghanistan vs. India	3	704063	G	A	Missense Variant	Ser358Asn	PVP01_0316100	PVP01_0316100	Apoptosis-inducing factor, putative	-7.12885	11.9948
Afghanistan vs. India	3	704063	G	A	Missense Variant	Ser358Asn	PVP01_0316100	PVP01_0316100	Apoptosis-inducing factor, putative	7.12885	11.9948
Afghanistan vs. India	3	704652	C	T	Synonymous Variant	Tyr554Tyr	PVP01_0316100	PVP01_0316100	Apoptosis-inducing factor, putative	-7.4265	12.9527
Afghanistan vs. India	3	704652	C	T	Synonymous Variant	Tyr554Tyr	PVP01_0316100	PVP01_0316100	Apoptosis-inducing factor, putative	7.4265	12.9527
Afghanistan vs. India	3	705776	C	G	Upstream Gene Variant	.		PVP01_0316000	Conserved Plasmodium protein, unknown function	-8.55034	16.9111
Afghanistan vs. India	3	705776	C	G	Upstream Gene Variant	.		PVP01_0316000	Conserved Plasmodium protein, unknown function	8.55034	16.9111
Afghanistan vs. India	3	705979	T	C	Upstream Gene Variant	.	PVP01_0316200	PVP01_0316000	Conserved Plasmodium protein, unknown function	-6.06435	8.87782
Afghanistan vs. India	3	705979	T	C	Upstream Gene Variant	.	PVP01_0316200	PVP01_0316000	Conserved Plasmodium protein, unknown function	6.06435	8.87782
Afghanistan vs. India	1	708921	C	G	Missense Variant	Ala1462Gly	PVP01_0115800,PVP01_0100400	PVP01_0115800	Conserved Plasmodium protein, unknown function	-4.77731	5.75042
Afghanistan vs. India	1	708921	C	G	Missense Variant	Ala1462Gly	PVP01_0115800,PVP01_0100400	PVP01_0115800	Conserved Plasmodium protein, unknown function	4.77731	5.75042
Afghanistan vs. India	1	710376	C	T	Missense Variant	Pro1947Leu	PVP01_0115800,PVP01_0100400	PVP01_0115800	Conserved Plasmodium protein, unknown function	-4.9217	6.06653
Afghanistan vs. India	1	710376	C	T	Missense Variant	Pro1947Leu	PVP01_0115800,PVP01_0100400	PVP01_0115800	Conserved Plasmodium protein, unknown function	4.9217	6.06653
Afghanistan vs. India	1	714968	T	A	Missense Variant	Asp4921Val	PVP01_0116000,PVP01_0100400	PVP01_0116000	Conserved Plasmodium protein, unknown function	-5.36925	7.10202
Afghanistan vs. India	1	714968	T	A	Missense Variant	Asp4921Val	PVP01_0116000,PVP01_0100400	PVP01_0116000	Conserved Plasmodium protein, unknown function	5.36925	7.10202
Afghanistan vs. India	1	719346	C	T	Synonymous Variant	Gln3505Gln	PVP01_0116000,PVP01_0100400	PVP01_0116000	Conserved Plasmodium protein, unknown function	-5.29465	6.92355
Afghanistan vs. India	1	719346	C	T	Synonymous Variant	Gln3505Gln	PVP01_0116000,PVP01_0100400	PVP01_0116000	Conserved Plasmodium protein, unknown function	5.29465	6.92355
Afghanistan vs. India	3	719915	T	C	Upstream Gene Variant	.	PVP01_0316500	PVP01_0316600	Tetratricopeptide repeat protein, putative	-6.80647	10.9999
Afghanistan vs. India	3	719915	T	C	Upstream Gene Variant	.	PVP01_0316500	PVP01_0316600	Tetratricopeptide repeat protein, putative	6.80647	10.9999
Afghanistan vs. India	3	720318	A	T	Upstream Gene Variant	.	PVP01_0316500	PVP01_0316600	Tetratricopeptide repeat protein, putative	-6.21463	9.28864
Afghanistan vs. India	3	720318	A	T	Upstream Gene Variant	.	PVP01_0316500	PVP01_0316600	Tetratricopeptide repeat protein, putative	6.21463	9.28864
Afghanistan vs. India	1	720474	G	C	Synonymous Variant	Leu3129Leu	PVP01_0116000,PVP01_0100400	PVP01_0116000	Conserved Plasmodium protein, unknown function	-4.94547	6.11942
Afghanistan vs. India	1	720474	G	C	Synonymous Variant	Leu3129Leu	PVP01_0116000,PVP01_0100400	PVP01_0116000	Conserved Plasmodium protein, unknown function	4.94547	6.11942
Afghanistan vs. India	1	721148	C	T	Missense Variant	Glu2905Lys	PVP01_0116000,PVP01_0100400	PVP01_0116000	Conserved Plasmodium protein, unknown function	-5.124	6.52414
Afghanistan vs. India	1	721148	C	T	Missense Variant	Glu2905Lys	PVP01_0116000,PVP01_0100400	PVP01_0116000	Conserved Plasmodium protein, unknown function	5.124	6.52414
Afghanistan vs. India	1	721472	C	G	Missense Variant	Glu2797Gln	PVP01_0116000,PVP01_0100400	PVP01_0116000	Conserved Plasmodium protein, unknown function	-4.53081	5.23094
Afghanistan vs. India	1	721472	C	G	Missense Variant	Glu2797Gln	PVP01_0116000,PVP01_0100400	PVP01_0116000	Conserved Plasmodium protein, unknown function	4.53081	5.23094
Afghanistan vs. India	3	722153	G	A	Missense Variant	Glu125Lys	PVP01_0316600	PVP01_0316600	Tetratricopeptide repeat protein, putative	-6.8842	11.2357
Afghanistan vs. India	3	722153	G	A	Missense Variant	Glu125Lys	PVP01_0316600	PVP01_0316600	Tetratricopeptide repeat protein, putative	6.8842	11.2357
Afghanistan vs. India	3	722170	G	C	Missense Variant	Glu130Asp	PVP01_0316600	PVP01_0316600	Tetratricopeptide repeat protein, putative	-6.56339	10.279
Afghanistan vs. India	3	722170	G	C	Missense Variant	Glu130Asp	PVP01_0316600	PVP01_0316600	Tetratricopeptide repeat protein, putative	6.56339	10.279
Afghanistan vs. India	3	723038	C	T	Upstream Gene Variant	.		PVP01_0316700	Conserved Plasmodium protein, unknown function	-7.88181	14.4913
Afghanistan vs. India	3	723038	C	T	Upstream Gene Variant	.		PVP01_0316700	Conserved Plasmodium protein, unknown function	7.88181	14.4913
Afghanistan vs. India	3	723051	C	T	Upstream Gene Variant	.		PVP01_0316700	Conserved Plasmodium protein, unknown function	-9.50578	20.7021
Afghanistan vs. India	3	723051	C	T	Upstream Gene Variant	.		PVP01_0316700	Conserved Plasmodium protein, unknown function	9.50578	20.7021
Afghanistan vs. India	1	723876	C	T	Synonymous Variant	Ala1995Ala	PVP01_0116000,PVP01_0100400	PVP01_0116000	Conserved Plasmodium protein, unknown function	-5.80129	8.18173
Afghanistan vs. India	1	723876	C	T	Synonymous Variant	Ala1995Ala	PVP01_0116000,PVP01_0100400	PVP01_0116000	Conserved Plasmodium protein, unknown function	5.80129	8.18173
Afghanistan vs. India	1	724282	C	T	Missense Variant	Gly1860Asp	PVP01_0116000,PVP01_0100400	PVP01_0116000	Conserved Plasmodium protein, unknown function	-5.33439	7.01835
Afghanistan vs. India	1	724282	C	T	Missense Variant	Gly1860Asp	PVP01_0116000,PVP01_0100400	PVP01_0116000	Conserved Plasmodium protein, unknown function	5.33439	7.01835
Afghanistan vs. India	1	724509	G	A	Synonymous Variant	Ser1784Ser	PVP01_0116000,PVP01_0100400	PVP01_0116000	Conserved Plasmodium protein, unknown function	-5.83677	8.2739
Afghanistan vs. India	1	724509	G	A	Synonymous Variant	Ser1784Ser	PVP01_0116000,PVP01_0100400	PVP01_0116000	Conserved Plasmodium protein, unknown function	5.83677	8.2739
Afghanistan vs. India	1	725763	C	T	Synonymous Variant	Ala1366Ala	PVP01_0116000,PVP01_0100400	PVP01_0116000	Conserved Plasmodium protein, unknown function	-7.71371	13.9129
Afghanistan vs. India	1	725763	C	T	Synonymous Variant	Ala1366Ala	PVP01_0116000,PVP01_0100400	PVP01_0116000	Conserved Plasmodium protein, unknown function	7.71371	13.9129
Afghanistan vs. India	1	725994	C	T	Synonymous Variant	Gln1289Gln	PVP01_0116000,PVP01_0100400	PVP01_0116000	Conserved Plasmodium protein, unknown function	-6.2286	9.32733
Afghanistan vs. India	1	725994	C	T	Synonymous Variant	Gln1289Gln	PVP01_0116000,PVP01_0100400	PVP01_0116000	Conserved Plasmodium protein, unknown function	6.2286	9.32733
Afghanistan vs. India	3	726672	C	T	Synonymous Variant	Leu930Leu	PVP01_0316700	PVP01_0316700	Conserved Plasmodium protein, unknown function	-7.80089	14.2113
Afghanistan vs. India	3	726672	C	T	Synonymous Variant	Leu930Leu	PVP01_0316700	PVP01_0316700	Conserved Plasmodium protein, unknown function	7.80089	14.2113
Afghanistan vs. India	3	727914	G	C	Missense Variant	Gln1303His	PVP01_0316700	PVP01_0316700	Conserved Plasmodium protein, unknown function	-8.34483	16.1468
Afghanistan vs. India	3	727914	G	C	Missense Variant	Gln1303His	PVP01_0316700	PVP01_0316700	Conserved Plasmodium protein, unknown function	8.34483	16.1468
Afghanistan vs. India	3	728807	C	T	Missense Variant	Thr1601Ile	PVP01_0316700	PVP01_0316700	Conserved Plasmodium protein, unknown function	-6.20222	9.25437
Afghanistan vs. India	3	728807	C	T	Missense Variant	Thr1601Ile	PVP01_0316700	PVP01_0316700	Conserved Plasmodium protein, unknown function	6.20222	9.25437
Afghanistan vs. India	3	729116	G	A	Missense Variant	Cys1704Tyr	PVP01_0316700	PVP01_0316700	Conserved Plasmodium protein, unknown function	-5.30064	6.9378
Afghanistan vs. India	3	729116	G	A	Missense Variant	Cys1704Tyr	PVP01_0316700	PVP01_0316700	Conserved Plasmodium protein, unknown function	5.30064	6.9378
Afghanistan vs. India	3	729688	G	A	Missense Variant	Glu1895Lys	PVP01_0316700	PVP01_0316700	Conserved Plasmodium protein, unknown function	-4.89413	6.0055
Afghanistan vs. India	3	729688	G	A	Missense Variant	Glu1895Lys	PVP01_0316700	PVP01_0316700	Conserved Plasmodium protein, unknown function	4.89413	6.0055
Afghanistan vs. India	3	730619	A	C	Missense Variant	Glu2205Ala	PVP01_0316700	PVP01_0316700	Conserved Plasmodium protein, unknown function	-5.03286	6.31586
Afghanistan vs. India	3	730619	A	C	Missense Variant	Glu2205Ala	PVP01_0316700	PVP01_0316700	Conserved Plasmodium protein, unknown function	5.03286	6.31586
Afghanistan vs. India	3	737082	G	C	Missense Variant	Asn301Lys	PVP01_0316900	PVP01_0316900	Conserved Plasmodium protein, unknown function	-5.06846	6.39679
Afghanistan vs. India	3	737082	G	C	Missense Variant	Asn301Lys	PVP01_0316900	PVP01_0316900	Conserved Plasmodium protein, unknown function	5.06846	6.39679
Afghanistan vs. India	3	737122	G	C	Missense Variant	Ser288Cys	PVP01_0316900	PVP01_0316900	Conserved Plasmodium protein, unknown function	-6.0502	8.83963
Afghanistan vs. India	3	737122	G	C	Missense Variant	Ser288Cys	PVP01_0316900	PVP01_0316900	Conserved Plasmodium protein, unknown function	6.0502	8.83963
Afghanistan vs. India	1	766703	C	T	Missense Variant	Gly6Arg	PVP01_0100400,RAD54,PVP01_0100400	PVP01_0116800	DNA repair and recombination protein RAD54, putative	-5.18665	6.66936
Afghanistan vs. India	1	766703	C	T	Missense Variant	Gly6Arg	PVP01_0100400,RAD54,PVP01_0100400	PVP01_0116800	DNA repair and recombination protein RAD54, putative	5.18665	6.66936
Afghanistan vs. India	1	772069	G	C	Upstream Gene Variant	.	PVP01_0100400	PVP01_0116900	Mitogen-activated protein kinase organizer 1, putative	-4.50056	5.16893
Afghanistan vs. India	1	772069	G	C	Upstream Gene Variant	.	PVP01_0100400	PVP01_0116900	Mitogen-activated protein kinase organizer 1, putative	4.50056	5.16893
Afghanistan vs. India	1	775066	G	A	Upstream Gene Variant	.	PVP01_0100400	PVP01_0117100	U3 small nucleolar RNA-associated protein 14, putative	-4.58485	5.34264
Afghanistan vs. India	1	775066	G	A	Upstream Gene Variant	.	PVP01_0100400	PVP01_0117100	U3 small nucleolar RNA-associated protein 14, putative	4.58485	5.34264
Afghanistan vs. India	1	776581	A	C	Missense Variant	Lys389Thr	UTP14,PVP01_0100400	PVP01_0117100	U3 small nucleolar RNA-associated protein 14, putative	-4.83087	5.86666
Afghanistan vs. India	1	776581	A	C	Missense Variant	Lys389Thr	UTP14,PVP01_0100400	PVP01_0117100	U3 small nucleolar RNA-associated protein 14, putative	4.83087	5.86666
Afghanistan vs. India	3	787070	C	T	Upstream Gene Variant	.	PVP01_0318900	PVP01_0318700	tRNAHis guanylyltransferase, putative	-6.0243	8.76995
Afghanistan vs. India	3	787070	C	T	Upstream Gene Variant	.	PVP01_0318900	PVP01_0318700	tRNAHis guanylyltransferase, putative	6.0243	8.76995
Afghanistan vs. India	3	787071	C	T	Upstream Gene Variant	.	PVP01_0318900	PVP01_0318700	tRNAHis guanylyltransferase, putative	-6.0243	8.76995
Afghanistan vs. India	3	787071	C	T	Upstream Gene Variant	.	PVP01_0318900	PVP01_0318700	tRNAHis guanylyltransferase, putative	6.0243	8.76995
Afghanistan vs. India	4	801274	C	T	Synonymous Variant	Leu56Leu	PVP01_0419300	PVP01_0419300	PH domain-containing protein, putative	-7.11892	11.9635
Afghanistan vs. India	4	801274	C	T	Synonymous Variant	Leu56Leu	PVP01_0419300	PVP01_0419300	PH domain-containing protein, putative	7.11892	11.9635
Afghanistan vs. India	4	801692	G	T	Missense Variant	Glu119Asp	PVP01_0419300	PVP01_0419300	PH domain-containing protein, putative	-5.20553	6.71344
Afghanistan vs. India	4	801692	G	T	Missense Variant	Glu119Asp	PVP01_0419300	PVP01_0419300	PH domain-containing protein, putative	5.20553	6.71344
Afghanistan vs. India	4	802248	G	A	Upstream Gene Variant	.	PVP01_0419400	PVP01_0419200	26S proteasome regulatory subunit RPN1, putative	-4.79545	5.78965
Afghanistan vs. India	4	802248	G	A	Upstream Gene Variant	.	PVP01_0419400	PVP01_0419200	26S proteasome regulatory subunit RPN1, putative	4.79545	5.78965
Afghanistan vs. India	3	812613	C	T	Missense Variant	Gly1031Glu	PVP01_0319600	PVP01_0319600	RNA-binding protein, putative	-4.72519	5.63847
Afghanistan vs. India	3	812613	C	T	Missense Variant	Gly1031Glu	PVP01_0319600	PVP01_0319600	RNA-binding protein, putative	4.72519	5.63847
Afghanistan vs. India	3	815734	C	A	Upstream Gene Variant	.	PVP01_0319600	PVP01_0319600	RNA-binding protein, putative	-5.49393	7.4055
Afghanistan vs. India	3	815734	C	A	Upstream Gene Variant	.	PVP01_0319600	PVP01_0319600	RNA-binding protein, putative	5.49393	7.4055
Afghanistan vs. India	3	818256	T	G	Missense Variant	Phe111Cys	PVP01_0319700	PVP01_0319700	Rab GTPase activator and protein kinase, putative	-5.3631	7.08721
Afghanistan vs. India	3	818256	T	G	Missense Variant	Phe111Cys	PVP01_0319700	PVP01_0319700	Rab GTPase activator and protein kinase, putative	5.3631	7.08721
Afghanistan vs. India	13	902761	G	T	Missense Variant	Asp407Glu	DPH2	PVP01_1319900	Diphthamide biosynthesis protein 2, putative	-5.09624	6.46034
Afghanistan vs. India	13	902761	G	T	Missense Variant	Asp407Glu	DPH2	PVP01_1319900	Diphthamide biosynthesis protein 2, putative	5.09624	6.46034
Afghanistan vs. India	10	940970	C	A	Upstream Gene Variant	.		PVP01_1022400	Apical rhoptry neck protein, putative	-5.40631	7.19154
Afghanistan vs. India	10	940970	C	A	Upstream Gene Variant	.		PVP01_1022400	Apical rhoptry neck protein, putative	5.40631	7.19154
Afghanistan vs. India	10	941728	C	G	Upstream Gene Variant	.	CGI121	PVP01_1022400	Apical rhoptry neck protein, putative	-5.11087	6.49394
Afghanistan vs. India	10	941728	C	G	Upstream Gene Variant	.	CGI121	PVP01_1022400	Apical rhoptry neck protein, putative	5.11087	6.49394
Afghanistan vs. India	10	942403	G	A	Missense Variant	Thr16Ile	CGI121	PVP01_1022300	EKC/KEOPS complex subunit CGI121, putative	-4.75558	5.7036
Afghanistan vs. India	10	942403	G	A	Missense Variant	Thr16Ile	CGI121	PVP01_1022300	EKC/KEOPS complex subunit CGI121, putative	4.75558	5.7036
Afghanistan vs. India	10	943836	G	C	Upstream Gene Variant	.		PVP01_1022300	EKC/KEOPS complex subunit CGI121, putative	-5.92588	8.50776
Afghanistan vs. India	10	943836	G	C	Upstream Gene Variant	.		PVP01_1022300	EKC/KEOPS complex subunit CGI121, putative	5.92588	8.50776
Afghanistan vs. India	10	958132	A	G	Synonymous Variant	Asn7152Asn	PVP01_1022500	PVP01_1022500	RNA pseudouridylate synthase, putative	-5.95478	8.58433
Afghanistan vs. India	10	958132	A	G	Synonymous Variant	Asn7152Asn	PVP01_1022500	PVP01_1022500	RNA pseudouridylate synthase, putative	5.95478	8.58433
Afghanistan vs. India	10	958617	C	T	Missense Variant	Ala6991Thr	PVP01_1022500	PVP01_1022500	RNA pseudouridylate synthase, putative	-4.77433	5.74399
Afghanistan vs. India	10	958617	C	T	Missense Variant	Ala6991Thr	PVP01_1022500	PVP01_1022500	RNA pseudouridylate synthase, putative	4.77433	5.74399
Afghanistan vs. India	10	959189	C	T	Missense Variant	Ser6800Asn	PVP01_1022500	PVP01_1022500	RNA pseudouridylate synthase, putative	-5.1159	6.50551
Afghanistan vs. India	10	959189	C	T	Missense Variant	Ser6800Asn	PVP01_1022500	PVP01_1022500	RNA pseudouridylate synthase, putative	5.1159	6.50551
Afghanistan vs. India	10	959215	G	A	Synonymous Variant	Ala6791Ala	PVP01_1022500	PVP01_1022500	RNA pseudouridylate synthase, putative	-5.84309	8.29039
Afghanistan vs. India	10	959215	G	A	Synonymous Variant	Ala6791Ala	PVP01_1022500	PVP01_1022500	RNA pseudouridylate synthase, putative	5.84309	8.29039
Afghanistan vs. India	10	959216	G	A	Missense Variant	Ala6791Val	PVP01_1022500	PVP01_1022500	RNA pseudouridylate synthase, putative	-5.84309	8.29039
Afghanistan vs. India	10	959216	G	A	Missense Variant	Ala6791Val	PVP01_1022500	PVP01_1022500	RNA pseudouridylate synthase, putative	5.84309	8.29039
Afghanistan vs. India	10	959963	A	G	Missense Variant	Leu6542Pro	PVP01_1022500	PVP01_1022500	RNA pseudouridylate synthase, putative	-5.82527	8.24397
Afghanistan vs. India	10	959963	A	G	Missense Variant	Leu6542Pro	PVP01_1022500	PVP01_1022500	RNA pseudouridylate synthase, putative	5.82527	8.24397
Afghanistan vs. India	10	960008	G	A	Missense Variant	Pro6527Leu	PVP01_1022500	PVP01_1022500	RNA pseudouridylate synthase, putative	-5.41139	7.20386
Afghanistan vs. India	10	960008	G	A	Missense Variant	Pro6527Leu	PVP01_1022500	PVP01_1022500	RNA pseudouridylate synthase, putative	5.41139	7.20386
Afghanistan vs. India	10	960576	C	T	Missense Variant	Asp6338Asn	PVP01_1022500	PVP01_1022500	RNA pseudouridylate synthase, putative	-5.0587	6.37457
Afghanistan vs. India	10	960576	C	T	Missense Variant	Asp6338Asn	PVP01_1022500	PVP01_1022500	RNA pseudouridylate synthase, putative	5.0587	6.37457
Afghanistan vs. India	10	962158	C	A	Synonymous Variant	Gly5810Gly	PVP01_1022500	PVP01_1022500	RNA pseudouridylate synthase, putative	-4.47376	5.11432
Afghanistan vs. India	10	962158	C	A	Synonymous Variant	Gly5810Gly	PVP01_1022500	PVP01_1022500	RNA pseudouridylate synthase, putative	4.47376	5.11432
Afghanistan vs. India	10	962308	G	T	Synonymous Variant	Ile5760Ile	PVP01_1022500	PVP01_1022500	RNA pseudouridylate synthase, putative	-4.97747	6.19096
Afghanistan vs. India	10	962308	G	T	Synonymous Variant	Ile5760Ile	PVP01_1022500	PVP01_1022500	RNA pseudouridylate synthase, putative	4.97747	6.19096
Afghanistan vs. India	6	999524	T	C	Missense Variant	Tyr171His	PVP01_0624100	PVP01_0624100	PIR protein	4.53445	5.23841
Afghanistan vs. India	6	999524	T	C	Missense Variant	Tyr171His	PVP01_0624100	PVP01_0624100	PIR protein	-4.53445	5.23841
Afghanistan vs. India	6	999559	T	A	Missense Variant	Asp182Glu	PVP01_0624100	PVP01_0624100	PIR protein	4.48125	5.12955
Afghanistan vs. India	6	999559	T	A	Missense Variant	Asp182Glu	PVP01_0624100	PVP01_0624100	PIR protein	-4.48125	5.12955
Afghanistan vs. India	6	999560	G	A	Missense Variant	Asp183Asn	PVP01_0624100	PVP01_0624100	PIR protein	4.48125	5.12955
Afghanistan vs. India	6	999560	G	A	Missense Variant	Asp183Asn	PVP01_0624100	PVP01_0624100	PIR protein	-4.48125	5.12955
Afghanistan vs. India	9	1050458	T	C	Synonymous Variant	Glu493Glu	PVP01_0923600	PVP01_0923600	Conserved Plasmodium protein, unknown function	-5.61786	7.71369
Afghanistan vs. India	9	1050458	T	C	Synonymous Variant	Glu493Glu	PVP01_0923600	PVP01_0923600	Conserved Plasmodium protein, unknown function	5.61786	7.71369
Afghanistan vs. India	9	1050574	G	A	Synonymous Variant	Leu455Leu	PVP01_0923600	PVP01_0923600	Conserved Plasmodium protein, unknown function	-5.69524	7.90939
Afghanistan vs. India	9	1050574	G	A	Synonymous Variant	Leu455Leu	PVP01_0923600	PVP01_0923600	Conserved Plasmodium protein, unknown function	5.69524	7.90939
Afghanistan vs. India	9	1050711	A	G	Missense Variant	Ile409Thr	PVP01_0923600	PVP01_0923600	Conserved Plasmodium protein, unknown function	-4.90695	6.03385
Afghanistan vs. India	9	1050711	A	G	Missense Variant	Ile409Thr	PVP01_0923600	PVP01_0923600	Conserved Plasmodium protein, unknown function	4.90695	6.03385
Afghanistan vs. India	9	1050931	C	G	Missense Variant	Gly336Arg	PVP01_0923600	PVP01_0923600	Conserved Plasmodium protein, unknown function	-6.05209	8.84474
Afghanistan vs. India	9	1050931	C	G	Missense Variant	Gly336Arg	PVP01_0923600	PVP01_0923600	Conserved Plasmodium protein, unknown function	6.05209	8.84474
Afghanistan vs. India	9	1051702	G	T	Missense Variant	Leu79Ile	PVP01_0923600	PVP01_0923600	Conserved Plasmodium protein, unknown function	-6.03739	8.80513
Afghanistan vs. India	9	1051702	G	T	Missense Variant	Leu79Ile	PVP01_0923600	PVP01_0923600	Conserved Plasmodium protein, unknown function	6.03739	8.80513
Afghanistan vs. India	9	1052060	G	T	Upstream Gene Variant	.		PVP01_0923600	Conserved Plasmodium protein, unknown function	-5.56838	7.58987
Afghanistan vs. India	9	1052060	G	T	Upstream Gene Variant	.		PVP01_0923600	Conserved Plasmodium protein, unknown function	5.56838	7.58987
Afghanistan vs. India	5	1077406	A	G	Synonymous Variant	Ala15Ala	DHFR-TS	PVP01_0526600	Bifunctional dihydrofolate reductase-thymidylate synthase, putative	-5.35527	7.0684
Afghanistan vs. India	5	1077406	A	G	Synonymous Variant	Ala15Ala	DHFR-TS	PVP01_0526600	Bifunctional dihydrofolate reductase-thymidylate synthase, putative	5.35527	7.0684
Afghanistan vs. India	5	1077568	T	C	Synonymous Variant	Tyr69Tyr	DHFR-TS	PVP01_0526600	Bifunctional dihydrofolate reductase-thymidylate synthase, putative	-5.56143	7.57255
Afghanistan vs. India	5	1077568	T	C	Synonymous Variant	Tyr69Tyr	DHFR-TS	PVP01_0526600	Bifunctional dihydrofolate reductase-thymidylate synthase, putative	5.56143	7.57255
Afghanistan vs. India	5	1078180	C	A	Missense Variant	Asn273Lys	DHFR-TS	PVP01_0526600	Bifunctional dihydrofolate reductase-thymidylate synthase, putative	-4.50286	5.17364
Afghanistan vs. India	5	1078180	C	A	Missense Variant	Asn273Lys	DHFR-TS	PVP01_0526600	Bifunctional dihydrofolate reductase-thymidylate synthase, putative	4.50286	5.17364
Afghanistan vs. India	5	1080747	G	C	Upstream Gene Variant	.	PVP01_0526700	PVP01_0526800	Conserved Plasmodium protein, unknown function	-4.77882	5.75367
Afghanistan vs. India	5	1080747	G	C	Upstream Gene Variant	.	PVP01_0526700	PVP01_0526800	Conserved Plasmodium protein, unknown function	4.77882	5.75367
Afghanistan vs. India	5	1082846	T	C	Upstream Gene Variant	.	PVP01_0526700	PVP01_0526700	LETM1-like protein, putative	-4.80014	5.79982
Afghanistan vs. India	5	1082846	T	C	Upstream Gene Variant	.	PVP01_0526700	PVP01_0526700	LETM1-like protein, putative	4.80014	5.79982
Afghanistan vs. India	7	1087521	A	T	Missense Variant	Lys599Met	PVP01_0725100	PVP01_0725100	Conserved Plasmodium protein, unknown function	-4.85523	5.91991
Afghanistan vs. India	7	1087521	A	T	Missense Variant	Lys599Met	PVP01_0725100	PVP01_0725100	Conserved Plasmodium protein, unknown function	4.85523	5.91991
Afghanistan vs. India	5	1091785	C	T	Synonymous Variant	Cys2024Cys	PVP01_0526800	PVP01_0526800	Conserved Plasmodium protein, unknown function	-5.04587	6.34538
Afghanistan vs. India	5	1091785	C	T	Synonymous Variant	Cys2024Cys	PVP01_0526800	PVP01_0526800	Conserved Plasmodium protein, unknown function	5.04587	6.34538
Afghanistan vs. India	5	1092044	A	G	Missense Variant	Arg2111Gly	PVP01_0526800	PVP01_0526800	Conserved Plasmodium protein, unknown function	-4.71832	5.62378
Afghanistan vs. India	5	1092044	A	G	Missense Variant	Arg2111Gly	PVP01_0526800	PVP01_0526800	Conserved Plasmodium protein, unknown function	4.71832	5.62378
Afghanistan vs. India	5	1092232	G	A	Synonymous Variant	Pro2173Pro	PVP01_0526800	PVP01_0526800	Conserved Plasmodium protein, unknown function	-5.03852	6.3287
Afghanistan vs. India	5	1092232	G	A	Synonymous Variant	Pro2173Pro	PVP01_0526800	PVP01_0526800	Conserved Plasmodium protein, unknown function	5.03852	6.3287
Afghanistan vs. India	5	1094140	C	A	Missense Variant	His2809Gln	PVP01_0526800	PVP01_0526800	Conserved Plasmodium protein, unknown function	-6.73756	10.793
Afghanistan vs. India	5	1094140	C	A	Missense Variant	His2809Gln	PVP01_0526800	PVP01_0526800	Conserved Plasmodium protein, unknown function	6.73756	10.793
Afghanistan vs. India	5	1094240	A	G	Missense Variant	Ser2843Gly	PVP01_0526800	PVP01_0526800	Conserved Plasmodium protein, unknown function	-6.22792	9.32545
Afghanistan vs. India	5	1094240	A	G	Missense Variant	Ser2843Gly	PVP01_0526800	PVP01_0526800	Conserved Plasmodium protein, unknown function	6.22792	9.32545
Afghanistan vs. India	5	1094251	C	T	Synonymous Variant	Ser2846Ser	PVP01_0526800	PVP01_0526800	Conserved Plasmodium protein, unknown function	-5.64612	7.78488
Afghanistan vs. India	5	1094251	C	T	Synonymous Variant	Ser2846Ser	PVP01_0526800	PVP01_0526800	Conserved Plasmodium protein, unknown function	5.64612	7.78488
Afghanistan vs. India	10	1095692	C	T	Missense Variant	Glu1333Lys	PVP01_1025100	PVP01_1025100	Protein AAP6, putative	-4.81412	5.83018
Afghanistan vs. India	10	1095692	C	T	Missense Variant	Glu1333Lys	PVP01_1025100	PVP01_1025100	Protein AAP6, putative	4.81412	5.83018
Afghanistan vs. India	10	1095693	T	A	Missense Variant	Leu1332Phe	PVP01_1025100	PVP01_1025100	Protein AAP6, putative	-4.81217	5.82595
Afghanistan vs. India	10	1095693	T	A	Missense Variant	Leu1332Phe	PVP01_1025100	PVP01_1025100	Protein AAP6, putative	4.81217	5.82595
Afghanistan vs. India	5	1096006	A	G	Synonymous Variant	Leu3431Leu	PVP01_0526800	PVP01_0526800	Conserved Plasmodium protein, unknown function	-5.8697	8.35992
Afghanistan vs. India	5	1096006	A	G	Synonymous Variant	Leu3431Leu	PVP01_0526800	PVP01_0526800	Conserved Plasmodium protein, unknown function	5.8697	8.35992
Afghanistan vs. India	7	1097586	G	C	Missense Variant	Leu87Val	PVP01_0725400	PVP01_0725400	Replication termination factor, putative	-4.48664	5.14054
Afghanistan vs. India	7	1097586	G	C	Missense Variant	Leu87Val	PVP01_0725400	PVP01_0725400	Replication termination factor, putative	4.48664	5.14054
Afghanistan vs. India	10	1097807	C	G	Missense Variant	Glu628Gln	PVP01_1025100	PVP01_1025100	Protein AAP6, putative	-4.79729	5.79364
Afghanistan vs. India	10	1097807	C	G	Missense Variant	Glu628Gln	PVP01_1025100	PVP01_1025100	Protein AAP6, putative	4.79729	5.79364
Afghanistan vs. India	10	1097816	C	A	Missense Variant	Ala625Ser	PVP01_1025100	PVP01_1025100	Protein AAP6, putative	-5.44536	7.28651
Afghanistan vs. India	10	1097816	C	A	Missense Variant	Ala625Ser	PVP01_1025100	PVP01_1025100	Protein AAP6, putative	5.44536	7.28651
Afghanistan vs. India	5	1098122	G	A	Missense Variant	Val4137Met	PVP01_0526800	PVP01_0526800	Conserved Plasmodium protein, unknown function	-4.52771	5.22456
Afghanistan vs. India	5	1098122	G	A	Missense Variant	Val4137Met	PVP01_0526800	PVP01_0526800	Conserved Plasmodium protein, unknown function	4.52771	5.22456
Afghanistan vs. India	10	1098951	C	A	Missense Variant	Leu246Phe	PVP01_1025100	PVP01_1025100	Protein AAP6, putative	-4.7396	5.6693
Afghanistan vs. India	10	1098951	C	A	Missense Variant	Leu246Phe	PVP01_1025100	PVP01_1025100	Protein AAP6, putative	4.7396	5.6693
Afghanistan vs. India	10	1099685	T	C	Missense Variant	Ser2Gly	PVP01_1025100	PVP01_1025100	Protein AAP6, putative	-4.83136	5.86774
Afghanistan vs. India	10	1099685	T	C	Missense Variant	Ser2Gly	PVP01_1025100	PVP01_1025100	Protein AAP6, putative	4.83136	5.86774
Afghanistan vs. India	5	1100774	T	A	Missense Variant	Ser5021Thr	PVP01_0526800	PVP01_0526800	Conserved Plasmodium protein, unknown function	-4.99685	6.23451
Afghanistan vs. India	5	1100774	T	A	Missense Variant	Ser5021Thr	PVP01_0526800	PVP01_0526800	Conserved Plasmodium protein, unknown function	4.99685	6.23451
Afghanistan vs. India	10	1101290	G	C	Upstream Gene Variant	.		PVP01_1025100	Protein AAP6, putative	-5.04456	6.34241
Afghanistan vs. India	10	1101290	G	C	Upstream Gene Variant	.		PVP01_1025100	Protein AAP6, putative	5.04456	6.34241
Afghanistan vs. India	10	1101552	C	T	Upstream Gene Variant	.		PVP01_1025100	Protein AAP6, putative	-6.41586	9.85377
Afghanistan vs. India	10	1101552	C	T	Upstream Gene Variant	.		PVP01_1025100	Protein AAP6, putative	6.41586	9.85377
Afghanistan vs. India	10	1101914	A	G	Upstream Gene Variant	.		PVP01_1025100	Protein AAP6, putative	-6.16709	9.15764
Afghanistan vs. India	10	1101914	A	G	Upstream Gene Variant	.		PVP01_1025100	Protein AAP6, putative	6.16709	9.15764
Afghanistan vs. India	10	1102160	G	T	Upstream Gene Variant	.		PVP01_1025100	Protein AAP6, putative	-4.81366	5.82918
Afghanistan vs. India	10	1102160	G	T	Upstream Gene Variant	.		PVP01_1025100	Protein AAP6, putative	4.81366	5.82918
Afghanistan vs. India	10	1106083	C	T	Missense Variant	Arg939Lys	PRP5	PVP01_1025300	Pre-mRNA-processing ATP-dependent RNA helicase PRP5, putative	-5.23231	6.77622
Afghanistan vs. India	10	1106083	C	T	Missense Variant	Arg939Lys	PRP5	PVP01_1025300	Pre-mRNA-processing ATP-dependent RNA helicase PRP5, putative	5.23231	6.77622
Afghanistan vs. India	10	1106168	G	A	Synonymous Variant	Leu911Leu	PRP5	PVP01_1025300	Pre-mRNA-processing ATP-dependent RNA helicase PRP5, putative	-4.93356	6.09289
Afghanistan vs. India	10	1106168	G	A	Synonymous Variant	Leu911Leu	PRP5	PVP01_1025300	Pre-mRNA-processing ATP-dependent RNA helicase PRP5, putative	4.93356	6.09289
Afghanistan vs. India	10	1110408	C	T	Upstream Gene Variant	.		PVP01_1025300	Pre-mRNA-processing ATP-dependent RNA helicase PRP5, putative	-5.86	8.33454
Afghanistan vs. India	10	1110408	C	T	Upstream Gene Variant	.		PVP01_1025300	Pre-mRNA-processing ATP-dependent RNA helicase PRP5, putative	5.86	8.33454
Afghanistan vs. India	10	1110475	G	A	Upstream Gene Variant	.		PVP01_1025300	Pre-mRNA-processing ATP-dependent RNA helicase PRP5, putative	-4.78617	5.76956
Afghanistan vs. India	10	1110475	G	A	Upstream Gene Variant	.		PVP01_1025300	Pre-mRNA-processing ATP-dependent RNA helicase PRP5, putative	4.78617	5.76956
Afghanistan vs. India	10	1110603	C	A	Upstream Gene Variant	.		PVP01_1025300	Pre-mRNA-processing ATP-dependent RNA helicase PRP5, putative	-4.75258	5.69716
Afghanistan vs. India	10	1110603	C	A	Upstream Gene Variant	.		PVP01_1025300	Pre-mRNA-processing ATP-dependent RNA helicase PRP5, putative	4.75258	5.69716
Afghanistan vs. India	10	1114284	C	A	Missense Variant	His663Gln	RCC1	PVP01_1025500	ND6 protein, putative	-6.26692	9.43385
Afghanistan vs. India	10	1114284	C	A	Missense Variant	His663Gln	RCC1	PVP01_1025500	ND6 protein, putative	6.26692	9.43385
Afghanistan vs. India	10	1117242	C	T	Synonymous Variant	Asn1649Asn	RCC1	PVP01_1025500	ND6 protein, putative	-4.94553	6.11954
Afghanistan vs. India	10	1117242	C	T	Synonymous Variant	Asn1649Asn	RCC1	PVP01_1025500	ND6 protein, putative	4.94553	6.11954
Afghanistan vs. India	12	1152729	T	C	Missense Variant	Asp956Gly	PVP01_1228800	PVP01_1228800	Conserved Plasmodium protein, unknown function	-4.94893	6.12713
Afghanistan vs. India	12	1152729	T	C	Missense Variant	Asp956Gly	PVP01_1228800	PVP01_1228800	Conserved Plasmodium protein, unknown function	4.94893	6.12713
Afghanistan vs. India	12	1159047	C	T	Upstream Gene Variant	.	PVP01_1228900	PVP01_1228800	Conserved Plasmodium protein, unknown function	-5.22627	6.76205
Afghanistan vs. India	12	1159047	C	T	Upstream Gene Variant	.	PVP01_1228900	PVP01_1228800	Conserved Plasmodium protein, unknown function	5.22627	6.76205
Afghanistan vs. India	12	1159136	G	T	Upstream Gene Variant	.	PVP01_1228900	PVP01_1228800	Conserved Plasmodium protein, unknown function	-4.50158	5.17102
Afghanistan vs. India	12	1159136	G	T	Upstream Gene Variant	.	PVP01_1228900	PVP01_1228800	Conserved Plasmodium protein, unknown function	4.50158	5.17102
Afghanistan vs. India	8	1191586	C	T	Missense Variant	Val621Met	HRD3	PVP01_0827100	Ubiquitin-protein ligase, putative	-4.90642	6.03268
Afghanistan vs. India	8	1191586	C	T	Missense Variant	Val621Met	HRD3	PVP01_0827100	Ubiquitin-protein ligase, putative	4.90642	6.03268
Afghanistan vs. India	8	1191729	C	G	Upstream Gene Variant	.	HRD3	PVP01_0827200	Conserved Plasmodium protein, unknown function	-5.95751	8.59158
Afghanistan vs. India	8	1191729	C	G	Upstream Gene Variant	.	HRD3	PVP01_0827200	Conserved Plasmodium protein, unknown function	5.95751	8.59158
Afghanistan vs. India	8	1191759	G	C	Upstream Gene Variant	.	HRD3	PVP01_0827200	Conserved Plasmodium protein, unknown function	-6.64507	10.5185
Afghanistan vs. India	8	1191759	G	C	Upstream Gene Variant	.	HRD3	PVP01_0827200	Conserved Plasmodium protein, unknown function	6.64507	10.5185
Afghanistan vs. India	8	1191933	G	T	Missense Variant	His561Asn	HRD3	PVP01_0827100	Ubiquitin-protein ligase, putative	-5.29282	6.91921
Afghanistan vs. India	8	1191933	G	T	Missense Variant	His561Asn	HRD3	PVP01_0827100	Ubiquitin-protein ligase, putative	5.29282	6.91921
Afghanistan vs. India	8	1217190	G	C	Synonymous Variant	Gly218Gly	PVP01_0828100	PVP01_0828100	E3 ubiquitin-protein ligase, putative	-4.8067	5.81406
Afghanistan vs. India	8	1217190	G	C	Synonymous Variant	Gly218Gly	PVP01_0828100	PVP01_0828100	E3 ubiquitin-protein ligase, putative	4.8067	5.81406
Afghanistan vs. India	8	1233708	G	A	Upstream Gene Variant	.	PVP01_0828500	PVP01_0828500	Plasmepsin VI, putative	-5.63408	7.75449
Afghanistan vs. India	8	1233708	G	A	Upstream Gene Variant	.	PVP01_0828500	PVP01_0828500	Plasmepsin VI, putative	5.63408	7.75449
Afghanistan vs. India	8	1235087	C	A	Upstream Gene Variant	.	PVP01_0828600	PVP01_0828600	Dolichyl-diphosphooligosaccharide--protein glycosyltransferase subunit OST1, putative	-5.87346	8.36978
Afghanistan vs. India	8	1235087	C	A	Upstream Gene Variant	.	PVP01_0828600	PVP01_0828600	Dolichyl-diphosphooligosaccharide--protein glycosyltransferase subunit OST1, putative	5.87346	8.36978
Afghanistan vs. India	8	1236694	G	A	Missense Variant	Thr2903Ile	PVP01_0828800	PVP01_0828800	Kinase-related protein PKRP, putative	-6.35445	9.67949
Afghanistan vs. India	8	1236694	G	A	Missense Variant	Thr2903Ile	PVP01_0828800	PVP01_0828800	Kinase-related protein PKRP, putative	6.35445	9.67949
Afghanistan vs. India	8	1237478	G	T	Synonymous Variant	Arg2642Arg	PVP01_0828800	PVP01_0828800	Kinase-related protein PKRP, putative	-5.28575	6.90242
Afghanistan vs. India	8	1237478	G	T	Synonymous Variant	Arg2642Arg	PVP01_0828800	PVP01_0828800	Kinase-related protein PKRP, putative	5.28575	6.90242
Afghanistan vs. India	8	1237852	A	T	Missense Variant	Val2517Asp	PVP01_0828800	PVP01_0828800	Kinase-related protein PKRP, putative	-4.53844	5.24662
Afghanistan vs. India	8	1237852	A	T	Missense Variant	Val2517Asp	PVP01_0828800	PVP01_0828800	Kinase-related protein PKRP, putative	4.53844	5.24662
Afghanistan vs. India	8	1238133	G	T	Synonymous Variant	Thr2423Thr	PVP01_0828800	PVP01_0828800	Kinase-related protein PKRP, putative	-4.65005	5.47905
Afghanistan vs. India	8	1238133	G	T	Synonymous Variant	Thr2423Thr	PVP01_0828800	PVP01_0828800	Kinase-related protein PKRP, putative	4.65005	5.47905
Afghanistan vs. India	8	1243162	G	A	Missense Variant	Ala747Val	PVP01_0828800	PVP01_0828800	Kinase-related protein PKRP, putative	-5.18496	6.66543
Afghanistan vs. India	8	1243162	G	A	Missense Variant	Ala747Val	PVP01_0828800	PVP01_0828800	Kinase-related protein PKRP, putative	5.18496	6.66543
Afghanistan vs. India	8	1244856	G	C	Synonymous Variant	Val182Val	PVP01_0828800	PVP01_0828800	Kinase-related protein PKRP, putative	-6.79388	10.9619
Afghanistan vs. India	8	1244856	G	C	Synonymous Variant	Val182Val	PVP01_0828800	PVP01_0828800	Kinase-related protein PKRP, putative	6.79388	10.9619
Afghanistan vs. India	8	1245305	C	T	Missense Variant	Asp95Asn	PVP01_0828800	PVP01_0828800	Kinase-related protein PKRP, putative	-5.70445	7.93285
Afghanistan vs. India	8	1245305	C	T	Missense Variant	Asp95Asn	PVP01_0828800	PVP01_0828800	Kinase-related protein PKRP, putative	5.70445	7.93285
Afghanistan vs. India	8	1249877	G	T	Upstream Gene Variant	.		PVP01_0828800	Kinase-related protein PKRP, putative	-4.79569	5.79018
Afghanistan vs. India	8	1249877	G	T	Upstream Gene Variant	.		PVP01_0828800	Kinase-related protein PKRP, putative	4.79569	5.79018
Afghanistan vs. India	8	1250517	G	C	Upstream Gene Variant	.		PVP01_0828800	Kinase-related protein PKRP, putative	-6.22028	9.30429
Afghanistan vs. India	8	1250517	G	C	Upstream Gene Variant	.		PVP01_0828800	Kinase-related protein PKRP, putative	6.22028	9.30429
Afghanistan vs. India	8	1251447	T	C	Upstream Gene Variant	.		PVP01_0828900	Phosphatidylinositol 3- and 4-kinase, putative	-5.82631	8.24667
Afghanistan vs. India	8	1251447	T	C	Upstream Gene Variant	.		PVP01_0828900	Phosphatidylinositol 3- and 4-kinase, putative	5.82631	8.24667
Afghanistan vs. India	8	1255798	T	C	Synonymous Variant	Asn1014Asn	PVP01_0828900	PVP01_0828900	Phosphatidylinositol 3- and 4-kinase, putative	-5.61817	7.71447
Afghanistan vs. India	8	1255798	T	C	Synonymous Variant	Asn1014Asn	PVP01_0828900	PVP01_0828900	Phosphatidylinositol 3- and 4-kinase, putative	5.61817	7.71447
Afghanistan vs. India	8	1258645	G	C	Missense Variant	Gln628Glu	PVP01_0829000	PVP01_0829000	Valine--tRNA ligase, putative	-4.7311	5.65109
Afghanistan vs. India	8	1258645	G	C	Missense Variant	Gln628Glu	PVP01_0829000	PVP01_0829000	Valine--tRNA ligase, putative	4.7311	5.65109
Afghanistan vs. India	8	1259687	A	G	Upstream Gene Variant	.	PVP01_0829000	PVP01_0829100	Pre-mRNA splicing factor, putative	-5.28332	6.89666
Afghanistan vs. India	8	1259687	A	G	Upstream Gene Variant	.	PVP01_0829000	PVP01_0829100	Pre-mRNA splicing factor, putative	5.28332	6.89666
Afghanistan vs. India	10	1268387	T	C	Downstream Gene Variant	.	PVP01_1029200	PVP01_1029200	Conserved Plasmodium protein, unknown function	-5.69528	7.9095
Afghanistan vs. India	10	1268387	T	C	Downstream Gene Variant	.	PVP01_1029200	PVP01_1029200	Conserved Plasmodium protein, unknown function	5.69528	7.9095
Afghanistan vs. India	10	1268465	C	T	Downstream Gene Variant	.	PVP01_1029200	PVP01_1029200	Conserved Plasmodium protein, unknown function	-5.23968	6.79357
Afghanistan vs. India	10	1268465	C	T	Downstream Gene Variant	.	PVP01_1029200	PVP01_1029200	Conserved Plasmodium protein, unknown function	5.23968	6.79357
Afghanistan vs. India	10	1268646	C	T	Downstream Gene Variant	.	PVP01_1029200	PVP01_1029200	Conserved Plasmodium protein, unknown function	-6.74186	10.8059
Afghanistan vs. India	10	1268646	C	T	Downstream Gene Variant	.	PVP01_1029200	PVP01_1029200	Conserved Plasmodium protein, unknown function	6.74186	10.8059
Afghanistan vs. India	10	1271644	G	A	Synonymous Variant	Leu796Leu	CEP120	PVP01_1029300	Centrosomal protein CEP120, putative	-6.22062	9.30522
Afghanistan vs. India	10	1271644	G	A	Synonymous Variant	Leu796Leu	CEP120	PVP01_1029300	Centrosomal protein CEP120, putative	6.22062	9.30522
Afghanistan vs. India	10	1271890	C	T	Synonymous Variant	Arg714Arg	CEP120	PVP01_1029300	Centrosomal protein CEP120, putative	-5.38731	7.14557
Afghanistan vs. India	10	1271890	C	T	Synonymous Variant	Arg714Arg	CEP120	PVP01_1029300	Centrosomal protein CEP120, putative	5.38731	7.14557
Afghanistan vs. India	8	1286837	G	C	Missense Variant	Asp195Glu	PIESP1	PVP01_0829800	Parasite-infected erythrocyte surface protein, putative	-4.56693	5.30547
Afghanistan vs. India	8	1286837	G	C	Missense Variant	Asp195Glu	PIESP1	PVP01_0829800	Parasite-infected erythrocyte surface protein, putative	4.56693	5.30547
Afghanistan vs. India	7	1308399	C	T	Synonymous Variant	Ser524Ser	M18AAP	PVP01_0731000	M18 aspartyl aminopeptidase, putative	-5.34947	7.05446
Afghanistan vs. India	7	1308399	C	T	Synonymous Variant	Ser524Ser	M18AAP	PVP01_0731000	M18 aspartyl aminopeptidase, putative	5.34947	7.05446
Afghanistan vs. India	7	1309235	A	C	Missense Variant	Leu246Val	M18AAP	PVP01_0731000	M18 aspartyl aminopeptidase, putative	-5.71915	7.97038
Afghanistan vs. India	7	1309235	A	C	Missense Variant	Leu246Val	M18AAP	PVP01_0731000	M18 aspartyl aminopeptidase, putative	5.71915	7.97038
Afghanistan vs. India	11	1327504	C	G	Upstream Gene Variant	.	PVP01_1130800	PVP01_1130800	Trafficking protein particle complex subunit 6A, putative	-4.4832	5.13353
Afghanistan vs. India	11	1327504	C	G	Upstream Gene Variant	.	PVP01_1130800	PVP01_1130800	Trafficking protein particle complex subunit 6A, putative	4.4832	5.13353
Afghanistan vs. India	9	1338420	G	T	Upstream Gene Variant	.		PVP01_0931200	26S protease regulatory subunit 6A, putative	-5.28679	6.9049
Afghanistan vs. India	9	1338420	G	T	Upstream Gene Variant	.		PVP01_0931200	26S protease regulatory subunit 6A, putative	5.28679	6.9049
Afghanistan vs. India	8	1340259	G	C	Missense Variant	Gly324Ala	ARK2	PVP01_0831000	Aurora-related kinase ARK2, putative	-4.69639	5.57708
Afghanistan vs. India	8	1340259	G	C	Missense Variant	Gly324Ala	ARK2	PVP01_0831000	Aurora-related kinase ARK2, putative	4.69639	5.57708
Afghanistan vs. India	8	1342270	G	T	Missense Variant	Lys994Asn	ARK2	PVP01_0831000	Aurora-related kinase ARK2, putative	-4.72642	5.64109
Afghanistan vs. India	8	1342270	G	T	Missense Variant	Lys994Asn	ARK2	PVP01_0831000	Aurora-related kinase ARK2, putative	4.72642	5.64109
Afghanistan vs. India	9	1342850	C	T	Missense Variant	Arg352Cys	PVP01_0931300	PVP01_0931300	Conserved oligomeric Golgi complex subunit 2, putative	-5.18433	6.66397
Afghanistan vs. India	9	1342850	C	T	Missense Variant	Arg352Cys	PVP01_0931300	PVP01_0931300	Conserved oligomeric Golgi complex subunit 2, putative	5.18433	6.66397
Afghanistan vs. India	9	1343198	T	G	Missense Variant	Phe468Val	PVP01_0931300	PVP01_0931300	Conserved oligomeric Golgi complex subunit 2, putative	-5.59147	7.64752
Afghanistan vs. India	9	1343198	T	G	Missense Variant	Phe468Val	PVP01_0931300	PVP01_0931300	Conserved oligomeric Golgi complex subunit 2, putative	5.59147	7.64752
Afghanistan vs. India	9	1392671	G	T	Missense Variant	His77Gln	PVP01_0932500	PVP01_0932500	Conserved Plasmodium protein, unknown function	-4.70228	5.58961
Afghanistan vs. India	9	1392671	G	T	Missense Variant	His77Gln	PVP01_0932500	PVP01_0932500	Conserved Plasmodium protein, unknown function	4.70228	5.58961
Afghanistan vs. India	8	1395930	G	A	Upstream Gene Variant	.	PVP01_0832400	PVP01_0832400	PDZ domain-containing protein, putative	-5.42709	7.24199
Afghanistan vs. India	8	1395930	G	A	Upstream Gene Variant	.	PVP01_0832400	PVP01_0832400	PDZ domain-containing protein, putative	5.42709	7.24199
Afghanistan vs. India	8	1396137	C	T	Upstream Gene Variant	.	PVP01_0832400	PVP01_0832400	PDZ domain-containing protein, putative	-4.77146	5.7378
Afghanistan vs. India	8	1396137	C	T	Upstream Gene Variant	.	PVP01_0832400	PVP01_0832400	PDZ domain-containing protein, putative	4.77146	5.7378
Afghanistan vs. India	8	1533923	T	C	Upstream Gene Variant	.	PVP01_0836300	PVP01_0836300	Phosphatidylethanolamine-binding protein, putative	-4.83385	5.87317
Afghanistan vs. India	8	1533923	T	C	Upstream Gene Variant	.	PVP01_0836300	PVP01_0836300	Phosphatidylethanolamine-binding protein, putative	4.83385	5.87317
Afghanistan vs. India	14	1815725	A	G	Synonymous Variant	Val2415Val	PVP01_1441700	PVP01_1441700	Conserved Plasmodium protein, unknown function	-4.52695	5.22299
Afghanistan vs. India	14	1815725	A	G	Synonymous Variant	Val2415Val	PVP01_1441700	PVP01_1441700	Conserved Plasmodium protein, unknown function	4.52695	5.22299
Afghanistan vs. India	14	1818203	C	G	Synonymous Variant	Leu1589Leu	PVP01_1441700	PVP01_1441700	Conserved Plasmodium protein, unknown function	-4.58998	5.35331
Afghanistan vs. India	14	1818203	C	G	Synonymous Variant	Leu1589Leu	PVP01_1441700	PVP01_1441700	Conserved Plasmodium protein, unknown function	4.58998	5.35331
Afghanistan vs. India	14	1820699	G	A	Synonymous Variant	Asn757Asn	PVP01_1441700	PVP01_1441700	Conserved Plasmodium protein, unknown function	-5.0318	6.31346
Afghanistan vs. India	14	1820699	G	A	Synonymous Variant	Asn757Asn	PVP01_1441700	PVP01_1441700	Conserved Plasmodium protein, unknown function	5.0318	6.31346
Afghanistan vs. India	14	1821022	T	C	Missense Variant	Ile650Val	PVP01_1441700	PVP01_1441700	Conserved Plasmodium protein, unknown function	-5.37372	7.11278
Afghanistan vs. India	14	1821022	T	C	Missense Variant	Ile650Val	PVP01_1441700	PVP01_1441700	Conserved Plasmodium protein, unknown function	5.37372	7.11278
Afghanistan vs. India	14	1822183	C	T	Missense Variant	Asp263Asn	PVP01_1441700	PVP01_1441700	Conserved Plasmodium protein, unknown function	-5.71415	7.95762
Afghanistan vs. India	14	1822183	C	T	Missense Variant	Asp263Asn	PVP01_1441700	PVP01_1441700	Conserved Plasmodium protein, unknown function	5.71415	7.95762
Afghanistan vs. India	14	1822187	T	A	Missense Variant	Glu261Asp	PVP01_1441700	PVP01_1441700	Conserved Plasmodium protein, unknown function	-6.55397	10.2516
Afghanistan vs. India	14	1822187	T	A	Missense Variant	Glu261Asp	PVP01_1441700	PVP01_1441700	Conserved Plasmodium protein, unknown function	6.55397	10.2516
Afghanistan vs. India	14	1822908	A	T	Missense Variant	Val21Glu	PVP01_1441700	PVP01_1441700	Conserved Plasmodium protein, unknown function	-5.81404	8.21479
Afghanistan vs. India	14	1822908	A	T	Missense Variant	Val21Glu	PVP01_1441700	PVP01_1441700	Conserved Plasmodium protein, unknown function	5.81404	8.21479
Afghanistan vs. India	14	1823099	A	G	Upstream Gene Variant	.		PVP01_1441700	Conserved Plasmodium protein, unknown function	-5.67358	7.85436
Afghanistan vs. India	14	1823099	A	G	Upstream Gene Variant	.		PVP01_1441700	Conserved Plasmodium protein, unknown function	5.67358	7.85436
Afghanistan vs. India	14	1823311	C	G	Upstream Gene Variant	.		PVP01_1441700	Conserved Plasmodium protein, unknown function	-5.57933	7.61717
Afghanistan vs. India	14	1823311	C	G	Upstream Gene Variant	.		PVP01_1441700	Conserved Plasmodium protein, unknown function	5.57933	7.61717
Afghanistan vs. India	14	1823337	T	G	Upstream Gene Variant	.		PVP01_1441700	Conserved Plasmodium protein, unknown function	-5.74157	8.02778
Afghanistan vs. India	14	1823337	T	G	Upstream Gene Variant	.		PVP01_1441700	Conserved Plasmodium protein, unknown function	5.74157	8.02778
Afghanistan vs. India	14	1832759	A	T	Upstream Gene Variant	.		PVP01_1441800	Conserved Plasmodium protein, unknown function	-4.99321	6.22633
Afghanistan vs. India	14	1832759	A	T	Upstream Gene Variant	.		PVP01_1441800	Conserved Plasmodium protein, unknown function	4.99321	6.22633
Afghanistan vs. India	14	1833629	T	C	Upstream Gene Variant	.		PVP01_1441800	Conserved Plasmodium protein, unknown function	-6.77149	10.8946
Afghanistan vs. India	14	1833629	T	C	Upstream Gene Variant	.		PVP01_1441800	Conserved Plasmodium protein, unknown function	6.77149	10.8946
Afghanistan vs. India	14	2066723	T	C	Upstream Gene Variant	.		PVP01_1447500	Macrophage migration inhibitory factor, putative	-4.54457	5.25925
Afghanistan vs. India	14	2066723	T	C	Upstream Gene Variant	.		PVP01_1447500	Macrophage migration inhibitory factor, putative	4.54457	5.25925
Afghanistan vs. India	14	2067008	T	C	Upstream Gene Variant	.		PVP01_1447500	Macrophage migration inhibitory factor, putative	-5.19775	6.69527
Afghanistan vs. India	14	2067008	T	C	Upstream Gene Variant	.		PVP01_1447500	Macrophage migration inhibitory factor, putative	5.19775	6.69527
Afghanistan vs. India	14	2067279	C	G	Upstream Gene Variant	.		PVP01_1447500	Macrophage migration inhibitory factor, putative	-5.7493	8.04761
Afghanistan vs. India	14	2067279	C	G	Upstream Gene Variant	.		PVP01_1447500	Macrophage migration inhibitory factor, putative	5.7493	8.04761
Afghanistan vs. India	14	2069308	G	A	Upstream Gene Variant	.		PVP01_1447600	T-complex protein 1 subunit gamma, putative	-5.41442	7.21121
Afghanistan vs. India	14	2069308	G	A	Upstream Gene Variant	.		PVP01_1447600	T-complex protein 1 subunit gamma, putative	5.41442	7.21121
Afghanistan vs. India	14	2079160	C	T	Upstream Gene Variant	.	MyoD	PVP01_1447700	Myosin D	-4.4795	5.12599
Afghanistan vs. India	14	2079160	C	T	Upstream Gene Variant	.	MyoD	PVP01_1447700	Myosin D	4.4795	5.12599
Afghanistan vs. India	14	2255068	A	G	Synonymous Variant	Pro1284Pro	AARP1	PVP01_1451700	Asparagine and aspartate rich protein 1, putative	-5.34362	7.04044
Afghanistan vs. India	14	2255068	A	G	Synonymous Variant	Pro1284Pro	AARP1	PVP01_1451700	Asparagine and aspartate rich protein 1, putative	5.34362	7.04044
Afghanistan vs. India	14	2258155	C	A	Synonymous Variant	Pro2313Pro	AARP1	PVP01_1451700	Asparagine and aspartate rich protein 1, putative	-5.63297	7.75171
Afghanistan vs. India	14	2258155	C	A	Synonymous Variant	Pro2313Pro	AARP1	PVP01_1451700	Asparagine and aspartate rich protein 1, putative	5.63297	7.75171
Afghanistan vs. India	14	2258684	G	A	Missense Variant	Gly2490Ser	AARP1	PVP01_1451700	Asparagine and aspartate rich protein 1, putative	-6.91055	11.3163
Afghanistan vs. India	14	2258684	G	A	Missense Variant	Gly2490Ser	AARP1	PVP01_1451700	Asparagine and aspartate rich protein 1, putative	6.91055	11.3163
Afghanistan vs. India	14	2279883	G	C	Missense Variant	Arg909Thr	PVP01_1452200	PVP01_1452200	Bromodomain protein 5, putative	-5.56387	7.57864
Afghanistan vs. India	14	2279883	G	C	Missense Variant	Arg909Thr	PVP01_1452200	PVP01_1452200	Bromodomain protein 5, putative	5.56387	7.57864
Afghanistan vs. India	14	2279980	A	G	Synonymous Variant	Leu941Leu	PVP01_1452200	PVP01_1452200	Bromodomain protein 5, putative	-7.0446	11.7305
Afghanistan vs. India	14	2279980	A	G	Synonymous Variant	Leu941Leu	PVP01_1452200	PVP01_1452200	Bromodomain protein 5, putative	7.0446	11.7305
Afghanistan vs. India	14	2281864	G	A	Synonymous Variant	Gly1569Gly	PVP01_1452200	PVP01_1452200	Bromodomain protein 5, putative	-6.02359	8.76805
Afghanistan vs. India	14	2281864	G	A	Synonymous Variant	Gly1569Gly	PVP01_1452200	PVP01_1452200	Bromodomain protein 5, putative	6.02359	8.76805
Afghanistan vs. India	14	2282251	C	T	Synonymous Variant	Ile1698Ile	PVP01_1452200	PVP01_1452200	Bromodomain protein 5, putative	-7.19258	12.1967
Afghanistan vs. India	14	2282251	C	T	Synonymous Variant	Ile1698Ile	PVP01_1452200	PVP01_1452200	Bromodomain protein 5, putative	7.19258	12.1967
Afghanistan vs. India	14	2282310	A	G	Missense Variant	Lys1718Arg	PVP01_1452200	PVP01_1452200	Bromodomain protein 5, putative	-7.31962	12.6044
Afghanistan vs. India	14	2282310	A	G	Missense Variant	Lys1718Arg	PVP01_1452200	PVP01_1452200	Bromodomain protein 5, putative	7.31962	12.6044
Afghanistan vs. India	14	2283855	C	G	Missense Variant	Thr2233Arg	PVP01_1452200	PVP01_1452200	Bromodomain protein 5, putative	-5.92035	8.49315
Afghanistan vs. India	14	2283855	C	G	Missense Variant	Thr2233Arg	PVP01_1452200	PVP01_1452200	Bromodomain protein 5, putative	5.92035	8.49315
Afghanistan vs. India	14	2286013	C	T	Synonymous Variant	Val2952Val	PVP01_1452200	PVP01_1452200	Bromodomain protein 5, putative	-5.34158	7.03556
Afghanistan vs. India	14	2286013	C	T	Synonymous Variant	Val2952Val	PVP01_1452200	PVP01_1452200	Bromodomain protein 5, putative	5.34158	7.03556
Afghanistan vs. India	14	2286166	G	A	Synonymous Variant	Ala3003Ala	PVP01_1452200	PVP01_1452200	Bromodomain protein 5, putative	-4.48553	5.13827
Afghanistan vs. India	14	2286166	G	A	Synonymous Variant	Ala3003Ala	PVP01_1452200	PVP01_1452200	Bromodomain protein 5, putative	4.48553	5.13827
Afghanistan vs. India	14	2286518	G	T	Missense Variant	Val3121Phe	PVP01_1452200	PVP01_1452200	Bromodomain protein 5, putative	-4.47276	5.11229
Afghanistan vs. India	14	2286518	G	T	Missense Variant	Val3121Phe	PVP01_1452200	PVP01_1452200	Bromodomain protein 5, putative	4.47276	5.11229
Afghanistan vs. India	14	2301229	C	T	Missense Variant	Gly152Glu	PVP01_1452600	PVP01_1452600	Conserved Plasmodium protein, unknown function	-5.53175	7.49886
Afghanistan vs. India	14	2301229	C	T	Missense Variant	Gly152Glu	PVP01_1452600	PVP01_1452600	Conserved Plasmodium protein, unknown function	5.53175	7.49886
Afghanistan vs. India	14	2307528	C	T	Synonymous Variant	Arg645Arg	PVP01_1452800	PVP01_1452800	Upregulated in late gametocytes ULG8, putative	-5.17116	6.6333
Afghanistan vs. India	14	2307528	C	T	Synonymous Variant	Arg645Arg	PVP01_1452800	PVP01_1452800	Upregulated in late gametocytes ULG8, putative	5.17116	6.6333
Afghanistan vs. India	14	2307965	G	T	Missense Variant	Leu500Ile	PVP01_1452800	PVP01_1452800	Upregulated in late gametocytes ULG8, putative	-5.556	7.55905
Afghanistan vs. India	14	2307965	G	T	Missense Variant	Leu500Ile	PVP01_1452800	PVP01_1452800	Upregulated in late gametocytes ULG8, putative	5.556	7.55905
Afghanistan vs. India	14	2307991	G	A	Missense Variant	Pro491Leu	PVP01_1452800	PVP01_1452800	Upregulated in late gametocytes ULG8, putative	-4.73831	5.66654
Afghanistan vs. India	14	2307991	G	A	Missense Variant	Pro491Leu	PVP01_1452800	PVP01_1452800	Upregulated in late gametocytes ULG8, putative	4.73831	5.66654
Afghanistan vs. Indonesia	10	271016	A	G	Upstream Gene Variant	.	PVP01_1005900	PVP01_1005900	ATP-dependent RNA helicase DDX41, putative	-4.43126	5.02834
Afghanistan vs. Indonesia	10	271016	A	G	Upstream Gene Variant	.	PVP01_1005900	PVP01_1005900	ATP-dependent RNA helicase DDX41, putative	4.43126	5.02834
Afghanistan vs. Indonesia	10	271410	A	G	Upstream Gene Variant	.	PVP01_1005900	PVP01_1005900	ATP-dependent RNA helicase DDX41, putative	-4.50612	5.1803
Afghanistan vs. Indonesia	10	271410	A	G	Upstream Gene Variant	.	PVP01_1005900	PVP01_1005900	ATP-dependent RNA helicase DDX41, putative	4.50612	5.1803
Afghanistan vs. Indonesia	10	272536	A	T	Upstream Gene Variant	.	PVP01_1005900	PVP01_1005900	ATP-dependent RNA helicase DDX41, putative	-5.24361	6.80283
Afghanistan vs. Indonesia	10	272536	A	T	Upstream Gene Variant	.	PVP01_1005900	PVP01_1005900	ATP-dependent RNA helicase DDX41, putative	5.24361	6.80283
Afghanistan vs. Indonesia	10	277899	G	A	Upstream Gene Variant	.	PVP01_1006200	PVP01_1006100	tRNA Glutamic acid	-5.01281	6.27051
Afghanistan vs. Indonesia	10	277899	G	A	Upstream Gene Variant	.	PVP01_1006200	PVP01_1006100	tRNA Glutamic acid	5.01281	6.27051
Afghanistan vs. Indonesia	10	278397	A	G	Downstream Gene Variant	.	PVP01_1006200	PVP01_1006300	Hsc70-interacting protein, putative	-5.01298	6.27089
Afghanistan vs. Indonesia	10	278397	A	G	Downstream Gene Variant	.	PVP01_1006200	PVP01_1006300	Hsc70-interacting protein, putative	5.01298	6.27089
Afghanistan vs. Indonesia	10	282079	C	T	Upstream Gene Variant	.		PVP01_1006300	Hsc70-interacting protein, putative	-5.29021	6.91302
Afghanistan vs. Indonesia	10	282079	C	T	Upstream Gene Variant	.		PVP01_1006300	Hsc70-interacting protein, putative	5.29021	6.91302
Afghanistan vs. Indonesia	10	285349	T	C	Upstream Gene Variant	.		PVP01_1006300	Hsc70-interacting protein, putative	-5.01323	6.27145
Afghanistan vs. Indonesia	10	285349	T	C	Upstream Gene Variant	.		PVP01_1006300	Hsc70-interacting protein, putative	5.01323	6.27145
Afghanistan vs. Indonesia	10	287100	G	A	Upstream Gene Variant	.		PVP01_1006400	Conserved Plasmodium protein, unknown function	-4.57162	5.31519
Afghanistan vs. Indonesia	10	287100	G	A	Upstream Gene Variant	.		PVP01_1006400	Conserved Plasmodium protein, unknown function	4.57162	5.31519
Afghanistan vs. Indonesia	7	832286	G	T	Missense Variant	Val1548Phe	PVP01_0718800	PVP01_0718800	Conserved Plasmodium protein, unknown function	-5.08216	6.4281
Afghanistan vs. Indonesia	7	832286	G	T	Missense Variant	Val1548Phe	PVP01_0718800	PVP01_0718800	Conserved Plasmodium protein, unknown function	5.08216	6.4281
Afghanistan vs. Indonesia	14	2920825	T	C	Upstream Gene Variant	.		PVP01_1468700	Conserved Plasmodium protein, unknown function	-4.91233	6.04576
Afghanistan vs. Indonesia	14	2920825	T	C	Upstream Gene Variant	.		PVP01_1468700	Conserved Plasmodium protein, unknown function	4.91233	6.04576
Afghanistan vs. Indonesia	14	2921778	C	A	Missense Variant	Asn298Lys	PVP01_1468700	PVP01_1468700	Conserved Plasmodium protein, unknown function	-4.56466	5.30076
Afghanistan vs. Indonesia	14	2921778	C	A	Missense Variant	Asn298Lys	PVP01_1468700	PVP01_1468700	Conserved Plasmodium protein, unknown function	4.56466	5.30076
Afghanistan vs. Mexico	14	3008899	T	G	Upstream Gene Variant	.		PVP01_1470200	Plasmodium exported protein, unknown function	4.45682	5.07995
Afghanistan vs. Mexico	14	3008899	T	G	Upstream Gene Variant	.		PVP01_1470200	Plasmodium exported protein, unknown function	-4.45682	5.07995
Afghanistan vs. Mexico	14	3008903	C	T	Upstream Gene Variant	.		PVP01_1470200	Plasmodium exported protein, unknown function	4.44226	5.05051
Afghanistan vs. Mexico	14	3008903	C	T	Upstream Gene Variant	.		PVP01_1470200	Plasmodium exported protein, unknown function	-4.44226	5.05051
Afghanistan vs. Mexico	14	3009004	T	G	Upstream Gene Variant	.		PVP01_1470200	Plasmodium exported protein, unknown function	4.63798	5.45367
Afghanistan vs. Mexico	14	3009004	T	G	Upstream Gene Variant	.		PVP01_1470200	Plasmodium exported protein, unknown function	-4.63798	5.45367
Afghanistan vs. Mexico	14	3009060	T	G	Upstream Gene Variant	.		PVP01_1470200	Plasmodium exported protein, unknown function	4.76797	5.73027
Afghanistan vs. Mexico	14	3009060	T	G	Upstream Gene Variant	.		PVP01_1470200	Plasmodium exported protein, unknown function	-4.76797	5.73027
Afghanistan vs. Mexico	14	3009300	A	T	Upstream Gene Variant	.		PVP01_1470200	Plasmodium exported protein, unknown function	4.6071	5.389
Afghanistan vs. Mexico	14	3009300	A	T	Upstream Gene Variant	.		PVP01_1470200	Plasmodium exported protein, unknown function	-4.6071	5.389
Afghanistan vs. Mexico	14	3009308	A	T	Upstream Gene Variant	.		PVP01_1470200	Plasmodium exported protein, unknown function	4.56821	5.30811
Afghanistan vs. Mexico	14	3009308	A	T	Upstream Gene Variant	.		PVP01_1470200	Plasmodium exported protein, unknown function	-4.56821	5.30811
Afghanistan vs. Mexico	14	3009309	A	T	Upstream Gene Variant	.		PVP01_1470200	Plasmodium exported protein, unknown function	4.44798	5.06208
Afghanistan vs. Mexico	14	3009309	A	T	Upstream Gene Variant	.		PVP01_1470200	Plasmodium exported protein, unknown function	-4.44798	5.06208
Afghanistan vs. Mexico	14	3010491	A	G	Synonymous Variant	Leu12Leu	PVP01_1470400	PVP01_1470400	Plasmodium exported protein, unknown function	4.67066	5.52254
Afghanistan vs. Mexico	14	3010491	A	G	Synonymous Variant	Leu12Leu	PVP01_1470400	PVP01_1470400	Plasmodium exported protein, unknown function	-4.67066	5.52254
Afghanistan vs. Mexico	14	3010494	C	T	Missense Variant	Ala11Thr	PVP01_1470400	PVP01_1470400	Plasmodium exported protein, unknown function	4.75163	5.69511
Afghanistan vs. Mexico	14	3010494	C	T	Missense Variant	Ala11Thr	PVP01_1470400	PVP01_1470400	Plasmodium exported protein, unknown function	-4.75163	5.69511
Afghanistan vs. Mexico	14	3010504	T	C	Synonymous Variant	Thr7Thr	PVP01_1470400	PVP01_1470400	Plasmodium exported protein, unknown function	4.75633	5.70522
Afghanistan vs. Mexico	14	3010504	T	C	Synonymous Variant	Thr7Thr	PVP01_1470400	PVP01_1470400	Plasmodium exported protein, unknown function	-4.75633	5.70522
Afghanistan vs. Mexico	14	3010767	G	A	Upstream Gene Variant	.		PVP01_1470400	Plasmodium exported protein, unknown function	4.8269	5.85801
Afghanistan vs. Mexico	14	3010767	G	A	Upstream Gene Variant	.		PVP01_1470400	Plasmodium exported protein, unknown function	-4.8269	5.85801
Afghanistan vs. Mexico	14	3010807	A	C	Upstream Gene Variant	.		PVP01_1470400	Plasmodium exported protein, unknown function	4.83368	5.87279
Afghanistan vs. Mexico	14	3010807	A	C	Upstream Gene Variant	.		PVP01_1470400	Plasmodium exported protein, unknown function	-4.83368	5.87279
Afghanistan vs. Mexico	14	3011314	T	C	Upstream Gene Variant	.		PVP01_1470400	Plasmodium exported protein, unknown function	4.85057	5.90971
Afghanistan vs. Mexico	14	3011314	T	C	Upstream Gene Variant	.		PVP01_1470400	Plasmodium exported protein, unknown function	-4.85057	5.90971
Afghanistan vs. Mexico	14	3011403	G	A	Upstream Gene Variant	.		PVP01_1470400	Plasmodium exported protein, unknown function	4.7958	5.79042
Afghanistan vs. Mexico	14	3011403	G	A	Upstream Gene Variant	.		PVP01_1470400	Plasmodium exported protein, unknown function	-4.7958	5.79042
Afghanistan vs. Mexico	14	3011406	G	T	Upstream Gene Variant	.		PVP01_1470400	Plasmodium exported protein, unknown function	4.7958	5.79042
Afghanistan vs. Mexico	14	3011406	G	T	Upstream Gene Variant	.		PVP01_1470400	Plasmodium exported protein, unknown function	-4.7958	5.79042
Afghanistan vs. Mexico	14	3011460	A	C	Upstream Gene Variant	.		PVP01_1470400	Plasmodium exported protein, unknown function	4.94035	6.108
Afghanistan vs. Mexico	14	3011460	A	C	Upstream Gene Variant	.		PVP01_1470400	Plasmodium exported protein, unknown function	-4.94035	6.108
Afghanistan vs. Mexico	14	3011470	T	A	Upstream Gene Variant	.		PVP01_1470400	Plasmodium exported protein, unknown function	4.90644	6.03272
Afghanistan vs. Mexico	14	3011470	T	A	Upstream Gene Variant	.		PVP01_1470400	Plasmodium exported protein, unknown function	-4.90644	6.03272
Afghanistan vs. Mexico	14	3011482	T	A	Upstream Gene Variant	.		PVP01_1470400	Plasmodium exported protein, unknown function	4.64957	5.47804
Afghanistan vs. Mexico	14	3011482	T	A	Upstream Gene Variant	.		PVP01_1470400	Plasmodium exported protein, unknown function	-4.64957	5.47804
Afghanistan vs. Mexico	14	3011487	G	A	Upstream Gene Variant	.		PVP01_1470400	Plasmodium exported protein, unknown function	4.64808	5.4749
Afghanistan vs. Mexico	14	3011487	G	A	Upstream Gene Variant	.		PVP01_1470400	Plasmodium exported protein, unknown function	-4.64808	5.4749
Afghanistan vs. Mexico	14	3011515	T	A	Upstream Gene Variant	.		PVP01_1470400	Plasmodium exported protein, unknown function	4.59401	5.3617
Afghanistan vs. Mexico	14	3011515	T	A	Upstream Gene Variant	.		PVP01_1470400	Plasmodium exported protein, unknown function	-4.59401	5.3617
Afghanistan vs. Mexico	14	3011518	C	T	Upstream Gene Variant	.		PVP01_1470400	Plasmodium exported protein, unknown function	4.59401	5.3617
Afghanistan vs. Mexico	14	3011518	C	T	Upstream Gene Variant	.		PVP01_1470400	Plasmodium exported protein, unknown function	-4.59401	5.3617
Afghanistan vs. Mexico	14	3011534	T	C	Upstream Gene Variant	.		PVP01_1470400	Plasmodium exported protein, unknown function	4.62225	5.42068
Afghanistan vs. Mexico	14	3011534	T	C	Upstream Gene Variant	.		PVP01_1470400	Plasmodium exported protein, unknown function	-4.62225	5.42068
Afghanistan vs. Mexico	14	3011575	G	A	Upstream Gene Variant	.		PVP01_1470400	Plasmodium exported protein, unknown function	5.04042	6.33301
Afghanistan vs. Mexico	14	3011575	G	A	Upstream Gene Variant	.		PVP01_1470400	Plasmodium exported protein, unknown function	-5.04042	6.33301
Afghanistan vs. Mexico	14	3011652	A	G	Upstream Gene Variant	.		PVP01_1470400	Plasmodium exported protein, unknown function	4.75698	5.70662
Afghanistan vs. Mexico	14	3011652	A	G	Upstream Gene Variant	.		PVP01_1470400	Plasmodium exported protein, unknown function	-4.75698	5.70662
Afghanistan vs. Mexico	14	3011684	G	A	Upstream Gene Variant	.		PVP01_1470400	Plasmodium exported protein, unknown function	4.81095	5.82329
Afghanistan vs. Mexico	14	3011684	G	A	Upstream Gene Variant	.		PVP01_1470400	Plasmodium exported protein, unknown function	-4.81095	5.82329
Afghanistan vs. Mexico	14	3011686	A	T	Upstream Gene Variant	.		PVP01_1470400	Plasmodium exported protein, unknown function	4.81052	5.82236
Afghanistan vs. Mexico	14	3011686	A	T	Upstream Gene Variant	.		PVP01_1470400	Plasmodium exported protein, unknown function	-4.81052	5.82236
Afghanistan vs. Mexico	14	3011702	T	C	Upstream Gene Variant	.		PVP01_1470400	Plasmodium exported protein, unknown function	5.16392	6.61649
Afghanistan vs. Mexico	14	3011702	T	C	Upstream Gene Variant	.		PVP01_1470400	Plasmodium exported protein, unknown function	-5.16392	6.61649
Afghanistan vs. Mexico	14	3011804	T	A	Upstream Gene Variant	.		PVP01_1470400	Plasmodium exported protein, unknown function	5.01443	6.27416
Afghanistan vs. Mexico	14	3011804	T	A	Upstream Gene Variant	.		PVP01_1470400	Plasmodium exported protein, unknown function	-5.01443	6.27416
Afghanistan vs. Mexico	14	3011821	A	T	Upstream Gene Variant	.		PVP01_1470400	Plasmodium exported protein, unknown function	4.97141	6.1774
Afghanistan vs. Mexico	14	3011821	A	T	Upstream Gene Variant	.		PVP01_1470400	Plasmodium exported protein, unknown function	-4.97141	6.1774
Afghanistan vs. Mexico	14	3011828	A	G	Upstream Gene Variant	.		PVP01_1470400	Plasmodium exported protein, unknown function	4.97561	6.1868
Afghanistan vs. Mexico	14	3011828	A	G	Upstream Gene Variant	.		PVP01_1470400	Plasmodium exported protein, unknown function	-4.97561	6.1868
Afghanistan vs. Mexico	14	3011852	T	G	Upstream Gene Variant	.		PVP01_1470400	Plasmodium exported protein, unknown function	4.88329	5.98158
Afghanistan vs. Mexico	14	3011852	T	G	Upstream Gene Variant	.		PVP01_1470400	Plasmodium exported protein, unknown function	-4.88329	5.98158
Afghanistan vs. Mexico	14	3011857	C	A	Upstream Gene Variant	.		PVP01_1470400	Plasmodium exported protein, unknown function	4.88258	5.98003
Afghanistan vs. Mexico	14	3011857	C	A	Upstream Gene Variant	.		PVP01_1470400	Plasmodium exported protein, unknown function	-4.88258	5.98003
Afghanistan vs. Mexico	14	3011898	G	T	Upstream Gene Variant	.		PVP01_1470400	Plasmodium exported protein, unknown function	4.88475	5.98482
Afghanistan vs. Mexico	14	3011898	G	T	Upstream Gene Variant	.		PVP01_1470400	Plasmodium exported protein, unknown function	-4.88475	5.98482
Afghanistan vs. Mexico	14	3011903	G	T	Upstream Gene Variant	.		PVP01_1470400	Plasmodium exported protein, unknown function	5.04924	6.35303
Afghanistan vs. Mexico	14	3011903	G	T	Upstream Gene Variant	.		PVP01_1470400	Plasmodium exported protein, unknown function	-5.04924	6.35303
Afghanistan vs. Mexico	14	3011911	T	C	Upstream Gene Variant	.		PVP01_1470400	Plasmodium exported protein, unknown function	5.05899	6.37522
Afghanistan vs. Mexico	14	3011911	T	C	Upstream Gene Variant	.		PVP01_1470400	Plasmodium exported protein, unknown function	-5.05899	6.37522
Afghanistan vs. Mexico	14	3011916	T	C	Upstream Gene Variant	.		PVP01_1470400	Plasmodium exported protein, unknown function	5.05238	6.36018
Afghanistan vs. Mexico	14	3011916	T	C	Upstream Gene Variant	.		PVP01_1470400	Plasmodium exported protein, unknown function	-5.05238	6.36018
Afghanistan vs. Mexico	14	3011919	A	C	Upstream Gene Variant	.		PVP01_1470400	Plasmodium exported protein, unknown function	4.97805	6.19228
Afghanistan vs. Mexico	14	3011919	A	C	Upstream Gene Variant	.		PVP01_1470400	Plasmodium exported protein, unknown function	-4.97805	6.19228
Afghanistan vs. Mexico	14	3011922	C	G	Upstream Gene Variant	.		PVP01_1470400	Plasmodium exported protein, unknown function	4.98756	6.21363
Afghanistan vs. Mexico	14	3011922	C	G	Upstream Gene Variant	.		PVP01_1470400	Plasmodium exported protein, unknown function	-4.98756	6.21363
Afghanistan vs. Mexico	14	3011931	G	T	Upstream Gene Variant	.		PVP01_1470400	Plasmodium exported protein, unknown function	4.97764	6.19135
Afghanistan vs. Mexico	14	3011931	G	T	Upstream Gene Variant	.		PVP01_1470400	Plasmodium exported protein, unknown function	-4.97764	6.19135
Afghanistan vs. Mexico	14	3011937	A	C	Upstream Gene Variant	.		PVP01_1470400	Plasmodium exported protein, unknown function	4.98759	6.21369
Afghanistan vs. Mexico	14	3011937	A	C	Upstream Gene Variant	.		PVP01_1470400	Plasmodium exported protein, unknown function	-4.98759	6.21369
Afghanistan vs. Mexico	14	3011943	A	T	Upstream Gene Variant	.		PVP01_1470400	Plasmodium exported protein, unknown function	4.97218	6.17911
Afghanistan vs. Mexico	14	3011943	A	T	Upstream Gene Variant	.		PVP01_1470400	Plasmodium exported protein, unknown function	-4.97218	6.17911
Afghanistan vs. Mexico	14	3011950	G	A	Upstream Gene Variant	.		PVP01_1470400	Plasmodium exported protein, unknown function	4.94924	6.12783
Afghanistan vs. Mexico	14	3011950	G	A	Upstream Gene Variant	.		PVP01_1470400	Plasmodium exported protein, unknown function	-4.94924	6.12783
Afghanistan vs. Mexico	14	3012152	T	A	Upstream Gene Variant	.		PVP01_1470400	Plasmodium exported protein, unknown function	4.79626	5.79142
Afghanistan vs. Mexico	14	3012152	T	A	Upstream Gene Variant	.		PVP01_1470400	Plasmodium exported protein, unknown function	-4.79626	5.79142
Afghanistan vs. Mexico	14	3012164	C	T	Upstream Gene Variant	.		PVP01_1470400	Plasmodium exported protein, unknown function	4.89632	6.01033
Afghanistan vs. Mexico	14	3012164	C	T	Upstream Gene Variant	.		PVP01_1470400	Plasmodium exported protein, unknown function	-4.89632	6.01033
Afghanistan vs. Mexico	14	3012175	T	G	Upstream Gene Variant	.		PVP01_1470400	Plasmodium exported protein, unknown function	4.88767	5.99125
Afghanistan vs. Mexico	14	3012175	T	G	Upstream Gene Variant	.		PVP01_1470400	Plasmodium exported protein, unknown function	-4.88767	5.99125
Afghanistan vs. Mexico	14	3012435	G	A	Upstream Gene Variant	.		PVP01_1470400	Plasmodium exported protein, unknown function	4.50878	5.18574
Afghanistan vs. Mexico	14	3012435	G	A	Upstream Gene Variant	.		PVP01_1470400	Plasmodium exported protein, unknown function	-4.50878	5.18574
Afghanistan vs. Myanmar	6	829590	C	A	Missense Variant	Ala313Asp	PVP01_0620400	PVP01_0620400	Merozoite surface protein, putative	-4.42984	5.02547
Afghanistan vs. Myanmar	6	829590	C	A	Missense Variant	Ala313Asp	PVP01_0620400	PVP01_0620400	Merozoite surface protein, putative	4.42984	5.02547
Afghanistan vs. Myanmar	6	829591	C	A	Synonymous Variant	Ala313Ala	PVP01_0620400	PVP01_0620400	Merozoite surface protein, putative	-4.42984	5.02547
Afghanistan vs. Myanmar	6	829591	C	A	Synonymous Variant	Ala313Ala	PVP01_0620400	PVP01_0620400	Merozoite surface protein, putative	4.42984	5.02547
Afghanistan vs. Myanmar	6	829632	A	T	Missense Variant	Tyr327Phe	PVP01_0620400	PVP01_0620400	Merozoite surface protein, putative	-4.42267	5.01106
Afghanistan vs. Myanmar	6	829632	A	T	Missense Variant	Tyr327Phe	PVP01_0620400	PVP01_0620400	Merozoite surface protein, putative	4.42267	5.01106
Afghanistan vs. Myanmar	6	829637	G	A	Missense Variant	Glu329Lys	PVP01_0620400	PVP01_0620400	Merozoite surface protein, putative	-5.35947	7.07849
Afghanistan vs. Myanmar	6	829637	G	A	Missense Variant	Glu329Lys	PVP01_0620400	PVP01_0620400	Merozoite surface protein, putative	5.35947	7.07849
Afghanistan vs. Myanmar	6	829642	T	C	Synonymous Variant	Cys330Cys	PVP01_0620400	PVP01_0620400	Merozoite surface protein, putative	-5.53113	7.49734
Afghanistan vs. Myanmar	6	829642	T	C	Synonymous Variant	Cys330Cys	PVP01_0620400	PVP01_0620400	Merozoite surface protein, putative	5.53113	7.49734
Afghanistan vs. Myanmar	6	829649	C	A	Missense Variant	Pro333Thr	PVP01_0620400	PVP01_0620400	Merozoite surface protein, putative	-5.53113	7.49734
Afghanistan vs. Myanmar	6	829649	C	A	Missense Variant	Pro333Thr	PVP01_0620400	PVP01_0620400	Merozoite surface protein, putative	5.53113	7.49734
Afghanistan vs. Myanmar	6	829655	A	G	Missense Variant	Lys335Glu	PVP01_0620400	PVP01_0620400	Merozoite surface protein, putative	-5.95825	8.59354
Afghanistan vs. Myanmar	6	829655	A	G	Missense Variant	Lys335Glu	PVP01_0620400	PVP01_0620400	Merozoite surface protein, putative	5.95825	8.59354
Afghanistan vs. Myanmar	6	829659	A	C	Missense Variant	Asn336Thr	PVP01_0620400	PVP01_0620400	Merozoite surface protein, putative	-5.63042	7.74529
Afghanistan vs. Myanmar	6	829659	A	C	Missense Variant	Asn336Thr	PVP01_0620400	PVP01_0620400	Merozoite surface protein, putative	5.63042	7.74529
Afghanistan vs. Myanmar	6	829666	C	T	Synonymous Variant	Cys338Cys	PVP01_0620400	PVP01_0620400	Merozoite surface protein, putative	-5.78314	8.13477
Afghanistan vs. Myanmar	6	829666	C	T	Synonymous Variant	Cys338Cys	PVP01_0620400	PVP01_0620400	Merozoite surface protein, putative	5.78314	8.13477
Afghanistan vs. Myanmar	6	829681	G	C	Synonymous Variant	Pro343Pro	PVP01_0620400	PVP01_0620400	Merozoite surface protein, putative	-5.78317	8.13485
Afghanistan vs. Myanmar	6	829681	G	C	Synonymous Variant	Pro343Pro	PVP01_0620400	PVP01_0620400	Merozoite surface protein, putative	5.78317	8.13485
Afghanistan vs. Myanmar	6	829696	C	A	Missense Variant	Asn348Lys	PVP01_0620400	PVP01_0620400	Merozoite surface protein, putative	-5.78314	8.13477
Afghanistan vs. Myanmar	6	829696	C	A	Missense Variant	Asn348Lys	PVP01_0620400	PVP01_0620400	Merozoite surface protein, putative	5.78314	8.13477
Afghanistan vs. Myanmar	6	829718	A	C	Missense Variant	Asn356His	PVP01_0620400	PVP01_0620400	Merozoite surface protein, putative	-5.41246	7.20645
Afghanistan vs. Myanmar	6	829718	A	C	Missense Variant	Asn356His	PVP01_0620400	PVP01_0620400	Merozoite surface protein, putative	5.41246	7.20645
Afghanistan vs. Myanmar	6	829748	A	G	Missense Variant	Thr366Ala	PVP01_0620400	PVP01_0620400	Merozoite surface protein, putative	-5.00581	6.25471
Afghanistan vs. Myanmar	6	829748	A	G	Missense Variant	Thr366Ala	PVP01_0620400	PVP01_0620400	Merozoite surface protein, putative	5.00581	6.25471
Afghanistan vs. Myanmar	6	829752	C	T	Missense Variant	Thr367Ile	PVP01_0620400	PVP01_0620400	Merozoite surface protein, putative	-5.3822	7.13323
Afghanistan vs. Myanmar	6	829752	C	T	Missense Variant	Thr367Ile	PVP01_0620400	PVP01_0620400	Merozoite surface protein, putative	5.3822	7.13323
Afghanistan vs. Myanmar	6	829754	A	G	Missense Variant	Thr368Ala	PVP01_0620400	PVP01_0620400	Merozoite surface protein, putative	-5.20807	6.71938
Afghanistan vs. Myanmar	6	829754	A	G	Missense Variant	Thr368Ala	PVP01_0620400	PVP01_0620400	Merozoite surface protein, putative	5.20807	6.71938
Afghanistan vs. Myanmar	6	829758	C	T	Missense Variant	Ala369Val	PVP01_0620400	PVP01_0620400	Merozoite surface protein, putative	-5.25461	6.82874
Afghanistan vs. Myanmar	6	829758	C	T	Missense Variant	Ala369Val	PVP01_0620400	PVP01_0620400	Merozoite surface protein, putative	5.25461	6.82874
Afghanistan vs. Myanmar	6	829763	T	C	Missense Variant	Ser371Pro	PVP01_0620400	PVP01_0620400	Merozoite surface protein, putative	-4.61782	5.4114
Afghanistan vs. Myanmar	6	829763	T	C	Missense Variant	Ser371Pro	PVP01_0620400	PVP01_0620400	Merozoite surface protein, putative	4.61782	5.4114
Afghanistan vs. Myanmar	6	829769	A	C	Missense Variant	Thr373Pro	PVP01_0620400	PVP01_0620400	Merozoite surface protein, putative	-4.43689	5.03969
Afghanistan vs. Myanmar	6	829769	A	C	Missense Variant	Thr373Pro	PVP01_0620400	PVP01_0620400	Merozoite surface protein, putative	4.43689	5.03969
Afghanistan vs. Myanmar	6	829774	T	A	Missense Variant	Asp374Glu	PVP01_0620400	PVP01_0620400	Merozoite surface protein, putative	-4.4542	5.07466
Afghanistan vs. Myanmar	6	829774	T	A	Missense Variant	Asp374Glu	PVP01_0620400	PVP01_0620400	Merozoite surface protein, putative	4.4542	5.07466
Afghanistan vs. Myanmar	6	829776	C	A	Missense Variant	Pro375Gln	PVP01_0620400	PVP01_0620400	Merozoite surface protein, putative	-4.46651	5.0996
Afghanistan vs. Myanmar	6	829776	C	A	Missense Variant	Pro375Gln	PVP01_0620400	PVP01_0620400	Merozoite surface protein, putative	4.46651	5.0996
Afghanistan vs. Pakistan	2	148469	T	C	Upstream Gene Variant	.		PVP01_0202700	28S ribosomal RNA	-6.77168	10.8952
Afghanistan vs. Pakistan	2	148469	T	C	Upstream Gene Variant	.		PVP01_0202700	28S ribosomal RNA	6.77168	10.8952
Afghanistan vs. Pakistan	2	148511	T	C	Upstream Gene Variant	.		PVP01_0202700	28S ribosomal RNA	-7.65014	13.6973
Afghanistan vs. Pakistan	2	148511	T	C	Upstream Gene Variant	.		PVP01_0202700	28S ribosomal RNA	7.65014	13.6973
Afghanistan vs. Pakistan	2	149307	A	G	Upstream Gene Variant	.		PVP01_0202700	28S ribosomal RNA	-16.0211	57.0412
Afghanistan vs. Pakistan	2	149307	A	G	Upstream Gene Variant	.		PVP01_0202700	28S ribosomal RNA	16.0211	57.0412
Afghanistan vs. Pakistan	2	149509	A	T	Upstream Gene Variant	.		PVP01_0202800	5.8S ribosomal RNA	-12.5716	35.5193
Afghanistan vs. Pakistan	2	149509	A	T	Upstream Gene Variant	.		PVP01_0202800	5.8S ribosomal RNA	12.5716	35.5193
Afghanistan vs. Pakistan	2	151873	G	A	Upstream Gene Variant	.	PVP01_0202900	PVP01_0202900	18S ribosomal RNA	-8.94257	18.42
Afghanistan vs. Pakistan	2	151873	G	A	Upstream Gene Variant	.	PVP01_0202900	PVP01_0202900	18S ribosomal RNA	8.94257	18.42
Afghanistan vs. Pakistan	5	201779	C	T	Upstream Gene Variant	.	PVP01_0504500	PVP01_0504500	28S ribosomal RNA	-6.84238	11.1085
Afghanistan vs. Pakistan	5	201779	C	T	Upstream Gene Variant	.	PVP01_0504500	PVP01_0504500	28S ribosomal RNA	6.84238	11.1085
Afghanistan vs. Pakistan	5	203966	G	A	Upstream Gene Variant	.	PVP01_0504500	PVP01_0504500	28S ribosomal RNA	-9.03806	18.7973
Afghanistan vs. Pakistan	5	203966	G	A	Upstream Gene Variant	.	PVP01_0504500	PVP01_0504500	28S ribosomal RNA	9.03806	18.7973
Afghanistan vs. Pakistan	5	203980	A	G	Upstream Gene Variant	.	PVP01_0504500	PVP01_0504500	28S ribosomal RNA	-10.0559	23.0629
Afghanistan vs. Pakistan	5	203980	A	G	Upstream Gene Variant	.	PVP01_0504500	PVP01_0504500	28S ribosomal RNA	10.0559	23.0629
Afghanistan vs. Pakistan	5	204025	C	T	Upstream Gene Variant	.	PVP01_0504500	PVP01_0504500	28S ribosomal RNA	-11.6113	30.4422
Afghanistan vs. Pakistan	5	204025	C	T	Upstream Gene Variant	.	PVP01_0504500	PVP01_0504500	28S ribosomal RNA	11.6113	30.4422
Afghanistan vs. Pakistan	5	212817	A	G	Upstream Gene Variant	.	PVP01_0504700	PVP01_0504700	18S ribosomal RNA	-10.6163	25.6017
Afghanistan vs. Pakistan	5	212817	A	G	Upstream Gene Variant	.	PVP01_0504700	PVP01_0504700	18S ribosomal RNA	10.6163	25.6017
Afghanistan vs. Pakistan	5	220025	C	A	Upstream Gene Variant	.	PVP01_0504800	PVP01_0504800	Early transcribed membrane protein	-5.36291	7.08676
Afghanistan vs. Pakistan	5	220025	C	A	Upstream Gene Variant	.	PVP01_0504800	PVP01_0504800	Early transcribed membrane protein	5.36291	7.08676
Afghanistan vs. Pakistan	5	221003	C	A	Upstream Gene Variant	.	PVP01_0504800	PVP01_0504800	Early transcribed membrane protein	-4.83062	5.86612
Afghanistan vs. Pakistan	5	221003	C	A	Upstream Gene Variant	.	PVP01_0504800	PVP01_0504800	Early transcribed membrane protein	4.83062	5.86612
Afghanistan vs. Pakistan	5	222962	A	T	Missense Variant	Lys49Ile	PVP01_0504900	PVP01_0504900	Conserved Plasmodium protein, unknown function	-5.50324	7.42844
Afghanistan vs. Pakistan	5	222962	A	T	Missense Variant	Lys49Ile	PVP01_0504900	PVP01_0504900	Conserved Plasmodium protein, unknown function	5.50324	7.42844
Afghanistan vs. Pakistan	4	568321	C	T	intergenic_region	.	PVP01_0413900-PVP01_0414000	PVP01_0413900-PVP01_0414000	Conserved Plasmodium protein, unknown function	-6.17937	9.1914
Afghanistan vs. Pakistan	4	568321	C	T	intergenic_region	.	PVP01_0413900-PVP01_0414000	PVP01_0413900-PVP01_0414000	Conserved Plasmodium protein, unknown function	6.17937	9.1914
Afghanistan vs. Pakistan	4	573328	C	T	Upstream Gene Variant	.	PVP01_0414000	PVP01_0414000	Conserved Plasmodium protein, unknown function	-6.50489	10.1093
Afghanistan vs. Pakistan	4	573328	C	T	Upstream Gene Variant	.	PVP01_0414000	PVP01_0414000	Conserved Plasmodium protein, unknown function	6.50489	10.1093
Afghanistan vs. Pakistan	4	680799	C	A	Synonymous Variant	Gly415Gly	PVP01_0416700	PVP01_0416700	C2 domain-containing protein 5, putative	-6.16042	9.13935
Afghanistan vs. Pakistan	4	680799	C	A	Synonymous Variant	Gly415Gly	PVP01_0416700	PVP01_0416700	C2 domain-containing protein 5, putative	6.16042	9.13935
Afghanistan vs. Pakistan	4	680928	A	C	Missense Variant	Ile372Met	PVP01_0416700	PVP01_0416700	C2 domain-containing protein 5, putative	-6.01717	8.75083
Afghanistan vs. Pakistan	4	680928	A	C	Missense Variant	Ile372Met	PVP01_0416700	PVP01_0416700	C2 domain-containing protein 5, putative	6.01717	8.75083
Afghanistan vs. Pakistan	4	762924	T	C	Missense Variant	Ser147Pro	MSP5	PVP01_0418400	Merozoite surface protein 5	-6.69322	10.6609
Afghanistan vs. Pakistan	4	762924	T	C	Missense Variant	Ser147Pro	MSP5	PVP01_0418400	Merozoite surface protein 5	6.69322	10.6609
Afghanistan vs. Pakistan	4	762939	A	T	Missense Variant	Met152Leu	MSP5	PVP01_0418400	Merozoite surface protein 5	-5.96435	8.60974
Afghanistan vs. Pakistan	4	762939	A	T	Missense Variant	Met152Leu	MSP5	PVP01_0418400	Merozoite surface protein 5	5.96435	8.60974
Afghanistan vs. Pakistan	4	762945	A	C	Missense Variant	Thr154Pro	MSP5	PVP01_0418400	Merozoite surface protein 5	-5.94946	8.57021
Afghanistan vs. Pakistan	4	762945	A	C	Missense Variant	Thr154Pro	MSP5	PVP01_0418400	Merozoite surface protein 5	5.94946	8.57021
Afghanistan vs. Pakistan	4	762951	G	A	Missense Variant	Gly156Ser	MSP5	PVP01_0418400	Merozoite surface protein 5	-6.27734	9.46292
Afghanistan vs. Pakistan	4	762951	G	A	Missense Variant	Gly156Ser	MSP5	PVP01_0418400	Merozoite surface protein 5	6.27734	9.46292
Afghanistan vs. Pakistan	4	762958	G	A	Missense Variant	Gly158Glu	MSP5	PVP01_0418400	Merozoite surface protein 5	-6.45013	9.95173
Afghanistan vs. Pakistan	4	762958	G	A	Missense Variant	Gly158Glu	MSP5	PVP01_0418400	Merozoite surface protein 5	6.45013	9.95173
Afghanistan vs. Pakistan	4	762959	G	A	Synonymous Variant	Gly158Gly	MSP5	PVP01_0418400	Merozoite surface protein 5	-6.93544	11.3926
Afghanistan vs. Pakistan	4	762959	G	A	Synonymous Variant	Gly158Gly	MSP5	PVP01_0418400	Merozoite surface protein 5	6.93544	11.3926
Afghanistan vs. Pakistan	4	762975	G	A	Missense Variant	Asp164Asn	MSP5	PVP01_0418400	Merozoite surface protein 5	-7.11916	11.9642
Afghanistan vs. Pakistan	4	762975	G	A	Missense Variant	Asp164Asn	MSP5	PVP01_0418400	Merozoite surface protein 5	7.11916	11.9642
Afghanistan vs. Pakistan	4	762976	A	G	Missense Variant	Asp164Gly	MSP5	PVP01_0418400	Merozoite surface protein 5	-6.55776	10.2626
Afghanistan vs. Pakistan	4	762976	A	G	Missense Variant	Asp164Gly	MSP5	PVP01_0418400	Merozoite surface protein 5	6.55776	10.2626
Afghanistan vs. Pakistan	4	762981	A	G	Missense Variant	Asn166Asp	MSP5	PVP01_0418400	Merozoite surface protein 5	-6.28771	9.49188
Afghanistan vs. Pakistan	4	762981	A	G	Missense Variant	Asn166Asp	MSP5	PVP01_0418400	Merozoite surface protein 5	6.28771	9.49188
Afghanistan vs. Pakistan	4	762983	T	G	Missense Variant	Asn166Lys	MSP5	PVP01_0418400	Merozoite surface protein 5	-6.25829	9.4098
Afghanistan vs. Pakistan	4	762983	T	G	Missense Variant	Asn166Lys	MSP5	PVP01_0418400	Merozoite surface protein 5	6.25829	9.4098
Afghanistan vs. Pakistan	4	762988	A	G	Missense Variant	Asp168Gly	MSP5	PVP01_0418400	Merozoite surface protein 5	-6.15509	9.12473
Afghanistan vs. Pakistan	4	762988	A	G	Missense Variant	Asp168Gly	MSP5	PVP01_0418400	Merozoite surface protein 5	6.15509	9.12473
Afghanistan vs. Pakistan	4	763016	T	G	Missense Variant	Asp177Glu	MSP5	PVP01_0418400	Merozoite surface protein 5	-5.94036	8.54608
Afghanistan vs. Pakistan	4	763016	T	G	Missense Variant	Asp177Glu	MSP5	PVP01_0418400	Merozoite surface protein 5	5.94036	8.54608
Afghanistan vs. Pakistan	4	763020	A	G	Missense Variant	Asn179Asp	MSP5	PVP01_0418400	Merozoite surface protein 5	-5.94998	8.57157
Afghanistan vs. Pakistan	4	763020	A	G	Missense Variant	Asn179Asp	MSP5	PVP01_0418400	Merozoite surface protein 5	5.94998	8.57157
Afghanistan vs. Pakistan	4	763024	A	C	Missense Variant	Gln180Pro	MSP5	PVP01_0418400	Merozoite surface protein 5	-6.25566	9.40247
Afghanistan vs. Pakistan	4	763024	A	C	Missense Variant	Gln180Pro	MSP5	PVP01_0418400	Merozoite surface protein 5	6.25566	9.40247
Afghanistan vs. Pakistan	4	763032	G	A	Missense Variant	Asp183Asn	MSP5	PVP01_0418400	Merozoite surface protein 5	-5.2284	6.76705
Afghanistan vs. Pakistan	4	763032	G	A	Missense Variant	Asp183Asn	MSP5	PVP01_0418400	Merozoite surface protein 5	5.2284	6.76705
Afghanistan vs. Pakistan	4	763111	A	C	Missense Variant	Asp209Ala	MSP5	PVP01_0418400	Merozoite surface protein 5	-5.29553	6.92566
Afghanistan vs. Pakistan	4	763111	A	C	Missense Variant	Asp209Ala	MSP5	PVP01_0418400	Merozoite surface protein 5	5.29553	6.92566
Afghanistan vs. Pakistan	4	763112	T	G	Missense Variant	Asp209Glu	MSP5	PVP01_0418400	Merozoite surface protein 5	-5.31216	6.96523
Afghanistan vs. Pakistan	4	763112	T	G	Missense Variant	Asp209Glu	MSP5	PVP01_0418400	Merozoite surface protein 5	5.31216	6.96523
Afghanistan vs. Pakistan	4	763137	G	A	Missense Variant	Ala218Thr	MSP5	PVP01_0418400	Merozoite surface protein 5	-5.22429	6.7574
Afghanistan vs. Pakistan	4	763137	G	A	Missense Variant	Ala218Thr	MSP5	PVP01_0418400	Merozoite surface protein 5	5.22429	6.7574
Afghanistan vs. Pakistan	4	763140	G	A	Missense Variant	Ala219Thr	MSP5	PVP01_0418400	Merozoite surface protein 5	-4.42999	5.02577
Afghanistan vs. Pakistan	4	763140	G	A	Missense Variant	Ala219Thr	MSP5	PVP01_0418400	Merozoite surface protein 5	4.42999	5.02577
Afghanistan vs. Pakistan	4	763159	C	A	Missense Variant	Ala225Asp	MSP5	PVP01_0418400	Merozoite surface protein 5	-4.61662	5.40889
Afghanistan vs. Pakistan	4	763159	C	A	Missense Variant	Ala225Asp	MSP5	PVP01_0418400	Merozoite surface protein 5	4.61662	5.40889
Afghanistan vs. Pakistan	6	938942	C	A	Upstream Gene Variant	.	PVP01_0623000	PVP01_0623000	Plasmodium exported protein (PHIST), unknown function	-4.6104	5.39589
Afghanistan vs. Pakistan	6	938942	C	A	Upstream Gene Variant	.	PVP01_0623000	PVP01_0623000	Plasmodium exported protein (PHIST), unknown function	4.6104	5.39589
Afghanistan vs. Pakistan	13	978722	G	A	Upstream Gene Variant	.		PVP01_1321800	DNA mismatch repair protein MSH2, putative	-5.55097	7.54654
Afghanistan vs. Pakistan	13	978722	G	A	Upstream Gene Variant	.		PVP01_1321800	DNA mismatch repair protein MSH2, putative	5.55097	7.54654
Afghanistan vs. Pakistan	7	1215986	G	A	Synonymous Variant	Glu185Glu	MSP1	PVP01_0728900	Merozoite surface protein 1	-4.51206	5.19245
Afghanistan vs. Pakistan	7	1215986	G	A	Synonymous Variant	Glu185Glu	MSP1	PVP01_0728900	Merozoite surface protein 1	4.51206	5.19245
Afghanistan vs. Pakistan	7	1216265	C	G	Missense Variant	Ile278Met	MSP1	PVP01_0728900	Merozoite surface protein 1	-4.73123	5.65137
Afghanistan vs. Pakistan	7	1216265	C	G	Missense Variant	Ile278Met	MSP1	PVP01_0728900	Merozoite surface protein 1	4.73123	5.65137
Afghanistan vs. Pakistan	7	1216272	G	A	Missense Variant	Gly281Ser	MSP1	PVP01_0728900	Merozoite surface protein 1	-4.7221	5.63185
Afghanistan vs. Pakistan	7	1216272	G	A	Missense Variant	Gly281Ser	MSP1	PVP01_0728900	Merozoite surface protein 1	4.7221	5.63185
Afghanistan vs. Pakistan	7	1216296	G	C	Missense Variant	Glu289Gln	MSP1	PVP01_0728900	Merozoite surface protein 1	-5.62763	7.73825
Afghanistan vs. Pakistan	7	1216296	G	C	Missense Variant	Glu289Gln	MSP1	PVP01_0728900	Merozoite surface protein 1	5.62763	7.73825
Afghanistan vs. Pakistan	7	1216304	G	T	Synonymous Variant	Ala291Ala	MSP1	PVP01_0728900	Merozoite surface protein 1	-4.7383	5.66651
Afghanistan vs. Pakistan	7	1216304	G	T	Synonymous Variant	Ala291Ala	MSP1	PVP01_0728900	Merozoite surface protein 1	4.7383	5.66651
Afghanistan vs. Pakistan	7	1216318	C	A	Missense Variant	Ala296Glu	MSP1	PVP01_0728900	Merozoite surface protein 1	-4.88413	5.98344
Afghanistan vs. Pakistan	7	1216318	C	A	Missense Variant	Ala296Glu	MSP1	PVP01_0728900	Merozoite surface protein 1	4.88413	5.98344
Afghanistan vs. Pakistan	7	1216325	G	T	Synonymous Variant	Leu298Leu	MSP1	PVP01_0728900	Merozoite surface protein 1	-4.4773	5.12153
Afghanistan vs. Pakistan	7	1216325	G	T	Synonymous Variant	Leu298Leu	MSP1	PVP01_0728900	Merozoite surface protein 1	4.4773	5.12153
Afghanistan vs. Pakistan	7	1216328	A	G	Synonymous Variant	Glu299Glu	MSP1	PVP01_0728900	Merozoite surface protein 1	-4.49389	5.15532
Afghanistan vs. Pakistan	7	1216328	A	G	Synonymous Variant	Glu299Glu	MSP1	PVP01_0728900	Merozoite surface protein 1	4.49389	5.15532
Afghanistan vs. Pakistan	7	1216411	A	G	Missense Variant	Asn327Ser	MSP1	PVP01_0728900	Merozoite surface protein 1	-5.00813	6.25995
Afghanistan vs. Pakistan	7	1216411	A	G	Missense Variant	Asn327Ser	MSP1	PVP01_0728900	Merozoite surface protein 1	5.00813	6.25995
Afghanistan vs. Pakistan	5	1404277	C	G	Upstream Gene Variant	.	PVP01_0533100	PVP01_0533100	Tryptophan-rich antigen, tryptophan-rich protein	-5.0435	6.34
Afghanistan vs. Pakistan	5	1404277	C	G	Upstream Gene Variant	.	PVP01_0533100	PVP01_0533100	Tryptophan-rich antigen, tryptophan-rich protein	5.0435	6.34
Afghanistan vs. Pakistan	5	1404338	T	A	Upstream Gene Variant	.	PVP01_0533100	PVP01_0533100	Tryptophan-rich antigen, tryptophan-rich protein	-5.28423	6.89883
Afghanistan vs. Pakistan	5	1404338	T	A	Upstream Gene Variant	.	PVP01_0533100	PVP01_0533100	Tryptophan-rich antigen, tryptophan-rich protein	5.28423	6.89883
Afghanistan vs. Pakistan	5	1404340	G	A	Upstream Gene Variant	.	PVP01_0533100	PVP01_0533100	Tryptophan-rich antigen, tryptophan-rich protein	-5.28423	6.89883
Afghanistan vs. Pakistan	5	1404340	G	A	Upstream Gene Variant	.	PVP01_0533100	PVP01_0533100	Tryptophan-rich antigen, tryptophan-rich protein	5.28423	6.89883
Afghanistan vs. Pakistan	5	1404352	A	T	Upstream Gene Variant	.	PVP01_0533100	PVP01_0533100	Tryptophan-rich antigen, tryptophan-rich protein	-5.51056	7.4465
Afghanistan vs. Pakistan	5	1404352	A	T	Upstream Gene Variant	.	PVP01_0533100	PVP01_0533100	Tryptophan-rich antigen, tryptophan-rich protein	5.51056	7.4465
Afghanistan vs. Pakistan	5	1404423	G	A	Upstream Gene Variant	.	PVP01_0533100	PVP01_0533100	Tryptophan-rich antigen, tryptophan-rich protein	-4.53343	5.23632
Afghanistan vs. Pakistan	5	1404423	G	A	Upstream Gene Variant	.	PVP01_0533100	PVP01_0533100	Tryptophan-rich antigen, tryptophan-rich protein	4.53343	5.23632
Afghanistan vs. Pakistan	5	1404437	A	G	Upstream Gene Variant	.	PVP01_0533100	PVP01_0533100	Tryptophan-rich antigen, tryptophan-rich protein	-4.61566	5.40689
Afghanistan vs. Pakistan	5	1404437	A	G	Upstream Gene Variant	.	PVP01_0533100	PVP01_0533100	Tryptophan-rich antigen, tryptophan-rich protein	4.61566	5.40689
Afghanistan vs. Pakistan	5	1404440	A	T	Upstream Gene Variant	.	PVP01_0533100	PVP01_0533100	Tryptophan-rich antigen, tryptophan-rich protein	-4.61761	5.41097
Afghanistan vs. Pakistan	5	1404440	A	T	Upstream Gene Variant	.	PVP01_0533100	PVP01_0533100	Tryptophan-rich antigen, tryptophan-rich protein	4.61761	5.41097
Afghanistan vs. Pakistan	5	1404448	C	A	Upstream Gene Variant	.	PVP01_0533100	PVP01_0533100	Tryptophan-rich antigen, tryptophan-rich protein	-4.61761	5.41097
Afghanistan vs. Pakistan	5	1404448	C	A	Upstream Gene Variant	.	PVP01_0533100	PVP01_0533100	Tryptophan-rich antigen, tryptophan-rich protein	4.61761	5.41097
Afghanistan vs. Pakistan	5	1404454	A	G	Upstream Gene Variant	.	PVP01_0533100	PVP01_0533100	Tryptophan-rich antigen, tryptophan-rich protein	-4.6473	5.47326
Afghanistan vs. Pakistan	5	1404454	A	G	Upstream Gene Variant	.	PVP01_0533100	PVP01_0533100	Tryptophan-rich antigen, tryptophan-rich protein	4.6473	5.47326
Afghanistan vs. Pakistan	5	1404460	G	C	Upstream Gene Variant	.	PVP01_0533100	PVP01_0533100	Tryptophan-rich antigen, tryptophan-rich protein	-4.63218	5.44149
Afghanistan vs. Pakistan	5	1404460	G	C	Upstream Gene Variant	.	PVP01_0533100	PVP01_0533100	Tryptophan-rich antigen, tryptophan-rich protein	4.63218	5.44149
Afghanistan vs. Pakistan	5	1404463	A	G	Upstream Gene Variant	.	PVP01_0533100	PVP01_0533100	Tryptophan-rich antigen, tryptophan-rich protein	-4.63218	5.44149
Afghanistan vs. Pakistan	5	1404463	A	G	Upstream Gene Variant	.	PVP01_0533100	PVP01_0533100	Tryptophan-rich antigen, tryptophan-rich protein	4.63218	5.44149
Afghanistan vs. Pakistan	11	2015990	G	A	Upstream Gene Variant	.	PVP01_1147100	PVP01_1147100	Conserved Plasmodium protein, unknown function	-4.58695	5.34701
Afghanistan vs. Pakistan	11	2015990	G	A	Upstream Gene Variant	.	PVP01_1147100	PVP01_1147100	Conserved Plasmodium protein, unknown function	4.58695	5.34701
Afghanistan vs. Pakistan	11	2016311	T	G	Upstream Gene Variant	.	PVP01_1147100	PVP01_1147100	Conserved Plasmodium protein, unknown function	-4.65023	5.47943
Afghanistan vs. Pakistan	11	2016311	T	G	Upstream Gene Variant	.	PVP01_1147100	PVP01_1147100	Conserved Plasmodium protein, unknown function	4.65023	5.47943
Afghanistan vs. Pakistan	11	2016841	C	T	Upstream Gene Variant	.	PVP01_1147300	PVP01_1147300	Conserved Plasmodium protein, unknown function, pseudogene	-5.00288	6.2481
Afghanistan vs. Pakistan	11	2016841	C	T	Upstream Gene Variant	.	PVP01_1147300	PVP01_1147300	Conserved Plasmodium protein, unknown function, pseudogene	5.00288	6.2481
Afghanistan vs. Pakistan	11	2017265	C	T	Upstream Gene Variant	.	PVP01_1147300	PVP01_1147300	Conserved Plasmodium protein, unknown function, pseudogene	-6.28304	9.47884
Afghanistan vs. Pakistan	11	2017265	C	T	Upstream Gene Variant	.	PVP01_1147300	PVP01_1147300	Conserved Plasmodium protein, unknown function, pseudogene	6.28304	9.47884
Afghanistan vs. Pakistan	11	2017838	G	C	Upstream Gene Variant	.	PVP01_1147300	PVP01_1147300	Conserved Plasmodium protein, unknown function, pseudogene	-8.27383	15.887
Afghanistan vs. Pakistan	11	2017838	G	C	Upstream Gene Variant	.	PVP01_1147300	PVP01_1147300	Conserved Plasmodium protein, unknown function, pseudogene	8.27383	15.887
Afghanistan vs. Pakistan	11	2017852	A	G	Upstream Gene Variant	.	PVP01_1147300	PVP01_1147300	Conserved Plasmodium protein, unknown function, pseudogene	-7.48555	13.1472
Afghanistan vs. Pakistan	11	2017852	A	G	Upstream Gene Variant	.	PVP01_1147300	PVP01_1147300	Conserved Plasmodium protein, unknown function, pseudogene	7.48555	13.1472
Afghanistan vs. Pakistan	11	2019455	C	T	Upstream Gene Variant	.	PVP01_1147300	PVP01_1147300	Conserved Plasmodium protein, unknown function, pseudogene	-6.44799	9.9456
Afghanistan vs. Pakistan	11	2019455	C	T	Upstream Gene Variant	.	PVP01_1147300	PVP01_1147300	Conserved Plasmodium protein, unknown function, pseudogene	6.44799	9.9456
Afghanistan vs. Pakistan	11	2025978	A	G	Upstream Gene Variant	.	PVP01_1147500	PVP01_1147500	Plasmodium exported protein, unknown function	-5.98377	8.66148
Afghanistan vs. Pakistan	11	2025978	A	G	Upstream Gene Variant	.	PVP01_1147500	PVP01_1147500	Plasmodium exported protein, unknown function	5.98377	8.66148
Afghanistan vs. Pakistan	11	2027338	T	C	Upstream Gene Variant	.	PVP01_1147500	PVP01_1147500	Plasmodium exported protein, unknown function	-5.54988	7.54383
Afghanistan vs. Pakistan	11	2027338	T	C	Upstream Gene Variant	.	PVP01_1147500	PVP01_1147500	Plasmodium exported protein, unknown function	5.54988	7.54383
Afghanistan vs. Pakistan	11	2031638	C	T	Downstream Gene Variant	.	PVP01_1147500	PVP01_1147500	Plasmodium exported protein, unknown function	-6.56483	10.2832
Afghanistan vs. Pakistan	11	2031638	C	T	Downstream Gene Variant	.	PVP01_1147500	PVP01_1147500	Plasmodium exported protein, unknown function	6.56483	10.2832
Afghanistan vs. Pakistan	11	2031974	G	A	Downstream Gene Variant	.	PVP01_1147500	PVP01_1147500	Plasmodium exported protein, unknown function	-5.6924	7.90215
Afghanistan vs. Pakistan	11	2031974	G	A	Downstream Gene Variant	.	PVP01_1147500	PVP01_1147500	Plasmodium exported protein, unknown function	5.6924	7.90215
Afghanistan vs. Pakistan	11	2040325	T	G	Upstream Gene Variant	.	PVP01_1147700	PVP01_1147700	PIR protein	-12.8997	37.3448
Afghanistan vs. Pakistan	11	2040325	T	G	Upstream Gene Variant	.	PVP01_1147700	PVP01_1147700	PIR protein	12.8997	37.3448
Afghanistan vs. Pakistan	11	2040326	T	C	Upstream Gene Variant	.	PVP01_1147700	PVP01_1147700	PIR protein	-12.6775	36.1036
Afghanistan vs. Pakistan	11	2040326	T	C	Upstream Gene Variant	.	PVP01_1147700	PVP01_1147700	PIR protein	12.6775	36.1036
Afghanistan vs. Pakistan	11	2040327	C	T	Upstream Gene Variant	.	PVP01_1147700	PVP01_1147700	PIR protein	-12.1891	33.4492
Afghanistan vs. Pakistan	11	2040327	C	T	Upstream Gene Variant	.	PVP01_1147700	PVP01_1147700	PIR protein	12.1891	33.4492
Afghanistan vs. Pakistan	11	2040348	A	G	Upstream Gene Variant	.	PVP01_1147700	PVP01_1147700	PIR protein	-11.7521	31.1619
Afghanistan vs. Pakistan	11	2040348	A	G	Upstream Gene Variant	.	PVP01_1147700	PVP01_1147700	PIR protein	11.7521	31.1619
Afghanistan vs. Pakistan	11	2040350	G	A	Upstream Gene Variant	.	PVP01_1147700	PVP01_1147700	PIR protein	-11.752	31.1616
Afghanistan vs. Pakistan	11	2040350	G	A	Upstream Gene Variant	.	PVP01_1147700	PVP01_1147700	PIR protein	11.752	31.1616
Afghanistan vs. Pakistan	11	2040644	A	C	Upstream Gene Variant	.	PVP01_1147700	PVP01_1147700	PIR protein	-7.23927	12.3457
Afghanistan vs. Pakistan	11	2040644	A	C	Upstream Gene Variant	.	PVP01_1147700	PVP01_1147700	PIR protein	7.23927	12.3457
Afghanistan vs. Pakistan	11	2040645	T	A	Upstream Gene Variant	.	PVP01_1147700	PVP01_1147700	PIR protein	-7.23927	12.3457
Afghanistan vs. Pakistan	11	2040645	T	A	Upstream Gene Variant	.	PVP01_1147700	PVP01_1147700	PIR protein	7.23927	12.3457
Afghanistan vs. Pakistan	11	2040649	T	G	Upstream Gene Variant	.	PVP01_1147700	PVP01_1147700	PIR protein	-7.23927	12.3457
Afghanistan vs. Pakistan	11	2040649	T	G	Upstream Gene Variant	.	PVP01_1147700	PVP01_1147700	PIR protein	7.23927	12.3457
Afghanistan vs. Pakistan	11	2040650	C	G	Upstream Gene Variant	.	PVP01_1147700	PVP01_1147700	PIR protein	-7.27605	12.4638
Afghanistan vs. Pakistan	11	2040650	C	G	Upstream Gene Variant	.	PVP01_1147700	PVP01_1147700	PIR protein	7.27605	12.4638
Afghanistan vs. Pakistan	11	2040671	T	A	Upstream Gene Variant	.	PVP01_1147700	PVP01_1147700	PIR protein	-6.67906	10.6189
Afghanistan vs. Pakistan	11	2040671	T	A	Upstream Gene Variant	.	PVP01_1147700	PVP01_1147700	PIR protein	6.67906	10.6189
Afghanistan vs. Pakistan	11	2040675	A	T	Upstream Gene Variant	.	PVP01_1147700	PVP01_1147700	PIR protein	-6.67937	10.6198
Afghanistan vs. Pakistan	11	2040675	A	T	Upstream Gene Variant	.	PVP01_1147700	PVP01_1147700	PIR protein	6.67937	10.6198
Afghanistan vs. Sudan	14	56141	T	A	Missense Variant	Tyr1295Phe	PVP01_1401400	PVP01_1401400	Cytoadherence linked asexual protein, CLAG, putative	-4.60894	5.39283
Afghanistan vs. Sudan	14	56141	T	A	Missense Variant	Tyr1295Phe	PVP01_1401400	PVP01_1401400	Cytoadherence linked asexual protein, CLAG, putative	4.60894	5.39283
Afghanistan vs. Sudan	14	56149	A	G	Synonymous Variant	Asp1292Asp	PVP01_1401400	PVP01_1401400	Cytoadherence linked asexual protein, CLAG, putative	-4.60655	5.38784
Afghanistan vs. Sudan	14	56149	A	G	Synonymous Variant	Asp1292Asp	PVP01_1401400	PVP01_1401400	Cytoadherence linked asexual protein, CLAG, putative	4.60655	5.38784
Afghanistan vs. Sudan	14	56776	C	T	Missense Variant	Met1083Ile	PVP01_1401400	PVP01_1401400	Cytoadherence linked asexual protein, CLAG, putative	-4.57589	5.32404
Afghanistan vs. Sudan	14	56776	C	T	Missense Variant	Met1083Ile	PVP01_1401400	PVP01_1401400	Cytoadherence linked asexual protein, CLAG, putative	4.57589	5.32404
Afghanistan vs. Sudan	14	56781	T	G	Missense Variant	Lys1082Gln	PVP01_1401400	PVP01_1401400	Cytoadherence linked asexual protein, CLAG, putative	-4.90787	6.03588
Afghanistan vs. Sudan	14	56781	T	G	Missense Variant	Lys1082Gln	PVP01_1401400	PVP01_1401400	Cytoadherence linked asexual protein, CLAG, putative	4.90787	6.03588
Afghanistan vs. Sudan	14	56853	C	T	Missense Variant	Ala1058Thr	PVP01_1401400	PVP01_1401400	Cytoadherence linked asexual protein, CLAG, putative	-5.87628	8.37718
Afghanistan vs. Sudan	14	56853	C	T	Missense Variant	Ala1058Thr	PVP01_1401400	PVP01_1401400	Cytoadherence linked asexual protein, CLAG, putative	5.87628	8.37718
Afghanistan vs. Sudan	14	57199	G	A	Synonymous Variant	Ser942Ser	PVP01_1401400	PVP01_1401400	Cytoadherence linked asexual protein, CLAG, putative	-4.57395	5.32002
Afghanistan vs. Sudan	14	57199	G	A	Synonymous Variant	Ser942Ser	PVP01_1401400	PVP01_1401400	Cytoadherence linked asexual protein, CLAG, putative	4.57395	5.32002
Afghanistan vs. Sudan	2	148784	C	A	Upstream Gene Variant	.		PVP01_0202700	28S ribosomal RNA	-5.29897	6.93383
Afghanistan vs. Sudan	2	148784	C	A	Upstream Gene Variant	.		PVP01_0202700	28S ribosomal RNA	5.29897	6.93383
Afghanistan vs. Sudan	2	148807	A	T	Upstream Gene Variant	.		PVP01_0202700	28S ribosomal RNA	-5.01814	6.28254
Afghanistan vs. Sudan	2	148807	A	T	Upstream Gene Variant	.		PVP01_0202700	28S ribosomal RNA	5.01814	6.28254
Afghanistan vs. Sudan	10	322657	T	C	Upstream Gene Variant	.		PVP01_1007200	Conserved Plasmodium protein, unknown function, pseudogene	-4.64461	5.4676
Afghanistan vs. Sudan	10	322657	T	C	Upstream Gene Variant	.		PVP01_1007200	Conserved Plasmodium protein, unknown function, pseudogene	4.64461	5.4676
Afghanistan vs. Sudan	10	323804	T	C	Upstream Gene Variant	.		PVP01_1007200	Conserved Plasmodium protein, unknown function, pseudogene	-4.66774	5.51637
Afghanistan vs. Sudan	10	323804	T	C	Upstream Gene Variant	.		PVP01_1007200	Conserved Plasmodium protein, unknown function, pseudogene	4.66774	5.51637
Afghanistan vs. Sudan	11	550783	C	G	Upstream Gene Variant	.	PVP01_1112900	PVP01_1112900	Conserved Plasmodium protein, unknown function	-4.93784	6.10241
Afghanistan vs. Sudan	11	550783	C	G	Upstream Gene Variant	.	PVP01_1112900	PVP01_1112900	Conserved Plasmodium protein, unknown function	4.93784	6.10241
Afghanistan vs. Sudan	11	551346	A	G	Upstream Gene Variant	.	PVP01_1112900	PVP01_1112900	Conserved Plasmodium protein, unknown function	-4.68419	5.55118
Afghanistan vs. Sudan	11	551346	A	G	Upstream Gene Variant	.	PVP01_1112900	PVP01_1112900	Conserved Plasmodium protein, unknown function	4.68419	5.55118
Afghanistan vs. Sudan	11	551690	G	A	Upstream Gene Variant	.	PVP01_1112900	PVP01_1112900	Conserved Plasmodium protein, unknown function	-4.63333	5.44391
Afghanistan vs. Sudan	11	551690	G	A	Upstream Gene Variant	.	PVP01_1112900	PVP01_1112900	Conserved Plasmodium protein, unknown function	4.63333	5.44391
Afghanistan vs. Sudan	11	552690	G	T	Upstream Gene Variant	.	PVP01_1112900	PVP01_1112900	Conserved Plasmodium protein, unknown function	-4.54812	5.26658
Afghanistan vs. Sudan	11	552690	G	T	Upstream Gene Variant	.	PVP01_1112900	PVP01_1112900	Conserved Plasmodium protein, unknown function	4.54812	5.26658
Afghanistan vs. Sudan	9	756203	G	C	Upstream Gene Variant	.	PDX2	PVP01_0916700	Serine esterase, putative	-5.30357	6.94478
Afghanistan vs. Sudan	9	756203	G	C	Upstream Gene Variant	.	PDX2	PVP01_0916700	Serine esterase, putative	5.30357	6.94478
Afghanistan vs. Thailand	2	148634	A	T	Upstream Gene Variant	.		PVP01_0202700	28S ribosomal RNA	-4.6257	5.4279
Afghanistan vs. Thailand	2	148634	A	T	Upstream Gene Variant	.		PVP01_0202700	28S ribosomal RNA	4.6257	5.4279
Afghanistan vs. Thailand	2	148674	T	A	Upstream Gene Variant	.		PVP01_0202700	28S ribosomal RNA	-6.04352	8.82162
Afghanistan vs. Thailand	2	148674	T	A	Upstream Gene Variant	.		PVP01_0202700	28S ribosomal RNA	6.04352	8.82162
Afghanistan vs. Thailand	2	148784	C	A	Upstream Gene Variant	.		PVP01_0202700	28S ribosomal RNA	-6.57263	10.306
Afghanistan vs. Thailand	2	148784	C	A	Upstream Gene Variant	.		PVP01_0202700	28S ribosomal RNA	6.57263	10.306
Afghanistan vs. Thailand	2	148807	A	T	Upstream Gene Variant	.		PVP01_0202700	28S ribosomal RNA	-6.20905	9.27321
Afghanistan vs. Thailand	2	148807	A	T	Upstream Gene Variant	.		PVP01_0202700	28S ribosomal RNA	6.20905	9.27321
Afghanistan vs. Thailand	2	148876	A	G	Upstream Gene Variant	.		PVP01_0202700	28S ribosomal RNA	-6.68658	10.6412
Afghanistan vs. Thailand	2	148876	A	G	Upstream Gene Variant	.		PVP01_0202700	28S ribosomal RNA	6.68658	10.6412
Afghanistan vs. Thailand	2	149020	A	T	Upstream Gene Variant	.		PVP01_0202700	28S ribosomal RNA	-6.20774	9.26962
Afghanistan vs. Thailand	2	149020	A	T	Upstream Gene Variant	.		PVP01_0202700	28S ribosomal RNA	6.20774	9.26962
Afghanistan vs. Thailand	2	149203	G	T	Upstream Gene Variant	.		PVP01_0202700	28S ribosomal RNA	-6.25381	9.39733
Afghanistan vs. Thailand	2	149203	G	T	Upstream Gene Variant	.		PVP01_0202700	28S ribosomal RNA	6.25381	9.39733
Afghanistan vs. Thailand	2	149391	A	G	Upstream Gene Variant	.		PVP01_0202700	28S ribosomal RNA	-6.72779	10.7638
Afghanistan vs. Thailand	2	149391	A	G	Upstream Gene Variant	.		PVP01_0202700	28S ribosomal RNA	6.72779	10.7638
Afghanistan vs. Thailand	2	149426	T	C	Upstream Gene Variant	.		PVP01_0202700	28S ribosomal RNA	-6.4951	10.081
Afghanistan vs. Thailand	2	149426	T	C	Upstream Gene Variant	.		PVP01_0202700	28S ribosomal RNA	6.4951	10.081
Afghanistan vs. Thailand	2	149473	T	C	Upstream Gene Variant	.		PVP01_0202800	5.8S ribosomal RNA	-5.6847	7.88259
Afghanistan vs. Thailand	2	149473	T	C	Upstream Gene Variant	.		PVP01_0202800	5.8S ribosomal RNA	5.6847	7.88259
Afghanistan vs. Thailand	2	149509	A	T	Upstream Gene Variant	.		PVP01_0202800	5.8S ribosomal RNA	-5.43096	7.25142
Afghanistan vs. Thailand	2	149509	A	T	Upstream Gene Variant	.		PVP01_0202800	5.8S ribosomal RNA	5.43096	7.25142
Afghanistan vs. Thailand	2	149691	A	T	Upstream Gene Variant	.		PVP01_0202800	5.8S ribosomal RNA	-4.6497	5.47832
Afghanistan vs. Thailand	2	149691	A	T	Upstream Gene Variant	.		PVP01_0202800	5.8S ribosomal RNA	4.6497	5.47832
Afghanistan vs. Thailand	2	150263	T	G	Upstream Gene Variant	.		PVP01_0202800	5.8S ribosomal RNA	-5.03095	6.31153
Afghanistan vs. Thailand	2	150263	T	G	Upstream Gene Variant	.		PVP01_0202800	5.8S ribosomal RNA	5.03095	6.31153
Afghanistan vs. Thailand	2	151849	G	A	Upstream Gene Variant	.	PVP01_0202900	PVP01_0202900	18S ribosomal RNA	-5.26535	6.85412
Afghanistan vs. Thailand	2	151849	G	A	Upstream Gene Variant	.	PVP01_0202900	PVP01_0202900	18S ribosomal RNA	5.26535	6.85412
Afghanistan vs. Thailand	2	152864	A	G	Upstream Gene Variant	.	PVP01_0202900	PVP01_0202900	18S ribosomal RNA	-5.43068	7.25074
Afghanistan vs. Thailand	2	152864	A	G	Upstream Gene Variant	.	PVP01_0202900	PVP01_0202900	18S ribosomal RNA	5.43068	7.25074
Afghanistan vs. Thailand	2	154843	G	A	Missense Variant	Leu1361Phe	MRP1	PVP01_0203000	ABC transporter C family member 1, putative, multidrug resistance-associated protein 1, putative	-4.81416	5.83027
Afghanistan vs. Thailand	2	154843	G	A	Missense Variant	Leu1361Phe	MRP1	PVP01_0203000	ABC transporter C family member 1, putative, multidrug resistance-associated protein 1, putative	4.81416	5.83027
Afghanistan vs. Thailand	2	155228	T	G	Synonymous Variant	Ile1232Ile	MRP1	PVP01_0203000	ABC transporter C family member 1, putative, multidrug resistance-associated protein 1, putative	-5.14754	6.57851
Afghanistan vs. Thailand	2	155228	T	G	Synonymous Variant	Ile1232Ile	MRP1	PVP01_0203000	ABC transporter C family member 1, putative, multidrug resistance-associated protein 1, putative	5.14754	6.57851
Afghanistan vs. Thailand	5	1093207	G	C	Synonymous Variant	Leu2498Leu	PVP01_0526800	PVP01_0526800	Conserved Plasmodium protein, unknown function	-4.69334	5.5706
Afghanistan vs. Thailand	5	1093207	G	C	Synonymous Variant	Leu2498Leu	PVP01_0526800	PVP01_0526800	Conserved Plasmodium protein, unknown function	4.69334	5.5706
Afghanistan vs. Thailand	5	1093327	G	T	Synonymous Variant	Gly2538Gly	PVP01_0526800	PVP01_0526800	Conserved Plasmodium protein, unknown function	-4.69055	5.56468
Afghanistan vs. Thailand	5	1093327	G	T	Synonymous Variant	Gly2538Gly	PVP01_0526800	PVP01_0526800	Conserved Plasmodium protein, unknown function	4.69055	5.56468
Afghanistan vs. Thailand	10	1406521	T	C	Upstream Gene Variant	.		PVP01_1033000	Vacuolar protein sorting-associated protein 11, putative	-4.43931	5.04457
Afghanistan vs. Thailand	10	1406521	T	C	Upstream Gene Variant	.		PVP01_1033000	Vacuolar protein sorting-associated protein 11, putative	4.43931	5.04457
Afghanistan vs. Thailand	11	1423489	G	C	Missense Variant	Glu565Gln	PVP01_1133300	PVP01_1133300	Conserved oligomeric Golgi complex subunit 4, putative	4.74834	5.68805
Afghanistan vs. Thailand	11	1423489	G	C	Missense Variant	Glu565Gln	PVP01_1133300	PVP01_1133300	Conserved oligomeric Golgi complex subunit 4, putative	-4.74834	5.68805
Afghanistan vs. Vietnam	2	148674	T	A	Upstream Gene Variant	.		PVP01_0202700	28S ribosomal RNA	-4.72976	5.64823
Afghanistan vs. Vietnam	2	148674	T	A	Upstream Gene Variant	.		PVP01_0202700	28S ribosomal RNA	4.72976	5.64823
Afghanistan vs. Vietnam	2	148807	A	T	Upstream Gene Variant	.		PVP01_0202700	28S ribosomal RNA	-4.81111	5.82364
Afghanistan vs. Vietnam	2	148807	A	T	Upstream Gene Variant	.		PVP01_0202700	28S ribosomal RNA	4.81111	5.82364
Afghanistan vs. Vietnam	2	148876	A	G	Upstream Gene Variant	.		PVP01_0202700	28S ribosomal RNA	-5.2739	6.87434
Afghanistan vs. Vietnam	2	148876	A	G	Upstream Gene Variant	.		PVP01_0202700	28S ribosomal RNA	5.2739	6.87434
Afghanistan vs. Vietnam	2	149203	G	T	Upstream Gene Variant	.		PVP01_0202700	28S ribosomal RNA	-4.94859	6.12638
Afghanistan vs. Vietnam	2	149203	G	T	Upstream Gene Variant	.		PVP01_0202700	28S ribosomal RNA	4.94859	6.12638
Afghanistan vs. Vietnam	2	149391	A	G	Upstream Gene Variant	.		PVP01_0202700	28S ribosomal RNA	-5.4366	7.26515
Afghanistan vs. Vietnam	2	149391	A	G	Upstream Gene Variant	.		PVP01_0202700	28S ribosomal RNA	5.4366	7.26515
Afghanistan vs. Vietnam	2	149426	T	C	Upstream Gene Variant	.		PVP01_0202700	28S ribosomal RNA	-5.21986	6.74701
Afghanistan vs. Vietnam	2	149426	T	C	Upstream Gene Variant	.		PVP01_0202700	28S ribosomal RNA	5.21986	6.74701
Afghanistan vs. Vietnam	2	152864	A	G	Upstream Gene Variant	.	PVP01_0202900	PVP01_0202900	18S ribosomal RNA	-4.56115	5.29349
Afghanistan vs. Vietnam	2	152864	A	G	Upstream Gene Variant	.	PVP01_0202900	PVP01_0202900	18S ribosomal RNA	4.56115	5.29349
Afghanistan vs. Vietnam	2	155228	T	G	Synonymous Variant	Ile1232Ile	MRP1	PVP01_0203000	ABC transporter C family member 1, putative, multidrug resistance-associated protein 1, putative	-4.72215	5.63196
Afghanistan vs. Vietnam	2	155228	T	G	Synonymous Variant	Ile1232Ile	MRP1	PVP01_0203000	ABC transporter C family member 1, putative, multidrug resistance-associated protein 1, putative	4.72215	5.63196
Afghanistan vs. Vietnam	10	1406521	T	C	Upstream Gene Variant	.		PVP01_1033000	Vacuolar protein sorting-associated protein 11, putative	-4.99317	6.22624
Afghanistan vs. Vietnam	10	1406521	T	C	Upstream Gene Variant	.		PVP01_1033000	Vacuolar protein sorting-associated protein 11, putative	4.99317	6.22624
Afghanistan vs. Vietnam	11	1423489	G	C	Missense Variant	Glu565Gln	PVP01_1133300	PVP01_1133300	Conserved oligomeric Golgi complex subunit 4, putative	4.8276	5.85953
Afghanistan vs. Vietnam	11	1423489	G	C	Missense Variant	Glu565Gln	PVP01_1133300	PVP01_1133300	Conserved oligomeric Golgi complex subunit 4, putative	-4.8276	5.85953
Brazil vs. China	6	829788	A	T	Missense Variant	Lys379Ile	PVP01_0620400	PVP01_0620400	Merozoite surface protein, putative	4.41875	5.00317
Brazil vs. China	6	829788	A	T	Missense Variant	Lys379Ile	PVP01_0620400	PVP01_0620400	Merozoite surface protein, putative	-4.41875	5.00317
Brazil vs. China	6	829813	A	C	Missense Variant	Arg387Ser	PVP01_0620400	PVP01_0620400	Merozoite surface protein, putative	4.56929	5.31035
Brazil vs. China	6	829813	A	C	Missense Variant	Arg387Ser	PVP01_0620400	PVP01_0620400	Merozoite surface protein, putative	-4.56929	5.31035
Brazil vs. China	6	829815	C	A	Missense Variant	Pro388Gln	PVP01_0620400	PVP01_0620400	Merozoite surface protein, putative	4.59079	5.35499
Brazil vs. China	6	829815	C	A	Missense Variant	Pro388Gln	PVP01_0620400	PVP01_0620400	Merozoite surface protein, putative	-4.59079	5.35499
Brazil vs. China	6	829818	C	A	Missense Variant	Pro389Gln	PVP01_0620400	PVP01_0620400	Merozoite surface protein, putative	4.56272	5.29676
Brazil vs. China	6	829818	C	A	Missense Variant	Pro389Gln	PVP01_0620400	PVP01_0620400	Merozoite surface protein, putative	-4.56272	5.29676
Brazil vs. China	7	1216411	A	G	Missense Variant	Asn327Ser	MSP1	PVP01_0728900	Merozoite surface protein 1	4.64618	5.47091
Brazil vs. China	7	1216411	A	G	Missense Variant	Asn327Ser	MSP1	PVP01_0728900	Merozoite surface protein 1	-4.64618	5.47091
Brazil vs. China	7	1216412	T	A	Missense Variant	Asn327Lys	MSP1	PVP01_0728900	Merozoite surface protein 1	4.76692	5.72801
Brazil vs. China	7	1216412	T	A	Missense Variant	Asn327Lys	MSP1	PVP01_0728900	Merozoite surface protein 1	-4.76692	5.72801
Brazil vs. China	7	1216413	G	A	Missense Variant	Asp328Asn	MSP1	PVP01_0728900	Merozoite surface protein 1	4.75043	5.69254
Brazil vs. China	7	1216413	G	A	Missense Variant	Asp328Asn	MSP1	PVP01_0728900	Merozoite surface protein 1	-4.75043	5.69254
Brazil vs. China	7	1216416	T	A	Missense Variant	Tyr329Asn	MSP1	PVP01_0728900	Merozoite surface protein 1	4.69445	5.57296
Brazil vs. China	7	1216416	T	A	Missense Variant	Tyr329Asn	MSP1	PVP01_0728900	Merozoite surface protein 1	-4.69445	5.57296
Brazil vs. China	7	1216419	C	A	Missense Variant	Pro330Thr	MSP1	PVP01_0728900	Merozoite surface protein 1	4.76483	5.72352
Brazil vs. China	7	1216419	C	A	Missense Variant	Pro330Thr	MSP1	PVP01_0728900	Merozoite surface protein 1	-4.76483	5.72352
Brazil vs. China	7	1216420	C	T	Missense Variant	Pro330Leu	MSP1	PVP01_0728900	Merozoite surface protein 1	4.83985	5.88626
Brazil vs. China	7	1216420	C	T	Missense Variant	Pro330Leu	MSP1	PVP01_0728900	Merozoite surface protein 1	-4.83985	5.88626
Brazil vs. China	7	1216423	A	C	Missense Variant	Asn331Thr	MSP1	PVP01_0728900	Merozoite surface protein 1	4.75884	5.71061
Brazil vs. China	7	1216423	A	C	Missense Variant	Asn331Thr	MSP1	PVP01_0728900	Merozoite surface protein 1	-4.75884	5.71061
Brazil vs. China	7	1216432	A	C	Missense Variant	Asn334Thr	MSP1	PVP01_0728900	Merozoite surface protein 1	4.59275	5.35908
Brazil vs. China	7	1216432	A	C	Missense Variant	Asn334Thr	MSP1	PVP01_0728900	Merozoite surface protein 1	-4.59275	5.35908
Brazil vs. China	7	1216433	T	C	Synonymous Variant	Asn334Asn	MSP1	PVP01_0728900	Merozoite surface protein 1	4.59276	5.35909
Brazil vs. China	7	1216433	T	C	Synonymous Variant	Asn334Asn	MSP1	PVP01_0728900	Merozoite surface protein 1	-4.59276	5.35909
Brazil vs. China	7	1216435	T	C	Missense Variant	Leu335Pro	MSP1	PVP01_0728900	Merozoite surface protein 1	4.69107	5.56578
Brazil vs. China	7	1216435	T	C	Missense Variant	Leu335Pro	MSP1	PVP01_0728900	Merozoite surface protein 1	-4.69107	5.56578
Brazil vs. China	7	1216440	A	G	Missense Variant	Asn337Asp	MSP1	PVP01_0728900	Merozoite surface protein 1	4.47401	5.11483
Brazil vs. China	7	1216440	A	G	Missense Variant	Asn337Asp	MSP1	PVP01_0728900	Merozoite surface protein 1	-4.47401	5.11483
Brazil vs. China	7	1216441	A	C	Missense Variant	Asn337Thr	MSP1	PVP01_0728900	Merozoite surface protein 1	4.76275	5.71903
Brazil vs. China	7	1216441	A	C	Missense Variant	Asn337Thr	MSP1	PVP01_0728900	Merozoite surface protein 1	-4.76275	5.71903
Brazil vs. India	3	489905	T	A	Upstream Gene Variant	.	PVP01_0311100	PVP01_0311100	Conserved Plasmodium protein, unknown function	-5.00357	6.24967
Brazil vs. India	3	489905	T	A	Upstream Gene Variant	.	PVP01_0311100	PVP01_0311100	Conserved Plasmodium protein, unknown function	5.00357	6.24967
Brazil vs. India	3	500825	T	C	Missense Variant	Glu852Gly	PVP01_0311200	PVP01_0311200	Conserved Plasmodium protein, unknown function	-4.56246	5.29622
Brazil vs. India	3	500825	T	C	Missense Variant	Glu852Gly	PVP01_0311200	PVP01_0311200	Conserved Plasmodium protein, unknown function	4.56246	5.29622
Brazil vs. India	3	500951	A	G	Downstream Gene Variant	.	PVP01_0311200	PVP01_0311300	DNA polymerase alpha catalytic subunit A, putative	-4.71445	5.61553
Brazil vs. India	3	500951	A	G	Downstream Gene Variant	.	PVP01_0311200	PVP01_0311300	DNA polymerase alpha catalytic subunit A, putative	4.71445	5.61553
Brazil vs. India	3	577541	G	C	Downstream Gene Variant	.	PVP01_0313400	PVP01_0313300	Calcium-dependent protein kinase 4, putative	-4.5288	5.22681
Brazil vs. India	3	577541	G	C	Downstream Gene Variant	.	PVP01_0313400	PVP01_0313300	Calcium-dependent protein kinase 4, putative	4.5288	5.22681
Brazil vs. India	10	1101914	A	G	Upstream Gene Variant	.		PVP01_1025100	Protein AAP6, putative	-4.43393	5.03371
Brazil vs. India	10	1101914	A	G	Upstream Gene Variant	.		PVP01_1025100	Protein AAP6, putative	4.43393	5.03371
Brazil vs. India	8	1191729	C	G	Upstream Gene Variant	.	HRD3	PVP01_0827200	Conserved Plasmodium protein, unknown function	-4.70675	5.59913
Brazil vs. India	8	1191729	C	G	Upstream Gene Variant	.	HRD3	PVP01_0827200	Conserved Plasmodium protein, unknown function	4.70675	5.59913
Brazil vs. India	8	1191759	G	C	Upstream Gene Variant	.	HRD3	PVP01_0827200	Conserved Plasmodium protein, unknown function	-5.09843	6.46536
Brazil vs. India	8	1191759	G	C	Upstream Gene Variant	.	HRD3	PVP01_0827200	Conserved Plasmodium protein, unknown function	5.09843	6.46536
Brazil vs. India	14	2279980	A	G	Synonymous Variant	Leu941Leu	PVP01_1452200	PVP01_1452200	Bromodomain protein 5, putative	-4.50854	5.18525
Brazil vs. India	14	2279980	A	G	Synonymous Variant	Leu941Leu	PVP01_1452200	PVP01_1452200	Bromodomain protein 5, putative	4.50854	5.18525
Brazil vs. Mexico	4	762854	A	T	Missense Variant	Glu123Asp	MSP5	PVP01_0418400	Merozoite surface protein 5	-4.50894	5.18608
Brazil vs. Mexico	4	762854	A	T	Missense Variant	Glu123Asp	MSP5	PVP01_0418400	Merozoite surface protein 5	4.50894	5.18608
Brazil vs. Mexico	4	762885	A	C	Missense Variant	Thr134Pro	MSP5	PVP01_0418400	Merozoite surface protein 5	-4.58573	5.34448
Brazil vs. Mexico	4	762885	A	C	Missense Variant	Thr134Pro	MSP5	PVP01_0418400	Merozoite surface protein 5	4.58573	5.34448
Brazil vs. Mexico	4	762975	G	A	Missense Variant	Asp164Asn	MSP5	PVP01_0418400	Merozoite surface protein 5	-4.83279	5.87084
Brazil vs. Mexico	4	762975	G	A	Missense Variant	Asp164Asn	MSP5	PVP01_0418400	Merozoite surface protein 5	4.83279	5.87084
Brazil vs. Mexico	4	763024	A	C	Missense Variant	Gln180Pro	MSP5	PVP01_0418400	Merozoite surface protein 5	-4.42697	5.01969
Brazil vs. Mexico	4	763024	A	C	Missense Variant	Gln180Pro	MSP5	PVP01_0418400	Merozoite surface protein 5	4.42697	5.01969
Brazil vs. Myanmar	6	829642	T	C	Synonymous Variant	Cys330Cys	PVP01_0620400	PVP01_0620400	Merozoite surface protein, putative	-4.4175	5.00065
Brazil vs. Myanmar	6	829642	T	C	Synonymous Variant	Cys330Cys	PVP01_0620400	PVP01_0620400	Merozoite surface protein, putative	4.4175	5.00065
Brazil vs. Myanmar	6	829649	C	A	Missense Variant	Pro333Thr	PVP01_0620400	PVP01_0620400	Merozoite surface protein, putative	-4.52906	5.22734
Brazil vs. Myanmar	6	829649	C	A	Missense Variant	Pro333Thr	PVP01_0620400	PVP01_0620400	Merozoite surface protein, putative	4.52906	5.22734
Brazil vs. Myanmar	6	829655	A	G	Missense Variant	Lys335Glu	PVP01_0620400	PVP01_0620400	Merozoite surface protein, putative	-4.699	5.58264
Brazil vs. Myanmar	6	829655	A	G	Missense Variant	Lys335Glu	PVP01_0620400	PVP01_0620400	Merozoite surface protein, putative	4.699	5.58264
Brazil vs. Myanmar	6	829659	A	C	Missense Variant	Asn336Thr	PVP01_0620400	PVP01_0620400	Merozoite surface protein, putative	-4.72327	5.63436
Brazil vs. Myanmar	6	829659	A	C	Missense Variant	Asn336Thr	PVP01_0620400	PVP01_0620400	Merozoite surface protein, putative	4.72327	5.63436
Brazil vs. Myanmar	6	829666	C	T	Synonymous Variant	Cys338Cys	PVP01_0620400	PVP01_0620400	Merozoite surface protein, putative	-4.72319	5.63419
Brazil vs. Myanmar	6	829666	C	T	Synonymous Variant	Cys338Cys	PVP01_0620400	PVP01_0620400	Merozoite surface protein, putative	4.72319	5.63419
Brazil vs. Myanmar	6	829681	G	C	Synonymous Variant	Pro343Pro	PVP01_0620400	PVP01_0620400	Merozoite surface protein, putative	-4.73567	5.66089
Brazil vs. Myanmar	6	829681	G	C	Synonymous Variant	Pro343Pro	PVP01_0620400	PVP01_0620400	Merozoite surface protein, putative	4.73567	5.66089
Brazil vs. Myanmar	6	829696	C	A	Missense Variant	Asn348Lys	PVP01_0620400	PVP01_0620400	Merozoite surface protein, putative	-4.68554	5.55405
Brazil vs. Myanmar	6	829696	C	A	Missense Variant	Asn348Lys	PVP01_0620400	PVP01_0620400	Merozoite surface protein, putative	4.68554	5.55405
Brazil vs. Pakistan	5	212817	A	G	Upstream Gene Variant	.	PVP01_0504700	PVP01_0504700	18S ribosomal RNA	-4.57876	5.33
Brazil vs. Pakistan	5	212817	A	G	Upstream Gene Variant	.	PVP01_0504700	PVP01_0504700	18S ribosomal RNA	4.57876	5.33
Brazil vs. Pakistan	4	680799	C	A	Synonymous Variant	Gly415Gly	PVP01_0416700	PVP01_0416700	C2 domain-containing protein 5, putative	-4.86213	5.93506
Brazil vs. Pakistan	4	680799	C	A	Synonymous Variant	Gly415Gly	PVP01_0416700	PVP01_0416700	C2 domain-containing protein 5, putative	4.86213	5.93506
Brazil vs. Panama	4	762975	G	A	Missense Variant	Asp164Asn	MSP5	PVP01_0418400	Merozoite surface protein 5	-4.6177	5.41114
Brazil vs. Panama	4	762975	G	A	Missense Variant	Asp164Asn	MSP5	PVP01_0418400	Merozoite surface protein 5	4.6177	5.41114
Brazil vs. Panama	4	762983	T	G	Missense Variant	Asn166Lys	MSP5	PVP01_0418400	Merozoite surface protein 5	-4.44741	5.06092
Brazil vs. Panama	4	762983	T	G	Missense Variant	Asn166Lys	MSP5	PVP01_0418400	Merozoite surface protein 5	4.44741	5.06092
Brazil vs. Panama	4	763016	T	G	Missense Variant	Asp177Glu	MSP5	PVP01_0418400	Merozoite surface protein 5	-4.42271	5.01113
Brazil vs. Panama	4	763016	T	G	Missense Variant	Asp177Glu	MSP5	PVP01_0418400	Merozoite surface protein 5	4.42271	5.01113
Brazil vs. Panama	4	763020	A	G	Missense Variant	Asn179Asp	MSP5	PVP01_0418400	Merozoite surface protein 5	-4.42551	5.01677
Brazil vs. Panama	4	763020	A	G	Missense Variant	Asn179Asp	MSP5	PVP01_0418400	Merozoite surface protein 5	4.42551	5.01677
Brazil vs. Panama	4	763024	A	C	Missense Variant	Gln180Pro	MSP5	PVP01_0418400	Merozoite surface protein 5	-4.49145	5.15033
Brazil vs. Panama	4	763024	A	C	Missense Variant	Gln180Pro	MSP5	PVP01_0418400	Merozoite surface protein 5	4.49145	5.15033
Brazil vs. Panama	4	763112	T	G	Missense Variant	Asp209Glu	MSP5	PVP01_0418400	Merozoite surface protein 5	-4.44183	5.04965
Brazil vs. Panama	4	763112	T	G	Missense Variant	Asp209Glu	MSP5	PVP01_0418400	Merozoite surface protein 5	4.44183	5.04965
Brazil vs. Peru	9	338816	T	A	Missense Variant	Ser1148Thr	PVP01_0905700	PVP01_0905700	Calcium/calmodulin-dependent protein kinase, putative	-4.83448	5.87453
Brazil vs. Peru	9	338816	T	A	Missense Variant	Ser1148Thr	PVP01_0905700	PVP01_0905700	Calcium/calmodulin-dependent protein kinase, putative	4.83448	5.87453
Brazil vs. Peru	9	338821	C	T	Synonymous Variant	Ser1149Ser	PVP01_0905700	PVP01_0905700	Calcium/calmodulin-dependent protein kinase, putative	-5.22267	6.75359
Brazil vs. Peru	9	338821	C	T	Synonymous Variant	Ser1149Ser	PVP01_0905700	PVP01_0905700	Calcium/calmodulin-dependent protein kinase, putative	5.22267	6.75359
Brazil vs. Peru	9	339038	C	A	Missense Variant	Gln1222Lys	PVP01_0905700	PVP01_0905700	Calcium/calmodulin-dependent protein kinase, putative	-4.86428	5.93978
Brazil vs. Peru	9	339038	C	A	Missense Variant	Gln1222Lys	PVP01_0905700	PVP01_0905700	Calcium/calmodulin-dependent protein kinase, putative	4.86428	5.93978
Brazil vs. Peru	9	339062	G	C	Missense Variant	Asp1230His	PVP01_0905700	PVP01_0905700	Calcium/calmodulin-dependent protein kinase, putative	-5.23106	6.7733
Brazil vs. Peru	9	339062	G	C	Missense Variant	Asp1230His	PVP01_0905700	PVP01_0905700	Calcium/calmodulin-dependent protein kinase, putative	5.23106	6.7733
Brazil vs. Peru	9	339102	G	C	Missense Variant	Ser1243Thr	PVP01_0905700	PVP01_0905700	Calcium/calmodulin-dependent protein kinase, putative	-5.4493	7.29613
Brazil vs. Peru	9	339102	G	C	Missense Variant	Ser1243Thr	PVP01_0905700	PVP01_0905700	Calcium/calmodulin-dependent protein kinase, putative	5.4493	7.29613
Brazil vs. Peru	9	339133	G	A	Synonymous Variant	Lys1253Lys	PVP01_0905700	PVP01_0905700	Calcium/calmodulin-dependent protein kinase, putative	-5.26411	6.85117
Brazil vs. Peru	9	339133	G	A	Synonymous Variant	Lys1253Lys	PVP01_0905700	PVP01_0905700	Calcium/calmodulin-dependent protein kinase, putative	5.26411	6.85117
Brazil vs. Peru	2	596109	C	T	Upstream Gene Variant	.		PVP01_0213800	Anaphase-promoting complex subunit 1, putative	4.42676	5.01928
Brazil vs. Peru	2	596109	C	T	Upstream Gene Variant	.		PVP01_0213800	Anaphase-promoting complex subunit 1, putative	-4.42676	5.01928
Brazil vs. Peru	2	599601	T	C	Upstream Gene Variant	.		PVP01_0213800	Anaphase-promoting complex subunit 1, putative	4.48109	5.12922
Brazil vs. Peru	2	599601	T	C	Upstream Gene Variant	.		PVP01_0213800	Anaphase-promoting complex subunit 1, putative	-4.48109	5.12922
Brazil vs. Peru	2	608114	G	C	Missense Variant	Ser859Thr	PVP01_0214300	PVP01_0214300	RING zinc finger protein, putative	4.49173	5.15091
Brazil vs. Peru	2	608114	G	C	Missense Variant	Ser859Thr	PVP01_0214300	PVP01_0214300	RING zinc finger protein, putative	-4.49173	5.15091
Brazil vs. Peru	5	997213	T	C	Upstream Gene Variant	.	PVP01_0524600	PVP01_0524600	Plasmodium exported protein (PHIST), unknown function	4.61712	5.40994
Brazil vs. Peru	5	997213	T	C	Upstream Gene Variant	.	PVP01_0524600	PVP01_0524600	Plasmodium exported protein (PHIST), unknown function	-4.61712	5.40994
Brazil vs. Sudan	14	3009004	T	G	Upstream Gene Variant	.		PVP01_1470200	Plasmodium exported protein, unknown function	-4.4861	5.13944
Brazil vs. Sudan	14	3009004	T	G	Upstream Gene Variant	.		PVP01_1470200	Plasmodium exported protein, unknown function	4.4861	5.13944
Brazil vs. Sudan	14	3009282	G	T	Upstream Gene Variant	.		PVP01_1470200	Plasmodium exported protein, unknown function	-4.62321	5.42268
Brazil vs. Sudan	14	3009282	G	T	Upstream Gene Variant	.		PVP01_1470200	Plasmodium exported protein, unknown function	4.62321	5.42268
Brazil vs. Sudan	14	3009317	A	C	Upstream Gene Variant	.		PVP01_1470200	Plasmodium exported protein, unknown function	-4.72548	5.63908
Brazil vs. Sudan	14	3009317	A	C	Upstream Gene Variant	.		PVP01_1470200	Plasmodium exported protein, unknown function	4.72548	5.63908
Brazil vs. Sudan	14	3009465	A	G	Missense Variant	Val299Ala	PVP01_1470400	PVP01_1470400	Plasmodium exported protein, unknown function	-5.18217	6.65893
Brazil vs. Sudan	14	3009465	A	G	Missense Variant	Val299Ala	PVP01_1470400	PVP01_1470400	Plasmodium exported protein, unknown function	5.18217	6.65893
Brazil vs. Sudan	14	3009478	T	G	Synonymous Variant	Arg295Arg	PVP01_1470400	PVP01_1470400	Plasmodium exported protein, unknown function	-5.43845	7.26966
Brazil vs. Sudan	14	3009478	T	G	Synonymous Variant	Arg295Arg	PVP01_1470400	PVP01_1470400	Plasmodium exported protein, unknown function	5.43845	7.26966
Brazil vs. Sudan	14	3009530	C	A	Synonymous Variant	Val277Val	PVP01_1470400	PVP01_1470400	Plasmodium exported protein, unknown function	-5.22513	6.75937
Brazil vs. Sudan	14	3009530	C	A	Synonymous Variant	Val277Val	PVP01_1470400	PVP01_1470400	Plasmodium exported protein, unknown function	5.22513	6.75937
Brazil vs. Sudan	14	3009865	C	A	Missense Variant	Ala166Ser	PVP01_1470400	PVP01_1470400	Plasmodium exported protein, unknown function	-5.22004	6.74744
Brazil vs. Sudan	14	3009865	C	A	Missense Variant	Ala166Ser	PVP01_1470400	PVP01_1470400	Plasmodium exported protein, unknown function	5.22004	6.74744
Brazil vs. Sudan	14	3010003	T	G	Missense Variant	Lys120Gln	PVP01_1470400	PVP01_1470400	Plasmodium exported protein, unknown function	-5.42796	7.2441
Brazil vs. Sudan	14	3010003	T	G	Missense Variant	Lys120Gln	PVP01_1470400	PVP01_1470400	Plasmodium exported protein, unknown function	5.42796	7.2441
Brazil vs. Sudan	14	3010070	T	C	Synonymous Variant	Glu97Glu	PVP01_1470400	PVP01_1470400	Plasmodium exported protein, unknown function	-5.57443	7.60496
Brazil vs. Sudan	14	3010070	T	C	Synonymous Variant	Glu97Glu	PVP01_1470400	PVP01_1470400	Plasmodium exported protein, unknown function	5.57443	7.60496
Brazil vs. Sudan	14	3010081	C	G	Missense Variant	Val94Leu	PVP01_1470400	PVP01_1470400	Plasmodium exported protein, unknown function	-5.43292	7.25619
Brazil vs. Sudan	14	3010081	C	G	Missense Variant	Val94Leu	PVP01_1470400	PVP01_1470400	Plasmodium exported protein, unknown function	5.43292	7.25619
Brazil vs. Sudan	14	3010164	C	T	Missense Variant	Arg66Lys	PVP01_1470400	PVP01_1470400	Plasmodium exported protein, unknown function	-5.45682	7.31448
Brazil vs. Sudan	14	3010164	C	T	Missense Variant	Arg66Lys	PVP01_1470400	PVP01_1470400	Plasmodium exported protein, unknown function	5.45682	7.31448
Brazil vs. Sudan	14	3010177	G	A	Missense Variant	His62Tyr	PVP01_1470400	PVP01_1470400	Plasmodium exported protein, unknown function	-5.61448	7.7052
Brazil vs. Sudan	14	3010177	G	A	Missense Variant	His62Tyr	PVP01_1470400	PVP01_1470400	Plasmodium exported protein, unknown function	5.61448	7.7052
Brazil vs. Sudan	14	3010179	G	T	Missense Variant	Ala61Glu	PVP01_1470400	PVP01_1470400	Plasmodium exported protein, unknown function	-5.58019	7.61934
Brazil vs. Sudan	14	3010179	G	T	Missense Variant	Ala61Glu	PVP01_1470400	PVP01_1470400	Plasmodium exported protein, unknown function	5.58019	7.61934
Brazil vs. Sudan	14	3010188	C	T	Missense Variant	Ser58Asn	PVP01_1470400	PVP01_1470400	Plasmodium exported protein, unknown function	-5.2199	6.7471
Brazil vs. Sudan	14	3010188	C	T	Missense Variant	Ser58Asn	PVP01_1470400	PVP01_1470400	Plasmodium exported protein, unknown function	5.2199	6.7471
Brazil vs. Vietnam	14	3010064	G	A	Synonymous Variant	Ser99Ser	PVP01_1470400	PVP01_1470400	Plasmodium exported protein, unknown function	-4.47604	5.11895
Brazil vs. Vietnam	14	3010064	G	A	Synonymous Variant	Ser99Ser	PVP01_1470400	PVP01_1470400	Plasmodium exported protein, unknown function	4.47604	5.11895
Brazil vs. Vietnam	14	3010070	T	C	Synonymous Variant	Glu97Glu	PVP01_1470400	PVP01_1470400	Plasmodium exported protein, unknown function	-4.4981	5.16391
Brazil vs. Vietnam	14	3010070	T	C	Synonymous Variant	Glu97Glu	PVP01_1470400	PVP01_1470400	Plasmodium exported protein, unknown function	4.4981	5.16391
Brazil vs. Vietnam	14	3010177	G	A	Missense Variant	His62Tyr	PVP01_1470400	PVP01_1470400	Plasmodium exported protein, unknown function	-4.53757	5.24485
Brazil vs. Vietnam	14	3010177	G	A	Missense Variant	His62Tyr	PVP01_1470400	PVP01_1470400	Plasmodium exported protein, unknown function	4.53757	5.24485
Brazil vs. Vietnam	14	3010179	G	T	Missense Variant	Ala61Glu	PVP01_1470400	PVP01_1470400	Plasmodium exported protein, unknown function	-4.50394	5.17585
Brazil vs. Vietnam	14	3010179	G	T	Missense Variant	Ala61Glu	PVP01_1470400	PVP01_1470400	Plasmodium exported protein, unknown function	4.50394	5.17585
Cambodia vs. China	2	148674	T	A	Upstream Gene Variant	.		PVP01_0202700	28S ribosomal RNA	4.89868	6.01556
Cambodia vs. China	2	148674	T	A	Upstream Gene Variant	.		PVP01_0202700	28S ribosomal RNA	-4.89868	6.01556
Cambodia vs. China	2	148676	A	C	Upstream Gene Variant	.		PVP01_0202700	28S ribosomal RNA	4.86408	5.93934
Cambodia vs. China	2	148676	A	C	Upstream Gene Variant	.		PVP01_0202700	28S ribosomal RNA	-4.86408	5.93934
Cambodia vs. China	2	148743	C	T	Upstream Gene Variant	.		PVP01_0202700	28S ribosomal RNA	4.7689	5.73228
Cambodia vs. China	2	148743	C	T	Upstream Gene Variant	.		PVP01_0202700	28S ribosomal RNA	-4.7689	5.73228
Cambodia vs. China	2	148792	G	A	Upstream Gene Variant	.		PVP01_0202700	28S ribosomal RNA	4.59128	5.35601
Cambodia vs. China	2	148792	G	A	Upstream Gene Variant	.		PVP01_0202700	28S ribosomal RNA	-4.59128	5.35601
Cambodia vs. China	2	148807	A	T	Upstream Gene Variant	.		PVP01_0202700	28S ribosomal RNA	4.59128	5.35601
Cambodia vs. China	2	148807	A	T	Upstream Gene Variant	.		PVP01_0202700	28S ribosomal RNA	-4.59128	5.35601
Cambodia vs. China	2	148876	A	G	Upstream Gene Variant	.		PVP01_0202700	28S ribosomal RNA	4.78375	5.76433
Cambodia vs. China	2	148876	A	G	Upstream Gene Variant	.		PVP01_0202700	28S ribosomal RNA	-4.78375	5.76433
Cambodia vs. China	12	788834	C	T	Missense Variant	Pro185Leu	PVP01_1219200	PVP01_1219200	Hypothetical protein	-4.61301	5.40135
Cambodia vs. China	12	788834	C	T	Missense Variant	Pro185Leu	PVP01_1219200	PVP01_1219200	Hypothetical protein	4.61301	5.40135
Cambodia vs. China	12	788864	T	C	Missense Variant	Leu195Pro	PVP01_1219200	PVP01_1219200	Hypothetical protein	-4.61399	5.40339
Cambodia vs. China	12	788864	T	C	Missense Variant	Leu195Pro	PVP01_1219200	PVP01_1219200	Hypothetical protein	4.61399	5.40339
Cambodia vs. China	12	789433	G	A	Missense Variant	Gly385Ser	PVP01_1219200	PVP01_1219200	Hypothetical protein	-4.50739	5.1829
Cambodia vs. China	12	789433	G	A	Missense Variant	Gly385Ser	PVP01_1219200	PVP01_1219200	Hypothetical protein	4.50739	5.1829
Cambodia vs. China	6	829655	A	G	Missense Variant	Lys335Glu	PVP01_0620400	PVP01_0620400	Merozoite surface protein, putative	4.55669	5.28428
Cambodia vs. China	6	829655	A	G	Missense Variant	Lys335Glu	PVP01_0620400	PVP01_0620400	Merozoite surface protein, putative	-4.55669	5.28428
Cambodia vs. China	6	829657	A	T	Missense Variant	Lys335Asn	PVP01_0620400	PVP01_0620400	Merozoite surface protein, putative	5.08165	6.42692
Cambodia vs. China	6	829657	A	T	Missense Variant	Lys335Asn	PVP01_0620400	PVP01_0620400	Merozoite surface protein, putative	-5.08165	6.42692
Cambodia vs. China	6	829659	A	C	Missense Variant	Asn336Thr	PVP01_0620400	PVP01_0620400	Merozoite surface protein, putative	4.42952	5.02483
Cambodia vs. China	6	829659	A	C	Missense Variant	Asn336Thr	PVP01_0620400	PVP01_0620400	Merozoite surface protein, putative	-4.42952	5.02483
Cambodia vs. China	6	829726	T	A	Missense Variant	Asp358Glu	PVP01_0620400	PVP01_0620400	Merozoite surface protein, putative	4.80011	5.79976
Cambodia vs. China	6	829726	T	A	Missense Variant	Asp358Glu	PVP01_0620400	PVP01_0620400	Merozoite surface protein, putative	-4.80011	5.79976
Cambodia vs. China	6	829763	T	C	Missense Variant	Ser371Pro	PVP01_0620400	PVP01_0620400	Merozoite surface protein, putative	4.44349	5.05299
Cambodia vs. China	6	829763	T	C	Missense Variant	Ser371Pro	PVP01_0620400	PVP01_0620400	Merozoite surface protein, putative	-4.44349	5.05299
Cambodia vs. China	11	1423478	A	G	Missense Variant	Lys561Arg	PVP01_1133300	PVP01_1133300	Conserved oligomeric Golgi complex subunit 4, putative	-5.40182	7.18066
Cambodia vs. China	11	1423478	A	G	Missense Variant	Lys561Arg	PVP01_1133300	PVP01_1133300	Conserved oligomeric Golgi complex subunit 4, putative	5.40182	7.18066
Cambodia vs. China	11	1423489	G	C	Missense Variant	Glu565Gln	PVP01_1133300	PVP01_1133300	Conserved oligomeric Golgi complex subunit 4, putative	-6.16175	9.143
Cambodia vs. China	11	1423489	G	C	Missense Variant	Glu565Gln	PVP01_1133300	PVP01_1133300	Conserved oligomeric Golgi complex subunit 4, putative	6.16175	9.143
Cambodia vs. China	14	2039305	C	T	Synonymous Variant	Glu192Glu	PVP01_1447000	PVP01_1447000	WD repeat-containing protein, putative	-5.12594	6.52863
Cambodia vs. China	14	2039305	C	T	Synonymous Variant	Glu192Glu	PVP01_1447000	PVP01_1447000	WD repeat-containing protein, putative	5.12594	6.52863
Cambodia vs. China	14	2039326	C	G	Synonymous Variant	Leu185Leu	PVP01_1447000	PVP01_1447000	WD repeat-containing protein, putative	-5.01041	6.26508
Cambodia vs. China	14	2039326	C	G	Synonymous Variant	Leu185Leu	PVP01_1447000	PVP01_1447000	WD repeat-containing protein, putative	5.01041	6.26508
Cambodia vs. China	14	2206669	G	A	Synonymous Variant	Phe805Phe	PVP01_1450700	PVP01_1450700	CG2-related protein, putative	5.15263	6.59032
Cambodia vs. China	14	2206669	G	A	Synonymous Variant	Phe805Phe	PVP01_1450700	PVP01_1450700	CG2-related protein, putative	-5.15263	6.59032
Cambodia vs. Colombia	7	1216288	A	G	Missense Variant	Asn286Ser	MSP1	PVP01_0728900	Merozoite surface protein 1	-5.00235	6.24691
Cambodia vs. Colombia	7	1216288	A	G	Missense Variant	Asn286Ser	MSP1	PVP01_0728900	Merozoite surface protein 1	5.00235	6.24691
Cambodia vs. Colombia	7	1216296	G	C	Missense Variant	Glu289Gln	MSP1	PVP01_0728900	Merozoite surface protein 1	-5.07401	6.40947
Cambodia vs. Colombia	7	1216296	G	C	Missense Variant	Glu289Gln	MSP1	PVP01_0728900	Merozoite surface protein 1	5.07401	6.40947
Cambodia vs. Colombia	7	1216298	G	A	Synonymous Variant	Glu289Glu	MSP1	PVP01_0728900	Merozoite surface protein 1	-5.09365	6.45441
Cambodia vs. Colombia	7	1216298	G	A	Synonymous Variant	Glu289Glu	MSP1	PVP01_0728900	Merozoite surface protein 1	5.09365	6.45441
Cambodia vs. Colombia	7	1216304	G	T	Synonymous Variant	Ala291Ala	MSP1	PVP01_0728900	Merozoite surface protein 1	-5.09943	6.46766
Cambodia vs. Colombia	7	1216304	G	T	Synonymous Variant	Ala291Ala	MSP1	PVP01_0728900	Merozoite surface protein 1	5.09943	6.46766
Cambodia vs. Colombia	7	1216318	C	A	Missense Variant	Ala296Glu	MSP1	PVP01_0728900	Merozoite surface protein 1	-4.7939	5.7863
Cambodia vs. Colombia	7	1216318	C	A	Missense Variant	Ala296Glu	MSP1	PVP01_0728900	Merozoite surface protein 1	4.7939	5.7863
Cambodia vs. Colombia	7	1216328	A	G	Synonymous Variant	Glu299Glu	MSP1	PVP01_0728900	Merozoite surface protein 1	-4.79384	5.78617
Cambodia vs. Colombia	7	1216328	A	G	Synonymous Variant	Glu299Glu	MSP1	PVP01_0728900	Merozoite surface protein 1	4.79384	5.78617
Cambodia vs. Colombia	7	1216346	A	G	Synonymous Variant	Leu305Leu	MSP1	PVP01_0728900	Merozoite surface protein 1	-4.86703	5.94582
Cambodia vs. Colombia	7	1216346	A	G	Synonymous Variant	Leu305Leu	MSP1	PVP01_0728900	Merozoite surface protein 1	4.86703	5.94582
Cambodia vs. Colombia	7	1216360	A	G	Missense Variant	Asp310Gly	MSP1	PVP01_0728900	Merozoite surface protein 1	-4.87034	5.95309
Cambodia vs. Colombia	7	1216360	A	G	Missense Variant	Asp310Gly	MSP1	PVP01_0728900	Merozoite surface protein 1	4.87034	5.95309
Cambodia vs. Colombia	7	1216369	T	C	Missense Variant	Val313Ala	MSP1	PVP01_0728900	Merozoite surface protein 1	-4.87034	5.95309
Cambodia vs. Colombia	7	1216369	T	C	Missense Variant	Val313Ala	MSP1	PVP01_0728900	Merozoite surface protein 1	4.87034	5.95309
Cambodia vs. Colombia	7	1216380	C	A	Missense Variant	Gln317Lys	MSP1	PVP01_0728900	Merozoite surface protein 1	-5.32862	7.00454
Cambodia vs. Colombia	7	1216380	C	A	Missense Variant	Gln317Lys	MSP1	PVP01_0728900	Merozoite surface protein 1	5.32862	7.00454
Cambodia vs. Colombia	7	1216383	G	A	Missense Variant	Val318Ile	MSP1	PVP01_0728900	Merozoite surface protein 1	-5.38533	7.14078
Cambodia vs. Colombia	7	1216383	G	A	Missense Variant	Val318Ile	MSP1	PVP01_0728900	Merozoite surface protein 1	5.38533	7.14078
Cambodia vs. Colombia	7	1216403	G	T	Missense Variant	Lys324Asn	MSP1	PVP01_0728900	Merozoite surface protein 1	-5.34944	7.0544
Cambodia vs. Colombia	7	1216403	G	T	Missense Variant	Lys324Asn	MSP1	PVP01_0728900	Merozoite surface protein 1	5.34944	7.0544
Cambodia vs. Colombia	7	1216404	C	T	Missense Variant	Leu325Phe	MSP1	PVP01_0728900	Merozoite surface protein 1	-5.37021	7.10432
Cambodia vs. Colombia	7	1216404	C	T	Missense Variant	Leu325Phe	MSP1	PVP01_0728900	Merozoite surface protein 1	5.37021	7.10432
Cambodia vs. Colombia	7	1216409	T	A	Synonymous Variant	Pro326Pro	MSP1	PVP01_0728900	Merozoite surface protein 1	-5.54538	7.53267
Cambodia vs. Colombia	7	1216409	T	A	Synonymous Variant	Pro326Pro	MSP1	PVP01_0728900	Merozoite surface protein 1	5.54538	7.53267
Cambodia vs. Colombia	7	1216411	A	G	Missense Variant	Asn327Ser	MSP1	PVP01_0728900	Merozoite surface protein 1	-5.6104	7.69494
Cambodia vs. Colombia	7	1216411	A	G	Missense Variant	Asn327Ser	MSP1	PVP01_0728900	Merozoite surface protein 1	5.6104	7.69494
Cambodia vs. Colombia	7	1216412	T	A	Missense Variant	Asn327Lys	MSP1	PVP01_0728900	Merozoite surface protein 1	-5.51988	7.4695
Cambodia vs. Colombia	7	1216412	T	A	Missense Variant	Asn327Lys	MSP1	PVP01_0728900	Merozoite surface protein 1	5.51988	7.4695
Cambodia vs. Colombia	7	1216413	G	A	Missense Variant	Asp328Asn	MSP1	PVP01_0728900	Merozoite surface protein 1	-5.67728	7.86375
Cambodia vs. Colombia	7	1216413	G	A	Missense Variant	Asp328Asn	MSP1	PVP01_0728900	Merozoite surface protein 1	5.67728	7.86375
Cambodia vs. Colombia	7	1216416	T	A	Missense Variant	Tyr329Asn	MSP1	PVP01_0728900	Merozoite surface protein 1	-5.66501	7.83263
Cambodia vs. Colombia	7	1216416	T	A	Missense Variant	Tyr329Asn	MSP1	PVP01_0728900	Merozoite surface protein 1	5.66501	7.83263
Cambodia vs. Colombia	7	1216420	C	T	Missense Variant	Pro330Leu	MSP1	PVP01_0728900	Merozoite surface protein 1	-5.6773	7.8638
Cambodia vs. Colombia	7	1216420	C	T	Missense Variant	Pro330Leu	MSP1	PVP01_0728900	Merozoite surface protein 1	5.6773	7.8638
Cambodia vs. Colombia	7	1216435	T	C	Missense Variant	Leu335Pro	MSP1	PVP01_0728900	Merozoite surface protein 1	-5.40358	7.18494
Cambodia vs. Colombia	7	1216435	T	C	Missense Variant	Leu335Pro	MSP1	PVP01_0728900	Merozoite surface protein 1	5.40358	7.18494
Cambodia vs. Colombia	7	1216440	A	G	Missense Variant	Asn337Asp	MSP1	PVP01_0728900	Merozoite surface protein 1	-5.5672	7.58692
Cambodia vs. Colombia	7	1216440	A	G	Missense Variant	Asn337Asp	MSP1	PVP01_0728900	Merozoite surface protein 1	5.5672	7.58692
Cambodia vs. Colombia	7	1216441	A	C	Missense Variant	Asn337Thr	MSP1	PVP01_0728900	Merozoite surface protein 1	-5.57092	7.59619
Cambodia vs. Colombia	7	1216441	A	C	Missense Variant	Asn337Thr	MSP1	PVP01_0728900	Merozoite surface protein 1	5.57092	7.59619
Cambodia vs. Colombia	7	1216444	T	A	Missense Variant	Val338Glu	MSP1	PVP01_0728900	Merozoite surface protein 1	-5.55453	7.55538
Cambodia vs. Colombia	7	1216444	T	A	Missense Variant	Val338Glu	MSP1	PVP01_0728900	Merozoite surface protein 1	5.55453	7.55538
Cambodia vs. Colombia	7	1216490	C	T	Synonymous Variant	Ile353Ile	MSP1	PVP01_0728900	Merozoite surface protein 1	-5.05824	6.37352
Cambodia vs. Colombia	7	1216490	C	T	Synonymous Variant	Ile353Ile	MSP1	PVP01_0728900	Merozoite surface protein 1	5.05824	6.37352
Cambodia vs. Colombia	7	1216492	A	T	Missense Variant	Glu354Val	MSP1	PVP01_0728900	Merozoite surface protein 1	-5.39398	7.16169
Cambodia vs. Colombia	7	1216492	A	T	Missense Variant	Glu354Val	MSP1	PVP01_0728900	Merozoite surface protein 1	5.39398	7.16169
Cambodia vs. Colombia	7	1216495	C	A	Missense Variant	Ala355Asp	MSP1	PVP01_0728900	Merozoite surface protein 1	-5.05318	6.362
Cambodia vs. Colombia	7	1216495	C	A	Missense Variant	Ala355Asp	MSP1	PVP01_0728900	Merozoite surface protein 1	5.05318	6.362
Cambodia vs. Colombia	7	1216499	C	T	Synonymous Variant	Ile356Ile	MSP1	PVP01_0728900	Merozoite surface protein 1	-4.74428	5.67934
Cambodia vs. Colombia	7	1216499	C	T	Synonymous Variant	Ile356Ile	MSP1	PVP01_0728900	Merozoite surface protein 1	4.74428	5.67934
Cambodia vs. Colombia	7	1216505	G	A	Synonymous Variant	Lys358Lys	MSP1	PVP01_0728900	Merozoite surface protein 1	-4.74432	5.67941
Cambodia vs. Colombia	7	1216505	G	A	Synonymous Variant	Lys358Lys	MSP1	PVP01_0728900	Merozoite surface protein 1	4.74432	5.67941
Cambodia vs. Colombia	7	1216508	T	G	Synonymous Variant	Thr359Thr	MSP1	PVP01_0728900	Merozoite surface protein 1	-4.80234	5.80459
Cambodia vs. Colombia	7	1216508	T	G	Synonymous Variant	Thr359Thr	MSP1	PVP01_0728900	Merozoite surface protein 1	4.80234	5.80459
Cambodia vs. Colombia	7	1216514	C	T	Synonymous Variant	Asn361Asn	MSP1	PVP01_0728900	Merozoite surface protein 1	-4.77807	5.75206
Cambodia vs. Colombia	7	1216514	C	T	Synonymous Variant	Asn361Asn	MSP1	PVP01_0728900	Merozoite surface protein 1	4.77807	5.75206
Cambodia vs. Colombia	7	1216535	T	C	Synonymous Variant	Phe368Phe	MSP1	PVP01_0728900	Merozoite surface protein 1	-4.84254	5.89214
Cambodia vs. Colombia	7	1216535	T	C	Synonymous Variant	Phe368Phe	MSP1	PVP01_0728900	Merozoite surface protein 1	4.84254	5.89214
Cambodia vs. Colombia	7	1216539	G	A	Missense Variant	Asp370Asn	MSP1	PVP01_0728900	Merozoite surface protein 1	-4.84254	5.89214
Cambodia vs. Colombia	7	1216539	G	A	Missense Variant	Asp370Asn	MSP1	PVP01_0728900	Merozoite surface protein 1	4.84254	5.89214
Cambodia vs. Colombia	7	1216550	G	A	Synonymous Variant	Glu373Glu	MSP1	PVP01_0728900	Merozoite surface protein 1	-4.83587	5.87757
Cambodia vs. Colombia	7	1216550	G	A	Synonymous Variant	Glu373Glu	MSP1	PVP01_0728900	Merozoite surface protein 1	4.83587	5.87757
Cambodia vs. Colombia	7	1216562	T	C	Synonymous Variant	Tyr377Tyr	MSP1	PVP01_0728900	Merozoite surface protein 1	-4.89334	6.00376
Cambodia vs. Colombia	7	1216562	T	C	Synonymous Variant	Tyr377Tyr	MSP1	PVP01_0728900	Merozoite surface protein 1	4.89334	6.00376
Cambodia vs. Colombia	7	1216599	A	G	Missense Variant	Ile390Val	MSP1	PVP01_0728900	Merozoite surface protein 1	-4.47348	5.11375
Cambodia vs. Colombia	7	1216599	A	G	Missense Variant	Ile390Val	MSP1	PVP01_0728900	Merozoite surface protein 1	4.47348	5.11375
Cambodia vs. Colombia	7	1216634	A	G	Synonymous Variant	Gly401Gly	MSP1	PVP01_0728900	Merozoite surface protein 1	-4.56924	5.31026
Cambodia vs. Colombia	7	1216634	A	G	Synonymous Variant	Gly401Gly	MSP1	PVP01_0728900	Merozoite surface protein 1	4.56924	5.31026
Cambodia vs. Colombia	7	1217958	A	G	Missense Variant	Lys843Glu	MSP1	PVP01_0728900	Merozoite surface protein 1	-4.42176	5.00921
Cambodia vs. Colombia	7	1217958	A	G	Missense Variant	Lys843Glu	MSP1	PVP01_0728900	Merozoite surface protein 1	4.42176	5.00921
Cambodia vs. Colombia	7	1217960	A	C	Missense Variant	Lys843Asn	MSP1	PVP01_0728900	Merozoite surface protein 1	-4.42176	5.00921
Cambodia vs. Colombia	7	1217960	A	C	Missense Variant	Lys843Asn	MSP1	PVP01_0728900	Merozoite surface protein 1	4.42176	5.00921
Cambodia vs. Colombia	7	1217964	G	A	Missense Variant	Glu845Lys	MSP1	PVP01_0728900	Merozoite surface protein 1	-4.42176	5.00921
Cambodia vs. Colombia	7	1217964	G	A	Missense Variant	Glu845Lys	MSP1	PVP01_0728900	Merozoite surface protein 1	4.42176	5.00921
Cambodia vs. Colombia	7	1217966	G	A	Synonymous Variant	Glu845Glu	MSP1	PVP01_0728900	Merozoite surface protein 1	-4.42176	5.00921
Cambodia vs. Colombia	7	1217966	G	A	Synonymous Variant	Glu845Glu	MSP1	PVP01_0728900	Merozoite surface protein 1	4.42176	5.00921
Cambodia vs. Colombia	7	1217973	G	A	Missense Variant	Asp848Asn	MSP1	PVP01_0728900	Merozoite surface protein 1	-4.42176	5.00921
Cambodia vs. Colombia	7	1217973	G	A	Missense Variant	Asp848Asn	MSP1	PVP01_0728900	Merozoite surface protein 1	4.42176	5.00921
Cambodia vs. Colombia	7	1217975	T	A	Missense Variant	Asp848Glu	MSP1	PVP01_0728900	Merozoite surface protein 1	-4.42176	5.00921
Cambodia vs. Colombia	7	1217975	T	A	Missense Variant	Asp848Glu	MSP1	PVP01_0728900	Merozoite surface protein 1	4.42176	5.00921
Cambodia vs. Colombia	7	1217976	C	G	Missense Variant	Gln849Glu	MSP1	PVP01_0728900	Merozoite surface protein 1	-4.42176	5.00921
Cambodia vs. Colombia	7	1217976	C	G	Missense Variant	Gln849Glu	MSP1	PVP01_0728900	Merozoite surface protein 1	4.42176	5.00921
Cambodia vs. Colombia	7	1217982	A	G	Missense Variant	Lys851Glu	MSP1	PVP01_0728900	Merozoite surface protein 1	-4.42176	5.00921
Cambodia vs. Colombia	7	1217982	A	G	Missense Variant	Lys851Glu	MSP1	PVP01_0728900	Merozoite surface protein 1	4.42176	5.00921
Cambodia vs. Colombia	7	1218000	C	A	Missense Variant	Gln857Lys	MSP1	PVP01_0728900	Merozoite surface protein 1	-4.44783	5.06176
Cambodia vs. Colombia	7	1218000	C	A	Missense Variant	Gln857Lys	MSP1	PVP01_0728900	Merozoite surface protein 1	4.44783	5.06176
Cambodia vs. Colombia	7	1218004	A	C	Missense Variant	Asn858Thr	MSP1	PVP01_0728900	Merozoite surface protein 1	-4.44783	5.06176
Cambodia vs. Colombia	7	1218004	A	C	Missense Variant	Asn858Thr	MSP1	PVP01_0728900	Merozoite surface protein 1	4.44783	5.06176
Cambodia vs. Colombia	7	1218015	G	C	Missense Variant	Glu862Gln	MSP1	PVP01_0728900	Merozoite surface protein 1	-4.43367	5.03318
Cambodia vs. Colombia	7	1218015	G	C	Missense Variant	Glu862Gln	MSP1	PVP01_0728900	Merozoite surface protein 1	4.43367	5.03318
Cambodia vs. Colombia	7	1218019	A	C	Missense Variant	Asn863Thr	MSP1	PVP01_0728900	Merozoite surface protein 1	-4.73859	5.66713
Cambodia vs. Colombia	7	1218019	A	C	Missense Variant	Asn863Thr	MSP1	PVP01_0728900	Merozoite surface protein 1	4.73859	5.66713
Cambodia vs. Colombia	7	1218020	T	C	Synonymous Variant	Asn863Asn	MSP1	PVP01_0728900	Merozoite surface protein 1	-4.51531	5.19912
Cambodia vs. Colombia	7	1218020	T	C	Synonymous Variant	Asn863Asn	MSP1	PVP01_0728900	Merozoite surface protein 1	4.51531	5.19912
Cambodia vs. Colombia	7	1218053	C	T	Synonymous Variant	Val874Val	MSP1	PVP01_0728900	Merozoite surface protein 1	-4.52107	5.21092
Cambodia vs. Colombia	7	1218053	C	T	Synonymous Variant	Val874Val	MSP1	PVP01_0728900	Merozoite surface protein 1	4.52107	5.21092
Cambodia vs. Colombia	7	1218104	G	A	Synonymous Variant	Glu891Glu	MSP1	PVP01_0728900	Merozoite surface protein 1	-4.50012	5.16803
Cambodia vs. Colombia	7	1218104	G	A	Synonymous Variant	Glu891Glu	MSP1	PVP01_0728900	Merozoite surface protein 1	4.50012	5.16803
Cambodia vs. Colombia	7	1218107	G	A	Synonymous Variant	Leu892Leu	MSP1	PVP01_0728900	Merozoite surface protein 1	-5.14509	6.57286
Cambodia vs. Colombia	7	1218107	G	A	Synonymous Variant	Leu892Leu	MSP1	PVP01_0728900	Merozoite surface protein 1	5.14509	6.57286
Cambodia vs. Colombia	7	1218113	T	C	Synonymous Variant	Asn894Asn	MSP1	PVP01_0728900	Merozoite surface protein 1	-5.153	6.59115
Cambodia vs. Colombia	7	1218113	T	C	Synonymous Variant	Asn894Asn	MSP1	PVP01_0728900	Merozoite surface protein 1	5.153	6.59115
Cambodia vs. Colombia	7	1218126	T	C	Synonymous Variant	Leu899Leu	MSP1	PVP01_0728900	Merozoite surface protein 1	-4.69953	5.58377
Cambodia vs. Colombia	7	1218126	T	C	Synonymous Variant	Leu899Leu	MSP1	PVP01_0728900	Merozoite surface protein 1	4.69953	5.58377
Cambodia vs. Ethiopia	2	148807	A	T	Upstream Gene Variant	.		PVP01_0202700	28S ribosomal RNA	4.94818	6.12545
Cambodia vs. Ethiopia	2	148807	A	T	Upstream Gene Variant	.		PVP01_0202700	28S ribosomal RNA	-4.94818	6.12545
Cambodia vs. Ethiopia	2	148876	A	G	Upstream Gene Variant	.		PVP01_0202700	28S ribosomal RNA	5.16041	6.60834
Cambodia vs. Ethiopia	2	148876	A	G	Upstream Gene Variant	.		PVP01_0202700	28S ribosomal RNA	-5.16041	6.60834
Cambodia vs. Ethiopia	2	149391	A	G	Upstream Gene Variant	.		PVP01_0202700	28S ribosomal RNA	4.89841	6.01495
Cambodia vs. Ethiopia	2	149391	A	G	Upstream Gene Variant	.		PVP01_0202700	28S ribosomal RNA	-4.89841	6.01495
Cambodia vs. Ethiopia	2	149426	T	C	Upstream Gene Variant	.		PVP01_0202700	28S ribosomal RNA	4.90334	6.02586
Cambodia vs. Ethiopia	2	149426	T	C	Upstream Gene Variant	.		PVP01_0202700	28S ribosomal RNA	-4.90334	6.02586
Cambodia vs. Ethiopia	2	150220	G	A	Upstream Gene Variant	.		PVP01_0202800	5.8S ribosomal RNA	4.97376	6.18265
Cambodia vs. Ethiopia	2	150220	G	A	Upstream Gene Variant	.		PVP01_0202800	5.8S ribosomal RNA	-4.97376	6.18265
Cambodia vs. Ethiopia	2	150263	T	G	Upstream Gene Variant	.		PVP01_0202800	5.8S ribosomal RNA	5.01405	6.27331
Cambodia vs. Ethiopia	2	150263	T	G	Upstream Gene Variant	.		PVP01_0202800	5.8S ribosomal RNA	-5.01405	6.27331
Cambodia vs. Ethiopia	2	151849	G	A	Upstream Gene Variant	.	PVP01_0202900	PVP01_0202900	18S ribosomal RNA	4.83738	5.88088
Cambodia vs. Ethiopia	2	151849	G	A	Upstream Gene Variant	.	PVP01_0202900	PVP01_0202900	18S ribosomal RNA	-4.83738	5.88088
Cambodia vs. Ethiopia	2	152864	A	G	Upstream Gene Variant	.	PVP01_0202900	PVP01_0202900	18S ribosomal RNA	4.84497	5.89747
Cambodia vs. Ethiopia	2	152864	A	G	Upstream Gene Variant	.	PVP01_0202900	PVP01_0202900	18S ribosomal RNA	-4.84497	5.89747
Cambodia vs. Ethiopia	7	551398	G	T	Synonymous Variant	Ser116Ser	GCD10	PVP01_0711200	tRNA (adenine(58)-N(1))-methyltransferase non- catalytic subunit TRM6, putative	-5.02059	6.28809
Cambodia vs. Ethiopia	7	551398	G	T	Synonymous Variant	Ser116Ser	GCD10	PVP01_0711200	tRNA (adenine(58)-N(1))-methyltransferase non- catalytic subunit TRM6, putative	5.02059	6.28809
Cambodia vs. Ethiopia	4	762844	A	G	Missense Variant	Glu120Gly	MSP5	PVP01_0418400	Merozoite surface protein 5	-4.5339	5.2373
Cambodia vs. Ethiopia	4	762844	A	G	Missense Variant	Glu120Gly	MSP5	PVP01_0418400	Merozoite surface protein 5	4.5339	5.2373
Cambodia vs. Ethiopia	11	1423478	A	G	Missense Variant	Lys561Arg	PVP01_1133300	PVP01_1133300	Conserved oligomeric Golgi complex subunit 4, putative	-4.87392	5.96096
Cambodia vs. Ethiopia	11	1423478	A	G	Missense Variant	Lys561Arg	PVP01_1133300	PVP01_1133300	Conserved oligomeric Golgi complex subunit 4, putative	4.87392	5.96096
Cambodia vs. India	2	148876	A	G	Upstream Gene Variant	.		PVP01_0202700	28S ribosomal RNA	4.91838	6.05917
Cambodia vs. India	2	148876	A	G	Upstream Gene Variant	.		PVP01_0202700	28S ribosomal RNA	-4.91838	6.05917
Cambodia vs. India	2	155228	T	G	Synonymous Variant	Ile1232Ile	MRP1	PVP01_0203000	ABC transporter C family member 1, putative, multidrug resistance-associated protein 1, putative	4.60097	5.37621
Cambodia vs. India	2	155228	T	G	Synonymous Variant	Ile1232Ile	MRP1	PVP01_0203000	ABC transporter C family member 1, putative, multidrug resistance-associated protein 1, putative	-4.60097	5.37621
Cambodia vs. India	2	308116	A	T	Missense Variant	Cys203Ser	PVP01_0207300	PVP01_0207300	Eukaryotic translation initiation factor 2-alpha kinase 2, putative	-4.56906	5.30987
Cambodia vs. India	2	308116	A	T	Missense Variant	Cys203Ser	PVP01_0207300	PVP01_0207300	Eukaryotic translation initiation factor 2-alpha kinase 2, putative	4.56906	5.30987
Cambodia vs. India	3	479237	T	C	Missense Variant	Asn754Ser	PVP01_0310700	PVP01_0310700	DEAD box ATP-dependent RNA helicase, putative	-4.83347	5.87232
Cambodia vs. India	3	479237	T	C	Missense Variant	Asn754Ser	PVP01_0310700	PVP01_0310700	DEAD box ATP-dependent RNA helicase, putative	4.83347	5.87232
Cambodia vs. India	3	492854	T	A	Missense Variant	Tyr3396Phe	PVP01_0311200	PVP01_0311200	Conserved Plasmodium protein, unknown function	-4.89838	6.0149
Cambodia vs. India	3	492854	T	A	Missense Variant	Tyr3396Phe	PVP01_0311200	PVP01_0311200	Conserved Plasmodium protein, unknown function	4.89838	6.0149
Cambodia vs. India	3	493624	G	A	Synonymous Variant	Tyr3216Tyr	PVP01_0311200	PVP01_0311200	Conserved Plasmodium protein, unknown function	-5.41967	7.22396
Cambodia vs. India	3	493624	G	A	Synonymous Variant	Tyr3216Tyr	PVP01_0311200	PVP01_0311200	Conserved Plasmodium protein, unknown function	5.41967	7.22396
Cambodia vs. India	3	501948	A	C	Missense Variant	Ile510Arg	PVP01_0311200	PVP01_0311200	Conserved Plasmodium protein, unknown function	-5.53382	7.50399
Cambodia vs. India	3	501948	A	C	Missense Variant	Ile510Arg	PVP01_0311200	PVP01_0311200	Conserved Plasmodium protein, unknown function	5.53382	7.50399
Cambodia vs. India	3	502136	A	T	Synonymous Variant	Val447Val	PVP01_0311200	PVP01_0311200	Conserved Plasmodium protein, unknown function	-4.82108	5.84532
Cambodia vs. India	3	502136	A	T	Synonymous Variant	Val447Val	PVP01_0311200	PVP01_0311200	Conserved Plasmodium protein, unknown function	4.82108	5.84532
Cambodia vs. India	1	568589	G	C	Missense Variant	Ile86Met	PVP01_0112400,PVP01_0100400	PVP01_0112400	Conserved Plasmodium protein, unknown function	-4.69187	5.56747
Cambodia vs. India	1	568589	G	C	Missense Variant	Ile86Met	PVP01_0112400,PVP01_0100400	PVP01_0112400	Conserved Plasmodium protein, unknown function	4.69187	5.56747
Cambodia vs. India	3	577541	G	C	Downstream Gene Variant	.	PVP01_0313400	PVP01_0313300	Calcium-dependent protein kinase 4, putative	-5.20611	6.71481
Cambodia vs. India	3	577541	G	C	Downstream Gene Variant	.	PVP01_0313400	PVP01_0313300	Calcium-dependent protein kinase 4, putative	5.20611	6.71481
Cambodia vs. India	3	577628	A	T	Synonymous Variant	Leu769Leu	PVP01_0313400	PVP01_0313400	Inner membrane complex protein, putative	-4.6747	5.53108
Cambodia vs. India	3	577628	A	T	Synonymous Variant	Leu769Leu	PVP01_0313400	PVP01_0313400	Inner membrane complex protein, putative	4.6747	5.53108
Cambodia vs. India	3	684267	A	G	Upstream Gene Variant	.	PVP01_0315200	PVP01_0315200	Cell division control protein CDC50A, putative	-5.3727	7.11032
Cambodia vs. India	3	684267	A	G	Upstream Gene Variant	.	PVP01_0315200	PVP01_0315200	Cell division control protein CDC50A, putative	5.3727	7.11032
Cambodia vs. India	3	695938	C	A	Synonymous Variant	Val2438Val	PVP01_0315600	PVP01_0315600	Conserved Plasmodium protein, unknown function	-4.91167	6.04429
Cambodia vs. India	3	695938	C	A	Synonymous Variant	Val2438Val	PVP01_0315600	PVP01_0315600	Conserved Plasmodium protein, unknown function	4.91167	6.04429
Cambodia vs. India	3	696927	A	T	Upstream Gene Variant	.	PVP01_0315700	PVP01_0315700	Exosome complex component CSL4, putative	-4.45163	5.06945
Cambodia vs. India	3	696927	A	T	Upstream Gene Variant	.	PVP01_0315700	PVP01_0315700	Exosome complex component CSL4, putative	4.45163	5.06945
Cambodia vs. India	3	719915	T	C	Upstream Gene Variant	.	PVP01_0316500	PVP01_0316600	Tetratricopeptide repeat protein, putative	-4.92384	6.07128
Cambodia vs. India	3	719915	T	C	Upstream Gene Variant	.	PVP01_0316500	PVP01_0316600	Tetratricopeptide repeat protein, putative	4.92384	6.07128
Cambodia vs. India	3	720318	A	T	Upstream Gene Variant	.	PVP01_0316500	PVP01_0316600	Tetratricopeptide repeat protein, putative	-4.67571	5.53323
Cambodia vs. India	3	720318	A	T	Upstream Gene Variant	.	PVP01_0316500	PVP01_0316600	Tetratricopeptide repeat protein, putative	4.67571	5.53323
Cambodia vs. India	3	726672	C	T	Synonymous Variant	Leu930Leu	PVP01_0316700	PVP01_0316700	Conserved Plasmodium protein, unknown function	-4.95715	6.14549
Cambodia vs. India	3	726672	C	T	Synonymous Variant	Leu930Leu	PVP01_0316700	PVP01_0316700	Conserved Plasmodium protein, unknown function	4.95715	6.14549
Cambodia vs. India	3	727914	G	C	Missense Variant	Gln1303His	PVP01_0316700	PVP01_0316700	Conserved Plasmodium protein, unknown function	-5.38105	7.13047
Cambodia vs. India	3	727914	G	C	Missense Variant	Gln1303His	PVP01_0316700	PVP01_0316700	Conserved Plasmodium protein, unknown function	5.38105	7.13047
Cambodia vs. India	10	1097784	C	G	Missense Variant	Met635Ile	PVP01_1025100	PVP01_1025100	Protein AAP6, putative	-4.43455	5.03495
Cambodia vs. India	10	1097784	C	G	Missense Variant	Met635Ile	PVP01_1025100	PVP01_1025100	Protein AAP6, putative	4.43455	5.03495
Cambodia vs. India	8	1168616	G	A	Missense Variant	Ser217Asn	PVP01_0826300	PVP01_0826300	Conserved Plasmodium protein, unknown function	-4.90574	6.03117
Cambodia vs. India	8	1168616	G	A	Missense Variant	Ser217Asn	PVP01_0826300	PVP01_0826300	Conserved Plasmodium protein, unknown function	4.90574	6.03117
Cambodia vs. India	8	1168875	C	G	Synonymous Variant	Leu303Leu	PVP01_0826300	PVP01_0826300	Conserved Plasmodium protein, unknown function	-4.97582	6.18726
Cambodia vs. India	8	1168875	C	G	Synonymous Variant	Leu303Leu	PVP01_0826300	PVP01_0826300	Conserved Plasmodium protein, unknown function	4.97582	6.18726
Cambodia vs. India	11	1423489	G	C	Missense Variant	Glu565Gln	PVP01_1133300	PVP01_1133300	Conserved oligomeric Golgi complex subunit 4, putative	-5.38315	7.13554
Cambodia vs. India	11	1423489	G	C	Missense Variant	Glu565Gln	PVP01_1133300	PVP01_1133300	Conserved oligomeric Golgi complex subunit 4, putative	5.38315	7.13554
Cambodia vs. Indonesia	10	254365	C	T	Synonymous Variant	His104His	PVP01_1005500	PVP01_1005500	Conserved protein, unknown function	-5.00201	6.24615
Cambodia vs. Indonesia	10	254365	C	T	Synonymous Variant	His104His	PVP01_1005500	PVP01_1005500	Conserved protein, unknown function	5.00201	6.24615
Cambodia vs. Indonesia	10	254401	T	C	Synonymous Variant	Asp116Asp	PVP01_1005500	PVP01_1005500	Conserved protein, unknown function	-5.66088	7.82218
Cambodia vs. Indonesia	10	254401	T	C	Synonymous Variant	Asp116Asp	PVP01_1005500	PVP01_1005500	Conserved protein, unknown function	5.66088	7.82218
Cambodia vs. Indonesia	10	254409	T	G	Missense Variant	Phe119Cys	PVP01_1005500	PVP01_1005500	Conserved protein, unknown function	-5.78001	8.12671
Cambodia vs. Indonesia	10	254409	T	G	Missense Variant	Phe119Cys	PVP01_1005500	PVP01_1005500	Conserved protein, unknown function	5.78001	8.12671
Cambodia vs. Indonesia	10	254411	T	C	Missense Variant	Ser120Pro	PVP01_1005500	PVP01_1005500	Conserved protein, unknown function	-5.78001	8.12671
Cambodia vs. Indonesia	10	254411	T	C	Missense Variant	Ser120Pro	PVP01_1005500	PVP01_1005500	Conserved protein, unknown function	5.78001	8.12671
Cambodia vs. Indonesia	10	254412	C	T	Missense Variant	Ser120Phe	PVP01_1005500	PVP01_1005500	Conserved protein, unknown function	-5.12337	6.5227
Cambodia vs. Indonesia	10	254412	C	T	Missense Variant	Ser120Phe	PVP01_1005500	PVP01_1005500	Conserved protein, unknown function	5.12337	6.5227
Cambodia vs. Indonesia	10	255254	G	A	Missense Variant	Gly401Ser	PVP01_1005500	PVP01_1005500	Conserved protein, unknown function	-5.03432	6.31917
Cambodia vs. Indonesia	10	255254	G	A	Missense Variant	Gly401Ser	PVP01_1005500	PVP01_1005500	Conserved protein, unknown function	5.03432	6.31917
Cambodia vs. Indonesia	10	270510	G	A	Upstream Gene Variant	.	PVP01_1005900	PVP01_1005900	ATP-dependent RNA helicase DDX41, putative	-5.73599	8.01347
Cambodia vs. Indonesia	10	270510	G	A	Upstream Gene Variant	.	PVP01_1005900	PVP01_1005900	ATP-dependent RNA helicase DDX41, putative	5.73599	8.01347
Cambodia vs. Indonesia	10	270532	A	G	Upstream Gene Variant	.	PVP01_1005900	PVP01_1005900	ATP-dependent RNA helicase DDX41, putative	-5.74646	8.04033
Cambodia vs. Indonesia	10	270532	A	G	Upstream Gene Variant	.	PVP01_1005900	PVP01_1005900	ATP-dependent RNA helicase DDX41, putative	5.74646	8.04033
Cambodia vs. Indonesia	10	271016	A	G	Upstream Gene Variant	.	PVP01_1005900	PVP01_1005900	ATP-dependent RNA helicase DDX41, putative	-6.68994	10.6512
Cambodia vs. Indonesia	10	271016	A	G	Upstream Gene Variant	.	PVP01_1005900	PVP01_1005900	ATP-dependent RNA helicase DDX41, putative	6.68994	10.6512
Cambodia vs. Indonesia	10	271410	A	G	Upstream Gene Variant	.	PVP01_1005900	PVP01_1005900	ATP-dependent RNA helicase DDX41, putative	-6.88246	11.2304
Cambodia vs. Indonesia	10	271410	A	G	Upstream Gene Variant	.	PVP01_1005900	PVP01_1005900	ATP-dependent RNA helicase DDX41, putative	6.88246	11.2304
Cambodia vs. Indonesia	10	272536	A	T	Upstream Gene Variant	.	PVP01_1005900	PVP01_1005900	ATP-dependent RNA helicase DDX41, putative	-6.33545	9.62589
Cambodia vs. Indonesia	10	272536	A	T	Upstream Gene Variant	.	PVP01_1005900	PVP01_1005900	ATP-dependent RNA helicase DDX41, putative	6.33545	9.62589
Cambodia vs. Indonesia	10	276641	A	C	Upstream Gene Variant	.	PVP01_1006200	PVP01_1006100	tRNA Glutamic acid	-6.16792	9.15993
Cambodia vs. Indonesia	10	276641	A	C	Upstream Gene Variant	.	PVP01_1006200	PVP01_1006100	tRNA Glutamic acid	6.16792	9.15993
Cambodia vs. Indonesia	10	276731	A	G	Missense Variant	Asn150Asp	PVP01_1006200	PVP01_1006200	Conserved Plasmodium protein, unknown function	-6.23835	9.35438
Cambodia vs. Indonesia	10	276731	A	G	Missense Variant	Asn150Asp	PVP01_1006200	PVP01_1006200	Conserved Plasmodium protein, unknown function	6.23835	9.35438
Cambodia vs. Indonesia	10	277899	G	A	Upstream Gene Variant	.	PVP01_1006200	PVP01_1006100	tRNA Glutamic acid	-6.28285	9.47832
Cambodia vs. Indonesia	10	277899	G	A	Upstream Gene Variant	.	PVP01_1006200	PVP01_1006100	tRNA Glutamic acid	6.28285	9.47832
Cambodia vs. Indonesia	10	279638	T	G	Downstream Gene Variant	.		PVP01_1006200	Conserved Plasmodium protein, unknown function	-6.10983	9.00115
Cambodia vs. Indonesia	10	279638	T	G	Downstream Gene Variant	.		PVP01_1006200	Conserved Plasmodium protein, unknown function	6.10983	9.00115
Cambodia vs. Indonesia	10	282079	C	T	Upstream Gene Variant	.		PVP01_1006300	Hsc70-interacting protein, putative	-5.77953	8.12547
Cambodia vs. Indonesia	10	282079	C	T	Upstream Gene Variant	.		PVP01_1006300	Hsc70-interacting protein, putative	5.77953	8.12547
Cambodia vs. Indonesia	10	285349	T	C	Upstream Gene Variant	.		PVP01_1006300	Hsc70-interacting protein, putative	-5.32107	6.98649
Cambodia vs. Indonesia	10	285349	T	C	Upstream Gene Variant	.		PVP01_1006300	Hsc70-interacting protein, putative	5.32107	6.98649
Cambodia vs. Indonesia	10	287100	G	A	Upstream Gene Variant	.		PVP01_1006400	Conserved Plasmodium protein, unknown function	-4.66085	5.50181
Cambodia vs. Indonesia	10	287100	G	A	Upstream Gene Variant	.		PVP01_1006400	Conserved Plasmodium protein, unknown function	4.66085	5.50181
Cambodia vs. Indonesia	10	302377	C	T	Missense Variant	Ala114Thr	PVP01_1006900	PVP01_1006900	Transmembrane emp24 domain-containing protein, putative	-4.50297	5.17386
Cambodia vs. Indonesia	10	302377	C	T	Missense Variant	Ala114Thr	PVP01_1006900	PVP01_1006900	Transmembrane emp24 domain-containing protein, putative	4.50297	5.17386
Cambodia vs. Indonesia	10	310538	T	C	Downstream Gene Variant	.	PVP01_1007000	PVP01_1007000	Conserved Plasmodium protein, unknown function	-4.93787	6.10248
Cambodia vs. Indonesia	10	310538	T	C	Downstream Gene Variant	.	PVP01_1007000	PVP01_1007000	Conserved Plasmodium protein, unknown function	4.93787	6.10248
Cambodia vs. Indonesia	10	317628	T	G	Missense Variant	Lys1211Thr	PVP01_1007200	PVP01_1007200	Conserved Plasmodium protein, unknown function, pseudogene	-5.43489	7.26098
Cambodia vs. Indonesia	10	317628	T	G	Missense Variant	Lys1211Thr	PVP01_1007200	PVP01_1007200	Conserved Plasmodium protein, unknown function, pseudogene	5.43489	7.26098
Cambodia vs. Indonesia	10	318199	C	T	Missense Variant	Ala1021Thr	PVP01_1007200	PVP01_1007200	Conserved Plasmodium protein, unknown function, pseudogene	-5.9221	8.49776
Cambodia vs. Indonesia	10	318199	C	T	Missense Variant	Ala1021Thr	PVP01_1007200	PVP01_1007200	Conserved Plasmodium protein, unknown function, pseudogene	5.9221	8.49776
Cambodia vs. Indonesia	10	318235	T	C	Missense Variant	Thr1009Ala	PVP01_1007200	PVP01_1007200	Conserved Plasmodium protein, unknown function, pseudogene	-5.8036	8.18771
Cambodia vs. Indonesia	10	318235	T	C	Missense Variant	Thr1009Ala	PVP01_1007200	PVP01_1007200	Conserved Plasmodium protein, unknown function, pseudogene	5.8036	8.18771
Cambodia vs. Indonesia	10	318772	G	C	Missense Variant	Gln830Glu	PVP01_1007200	PVP01_1007200	Conserved Plasmodium protein, unknown function, pseudogene	-4.95108	6.13193
Cambodia vs. Indonesia	10	318772	G	C	Missense Variant	Gln830Glu	PVP01_1007200	PVP01_1007200	Conserved Plasmodium protein, unknown function, pseudogene	4.95108	6.13193
Cambodia vs. Indonesia	10	319434	A	C	Missense Variant	Leu609Trp	PVP01_1007200	PVP01_1007200	Conserved Plasmodium protein, unknown function, pseudogene	-5.06114	6.38011
Cambodia vs. Indonesia	10	319434	A	C	Missense Variant	Leu609Trp	PVP01_1007200	PVP01_1007200	Conserved Plasmodium protein, unknown function, pseudogene	5.06114	6.38011
Cambodia vs. Indonesia	10	322582	G	A	Upstream Gene Variant	.		PVP01_1007200	Conserved Plasmodium protein, unknown function, pseudogene	-5.5453	7.53246
Cambodia vs. Indonesia	10	322582	G	A	Upstream Gene Variant	.		PVP01_1007200	Conserved Plasmodium protein, unknown function, pseudogene	5.5453	7.53246
Cambodia vs. Indonesia	10	323804	T	C	Upstream Gene Variant	.		PVP01_1007200	Conserved Plasmodium protein, unknown function, pseudogene	-4.49865	5.16503
Cambodia vs. Indonesia	10	323804	T	C	Upstream Gene Variant	.		PVP01_1007200	Conserved Plasmodium protein, unknown function, pseudogene	4.49865	5.16503
Cambodia vs. Indonesia	7	832313	C	G	Missense Variant	Pro1557Ala	PVP01_0718800	PVP01_0718800	Conserved Plasmodium protein, unknown function	-4.47562	5.11811
Cambodia vs. Indonesia	7	832313	C	G	Missense Variant	Pro1557Ala	PVP01_0718800	PVP01_0718800	Conserved Plasmodium protein, unknown function	4.47562	5.11811
Cambodia vs. Indonesia	7	832371	T	G	Missense Variant	Ile1576Arg	PVP01_0718800	PVP01_0718800	Conserved Plasmodium protein, unknown function	-4.51361	5.19563
Cambodia vs. Indonesia	7	832371	T	G	Missense Variant	Ile1576Arg	PVP01_0718800	PVP01_0718800	Conserved Plasmodium protein, unknown function	4.51361	5.19563
Cambodia vs. Indonesia	7	832426	C	T	Synonymous Variant	Ser1594Ser	PVP01_0718800	PVP01_0718800	Conserved Plasmodium protein, unknown function	-4.82446	5.85268
Cambodia vs. Indonesia	7	832426	C	T	Synonymous Variant	Ser1594Ser	PVP01_0718800	PVP01_0718800	Conserved Plasmodium protein, unknown function	4.82446	5.85268
Cambodia vs. Indonesia	7	833006	A	G	Upstream Gene Variant	.	PVP01_0718900	PVP01_0718900	ADP-ribosylation factor, putativ	-4.66406	5.50859
Cambodia vs. Indonesia	7	833006	A	G	Upstream Gene Variant	.	PVP01_0718900	PVP01_0718900	ADP-ribosylation factor, putativ	4.66406	5.50859
Cambodia vs. Indonesia	14	2859036	C	A	Upstream Gene Variant	.		PVP01_1466900	THO complex subunit 2, putative	-5.10807	6.48748
Cambodia vs. Indonesia	14	2859036	C	A	Upstream Gene Variant	.		PVP01_1466900	THO complex subunit 2, putative	5.10807	6.48748
Cambodia vs. Indonesia	14	2861887	C	G	Missense Variant	Val2041Leu	G377	PVP01_1467200	Osmiophilic body protein G377, putative	-4.72228	5.63224
Cambodia vs. Indonesia	14	2861887	C	G	Missense Variant	Val2041Leu	G377	PVP01_1467200	Osmiophilic body protein G377, putative	4.72228	5.63224
Cambodia vs. Indonesia	14	2862071	G	C	Missense Variant	Asp1979Glu	G377	PVP01_1467200	Osmiophilic body protein G377, putative	-4.86745	5.94674
Cambodia vs. Indonesia	14	2862071	G	C	Missense Variant	Asp1979Glu	G377	PVP01_1467200	Osmiophilic body protein G377, putative	4.86745	5.94674
Cambodia vs. Indonesia	14	2862082	G	C	Missense Variant	Leu1976Val	G377	PVP01_1467200	Osmiophilic body protein G377, putative	-4.8101	5.82145
Cambodia vs. Indonesia	14	2862082	G	C	Missense Variant	Leu1976Val	G377	PVP01_1467200	Osmiophilic body protein G377, putative	4.8101	5.82145
Cambodia vs. Indonesia	14	2862218	T	C	Synonymous Variant	Gln1930Gln	G377	PVP01_1467200	Osmiophilic body protein G377, putative	-4.61864	5.41311
Cambodia vs. Indonesia	14	2862218	T	C	Synonymous Variant	Gln1930Gln	G377	PVP01_1467200	Osmiophilic body protein G377, putative	4.61864	5.41311
Cambodia vs. Indonesia	14	2862577	G	C	Missense Variant	Gln1811Glu	G377	PVP01_1467200	Osmiophilic body protein G377, putative	-5.23415	6.78056
Cambodia vs. Indonesia	14	2862577	G	C	Missense Variant	Gln1811Glu	G377	PVP01_1467200	Osmiophilic body protein G377, putative	5.23415	6.78056
Cambodia vs. Indonesia	14	2863057	A	G	Synonymous Variant	Leu1651Leu	G377	PVP01_1467200	Osmiophilic body protein G377, putative	-4.73959	5.66927
Cambodia vs. Indonesia	14	2863057	A	G	Synonymous Variant	Leu1651Leu	G377	PVP01_1467200	Osmiophilic body protein G377, putative	4.73959	5.66927
Cambodia vs. Indonesia	14	2864156	T	G	Synonymous Variant	Ile1284Ile	G377	PVP01_1467200	Osmiophilic body protein G377, putative	-4.89367	6.00449
Cambodia vs. Indonesia	14	2864156	T	G	Synonymous Variant	Ile1284Ile	G377	PVP01_1467200	Osmiophilic body protein G377, putative	4.89367	6.00449
Cambodia vs. Indonesia	14	2865311	G	T	Synonymous Variant	Ile899Ile	G377	PVP01_1467200	Osmiophilic body protein G377, putative	-4.50793	5.18401
Cambodia vs. Indonesia	14	2865311	G	T	Synonymous Variant	Ile899Ile	G377	PVP01_1467200	Osmiophilic body protein G377, putative	4.50793	5.18401
Cambodia vs. Indonesia	14	2868278	G	T	Upstream Gene Variant	.		PVP01_1467200	Osmiophilic body protein G377, putative	-4.42859	5.02297
Cambodia vs. Indonesia	14	2868278	G	T	Upstream Gene Variant	.		PVP01_1467200	Osmiophilic body protein G377, putative	4.42859	5.02297
Cambodia vs. Indonesia	14	2869408	A	C	Upstream Gene Variant	.		PVP01_1467200	Osmiophilic body protein G377, putative	-4.57937	5.33127
Cambodia vs. Indonesia	14	2869408	A	C	Upstream Gene Variant	.		PVP01_1467200	Osmiophilic body protein G377, putative	4.57937	5.33127
Cambodia vs. Indonesia	14	2870840	A	C	Upstream Gene Variant	.		PVP01_1467200	Osmiophilic body protein G377, putative	-5.13108	6.54048
Cambodia vs. Indonesia	14	2870840	A	C	Upstream Gene Variant	.		PVP01_1467200	Osmiophilic body protein G377, putative	5.13108	6.54048
Cambodia vs. Indonesia	14	2871042	G	A	Upstream Gene Variant	.		PVP01_1467200	Osmiophilic body protein G377, putative	-4.58476	5.34247
Cambodia vs. Indonesia	14	2871042	G	A	Upstream Gene Variant	.		PVP01_1467200	Osmiophilic body protein G377, putative	4.58476	5.34247
Cambodia vs. Indonesia	14	2871983	C	T	Upstream Gene Variant	.		PVP01_1467200	Osmiophilic body protein G377, putative	-4.81585	5.83394
Cambodia vs. Indonesia	14	2871983	C	T	Upstream Gene Variant	.		PVP01_1467200	Osmiophilic body protein G377, putative	4.81585	5.83394
Cambodia vs. Indonesia	14	2872232	T	G	Upstream Gene Variant	.		PVP01_1467200	Osmiophilic body protein G377, putative	-5.37309	7.11127
Cambodia vs. Indonesia	14	2872232	T	G	Upstream Gene Variant	.		PVP01_1467200	Osmiophilic body protein G377, putative	5.37309	7.11127
Cambodia vs. Indonesia	14	2873098	C	T	Synonymous Variant	Leu267Leu	PVP01_1467300	PVP01_1467300	CSC1-like protein, putative	-4.78349	5.76376
Cambodia vs. Indonesia	14	2873098	C	T	Synonymous Variant	Leu267Leu	PVP01_1467300	PVP01_1467300	CSC1-like protein, putative	4.78349	5.76376
Cambodia vs. Indonesia	14	2879966	A	G	Upstream Gene Variant	.		PVP01_1467500	Conserved Plasmodium protein, unknown function	-4.88819	5.9924
Cambodia vs. Indonesia	14	2879966	A	G	Upstream Gene Variant	.		PVP01_1467500	Conserved Plasmodium protein, unknown function	4.88819	5.9924
Cambodia vs. Indonesia	14	2896448	G	C	Missense Variant	Glu1426Gln	PVP01_1467900	PVP01_1467900	DNA repair protein rhp16, putative	-5.14309	6.56822
Cambodia vs. Indonesia	14	2896448	G	C	Missense Variant	Glu1426Gln	PVP01_1467900	PVP01_1467900	DNA repair protein rhp16, putative	5.14309	6.56822
Cambodia vs. Indonesia	14	2904849	G	C	Upstream Gene Variant	.		PVP01_1468000	WD repeat-containing protein, putative	-4.78638	5.77002
Cambodia vs. Indonesia	14	2904849	G	C	Upstream Gene Variant	.		PVP01_1468000	WD repeat-containing protein, putative	4.78638	5.77002
Cambodia vs. Indonesia	14	2920825	T	C	Upstream Gene Variant	.		PVP01_1468700	Conserved Plasmodium protein, unknown function	-4.47202	5.11079
Cambodia vs. Indonesia	14	2920825	T	C	Upstream Gene Variant	.		PVP01_1468700	Conserved Plasmodium protein, unknown function	4.47202	5.11079
Cambodia vs. Indonesia	14	2921515	A	G	Missense Variant	Ser211Gly	PVP01_1468700	PVP01_1468700	Conserved Plasmodium protein, unknown function	-4.69198	5.56771
Cambodia vs. Indonesia	14	2921515	A	G	Missense Variant	Ser211Gly	PVP01_1468700	PVP01_1468700	Conserved Plasmodium protein, unknown function	4.69198	5.56771
Cambodia vs. Indonesia	14	2921778	C	A	Missense Variant	Asn298Lys	PVP01_1468700	PVP01_1468700	Conserved Plasmodium protein, unknown function	-4.4646	5.09573
Cambodia vs. Indonesia	14	2921778	C	A	Missense Variant	Asn298Lys	PVP01_1468700	PVP01_1468700	Conserved Plasmodium protein, unknown function	4.4646	5.09573
Cambodia vs. Mexico	4	762771	C	T	Missense Variant	Pro96Ser	MSP5	PVP01_0418400	Merozoite surface protein 5	-4.52344	5.2158
Cambodia vs. Mexico	4	762771	C	T	Missense Variant	Pro96Ser	MSP5	PVP01_0418400	Merozoite surface protein 5	4.52344	5.2158
Cambodia vs. Mexico	4	762798	G	A	Missense Variant	Glu105Lys	MSP5	PVP01_0418400	Merozoite surface protein 5	-4.78582	5.7688
Cambodia vs. Mexico	4	762798	G	A	Missense Variant	Glu105Lys	MSP5	PVP01_0418400	Merozoite surface protein 5	4.78582	5.7688
Cambodia vs. Mexico	4	762805	A	C	Missense Variant	Lys107Thr	MSP5	PVP01_0418400	Merozoite surface protein 5	-4.82038	5.8438
Cambodia vs. Mexico	4	762805	A	C	Missense Variant	Lys107Thr	MSP5	PVP01_0418400	Merozoite surface protein 5	4.82038	5.8438
Cambodia vs. Mexico	4	762844	A	G	Missense Variant	Glu120Gly	MSP5	PVP01_0418400	Merozoite surface protein 5	-4.90354	6.02631
Cambodia vs. Mexico	4	762844	A	G	Missense Variant	Glu120Gly	MSP5	PVP01_0418400	Merozoite surface protein 5	4.90354	6.02631
Cambodia vs. Mexico	4	762854	A	T	Missense Variant	Glu123Asp	MSP5	PVP01_0418400	Merozoite surface protein 5	-4.85428	5.91785
Cambodia vs. Mexico	4	762854	A	T	Missense Variant	Glu123Asp	MSP5	PVP01_0418400	Merozoite surface protein 5	4.85428	5.91785
Cambodia vs. Mexico	4	762885	A	C	Missense Variant	Thr134Pro	MSP5	PVP01_0418400	Merozoite surface protein 5	-4.87382	5.96074
Cambodia vs. Mexico	4	762885	A	C	Missense Variant	Thr134Pro	MSP5	PVP01_0418400	Merozoite surface protein 5	4.87382	5.96074
Cambodia vs. Mexico	4	762912	A	C	Missense Variant	Asn143His	MSP5	PVP01_0418400	Merozoite surface protein 5	-4.82046	5.84397
Cambodia vs. Mexico	4	762912	A	C	Missense Variant	Asn143His	MSP5	PVP01_0418400	Merozoite surface protein 5	4.82046	5.84397
Cambodia vs. Mexico	4	762924	T	C	Missense Variant	Ser147Pro	MSP5	PVP01_0418400	Merozoite surface protein 5	-4.84332	5.89386
Cambodia vs. Mexico	4	762924	T	C	Missense Variant	Ser147Pro	MSP5	PVP01_0418400	Merozoite surface protein 5	4.84332	5.89386
Cambodia vs. Mexico	4	762939	A	T	Missense Variant	Met152Leu	MSP5	PVP01_0418400	Merozoite surface protein 5	-4.79394	5.78639
Cambodia vs. Mexico	4	762939	A	T	Missense Variant	Met152Leu	MSP5	PVP01_0418400	Merozoite surface protein 5	4.79394	5.78639
Cambodia vs. Mexico	4	762945	A	C	Missense Variant	Thr154Pro	MSP5	PVP01_0418400	Merozoite surface protein 5	-4.78893	5.77554
Cambodia vs. Mexico	4	762945	A	C	Missense Variant	Thr154Pro	MSP5	PVP01_0418400	Merozoite surface protein 5	4.78893	5.77554
Cambodia vs. Mexico	4	762951	G	A	Missense Variant	Gly156Ser	MSP5	PVP01_0418400	Merozoite surface protein 5	-4.77936	5.75485
Cambodia vs. Mexico	4	762951	G	A	Missense Variant	Gly156Ser	MSP5	PVP01_0418400	Merozoite surface protein 5	4.77936	5.75485
Cambodia vs. Mexico	4	762975	G	A	Missense Variant	Asp164Asn	MSP5	PVP01_0418400	Merozoite surface protein 5	-4.61791	5.41159
Cambodia vs. Mexico	4	762975	G	A	Missense Variant	Asp164Asn	MSP5	PVP01_0418400	Merozoite surface protein 5	4.61791	5.41159
Cambodia vs. Myanmar	7	551254	G	A	Synonymous Variant	Ile164Ile	GCD10	PVP01_0711200	tRNA (adenine(58)-N(1))-methyltransferase non- catalytic subunit TRM6, putative	-4.43403	5.03392
Cambodia vs. Myanmar	7	551254	G	A	Synonymous Variant	Ile164Ile	GCD10	PVP01_0711200	tRNA (adenine(58)-N(1))-methyltransferase non- catalytic subunit TRM6, putative	4.43403	5.03392
Cambodia vs. Myanmar	6	829655	A	G	Missense Variant	Lys335Glu	PVP01_0620400	PVP01_0620400	Merozoite surface protein, putative	-4.64051	5.45897
Cambodia vs. Myanmar	6	829655	A	G	Missense Variant	Lys335Glu	PVP01_0620400	PVP01_0620400	Merozoite surface protein, putative	4.64051	5.45897
Cambodia vs. Myanmar	6	829659	A	C	Missense Variant	Asn336Thr	PVP01_0620400	PVP01_0620400	Merozoite surface protein, putative	-4.6219	5.41994
Cambodia vs. Myanmar	6	829659	A	C	Missense Variant	Asn336Thr	PVP01_0620400	PVP01_0620400	Merozoite surface protein, putative	4.6219	5.41994
Cambodia vs. Myanmar	6	829666	C	T	Synonymous Variant	Cys338Cys	PVP01_0620400	PVP01_0620400	Merozoite surface protein, putative	-4.61236	5.39999
Cambodia vs. Myanmar	6	829666	C	T	Synonymous Variant	Cys338Cys	PVP01_0620400	PVP01_0620400	Merozoite surface protein, putative	4.61236	5.39999
Cambodia vs. Myanmar	6	829681	G	C	Synonymous Variant	Pro343Pro	PVP01_0620400	PVP01_0620400	Merozoite surface protein, putative	-4.61351	5.40238
Cambodia vs. Myanmar	6	829681	G	C	Synonymous Variant	Pro343Pro	PVP01_0620400	PVP01_0620400	Merozoite surface protein, putative	4.61351	5.40238
Cambodia vs. Myanmar	6	829696	C	A	Missense Variant	Asn348Lys	PVP01_0620400	PVP01_0620400	Merozoite surface protein, putative	-4.61745	5.41062
Cambodia vs. Myanmar	6	829696	C	A	Missense Variant	Asn348Lys	PVP01_0620400	PVP01_0620400	Merozoite surface protein, putative	4.61745	5.41062
Cambodia vs. Myanmar	6	829752	C	T	Missense Variant	Thr367Ile	PVP01_0620400	PVP01_0620400	Merozoite surface protein, putative	-4.42939	5.02457
Cambodia vs. Myanmar	6	829752	C	T	Missense Variant	Thr367Ile	PVP01_0620400	PVP01_0620400	Merozoite surface protein, putative	4.42939	5.02457
Cambodia vs. Myanmar	6	829769	A	C	Missense Variant	Thr373Pro	PVP01_0620400	PVP01_0620400	Merozoite surface protein, putative	-4.7071	5.59986
Cambodia vs. Myanmar	6	829769	A	C	Missense Variant	Thr373Pro	PVP01_0620400	PVP01_0620400	Merozoite surface protein, putative	4.7071	5.59986
Cambodia vs. Myanmar	6	829776	C	A	Missense Variant	Pro375Gln	PVP01_0620400	PVP01_0620400	Merozoite surface protein, putative	-4.87562	5.9647
Cambodia vs. Myanmar	6	829776	C	A	Missense Variant	Pro375Gln	PVP01_0620400	PVP01_0620400	Merozoite surface protein, putative	4.87562	5.9647
Cambodia vs. Myanmar	6	829784	C	G	Missense Variant	Pro378Ala	PVP01_0620400	PVP01_0620400	Merozoite surface protein, putative	-4.74759	5.68645
Cambodia vs. Myanmar	6	829784	C	G	Missense Variant	Pro378Ala	PVP01_0620400	PVP01_0620400	Merozoite surface protein, putative	4.74759	5.68645
Cambodia vs. Myanmar	6	829788	A	T	Missense Variant	Lys379Ile	PVP01_0620400	PVP01_0620400	Merozoite surface protein, putative	-4.85489	5.91917
Cambodia vs. Myanmar	6	829788	A	T	Missense Variant	Lys379Ile	PVP01_0620400	PVP01_0620400	Merozoite surface protein, putative	4.85489	5.91917
Cambodia vs. Myanmar	6	829813	A	C	Missense Variant	Arg387Ser	PVP01_0620400	PVP01_0620400	Merozoite surface protein, putative	-4.49201	5.15149
Cambodia vs. Myanmar	6	829813	A	C	Missense Variant	Arg387Ser	PVP01_0620400	PVP01_0620400	Merozoite surface protein, putative	4.49201	5.15149
Cambodia vs. Myanmar	6	829815	C	A	Missense Variant	Pro388Gln	PVP01_0620400	PVP01_0620400	Merozoite surface protein, putative	-4.49586	5.15934
Cambodia vs. Myanmar	6	829815	C	A	Missense Variant	Pro388Gln	PVP01_0620400	PVP01_0620400	Merozoite surface protein, putative	4.49586	5.15934
Cambodia vs. Myanmar	6	829818	C	A	Missense Variant	Pro389Gln	PVP01_0620400	PVP01_0620400	Merozoite surface protein, putative	-4.49888	5.16551
Cambodia vs. Myanmar	6	829818	C	A	Missense Variant	Pro389Gln	PVP01_0620400	PVP01_0620400	Merozoite surface protein, putative	4.49888	5.16551
Cambodia vs. Myanmar	6	838883	G	A	Missense Variant	Gly95Glu	PVP01_0620700	PVP01_0620700	Conserved Plasmodium protein, unknown function	-4.47725	5.12142
Cambodia vs. Myanmar	6	838883	G	A	Missense Variant	Gly95Glu	PVP01_0620700	PVP01_0620700	Conserved Plasmodium protein, unknown function	4.47725	5.12142
Cambodia vs. Myanmar	11	1423478	A	G	Missense Variant	Lys561Arg	PVP01_1133300	PVP01_1133300	Conserved oligomeric Golgi complex subunit 4, putative	-5.36056	7.0811
Cambodia vs. Myanmar	11	1423478	A	G	Missense Variant	Lys561Arg	PVP01_1133300	PVP01_1133300	Conserved oligomeric Golgi complex subunit 4, putative	5.36056	7.0811
Cambodia vs. Myanmar	11	1423489	G	C	Missense Variant	Glu565Gln	PVP01_1133300	PVP01_1133300	Conserved oligomeric Golgi complex subunit 4, putative	-6.42807	9.88863
Cambodia vs. Myanmar	11	1423489	G	C	Missense Variant	Glu565Gln	PVP01_1133300	PVP01_1133300	Conserved oligomeric Golgi complex subunit 4, putative	6.42807	9.88863
Cambodia vs. Pakistan	5	212817	A	G	Upstream Gene Variant	.	PVP01_0504700	PVP01_0504700	18S ribosomal RNA	-5.53454	7.50578
Cambodia vs. Pakistan	5	212817	A	G	Upstream Gene Variant	.	PVP01_0504700	PVP01_0504700	18S ribosomal RNA	5.53454	7.50578
Cambodia vs. Pakistan	4	762844	A	G	Missense Variant	Glu120Gly	MSP5	PVP01_0418400	Merozoite surface protein 5	-4.62152	5.41914
Cambodia vs. Pakistan	4	762844	A	G	Missense Variant	Glu120Gly	MSP5	PVP01_0418400	Merozoite surface protein 5	4.62152	5.41914
Cambodia vs. Pakistan	4	762872	C	T	Synonymous Variant	Val129Val	MSP5	PVP01_0418400	Merozoite surface protein 5	-4.53667	5.24299
Cambodia vs. Pakistan	4	762872	C	T	Synonymous Variant	Val129Val	MSP5	PVP01_0418400	Merozoite surface protein 5	4.53667	5.24299
Cambodia vs. Pakistan	4	762876	C	T	Missense Variant	Pro131Ser	MSP5	PVP01_0418400	Merozoite surface protein 5	-4.52545	5.21993
Cambodia vs. Pakistan	4	762876	C	T	Missense Variant	Pro131Ser	MSP5	PVP01_0418400	Merozoite surface protein 5	4.52545	5.21993
Cambodia vs. Pakistan	4	762889	A	G	Missense Variant	Asp135Gly	MSP5	PVP01_0418400	Merozoite surface protein 5	-4.6126	5.40049
Cambodia vs. Pakistan	4	762889	A	G	Missense Variant	Asp135Gly	MSP5	PVP01_0418400	Merozoite surface protein 5	4.6126	5.40049
Cambodia vs. Pakistan	4	762912	A	C	Missense Variant	Asn143His	MSP5	PVP01_0418400	Merozoite surface protein 5	-4.85739	5.92466
Cambodia vs. Pakistan	4	762912	A	C	Missense Variant	Asn143His	MSP5	PVP01_0418400	Merozoite surface protein 5	4.85739	5.92466
Cambodia vs. Pakistan	4	762924	T	C	Missense Variant	Ser147Pro	MSP5	PVP01_0418400	Merozoite surface protein 5	-4.89295	6.00289
Cambodia vs. Pakistan	4	762924	T	C	Missense Variant	Ser147Pro	MSP5	PVP01_0418400	Merozoite surface protein 5	4.89295	6.00289
Cambodia vs. Pakistan	4	762939	A	T	Missense Variant	Met152Leu	MSP5	PVP01_0418400	Merozoite surface protein 5	-4.77367	5.74257
Cambodia vs. Pakistan	4	762939	A	T	Missense Variant	Met152Leu	MSP5	PVP01_0418400	Merozoite surface protein 5	4.77367	5.74257
Cambodia vs. Pakistan	4	762945	A	C	Missense Variant	Thr154Pro	MSP5	PVP01_0418400	Merozoite surface protein 5	-4.76761	5.72949
Cambodia vs. Pakistan	4	762945	A	C	Missense Variant	Thr154Pro	MSP5	PVP01_0418400	Merozoite surface protein 5	4.76761	5.72949
Cambodia vs. Pakistan	4	762951	G	A	Missense Variant	Gly156Ser	MSP5	PVP01_0418400	Merozoite surface protein 5	-4.7557	5.70386
Cambodia vs. Pakistan	4	762951	G	A	Missense Variant	Gly156Ser	MSP5	PVP01_0418400	Merozoite surface protein 5	4.7557	5.70386
Cambodia vs. Pakistan	4	762958	G	A	Missense Variant	Gly158Glu	MSP5	PVP01_0418400	Merozoite surface protein 5	-4.58101	5.33467
Cambodia vs. Pakistan	4	762958	G	A	Missense Variant	Gly158Glu	MSP5	PVP01_0418400	Merozoite surface protein 5	4.58101	5.33467
Cambodia vs. Pakistan	4	762959	G	A	Synonymous Variant	Gly158Gly	MSP5	PVP01_0418400	Merozoite surface protein 5	-4.65588	5.49133
Cambodia vs. Pakistan	4	762959	G	A	Synonymous Variant	Gly158Gly	MSP5	PVP01_0418400	Merozoite surface protein 5	4.65588	5.49133
Cambodia vs. Pakistan	4	762975	G	A	Missense Variant	Asp164Asn	MSP5	PVP01_0418400	Merozoite surface protein 5	-4.47941	5.12582
Cambodia vs. Pakistan	4	762975	G	A	Missense Variant	Asp164Asn	MSP5	PVP01_0418400	Merozoite surface protein 5	4.47941	5.12582
Cambodia vs. Pakistan	4	762976	A	G	Missense Variant	Asp164Gly	MSP5	PVP01_0418400	Merozoite surface protein 5	-4.54708	5.26445
Cambodia vs. Pakistan	4	762976	A	G	Missense Variant	Asp164Gly	MSP5	PVP01_0418400	Merozoite surface protein 5	4.54708	5.26445
Cambodia vs. Pakistan	10	1406521	T	C	Upstream Gene Variant	.		PVP01_1033000	Vacuolar protein sorting-associated protein 11, putative	4.46797	5.10256
Cambodia vs. Pakistan	10	1406521	T	C	Upstream Gene Variant	.		PVP01_1033000	Vacuolar protein sorting-associated protein 11, putative	-4.46797	5.10256
Cambodia vs. Pakistan	11	1423478	A	G	Missense Variant	Lys561Arg	PVP01_1133300	PVP01_1133300	Conserved oligomeric Golgi complex subunit 4, putative	-4.53942	5.24865
Cambodia vs. Pakistan	11	1423478	A	G	Missense Variant	Lys561Arg	PVP01_1133300	PVP01_1133300	Conserved oligomeric Golgi complex subunit 4, putative	4.53942	5.24865
Cambodia vs. Pakistan	11	1423489	G	C	Missense Variant	Glu565Gln	PVP01_1133300	PVP01_1133300	Conserved oligomeric Golgi complex subunit 4, putative	-6.00064	8.70655
Cambodia vs. Pakistan	11	1423489	G	C	Missense Variant	Glu565Gln	PVP01_1133300	PVP01_1133300	Conserved oligomeric Golgi complex subunit 4, putative	6.00064	8.70655
Cambodia vs. Pakistan	11	2040325	T	G	Upstream Gene Variant	.	PVP01_1147700	PVP01_1147700	PIR protein	-4.68122	5.54489
Cambodia vs. Pakistan	11	2040325	T	G	Upstream Gene Variant	.	PVP01_1147700	PVP01_1147700	PIR protein	4.68122	5.54489
Cambodia vs. Pakistan	11	2040327	C	T	Upstream Gene Variant	.	PVP01_1147700	PVP01_1147700	PIR protein	-4.44129	5.04857
Cambodia vs. Pakistan	11	2040327	C	T	Upstream Gene Variant	.	PVP01_1147700	PVP01_1147700	PIR protein	4.44129	5.04857
Cambodia vs. Panama	4	762798	G	A	Missense Variant	Glu105Lys	MSP5	PVP01_0418400	Merozoite surface protein 5	-5.12839	6.53429
Cambodia vs. Panama	4	762798	G	A	Missense Variant	Glu105Lys	MSP5	PVP01_0418400	Merozoite surface protein 5	5.12839	6.53429
Cambodia vs. Panama	4	762805	A	C	Missense Variant	Lys107Thr	MSP5	PVP01_0418400	Merozoite surface protein 5	-5.16997	6.63053
Cambodia vs. Panama	4	762805	A	C	Missense Variant	Lys107Thr	MSP5	PVP01_0418400	Merozoite surface protein 5	5.16997	6.63053
Cambodia vs. Panama	4	762844	A	G	Missense Variant	Glu120Gly	MSP5	PVP01_0418400	Merozoite surface protein 5	-5.2704	6.86605
Cambodia vs. Panama	4	762844	A	G	Missense Variant	Glu120Gly	MSP5	PVP01_0418400	Merozoite surface protein 5	5.2704	6.86605
Cambodia vs. Panama	4	762854	A	T	Missense Variant	Glu123Asp	MSP5	PVP01_0418400	Merozoite surface protein 5	-5.06595	6.39109
Cambodia vs. Panama	4	762854	A	T	Missense Variant	Glu123Asp	MSP5	PVP01_0418400	Merozoite surface protein 5	5.06595	6.39109
Cambodia vs. Panama	4	762872	C	T	Synonymous Variant	Val129Val	MSP5	PVP01_0418400	Merozoite surface protein 5	-5.21893	6.74482
Cambodia vs. Panama	4	762872	C	T	Synonymous Variant	Val129Val	MSP5	PVP01_0418400	Merozoite surface protein 5	5.21893	6.74482
Cambodia vs. Panama	4	762876	C	T	Missense Variant	Pro131Ser	MSP5	PVP01_0418400	Merozoite surface protein 5	-5.21026	6.72452
Cambodia vs. Panama	4	762876	C	T	Missense Variant	Pro131Ser	MSP5	PVP01_0418400	Merozoite surface protein 5	5.21026	6.72452
Cambodia vs. Panama	4	762879	A	G	Missense Variant	Thr132Ala	MSP5	PVP01_0418400	Merozoite surface protein 5	-4.94749	6.12391
Cambodia vs. Panama	4	762879	A	G	Missense Variant	Thr132Ala	MSP5	PVP01_0418400	Merozoite surface protein 5	4.94749	6.12391
Cambodia vs. Panama	4	762883	T	C	Missense Variant	Val133Ala	MSP5	PVP01_0418400	Merozoite surface protein 5	-4.96275	6.158
Cambodia vs. Panama	4	762883	T	C	Missense Variant	Val133Ala	MSP5	PVP01_0418400	Merozoite surface protein 5	4.96275	6.158
Cambodia vs. Panama	4	762885	A	C	Missense Variant	Thr134Pro	MSP5	PVP01_0418400	Merozoite surface protein 5	-4.92659	6.07738
Cambodia vs. Panama	4	762885	A	C	Missense Variant	Thr134Pro	MSP5	PVP01_0418400	Merozoite surface protein 5	4.92659	6.07738
Cambodia vs. Panama	4	762891	G	A	Missense Variant	Ala136Thr	MSP5	PVP01_0418400	Merozoite surface protein 5	-4.79874	5.79678
Cambodia vs. Panama	4	762891	G	A	Missense Variant	Ala136Thr	MSP5	PVP01_0418400	Merozoite surface protein 5	4.79874	5.79678
Cambodia vs. Panama	4	762892	C	A	Missense Variant	Ala136Glu	MSP5	PVP01_0418400	Merozoite surface protein 5	-4.79874	5.79678
Cambodia vs. Panama	4	762892	C	A	Missense Variant	Ala136Glu	MSP5	PVP01_0418400	Merozoite surface protein 5	4.79874	5.79678
Cambodia vs. Panama	4	762912	A	C	Missense Variant	Asn143His	MSP5	PVP01_0418400	Merozoite surface protein 5	-4.86205	5.93489
Cambodia vs. Panama	4	762912	A	C	Missense Variant	Asn143His	MSP5	PVP01_0418400	Merozoite surface protein 5	4.86205	5.93489
Cambodia vs. Panama	4	762924	T	C	Missense Variant	Ser147Pro	MSP5	PVP01_0418400	Merozoite surface protein 5	-4.8897	5.99573
Cambodia vs. Panama	4	762924	T	C	Missense Variant	Ser147Pro	MSP5	PVP01_0418400	Merozoite surface protein 5	4.8897	5.99573
Cambodia vs. Panama	4	762939	A	T	Missense Variant	Met152Leu	MSP5	PVP01_0418400	Merozoite surface protein 5	-4.98957	6.21814
Cambodia vs. Panama	4	762939	A	T	Missense Variant	Met152Leu	MSP5	PVP01_0418400	Merozoite surface protein 5	4.98957	6.21814
Cambodia vs. Panama	4	762951	G	A	Missense Variant	Gly156Ser	MSP5	PVP01_0418400	Merozoite surface protein 5	-4.97201	6.17874
Cambodia vs. Panama	4	762951	G	A	Missense Variant	Gly156Ser	MSP5	PVP01_0418400	Merozoite surface protein 5	4.97201	6.17874
Cambodia vs. Panama	4	762959	G	A	Synonymous Variant	Gly158Gly	MSP5	PVP01_0418400	Merozoite surface protein 5	-4.90773	6.03556
Cambodia vs. Panama	4	762959	G	A	Synonymous Variant	Gly158Gly	MSP5	PVP01_0418400	Merozoite surface protein 5	4.90773	6.03556
Cambodia vs. Panama	4	762975	G	A	Missense Variant	Asp164Asn	MSP5	PVP01_0418400	Merozoite surface protein 5	-4.77034	5.73539
Cambodia vs. Panama	4	762975	G	A	Missense Variant	Asp164Asn	MSP5	PVP01_0418400	Merozoite surface protein 5	4.77034	5.73539
Cambodia vs. Panama	4	762983	T	G	Missense Variant	Asn166Lys	MSP5	PVP01_0418400	Merozoite surface protein 5	-4.62329	5.42286
Cambodia vs. Panama	4	762983	T	G	Missense Variant	Asn166Lys	MSP5	PVP01_0418400	Merozoite surface protein 5	4.62329	5.42286
Cambodia vs. Panama	4	763016	T	G	Missense Variant	Asp177Glu	MSP5	PVP01_0418400	Merozoite surface protein 5	-4.47762	5.12217
Cambodia vs. Panama	4	763016	T	G	Missense Variant	Asp177Glu	MSP5	PVP01_0418400	Merozoite surface protein 5	4.47762	5.12217
Cambodia vs. Panama	4	763020	A	G	Missense Variant	Asn179Asp	MSP5	PVP01_0418400	Merozoite surface protein 5	-4.45571	5.07772
Cambodia vs. Panama	4	763020	A	G	Missense Variant	Asn179Asp	MSP5	PVP01_0418400	Merozoite surface protein 5	4.45571	5.07772
Cambodia vs. Panama	4	763112	T	G	Missense Variant	Asp209Glu	MSP5	PVP01_0418400	Merozoite surface protein 5	-4.47634	5.11956
Cambodia vs. Panama	4	763112	T	G	Missense Variant	Asp209Glu	MSP5	PVP01_0418400	Merozoite surface protein 5	4.47634	5.11956
Cambodia vs. Panama	4	763137	G	A	Missense Variant	Ala218Thr	MSP5	PVP01_0418400	Merozoite surface protein 5	-4.46351	5.09352
Cambodia vs. Panama	4	763137	G	A	Missense Variant	Ala218Thr	MSP5	PVP01_0418400	Merozoite surface protein 5	4.46351	5.09352
Cambodia vs. Peru	4	762769	A	G	Missense Variant	Asp95Gly	MSP5	PVP01_0418400	Merozoite surface protein 5	-4.61236	5.39997
Cambodia vs. Peru	4	762769	A	G	Missense Variant	Asp95Gly	MSP5	PVP01_0418400	Merozoite surface protein 5	4.61236	5.39997
Cambodia vs. Peru	4	762771	C	T	Missense Variant	Pro96Ser	MSP5	PVP01_0418400	Merozoite surface protein 5	-4.47444	5.1157
Cambodia vs. Peru	4	762771	C	T	Missense Variant	Pro96Ser	MSP5	PVP01_0418400	Merozoite surface protein 5	4.47444	5.1157
Cambodia vs. Peru	4	762787	A	C	Missense Variant	Asp101Ala	MSP5	PVP01_0418400	Merozoite surface protein 5	-4.43909	5.04411
Cambodia vs. Peru	4	762787	A	C	Missense Variant	Asp101Ala	MSP5	PVP01_0418400	Merozoite surface protein 5	4.43909	5.04411
Cambodia vs. Peru	4	762789	A	C	Missense Variant	Thr102Pro	MSP5	PVP01_0418400	Merozoite surface protein 5	-4.439	5.04393
Cambodia vs. Peru	4	762789	A	C	Missense Variant	Thr102Pro	MSP5	PVP01_0418400	Merozoite surface protein 5	4.439	5.04393
Cambodia vs. Peru	4	762805	A	C	Missense Variant	Lys107Thr	MSP5	PVP01_0418400	Merozoite surface protein 5	-4.59034	5.35407
Cambodia vs. Peru	4	762805	A	C	Missense Variant	Lys107Thr	MSP5	PVP01_0418400	Merozoite surface protein 5	4.59034	5.35407
Cambodia vs. Peru	4	762844	A	G	Missense Variant	Glu120Gly	MSP5	PVP01_0418400	Merozoite surface protein 5	-4.76539	5.7247
Cambodia vs. Peru	4	762844	A	G	Missense Variant	Glu120Gly	MSP5	PVP01_0418400	Merozoite surface protein 5	4.76539	5.7247
Cambodia vs. Peru	4	762854	A	T	Missense Variant	Glu123Asp	MSP5	PVP01_0418400	Merozoite surface protein 5	-4.57762	5.32764
Cambodia vs. Peru	4	762854	A	T	Missense Variant	Glu123Asp	MSP5	PVP01_0418400	Merozoite surface protein 5	4.57762	5.32764
Cambodia vs. Peru	4	762872	C	T	Synonymous Variant	Val129Val	MSP5	PVP01_0418400	Merozoite surface protein 5	-4.75623	5.70499
Cambodia vs. Peru	4	762872	C	T	Synonymous Variant	Val129Val	MSP5	PVP01_0418400	Merozoite surface protein 5	4.75623	5.70499
Cambodia vs. Peru	4	762876	C	T	Missense Variant	Pro131Ser	MSP5	PVP01_0418400	Merozoite surface protein 5	-4.74608	5.68319
Cambodia vs. Peru	4	762876	C	T	Missense Variant	Pro131Ser	MSP5	PVP01_0418400	Merozoite surface protein 5	4.74608	5.68319
Cambodia vs. Peru	4	762879	A	G	Missense Variant	Thr132Ala	MSP5	PVP01_0418400	Merozoite surface protein 5	-4.43704	5.03998
Cambodia vs. Peru	4	762879	A	G	Missense Variant	Thr132Ala	MSP5	PVP01_0418400	Merozoite surface protein 5	4.43704	5.03998
Cambodia vs. Peru	4	762883	T	C	Missense Variant	Val133Ala	MSP5	PVP01_0418400	Merozoite surface protein 5	-4.4553	5.07688
Cambodia vs. Peru	4	762883	T	C	Missense Variant	Val133Ala	MSP5	PVP01_0418400	Merozoite surface protein 5	4.4553	5.07688
Cambodia vs. Peru	4	762939	A	T	Missense Variant	Met152Leu	MSP5	PVP01_0418400	Merozoite surface protein 5	-4.49465	5.15686
Cambodia vs. Peru	4	762939	A	T	Missense Variant	Met152Leu	MSP5	PVP01_0418400	Merozoite surface protein 5	4.49465	5.15686
Cambodia vs. Peru	4	762945	A	C	Missense Variant	Thr154Pro	MSP5	PVP01_0418400	Merozoite surface protein 5	-4.49059	5.14858
Cambodia vs. Peru	4	762945	A	C	Missense Variant	Thr154Pro	MSP5	PVP01_0418400	Merozoite surface protein 5	4.49059	5.14858
Cambodia vs. Peru	4	762951	G	A	Missense Variant	Gly156Ser	MSP5	PVP01_0418400	Merozoite surface protein 5	-4.53708	5.24383
Cambodia vs. Peru	4	762951	G	A	Missense Variant	Gly156Ser	MSP5	PVP01_0418400	Merozoite surface protein 5	4.53708	5.24383
Cambodia vs. Peru	4	762959	G	A	Synonymous Variant	Gly158Gly	MSP5	PVP01_0418400	Merozoite surface protein 5	-4.47308	5.11293
Cambodia vs. Peru	4	762959	G	A	Synonymous Variant	Gly158Gly	MSP5	PVP01_0418400	Merozoite surface protein 5	4.47308	5.11293
Cambodia vs. Peru	4	762975	G	A	Missense Variant	Asp164Asn	MSP5	PVP01_0418400	Merozoite surface protein 5	-4.49459	5.15675
Cambodia vs. Peru	4	762975	G	A	Missense Variant	Asp164Asn	MSP5	PVP01_0418400	Merozoite surface protein 5	4.49459	5.15675
Cambodia vs. Peru	4	762976	A	G	Missense Variant	Asp164Gly	MSP5	PVP01_0418400	Merozoite surface protein 5	-4.55352	5.27774
Cambodia vs. Peru	4	762976	A	G	Missense Variant	Asp164Gly	MSP5	PVP01_0418400	Merozoite surface protein 5	4.55352	5.27774
Cambodia vs. Sudan	14	56781	T	G	Missense Variant	Lys1082Gln	PVP01_1401400	PVP01_1401400	Cytoadherence linked asexual protein, CLAG, putative	-4.83384	5.87315
Cambodia vs. Sudan	14	56781	T	G	Missense Variant	Lys1082Gln	PVP01_1401400	PVP01_1401400	Cytoadherence linked asexual protein, CLAG, putative	4.83384	5.87315
Cambodia vs. Sudan	14	56853	C	T	Missense Variant	Ala1058Thr	PVP01_1401400	PVP01_1401400	Cytoadherence linked asexual protein, CLAG, putative	-5.62789	7.73892
Cambodia vs. Sudan	14	56853	C	T	Missense Variant	Ala1058Thr	PVP01_1401400	PVP01_1401400	Cytoadherence linked asexual protein, CLAG, putative	5.62789	7.73892
Cambodia vs. Sudan	14	56881	C	T	Synonymous Variant	Leu1048Leu	PVP01_1401400	PVP01_1401400	Cytoadherence linked asexual protein, CLAG, putative	-5.4475	7.29173
Cambodia vs. Sudan	14	56881	C	T	Synonymous Variant	Leu1048Leu	PVP01_1401400	PVP01_1401400	Cytoadherence linked asexual protein, CLAG, putative	5.4475	7.29173
Cambodia vs. Sudan	14	57199	G	A	Synonymous Variant	Ser942Ser	PVP01_1401400	PVP01_1401400	Cytoadherence linked asexual protein, CLAG, putative	-5.1084	6.48825
Cambodia vs. Sudan	14	57199	G	A	Synonymous Variant	Ser942Ser	PVP01_1401400	PVP01_1401400	Cytoadherence linked asexual protein, CLAG, putative	5.1084	6.48825
Cambodia vs. Sudan	14	57202	T	G	Synonymous Variant	Ala941Ala	PVP01_1401400	PVP01_1401400	Cytoadherence linked asexual protein, CLAG, putative	-4.60413	5.38281
Cambodia vs. Sudan	14	57202	T	G	Synonymous Variant	Ala941Ala	PVP01_1401400	PVP01_1401400	Cytoadherence linked asexual protein, CLAG, putative	4.60413	5.38281
Cambodia vs. Sudan	10	323804	T	C	Upstream Gene Variant	.		PVP01_1007200	Conserved Plasmodium protein, unknown function, pseudogene	-4.43204	5.0299
Cambodia vs. Sudan	10	323804	T	C	Upstream Gene Variant	.		PVP01_1007200	Conserved Plasmodium protein, unknown function, pseudogene	4.43204	5.0299
Cambodia vs. Thailand	2	242320	G	T	Upstream Gene Variant	.	PVP01_0205600	PVP01_0205300	Phenylalanine--tRNA ligase alpha subunit, putative	4.50915	5.1865
Cambodia vs. Thailand	2	242320	G	T	Upstream Gene Variant	.	PVP01_0205600	PVP01_0205300	Phenylalanine--tRNA ligase alpha subunit, putative	-4.50915	5.1865
Cambodia vs. Thailand	2	242349	C	G	Upstream Gene Variant	.	PVP01_0205600	PVP01_0205300	Phenylalanine--tRNA ligase alpha subunit, putative	5.10615	6.48308
Cambodia vs. Thailand	2	242349	C	G	Upstream Gene Variant	.	PVP01_0205600	PVP01_0205300	Phenylalanine--tRNA ligase alpha subunit, putative	-5.10615	6.48308
Cambodia vs. Thailand	10	467818	G	A	Upstream Gene Variant	.	PVP01_1010500	PVP01_1010500	DnaJ protein, putative	5.25	6.81787
Cambodia vs. Thailand	10	467818	G	A	Upstream Gene Variant	.	PVP01_1010500	PVP01_1010500	DnaJ protein, putative	-5.25	6.81787
Cambodia vs. Thailand	10	467944	A	G	Upstream Gene Variant	.	PVP01_1010500	PVP01_1010500	DnaJ protein, putative	5.97017	8.62525
Cambodia vs. Thailand	10	467944	A	G	Upstream Gene Variant	.	PVP01_1010500	PVP01_1010500	DnaJ protein, putative	-5.97017	8.62525
Cambodia vs. Thailand	10	468282	G	A	Upstream Gene Variant	.	PVP01_1010500	PVP01_1010500	DnaJ protein, putative	5.78263	8.13346
Cambodia vs. Thailand	10	468282	G	A	Upstream Gene Variant	.	PVP01_1010500	PVP01_1010500	DnaJ protein, putative	-5.78263	8.13346
Cambodia vs. Thailand	10	468835	A	C	Upstream Gene Variant	.	PVP01_1010500	PVP01_1010500	DnaJ protein, putative	6.51602	10.1415
Cambodia vs. Thailand	10	468835	A	C	Upstream Gene Variant	.	PVP01_1010500	PVP01_1010500	DnaJ protein, putative	-6.51602	10.1415
Cambodia vs. Thailand	10	469327	C	T	Upstream Gene Variant	.	PVP01_1010500	PVP01_1010500	DnaJ protein, putative	5.9552	8.58543
Cambodia vs. Thailand	10	469327	C	T	Upstream Gene Variant	.	PVP01_1010500	PVP01_1010500	DnaJ protein, putative	-5.9552	8.58543
Cambodia vs. Thailand	10	469628	A	T	Upstream Gene Variant	.	PVP01_1010500	PVP01_1010500	DnaJ protein, putative	5.90479	8.45211
Cambodia vs. Thailand	10	469628	A	T	Upstream Gene Variant	.	PVP01_1010500	PVP01_1010500	DnaJ protein, putative	-5.90479	8.45211
Cambodia vs. Thailand	10	470803	T	A	Upstream Gene Variant	.	PVP01_1010500	PVP01_1010500	DnaJ protein, putative	5.86311	8.34267
Cambodia vs. Thailand	10	470803	T	A	Upstream Gene Variant	.	PVP01_1010500	PVP01_1010500	DnaJ protein, putative	-5.86311	8.34267
Cambodia vs. Thailand	10	472556	T	C	Missense Variant	Thr520Ala	PVP01_1010700	PVP01_1010700	Heptatricopeptide repeat-containing protein, putative	5.53015	7.49492
Cambodia vs. Thailand	10	472556	T	C	Missense Variant	Thr520Ala	PVP01_1010700	PVP01_1010700	Heptatricopeptide repeat-containing protein, putative	-5.53015	7.49492
Cambodia vs. Thailand	10	473484	T	G	Missense Variant	Lys210Asn	PVP01_1010700	PVP01_1010700	Heptatricopeptide repeat-containing protein, putative	5.78645	8.14334
Cambodia vs. Thailand	10	473484	T	G	Missense Variant	Lys210Asn	PVP01_1010700	PVP01_1010700	Heptatricopeptide repeat-containing protein, putative	-5.78645	8.14334
Cambodia vs. Thailand	10	474327	C	T	Upstream Gene Variant	.		PVP01_1010700	Heptatricopeptide repeat-containing protein, putative	6.06785	8.88728
Cambodia vs. Thailand	10	474327	C	T	Upstream Gene Variant	.		PVP01_1010700	Heptatricopeptide repeat-containing protein, putative	-6.06785	8.88728
Cambodia vs. Thailand	10	475036	T	A	Upstream Gene Variant	.		PVP01_1010700	Heptatricopeptide repeat-containing protein, putative	6.09989	8.9741
Cambodia vs. Thailand	10	475036	T	A	Upstream Gene Variant	.		PVP01_1010700	Heptatricopeptide repeat-containing protein, putative	-6.09989	8.9741
Cambodia vs. Thailand	10	475073	T	C	Upstream Gene Variant	.		PVP01_1010700	Heptatricopeptide repeat-containing protein, putative	6.02331	8.76729
Cambodia vs. Thailand	10	475073	T	C	Upstream Gene Variant	.		PVP01_1010700	Heptatricopeptide repeat-containing protein, putative	-6.02331	8.76729
Cambodia vs. Thailand	10	475432	C	T	Upstream Gene Variant	.		PVP01_1010700	Heptatricopeptide repeat-containing protein, putative	5.92369	8.50196
Cambodia vs. Thailand	10	475432	C	T	Upstream Gene Variant	.		PVP01_1010700	Heptatricopeptide repeat-containing protein, putative	-5.92369	8.50196
Cambodia vs. Thailand	10	475441	C	T	Upstream Gene Variant	.		PVP01_1010700	Heptatricopeptide repeat-containing protein, putative	5.51248	7.45122
Cambodia vs. Thailand	10	475441	C	T	Upstream Gene Variant	.		PVP01_1010700	Heptatricopeptide repeat-containing protein, putative	-5.51248	7.45122
Cambodia vs. Thailand	10	476789	A	G	Synonymous Variant	Thr355Thr	PVP01_1010800	PVP01_1010800	Mitochondrial-processing peptidase subunit alpha, putative	5.82083	8.23243
Cambodia vs. Thailand	10	476789	A	G	Synonymous Variant	Thr355Thr	PVP01_1010800	PVP01_1010800	Mitochondrial-processing peptidase subunit alpha, putative	-5.82083	8.23243
Cambodia vs. Thailand	10	477727	G	T	Upstream Gene Variant	.		PVP01_1010700	Heptatricopeptide repeat-containing protein, putative	4.88592	5.98739
Cambodia vs. Thailand	10	477727	G	T	Upstream Gene Variant	.		PVP01_1010700	Heptatricopeptide repeat-containing protein, putative	-4.88592	5.98739
Cambodia vs. Thailand	10	481547	C	T	Synonymous Variant	Thr529Thr	MDR1	PVP01_1010900	ABC transporter B family member 1, putative, multidrug resistance protein 1, putative	5.23636	6.78575
Cambodia vs. Thailand	10	481547	C	T	Synonymous Variant	Thr529Thr	MDR1	PVP01_1010900	ABC transporter B family member 1, putative, multidrug resistance protein 1, putative	-5.23636	6.78575
Cambodia vs. Thailand	10	481595	A	T	Missense Variant	Ser513Arg	MDR1	PVP01_1010900	ABC transporter B family member 1, putative, multidrug resistance protein 1, putative	5.91541	8.48011
Cambodia vs. Thailand	10	481595	A	T	Missense Variant	Ser513Arg	MDR1	PVP01_1010900	ABC transporter B family member 1, putative, multidrug resistance protein 1, putative	-5.91541	8.48011
Cambodia vs. Thailand	10	487137	C	T	Upstream Gene Variant	.		PVP01_1010900	ABC transporter B family member 1, putative, multidrug resistance protein 1, putative	5.33423	7.01795
Cambodia vs. Thailand	10	487137	C	T	Upstream Gene Variant	.		PVP01_1010900	ABC transporter B family member 1, putative, multidrug resistance protein 1, putative	-5.33423	7.01795
Cambodia vs. Thailand	10	487630	C	A	Missense Variant	Arg1837Ile	PVP01_1011000	PVP01_1011000	Zinc finger protein, putative	5.0414	6.33523
Cambodia vs. Thailand	10	487630	C	A	Missense Variant	Arg1837Ile	PVP01_1011000	PVP01_1011000	Zinc finger protein, putative	-5.0414	6.33523
Cambodia vs. Thailand	10	487634	G	C	Missense Variant	His1836Asp	PVP01_1011000	PVP01_1011000	Zinc finger protein, putative	5.19252	6.68305
Cambodia vs. Thailand	10	487634	G	C	Missense Variant	His1836Asp	PVP01_1011000	PVP01_1011000	Zinc finger protein, putative	-5.19252	6.68305
Cambodia vs. Thailand	10	487910	C	G	Missense Variant	Asp1744His	PVP01_1011000	PVP01_1011000	Zinc finger protein, putative	4.6182	5.41219
Cambodia vs. Thailand	10	487910	C	G	Missense Variant	Asp1744His	PVP01_1011000	PVP01_1011000	Zinc finger protein, putative	-4.6182	5.41219
Cambodia vs. Thailand	10	488062	C	A	Missense Variant	Cys1693Phe	PVP01_1011000	PVP01_1011000	Zinc finger protein, putative	4.68815	5.55958
Cambodia vs. Thailand	10	488062	C	A	Missense Variant	Cys1693Phe	PVP01_1011000	PVP01_1011000	Zinc finger protein, putative	-4.68815	5.55958
Cambodia vs. Thailand	10	498478	G	C	Downstream Gene Variant	.	BUD31	PVP01_1011200	Iron-sulfur cluster assembly protein SufA	4.80279	5.80557
Cambodia vs. Thailand	10	498478	G	C	Downstream Gene Variant	.	BUD31	PVP01_1011200	Iron-sulfur cluster assembly protein SufA	-4.80279	5.80557
Cambodia vs. Thailand	13	792736	A	T	Missense Variant	Asn729Tyr	PVP01_1316900	PVP01_1316900	Zinc finger protein, putative	-5.67041	7.84632
Cambodia vs. Thailand	13	792736	A	T	Missense Variant	Asn729Tyr	PVP01_1316900	PVP01_1316900	Zinc finger protein, putative	5.67041	7.84632
Cambodia vs. Thailand	13	792832	G	A	Missense Variant	Asp761Asn	PVP01_1316900	PVP01_1316900	Zinc finger protein, putative	-4.89189	6.00054
Cambodia vs. Thailand	13	792832	G	A	Missense Variant	Asp761Asn	PVP01_1316900	PVP01_1316900	Zinc finger protein, putative	4.89189	6.00054
Cambodia vs. Thailand	13	792891	T	C	Synonymous Variant	Asp780Asp	PVP01_1316900	PVP01_1316900	Zinc finger protein, putative	-5.56879	7.59088
Cambodia vs. Thailand	13	792891	T	C	Synonymous Variant	Asp780Asp	PVP01_1316900	PVP01_1316900	Zinc finger protein, putative	5.56879	7.59088
Cambodia vs. Thailand	13	792893	A	G	Missense Variant	Lys781Arg	PVP01_1316900	PVP01_1316900	Zinc finger protein, putative	-5.58337	7.62727
Cambodia vs. Thailand	13	792893	A	G	Missense Variant	Lys781Arg	PVP01_1316900	PVP01_1316900	Zinc finger protein, putative	5.58337	7.62727
Cambodia vs. Thailand	13	792989	A	G	Missense Variant	His813Arg	PVP01_1316900	PVP01_1316900	Zinc finger protein, putative	-5.21725	6.74089
Cambodia vs. Thailand	13	792989	A	G	Missense Variant	His813Arg	PVP01_1316900	PVP01_1316900	Zinc finger protein, putative	5.21725	6.74089
Cambodia vs. Thailand	13	798967	G	T	Missense Variant	Leu313Phe	LRR5	PVP01_1317100	Leucine-rich repeat protein	-4.45871	5.08379
Cambodia vs. Thailand	13	798967	G	T	Missense Variant	Leu313Phe	LRR5	PVP01_1317100	Leucine-rich repeat protein	4.45871	5.08379
Cambodia vs. Thailand	13	799991	G	A	Missense Variant	Ala469Thr	LRR5	PVP01_1317100	Leucine-rich repeat protein	-5.56314	7.57681
Cambodia vs. Thailand	13	799991	G	A	Missense Variant	Ala469Thr	LRR5	PVP01_1317100	Leucine-rich repeat protein	5.56314	7.57681
Cambodia vs. Thailand	13	800404	G	A	Missense Variant	Gly567Asp	LRR5	PVP01_1317100	Leucine-rich repeat protein	-5.19323	6.68472
Cambodia vs. Thailand	13	800404	G	A	Missense Variant	Gly567Asp	LRR5	PVP01_1317100	Leucine-rich repeat protein	5.19323	6.68472
Cambodia vs. Thailand	13	801651	G	A	Missense Variant	Gly935Asp	LRR5	PVP01_1317100	Leucine-rich repeat protein	-4.77059	5.73593
Cambodia vs. Thailand	13	801651	G	A	Missense Variant	Gly935Asp	LRR5	PVP01_1317100	Leucine-rich repeat protein	4.77059	5.73593
Cambodia vs. Thailand	13	804671	G	A	Upstream Gene Variant	.		PVP01_1317200	Importin, putative	-5.02692	6.3024
Cambodia vs. Thailand	13	804671	G	A	Upstream Gene Variant	.		PVP01_1317200	Importin, putative	5.02692	6.3024
Cambodia vs. Thailand	13	805210	T	G	Upstream Gene Variant	.		PVP01_1317200	Importin, putative	-4.78769	5.77285
Cambodia vs. Thailand	13	805210	T	G	Upstream Gene Variant	.		PVP01_1317200	Importin, putative	4.78769	5.77285
Cambodia vs. Thailand	13	806707	G	A	Missense Variant	Gly348Arg	PVP01_1317200	PVP01_1317200	Importin, putative	-4.57898	5.33044
Cambodia vs. Thailand	13	806707	G	A	Missense Variant	Gly348Arg	PVP01_1317200	PVP01_1317200	Importin, putative	4.57898	5.33044
Cambodia vs. Thailand	13	811027	T	C	Downstream Gene Variant	.		PVP01_1317200	Importin, putative	-6.02304	8.76656
Cambodia vs. Thailand	13	811027	T	C	Downstream Gene Variant	.		PVP01_1317200	Importin, putative	6.02304	8.76656
Cambodia vs. Thailand	13	811491	C	T	Missense Variant	Asp1593Asn	PVP01_1317300	PVP01_1317300	Conserved Plasmodium protein, unknown function	-6.20991	9.27559
Cambodia vs. Thailand	13	811491	C	T	Missense Variant	Asp1593Asn	PVP01_1317300	PVP01_1317300	Conserved Plasmodium protein, unknown function	6.20991	9.27559
Cambodia vs. Thailand	13	812452	C	T	Synonymous Variant	Ala1272Ala	PVP01_1317300	PVP01_1317300	Conserved Plasmodium protein, unknown function	-5.04469	6.34271
Cambodia vs. Thailand	13	812452	C	T	Synonymous Variant	Ala1272Ala	PVP01_1317300	PVP01_1317300	Conserved Plasmodium protein, unknown function	5.04469	6.34271
Cambodia vs. Thailand	13	812709	C	T	Missense Variant	Asp1187Asn	PVP01_1317300	PVP01_1317300	Conserved Plasmodium protein, unknown function	-5.12995	6.53787
Cambodia vs. Thailand	13	812709	C	T	Missense Variant	Asp1187Asn	PVP01_1317300	PVP01_1317300	Conserved Plasmodium protein, unknown function	5.12995	6.53787
Cambodia vs. Thailand	13	813082	G	T	Synonymous Variant	Ile1062Ile	PVP01_1317300	PVP01_1317300	Conserved Plasmodium protein, unknown function	-4.92406	6.07178
Cambodia vs. Thailand	13	813082	G	T	Synonymous Variant	Ile1062Ile	PVP01_1317300	PVP01_1317300	Conserved Plasmodium protein, unknown function	4.92406	6.07178
Cambodia vs. Thailand	13	813381	T	C	Missense Variant	Ile963Val	PVP01_1317300	PVP01_1317300	Conserved Plasmodium protein, unknown function	-6.12925	9.05407
Cambodia vs. Thailand	13	813381	T	C	Missense Variant	Ile963Val	PVP01_1317300	PVP01_1317300	Conserved Plasmodium protein, unknown function	6.12925	9.05407
Cambodia vs. Thailand	13	814012	G	C	Downstream Gene Variant	.	PVP01_1317300	PVP01_1317200	Importin, putative	-5.51345	7.45361
Cambodia vs. Thailand	13	814012	G	C	Downstream Gene Variant	.	PVP01_1317300	PVP01_1317200	Importin, putative	5.51345	7.45361
Cambodia vs. Thailand	13	815093	T	A	Missense Variant	Asn455Ile	PVP01_1317300	PVP01_1317300	Conserved Plasmodium protein, unknown function	-5.86969	8.3599
Cambodia vs. Thailand	13	815093	T	A	Missense Variant	Asn455Ile	PVP01_1317300	PVP01_1317300	Conserved Plasmodium protein, unknown function	5.86969	8.3599
Cambodia vs. Thailand	13	815101	C	G	Synonymous Variant	Ser452Ser	PVP01_1317300	PVP01_1317300	Conserved Plasmodium protein, unknown function	-6.11493	9.01503
Cambodia vs. Thailand	13	815101	C	G	Synonymous Variant	Ser452Ser	PVP01_1317300	PVP01_1317300	Conserved Plasmodium protein, unknown function	6.11493	9.01503
Cambodia vs. Thailand	13	815186	A	G	Missense Variant	Val424Ala	PVP01_1317300	PVP01_1317300	Conserved Plasmodium protein, unknown function	-6.53896	10.208
Cambodia vs. Thailand	13	815186	A	G	Missense Variant	Val424Ala	PVP01_1317300	PVP01_1317300	Conserved Plasmodium protein, unknown function	6.53896	10.208
Cambodia vs. Thailand	13	815188	G	A	Synonymous Variant	Cys423Cys	PVP01_1317300	PVP01_1317300	Conserved Plasmodium protein, unknown function	-6.53896	10.208
Cambodia vs. Thailand	13	815188	G	A	Synonymous Variant	Cys423Cys	PVP01_1317300	PVP01_1317300	Conserved Plasmodium protein, unknown function	6.53896	10.208
Cambodia vs. Thailand	13	815191	C	A	Synonymous Variant	Arg422Arg	PVP01_1317300	PVP01_1317300	Conserved Plasmodium protein, unknown function	-5.4318	7.25345
Cambodia vs. Thailand	13	815191	C	A	Synonymous Variant	Arg422Arg	PVP01_1317300	PVP01_1317300	Conserved Plasmodium protein, unknown function	5.4318	7.25345
Cambodia vs. Thailand	13	816080	G	A	Missense Variant	Ala126Val	PVP01_1317300	PVP01_1317300	Conserved Plasmodium protein, unknown function	-6.8905	11.255
Cambodia vs. Thailand	13	816080	G	A	Missense Variant	Ala126Val	PVP01_1317300	PVP01_1317300	Conserved Plasmodium protein, unknown function	6.8905	11.255
Cambodia vs. Thailand	13	816379	C	A	Synonymous Variant	Ser26Ser	PVP01_1317300	PVP01_1317300	Conserved Plasmodium protein, unknown function	-5.91889	8.48929
Cambodia vs. Thailand	13	816379	C	A	Synonymous Variant	Ser26Ser	PVP01_1317300	PVP01_1317300	Conserved Plasmodium protein, unknown function	5.91889	8.48929
Cambodia vs. Thailand	13	816894	G	A	Upstream Gene Variant	.		PVP01_1317300	Conserved Plasmodium protein, unknown function	-6.08176	8.92492
Cambodia vs. Thailand	13	816894	G	A	Upstream Gene Variant	.		PVP01_1317300	Conserved Plasmodium protein, unknown function	6.08176	8.92492
Cambodia vs. Thailand	13	817320	G	A	Upstream Gene Variant	.		PVP01_1317300	Conserved Plasmodium protein, unknown function	-6.9948	11.5757
Cambodia vs. Thailand	13	817320	G	A	Upstream Gene Variant	.		PVP01_1317300	Conserved Plasmodium protein, unknown function	6.9948	11.5757
Cambodia vs. Thailand	13	817527	G	A	Upstream Gene Variant	.	PVP01_1317400	PVP01_1317300	Conserved Plasmodium protein, unknown function	-5.22459	6.75811
Cambodia vs. Thailand	13	817527	G	A	Upstream Gene Variant	.	PVP01_1317400	PVP01_1317300	Conserved Plasmodium protein, unknown function	5.22459	6.75811
Cambodia vs. Thailand	13	817949	C	A	Upstream Gene Variant	.	PVP01_1317400	PVP01_1317300	Conserved Plasmodium protein, unknown function	-5.40404	7.18604
Cambodia vs. Thailand	13	817949	C	A	Upstream Gene Variant	.	PVP01_1317400	PVP01_1317300	Conserved Plasmodium protein, unknown function	5.40404	7.18604
Cambodia vs. Thailand	13	818120	C	T	Upstream Gene Variant	.	PVP01_1317400	PVP01_1317300	Conserved Plasmodium protein, unknown function	-5.34151	7.03539
Cambodia vs. Thailand	13	818120	C	T	Upstream Gene Variant	.	PVP01_1317400	PVP01_1317300	Conserved Plasmodium protein, unknown function	5.34151	7.03539
Cambodia vs. Thailand	13	818512	C	A	Upstream Gene Variant	.	PVP01_1317400	PVP01_1317300	Conserved Plasmodium protein, unknown function	-5.00384	6.25027
Cambodia vs. Thailand	13	818512	C	A	Upstream Gene Variant	.	PVP01_1317400	PVP01_1317300	Conserved Plasmodium protein, unknown function	5.00384	6.25027
Cambodia vs. Thailand	13	819380	T	C	Upstream Gene Variant	.		PVP01_1317300	Conserved Plasmodium protein, unknown function	-5.70057	7.92297
Cambodia vs. Thailand	13	819380	T	C	Upstream Gene Variant	.		PVP01_1317300	Conserved Plasmodium protein, unknown function	5.70057	7.92297
Cambodia vs. Thailand	13	819786	C	T	Upstream Gene Variant	.		PVP01_1317300	Conserved Plasmodium protein, unknown function	-5.12135	6.51806
Cambodia vs. Thailand	13	819786	C	T	Upstream Gene Variant	.		PVP01_1317300	Conserved Plasmodium protein, unknown function	5.12135	6.51806
Cambodia vs. Thailand	13	819882	C	T	Upstream Gene Variant	.		PVP01_1317300	Conserved Plasmodium protein, unknown function	-5.12087	6.51695
Cambodia vs. Thailand	13	819882	C	T	Upstream Gene Variant	.		PVP01_1317300	Conserved Plasmodium protein, unknown function	5.12087	6.51695
Cambodia vs. Thailand	13	819883	C	T	Upstream Gene Variant	.		PVP01_1317300	Conserved Plasmodium protein, unknown function	-5.09991	6.46875
Cambodia vs. Thailand	13	819883	C	T	Upstream Gene Variant	.		PVP01_1317300	Conserved Plasmodium protein, unknown function	5.09991	6.46875
Cambodia vs. Thailand	13	825732	T	C	Synonymous Variant	Val308Val	ISC3	PVP01_1317600	Inner membrane complex suture component, putative	-4.71641	5.6197
Cambodia vs. Thailand	13	825732	T	C	Synonymous Variant	Val308Val	ISC3	PVP01_1317600	Inner membrane complex suture component, putative	4.71641	5.6197
Cambodia vs. Thailand	13	827250	T	C	Upstream Gene Variant	.		PVP01_1317600	Inner membrane complex suture component, putative	-4.74964	5.69083
Cambodia vs. Thailand	13	827250	T	C	Upstream Gene Variant	.		PVP01_1317600	Inner membrane complex suture component, putative	4.74964	5.69083
Cambodia vs. Thailand	13	827260	A	G	Upstream Gene Variant	.		PVP01_1317600	Inner membrane complex suture component, putative	-4.72482	5.63766
Cambodia vs. Thailand	13	827260	A	G	Upstream Gene Variant	.		PVP01_1317600	Inner membrane complex suture component, putative	4.72482	5.63766
Cambodia vs. Thailand	13	827483	A	G	Upstream Gene Variant	.		PVP01_1317600	Inner membrane complex suture component, putative	-4.69668	5.57771
Cambodia vs. Thailand	13	827483	A	G	Upstream Gene Variant	.		PVP01_1317600	Inner membrane complex suture component, putative	4.69668	5.57771
Cambodia vs. Thailand	13	827527	A	G	Upstream Gene Variant	.		PVP01_1317600	Inner membrane complex suture component, putative	-5.30371	6.94512
Cambodia vs. Thailand	13	827527	A	G	Upstream Gene Variant	.		PVP01_1317600	Inner membrane complex suture component, putative	5.30371	6.94512
Cambodia vs. Thailand	13	827883	G	T	Upstream Gene Variant	.		PVP01_1317600	Inner membrane complex suture component, putative	-6.00002	8.70488
Cambodia vs. Thailand	13	827883	G	T	Upstream Gene Variant	.		PVP01_1317600	Inner membrane complex suture component, putative	6.00002	8.70488
Cambodia vs. Thailand	13	828830	C	G	Synonymous Variant	Thr99Thr	PVP01_1317700	PVP01_1317700	60S ribosomal protein L14, putative	-5.3765	7.11949
Cambodia vs. Thailand	13	828830	C	G	Synonymous Variant	Thr99Thr	PVP01_1317700	PVP01_1317700	60S ribosomal protein L14, putative	5.3765	7.11949
Cambodia vs. Thailand	13	829603	G	T	Upstream Gene Variant	.		PVP01_1317600	Inner membrane complex suture component, putative	-5.1162	6.50619
Cambodia vs. Thailand	13	829603	G	T	Upstream Gene Variant	.		PVP01_1317600	Inner membrane complex suture component, putative	5.1162	6.50619
Cambodia vs. Thailand	13	829858	A	G	Upstream Gene Variant	.		PVP01_1317600	Inner membrane complex suture component, putative	-5.27138	6.86839
Cambodia vs. Thailand	13	829858	A	G	Upstream Gene Variant	.		PVP01_1317600	Inner membrane complex suture component, putative	5.27138	6.86839
Cambodia vs. Thailand	13	829918	C	A	Upstream Gene Variant	.		PVP01_1317600	Inner membrane complex suture component, putative	-4.55639	5.28366
Cambodia vs. Thailand	13	829918	C	A	Upstream Gene Variant	.		PVP01_1317600	Inner membrane complex suture component, putative	4.55639	5.28366
Cambodia vs. Thailand	13	830244	C	G	Upstream Gene Variant	.		PVP01_1317600	Inner membrane complex suture component, putative	-4.59967	5.37349
Cambodia vs. Thailand	13	830244	C	G	Upstream Gene Variant	.		PVP01_1317600	Inner membrane complex suture component, putative	4.59967	5.37349
Cambodia vs. Thailand	13	831218	C	T	Synonymous Variant	Gln145Gln	PVP01_1317800	PVP01_1317800	Succinate--CoA ligase [ADP-forming] subunit beta, putative	-4.59997	5.37412
Cambodia vs. Thailand	13	831218	C	T	Synonymous Variant	Gln145Gln	PVP01_1317800	PVP01_1317800	Succinate--CoA ligase [ADP-forming] subunit beta, putative	4.59997	5.37412
Cambodia vs. Thailand	13	831275	A	G	Synonymous Variant	Ser126Ser	PVP01_1317800	PVP01_1317800	Succinate--CoA ligase [ADP-forming] subunit beta, putative	-4.44736	5.06083
Cambodia vs. Thailand	13	831275	A	G	Synonymous Variant	Ser126Ser	PVP01_1317800	PVP01_1317800	Succinate--CoA ligase [ADP-forming] subunit beta, putative	4.44736	5.06083
Cambodia vs. Thailand	13	831667	T	C	Upstream Gene Variant	.		PVP01_1317700	60S ribosomal protein L14, putative	-4.43431	5.03449
Cambodia vs. Thailand	13	831667	T	C	Upstream Gene Variant	.		PVP01_1317700	60S ribosomal protein L14, putative	4.43431	5.03449
Cambodia vs. Thailand	13	832068	A	G	Upstream Gene Variant	.		PVP01_1317700	60S ribosomal protein L14, putative	-4.51902	5.20673
Cambodia vs. Thailand	13	832068	A	G	Upstream Gene Variant	.		PVP01_1317700	60S ribosomal protein L14, putative	4.51902	5.20673
Cambodia vs. Thailand	13	832209	G	C	Upstream Gene Variant	.		PVP01_1317700	60S ribosomal protein L14, putative	-4.55187	5.27433
Cambodia vs. Thailand	13	832209	G	C	Upstream Gene Variant	.		PVP01_1317700	60S ribosomal protein L14, putative	4.55187	5.27433
Cambodia vs. Thailand	13	832581	T	G	Upstream Gene Variant	.		PVP01_1317700	60S ribosomal protein L14, putative	-4.91232	6.04573
Cambodia vs. Thailand	13	832581	T	G	Upstream Gene Variant	.		PVP01_1317700	60S ribosomal protein L14, putative	4.91232	6.04573
Cambodia vs. Thailand	13	835159	G	T	Missense Variant	Gly504Val	MAPK1	PVP01_1317900	Mitogen-activated protein kinase 1, putative	-5.96727	8.61753
Cambodia vs. Thailand	13	835159	G	T	Missense Variant	Gly504Val	MAPK1	PVP01_1317900	Mitogen-activated protein kinase 1, putative	5.96727	8.61753
Cambodia vs. Thailand	13	835186	A	C	Missense Variant	Glu513Ala	MAPK1	PVP01_1317900	Mitogen-activated protein kinase 1, putative	-5.31285	6.96688
Cambodia vs. Thailand	13	835186	A	C	Missense Variant	Glu513Ala	MAPK1	PVP01_1317900	Mitogen-activated protein kinase 1, putative	5.31285	6.96688
Cambodia vs. Thailand	13	835395	G	A	Missense Variant	Gly583Arg	MAPK1	PVP01_1317900	Mitogen-activated protein kinase 1, putative	-5.11461	6.50253
Cambodia vs. Thailand	13	835395	G	A	Missense Variant	Gly583Arg	MAPK1	PVP01_1317900	Mitogen-activated protein kinase 1, putative	5.11461	6.50253
Cambodia vs. Thailand	13	837077	C	A	Upstream Gene Variant	.		PVP01_1318000	Surface-related antigen SRA, putative	-4.69702	5.57842
Cambodia vs. Thailand	13	837077	C	A	Upstream Gene Variant	.		PVP01_1318000	Surface-related antigen SRA, putative	4.69702	5.57842
[truncated: 3,708 more rows]
