# Supplementary material for: Genomic analysis of global Plasmodium vivax populations reveals insights into the evolution of drug resistance
Source: Nat Commun. 2024 Dec 30;15:10771. doi: 10.1038/s41467-024-54964-x (PMC11685768; doi:10.1038/s41467-024-54964-x)
Supplement: Supplementary file 15 — Supplementary Data 12 [file 41467_2024_54964_MOESM15_ESM.xlsx]

## Sheet: S12
S12: Candidate regions of interest based on Top 1% iHS, Rsb, XP-EHH, and IBD Scores when comparing Indonesian Papua isolates (high-grade chloroquine resistance) with regions that are chloroquine sensitive.
Chromosome	Start	End	Countries	Genes	Gene Products
7	790000	850000	Indonesian Papua vs. Afghanistan, Cambodia, Ethiopia, India, Pakistan, Papua New Guinea, Thailand	PVP01_0717800(PDI9); PVP01_0717900(MFS3); PVP01_0718000(WBP1); PVP01_0718100; PVP01_0718200; PVP01_0718300(RCC-PIP); PVP01_0718400(ELO3); PVP01_0718500; PVP01_0718600; PVP01_0718700; PVP01_0718800; PVP01_0718900; PVP01_0719000; PVP01_0719100; PVP01_0719200; PVP01_0719300(PRP24)	protein disulfide isomerase; major facilitator superfamily domain-containing protein; dolichyl-diphosphooligosaccharide--protein glycosyltransferase subunit WBP1; pyridoxal phosphate homeostasis protein; TLD domain-containing protein; regulator of chromosome condensation-PP1-interacting protein; long chain fatty acid elongation enzyme; chaperone; CS domain protein; conserved Plasmodium protein; c…
10	230000	37000	Indonesian Papua vs. Afghanistan, Cambodia, China, Eritrea, Ethiopia, India, Myanmar, Papua New Guinea, Pakistan, Peru, Thailand, Vietnam	PVP01_1004700(ATrx2); PVP01_1004800; PVP01_1004900; PVP01_1005000; PVP01_1005100(CYP23); PVP01_1005200; PVP01_1005300(CPalpha); PVP01_1005400(DHHC7); PVP01_1005500; PVP01_1005600(EIF3E); PVP01_1005700; PVP01_1005800(UMP1); PVP01_1005900(DDX41); PVP01_1006000; PVP01_1006100; PVP01_1006200; PVP01_1006300(HIP); PVP01_1006400; PVP01_1006500(METAP1a); PVP01_1006600(USP14); PVP01_1006700(UBC13); PVP01_…	thioredoxin-like protein, putative; T-cell immunomodulatory protein homolog, putative; conserved protein, unknown function; nucleolar preribosomal GTPase; peptidyl-prolyl cis-trans isomerase; conserved Plasmodium protein; F-actin-capping protein subunit alpha; palmitoyltransferase DHHC7; conserved protein; eukaryotic translation initiation factor 3 subunit E; AP-1 complex subunit beta; proteasome…
14	1220000	1330000	Indonesian Papua vs. Afghanistan, China, Papua New Guinea, Vietnam	PVP01_1428600; PVP01_1428700; PVP01_1428800; PVP01_1428900; PVP01_1429000; PVP01_1429100; PVP01_1429200; PVP01_1429300; PVP01_1429400; PVP01_1429500; PVP01_1429600; PVP01_1429700; PVP01_1429800; PVP01_1429900; PVP01_1430000; PVP01_1430100; PVP01_1430200; PVP01_1430300; PVP01_1430400; PVP01_1430500; PVP01_1430600; PVP01_1430700	conserved Plasmodium protein; conserved protein; histone-arginine methyltransferase CARM1; conserved protein; CCR4-associated factor 1; ER membrane protein complex subunit 1; mitochondrial carrier protein; cullin-1; conserved Plasmodium protein; hydroxymethyldihydropterin pyrophosphokinase-dihydropteroate synthase; conserved Plasmodium protein; ATP-dependent RNA helicase DBP1; protein phosphatase…
14	2840000	3030000	Indonesian Papua vs. Afghanistan, China, Cambodia, Ethiopia, Pakistan, Sudan, Thailand, Vietnam	PVP01_1466800; PVP01_1466900(THO2); PVP01_1467000(KsgA2); PVP01_1467100(FCF2); PVP01_1467200(G377); PVP01_1467300; PVP01_1467400(VPS26); PVP01_1467500; PVP01_1467600; PVP01_1467700; PVP01_1467800; PVP01_1467900; PVP01_1468000; PVP01_1468100; PVP01_1468200; PVP01_1468300; PVP01_1468400(TMK); PVP01_1468500; PVP01_1468600(DRS1); PVP01_1468700; PVP01_1468800(aTrpRS); PVP01_1468900; PVP01_1469000; PVP…	conserved Plasmodium protein; THO complex subunit 2; ribosomal RNA small subunit methyltransferase A2; rRNA-processing protein FCF2; osmiophilic body protein G377; CSC1-like protein; vacuolar protein sorting-associated protein 26; conserved Plasmodium protein; AP-3 complex subunit sigma; translation initiation factor eIF-2B subunit beta; transcription initiation factor IIA subunit 2; DNA repair p…
