# Supplementary material for: Genomic analysis of global Plasmodium vivax populations reveals insights into the evolution of drug resistance
Source: Nat Commun. 2024 Dec 30;15:10771. doi: 10.1038/s41467-024-54964-x (PMC11685768; doi:10.1038/s41467-024-54964-x)
Supplement: Supplementary file 16 — Supplementary Data 13 [file 41467_2024_54964_MOESM16_ESM.xlsx]

## Sheet: S13
S13: Non Synonymous Mutations in Putative Drug Resistance-Associated Loci.
Gene Name	Gene ID	Chromosome	Position	Base Change	Amino Acid Change	Country	Region	Number of Samples	Prevalence (%, Country)
pvcrt	PVP01_0109300	1	442501	C>A	Pro38Thr	Papua New Guinea	Oceania	1	0.0333333
pvcrt	PVP01_0109300	1	442502	C>T	Pro38Leu	Thailand	South East Asia	3	0.0167598
pvcrt	PVP01_0109300	1	442509	C>A	Ser40Arg	Cambodia	South East Asia	1	0.00458716
pvcrt	PVP01_0109300	1	442977	A>T	Glu120Val	Vietnam	South East Asia	1	0.00909091
pvcrt	PVP01_0109300	1	442980	G>A	Arg121Lys	Cambodia	South East Asia	5	0.288991
pvcrt	PVP01_0109300	1	442980	G>A	Arg121Lys	Vietnam	South East Asia	2	0.0181818
pvcrt	PVP01_0109300	1	443535	G>C	Glu207Gln	Mexico	South America	1	0.1
pvcrt	PVP01_0109300	1	445055	A>G	Lys362Arg	Vietnam	South East Asia	1	0.00909091
pvcrt	PVP01_0109300	1	445373	T>A	Phe385Ile	Malaysia	Maritime South East Asia	1	0.016129
pvcrt	PVP01_0109300	1	442239	A>AAAG	Lys9 Duplication	Afghanistan	South Asia	5	0.0793651
pvcrt	PVP01_0109300	1	442239	A>AAAG	Lys9 Duplication	Bangladesh	South Asia	1	1
pvcrt	PVP01_0109300	1	442239	A>AAAG	Lys9 Duplication	Brazil	South America	52	0.374101
pvcrt	PVP01_0109300	1	442239	A>AAAG	Lys9 Duplication	Cambodia	South East Asia	134	0.0183486
pvcrt	PVP01_0109300	1	442239	A>AAAG	Lys9 Duplication	China	South East Asia	2	0.166667
pvcrt	PVP01_0109300	1	442239	A>AAAG	Lys9 Duplication	Ethiopia	East Africa	3	0.0217391
pvcrt	PVP01_0109300	1	442239	A>AAAG	Lys9 Duplication	India	South Asia	4	0.0833333
pvcrt	PVP01_0109300	1	442239	A>AAAG	Lys9 Duplication	Laos	South East Asia	1	0.5
pvcrt	PVP01_0109300	1	442239	A>AAAG	Lys9 Duplication	Malaysia	Maritime South East Asia	3	0.0483871
pvcrt	PVP01_0109300	1	442239	A>AAAG	Lys9 Duplication	Myanmar	South East Asia	11	0.392857
pvcrt	PVP01_0109300	1	442239	A>AAAG	Lys9 Duplication	Pakistan	South Asia	4	0.108108
pvcrt	PVP01_0109300	1	442239	A>AAAG	Lys9 Duplication	Panama	South America	1	0.0212766
pvcrt	PVP01_0109300	1	442239	A>AAAG	Lys9 Duplication	Thailand	South East Asia	85	0.47486
pvcrt	PVP01_0109300	1	442239	A>AAAG	Lys9 Duplication	Vietnam	South East Asia	50	0.454545
pvmrp1	PVP01_0203000	2	153748	C>T	Gly1726Ser	Myanmar	South East Asia	1	0.0357143
pvmrp1	PVP01_0203000	2	153892	T>A	Thr1678Ser	Afghanistan	South Asia	2	0.031746
pvmrp1	PVP01_0203000	2	153892	T>A	Thr1678Ser	India	South Asia	2	0.0416667
pvmrp1	PVP01_0203000	2	153892	T>A	Thr1678Ser	Pakistan	South Asia	1	0.027027
pvmrp1	PVP01_0203000	2	153954	T>C	Asn1657Ser	Malaysia	Maritime South East Asia	29	0.5
pvmrp1	PVP01_0203000	2	154037	G>A,T	Phe1629Leu	Eritrea	East Africa	1	0.0769231
pvmrp1	PVP01_0203000	2	154037	G>A,T	Phe1629Leu	Ethiopia	East Africa	4	0.0289855
pvmrp1	PVP01_0203000	2	154037	G>A,T	Phe1629Leu	Vietnam	South East Asia	1	0.00909091
pvmrp1	PVP01_0203000	2	154063	G>C	Arg1621Gly	Mexico	South America	1	0.05
pvmrp1	PVP01_0203000	2	154065	A>G	Ile1620Thr	Papua New Guinea	Oceania	3	0.1
pvmrp1	PVP01_0203000	2	154107, 154108	G>T, C>T	Ala1606Val	Brazil	South America	13	0.0935252
pvmrp1	PVP01_0203000	2	154107, 154108	G>T, C>T	Ala1606Val	Colombia	South America	3	0.0517241
pvmrp1	PVP01_0203000	2	154107, 154108	G>T, C>T	Ala1606Val	Mexico	South America	1	0.05
pvmrp1	PVP01_0203000	2	154107, 154108	G>T, C>T	Ala1606Val	Panama	South America	1	0.0212766
pvmrp1	PVP01_0203000	2	154107, 154108	G>T, C>T	Ala1606Val	Peru	South America	1	0.0103093
pvmrp1	PVP01_0203000	2	154168	G>A	His1586Tyr	Afghanistan	South Asia	4	0.0634921
pvmrp1	PVP01_0203000	2	154168	G>A	His1586Tyr	Brazil	South America	6	0.0431655
pvmrp1	PVP01_0203000	2	154168	G>A	His1586Tyr	Cambodia	South East Asia	3	0.0137615
pvmrp1	PVP01_0203000	2	154168	G>A	His1586Tyr	Colombia	South America	14	0.241379
pvmrp1	PVP01_0203000	2	154168	G>A	His1586Tyr	India	South Asia	4	0.0833333
pvmrp1	PVP01_0203000	2	154168	G>A	His1586Tyr	Mexico	South America	1	0.05
pvmrp1	PVP01_0203000	2	154168	G>A	His1586Tyr	Myanmar	South East Asia	1	0.0357143
pvmrp1	PVP01_0203000	2	154168	G>A	His1586Tyr	Panama	South America	4	0.0851064
pvmrp1	PVP01_0203000	2	154168	G>A	His1586Tyr	Peru	South America	47	0.484536
pvmrp1	PVP01_0203000	2	154168	G>A	His1586Tyr	Thailand	South East Asia	5	0.027933
pvmrp1	PVP01_0203000	2	154168	G>A	His1586Tyr	Vietnam	South East Asia	3	0.0272727
pvmrp1	PVP01_0203000	2	154215, 154216	T>A, C>A	Asp1570Phe	Indonesia	Oceania	32	0.164948
pvmrp1	PVP01_0203000	2	154215, 154216	T>A, C>A	Asp1570Phe	Papua New Guinea	Oceania	3	0.1
pvmrp1	PVP01_0203000	2	154294	C>T	Val1544Ile	Brazil	South America	15	0.107914
pvmrp1	PVP01_0203000	2	154294	C>T	Val1544Ile	Colombia	South America	4	0.0689655
pvmrp1	PVP01_0203000	2	154294	C>T	Val1544Ile	Iran	South Asia	1	0.2
pvmrp1	PVP01_0203000	2	154294	C>T	Val1544Ile	Mexico	South America	1	0.05
pvmrp1	PVP01_0203000	2	154294	C>T	Val1544Ile	Peru	South America	1	0.0103093
pvmrp1	PVP01_0203000	2	154350	G>A	Thr1525Ile	Brazil	South America	2	0.0143885
pvmrp1	PVP01_0203000	2	154350	G>A	Thr1525Ile	Colombia	South America	12	0.206897
pvmrp1	PVP01_0203000	2	154350	G>A	Thr1525Ile	Peru	South America	2	0.0206186
pvmrp1	PVP01_0203000	2	154402	G>A	Leu1508Phe	Ethiopia	East Africa	1	0.00724638
pvmrp1	PVP01_0203000	2	154402	G>A	Leu1508Phe	Sudan	East Africa	2	0.153846
pvmrp1	PVP01_0203000	2	154486	T>C	Ile1480Val	Brazil	South America	2	0.0143885
pvmrp1	PVP01_0203000	2	154486	T>C	Ile1480Val	Colombia	South America	1	0.0172414
pvmrp1	PVP01_0203000	2	154492	T>C	Ile1478Val	Afghanistan	South Asia	13	0.206349
pvmrp1	PVP01_0203000	2	154492	T>C	Ile1478Val	Brazil	South America	5	0.0359712
pvmrp1	PVP01_0203000	2	154492	T>C	Ile1478Val	Colombia	South America	12	0.206897
pvmrp1	PVP01_0203000	2	154492	T>C	Ile1478Val	Eritrea	East Africa	1	0.0769231
pvmrp1	PVP01_0203000	2	154492	T>C	Ile1478Val	Ethiopia	East Africa	34	0.246377
pvmrp1	PVP01_0203000	2	154492	T>C	Ile1478Val	India	South Asia	8	0.166667
pvmrp1	PVP01_0203000	2	154492	T>C	Ile1478Val	Iran	South Asia	2	0.4
pvmrp1	PVP01_0203000	2	154492	T>C	Ile1478Val	Myanmar	South East Asia	1	0.0357143
pvmrp1	PVP01_0203000	2	154492	T>C	Ile1478Val	Pakistan	South Asia	2	0.0540541
pvmrp1	PVP01_0203000	2	154492	T>C	Ile1478Val	Peru	South America	18	0.185567
pvmrp1	PVP01_0203000	2	154492	T>C	Ile1478Val	Sri Lanka	South Asia	2	1
pvmrp1	PVP01_0203000	2	154492	T>C	Ile1478Val	Sudan	East Africa	5	0.384615
pvmrp1	PVP01_0203000	2	154573	C>A	Val1451Phe	Papua New Guinea	Oceania	1	0.0333333
pvmrp1	PVP01_0203000	2	154668	C>G	Gly1419Ala	Afghanistan	South Asia	6	0.0952381
pvmrp1	PVP01_0203000	2	154668	C>G	Gly1419Ala	Brazil	South America	24	0.172662
pvmrp1	PVP01_0203000	2	154668	C>G	Gly1419Ala	Colombia	South America	18	0.310345
pvmrp1	PVP01_0203000	2	154668	C>G	Gly1419Ala	Eritrea	East Africa	1	0.0769231
pvmrp1	PVP01_0203000	2	154668	C>G	Gly1419Ala	Ethiopia	East Africa	20	0.144928
pvmrp1	PVP01_0203000	2	154668	C>G	Gly1419Ala	Guyana	South America	3	1
pvmrp1	PVP01_0203000	2	154668	C>G	Gly1419Ala	India	South Asia	14	0.291667
pvmrp1	PVP01_0203000	2	154668	C>G	Gly1419Ala	Madagascar	East Africa	1	0.25
pvmrp1	PVP01_0203000	2	154668	C>G	Gly1419Ala	Mexico	South America	7	0.35
pvmrp1	PVP01_0203000	2	154668	C>G	Gly1419Ala	Pakistan	South Asia	2	0.0540541
pvmrp1	PVP01_0203000	2	154668	C>G	Gly1419Ala	Panama	South America	21	0.446809
pvmrp1	PVP01_0203000	2	154668	C>G	Gly1419Ala	Peru	South America	17	0.175258
pvmrp1	PVP01_0203000	2	154668	C>G	Gly1419Ala	Sri Lanka	South Asia	2	1
pvmrp1	PVP01_0203000	2	154831	G>A	Leu1365Phe	Indonesia	Oceania	34	0.175258
pvmrp1	PVP01_0203000	2	154831	G>A	Leu1365Phe	Papua New Guinea	Oceania	3	0.1
pvmrp1	PVP01_0203000	2	154843	G>A	Leu1361Phe	Afghanistan	South Asia	1	0.015873
pvmrp1	PVP01_0203000	2	154843	G>A	Leu1361Phe	India	South Asia	2	0.0416667
pvmrp1	PVP01_0203000	2	154843	G>A	Leu1361Phe	Myanmar	South East Asia	1	0.0357143
pvmrp1	PVP01_0203000	2	154843	G>A	Leu1361Phe	Thailand	South East Asia	2	0.0111732
pvmrp1	PVP01_0203000	2	154911	C>T	Gly1338Glu	Indonesia	Oceania	1	0.00515464
pvmrp1	PVP01_0203000	2	155080	A>T	Leu1282Ile	Colombia	South America	11	0.189655
pvmrp1	PVP01_0203000	2	155080	A>T	Leu1282Ile	Peru	South America	8	0.0824742
pvmrp1	PVP01_0203000	2	155114	G>T	Ser1270Arg	Vietnam	South East Asia	1	0.00909091
pvmrp1	PVP01_0203000	2	155206	A>T	Phe1240Ile	Brazil	South America	3	0.0215827
pvmrp1	PVP01_0203000	2	155206	A>T	Phe1240Ile	Guyana	South America	3	1
pvmrp1	PVP01_0203000	2	155305	G>T	Leu1207Ile	Cambodia	South East Asia	199	0.912844
pvmrp1	PVP01_0203000	2	155305	G>T	Leu1207Ile	China	South East Asia	4	0.333333
pvmrp1	PVP01_0203000	2	155305	G>T	Leu1207Ile	Laos	South East Asia	2	1
pvmrp1	PVP01_0203000	2	155305	G>T	Leu1207Ile	Myanmar	South East Asia	9	0.321429
pvmrp1	PVP01_0203000	2	155305	G>T	Leu1207Ile	Thailand	South East Asia	135	0.75419
pvmrp1	PVP01_0203000	2	155305	G>T	Leu1207Ile	Vietnam	South East Asia	97	0.881818
pvmrp1	PVP01_0203000	2	155428	G>A	Pro1166Ser	Thailand	South East Asia	1	0.00558659
pvmrp1	PVP01_0203000	2	155782	C>T	Asp1048Asn	Ethiopia	East Africa	2	0.0144928
pvmrp1	PVP01_0203000	2	155871	C>T	Cys1018Tyr	Colombia	South America	2	0.0344828
pvmrp1	PVP01_0203000	2	155871	C>T	Cys1018Tyr	Guyana	South America	3	1
pvmrp1	PVP01_0203000	2	155871	C>T	Cys1018Tyr	Mexico	South America	1	0.05
pvmrp1	PVP01_0203000	2	155871	C>T	Cys1018Tyr	Panama	South America	3	0.0638298
pvmrp1	PVP01_0203000	2	155871	C>T	Cys1018Tyr	Peru	South America	3	0.0309278
pvmrp1	PVP01_0203000	2	156078	C>T	Gly949Asp	China	South East Asia	1	0.0833333
pvmrp1	PVP01_0203000	2	156078	C>T	Gly949Asp	Myanmar	South East Asia	8	0.285714
pvmrp1	PVP01_0203000	2	156208	C>G	Glu906Gln	Afghanistan	South Asia	22	0.349206
pvmrp1	PVP01_0203000	2	156208	C>G	Glu906Gln	Brazil	South America	33	0.23741
pvmrp1	PVP01_0203000	2	156208	C>G	Glu906Gln	Cambodia	South East Asia	1	0.00458716
pvmrp1	PVP01_0203000	2	156208	C>G	Glu906Gln	China	South East Asia	2	0.166667
pvmrp1	PVP01_0203000	2	156208	C>G	Glu906Gln	Colombia	South America	4	0.0689655
pvmrp1	PVP01_0203000	2	156208	C>G	Glu906Gln	Eritrea	East Africa	1	0.0769231
pvmrp1	PVP01_0203000	2	156208	C>G	Glu906Gln	Ethiopia	East Africa	71	0.514493
pvmrp1	PVP01_0203000	2	156208	C>G	Glu906Gln	India	South Asia	19	0.395833
pvmrp1	PVP01_0203000	2	156208	C>G	Glu906Gln	Indonesia	Oceania	59	0.304124
pvmrp1	PVP01_0203000	2	156208	C>G	Glu906Gln	Iran	South Asia	2	0.4
pvmrp1	PVP01_0203000	2	156208	C>G	Glu906Gln	Malaysia	Maritime South East Asia	1	0.0172414
pvmrp1	PVP01_0203000	2	156208	C>G	Glu906Gln	Myanmar	South East Asia	11	0.392857
pvmrp1	PVP01_0203000	2	156208	C>G	Glu906Gln	Pakistan	South Asia	5	0.135135
pvmrp1	PVP01_0203000	2	156208	C>G	Glu906Gln	Panama	South America	5	0.106383
pvmrp1	PVP01_0203000	2	156208	C>G	Glu906Gln	Papua New Guinea	Oceania	2	0.0666667
pvmrp1	PVP01_0203000	2	156208	C>G	Glu906Gln	Peru	South America	37	0.381443
pvmrp1	PVP01_0203000	2	156208	C>G	Glu906Gln	Sri Lanka	South Asia	2	1
pvmrp1	PVP01_0203000	2	156208	C>G	Glu906Gln	Sudan	East Africa	3	0.230769
pvmrp1	PVP01_0203000	2	156208	C>G	Glu906Gln	Thailand	South East Asia	9	0.0502793
pvmrp1	PVP01_0203000	2	156208	C>G	Glu906Gln	The Philippines	Maritime South East Asia	1	0.25
pvmrp1	PVP01_0203000	2	156208	C>G	Glu906Gln	Vietnam	South East Asia	2	0.0181818
pvmrp1	PVP01_0203000	2	156223	T>G	Lys901Gln	Brazil	South America	4	0.028777
pvmrp1	PVP01_0203000	2	156277	C>T	Glu883Lys	Thailand	South East Asia	1	0.00558659
pvmrp1	PVP01_0203000	2	156445	G>A	His827Tyr	The Philippines	Maritime South East Asia	1	0.25
pvmrp1	PVP01_0203000	2	156520	G>C	Arg802Gly	Ethiopia	East Africa	13	0.0942029
pvmrp1	PVP01_0203000	2	156520	G>C	Arg802Gly	Sudan	East Africa	3	0.230769
pvmrp1	PVP01_0203000	2	156553	G>A	Arg791Cys	Ethiopia	East Africa	11	0.0797101
pvmrp1	PVP01_0203000	2	156563	C>A	Glu787Asp	Afghanistan	South Asia	4	0.0634921
pvmrp1	PVP01_0203000	2	156563	C>A	Glu787Asp	Cambodia	South East Asia	1	0.00458716
pvmrp1	PVP01_0203000	2	156563	C>A	Glu787Asp	China	South East Asia	1	0.0833333
pvmrp1	PVP01_0203000	2	156563	C>A	Glu787Asp	Ethiopia	East Africa	1	0.00724638
pvmrp1	PVP01_0203000	2	156563	C>A	Glu787Asp	India	South Asia	1	0.0208333
pvmrp1	PVP01_0203000	2	156563	C>A	Glu787Asp	Indonesia	Oceania	3	0.0154639
pvmrp1	PVP01_0203000	2	156563	C>A	Glu787Asp	Myanmar	South East Asia	11	0.392857
pvmrp1	PVP01_0203000	2	156563	C>A	Glu787Asp	Pakistan	South Asia	1	0.027027
pvmrp1	PVP01_0203000	2	156563	C>A	Glu787Asp	Thailand	South East Asia	5	0.027933
pvmrp1	PVP01_0203000	2	156563	C>A	Glu787Asp	The Philippines	Maritime South East Asia	1	0.25
pvmrp1	PVP01_0203000	2	156563	C>A	Glu787Asp	Vietnam	South East Asia	1	0.00909091
pvmrp1	PVP01_0203000	2	156685	C>A	Gly747Cys	Indonesia	Oceania	1	0.00515464
pvmrp1	PVP01_0203000	2	156773	A>C	Ile717Met	Thailand	South East Asia	1	0.00558659
pvmrp1	PVP01_0203000	2	156809	G>A,T	Asn705Lys	China	South East Asia	1	0.0833333
pvmrp1	PVP01_0203000	2	156966	C>T,A	Ser653Ile	Colombia	South America	4	0.0689655
pvmrp1	PVP01_0203000	2	157143	C>T,G	Arg594Thr	Brazil	South America	3	0.0215827
pvmrp1	PVP01_0203000	2	157246	A>T	Phe560Ile	Ethiopia	East Africa	14	0.101449
pvmrp1	PVP01_0203000	2	157246	A>T	Phe560Ile	India	South Asia	3	0.0625
pvmrp1	PVP01_0203000	2	157300	T>C	Lys542Glu	Afghanistan	South Asia	2	0.031746
pvmrp1	PVP01_0203000	2	157300	T>C	Lys542Glu	Colombia	South America	2	0.0344828
pvmrp1	PVP01_0203000	2	157300	T>C	Lys542Glu	India	South Asia	11	0.229167
pvmrp1	PVP01_0203000	2	157300	T>C	Lys542Glu	Iran	South Asia	1	0.2
pvmrp1	PVP01_0203000	2	157300	T>C	Lys542Glu	Pakistan	South Asia	1	0.027027
pvmrp1	PVP01_0203000	2	157300	T>C	Lys542Glu	Sudan	East Africa	1	0.0769231
pvmrp1	PVP01_0203000	2	157452	A>G	Ile491Thr	Papua New Guinea	Oceania	4	0.133333
pvmrp1	PVP01_0203000	2	157492	G>A	Pro478Ser	Thailand	South East Asia	1	0.00558659
pvmrp1	PVP01_0203000	2	157705	C>G,A	Val407Phe	Indonesia	Oceania	1	0.00515464
pvmrp1	PVP01_0203000	2	158082	C>T	Arg281Lys	Papua New Guinea	Oceania	1	0.0333333
pvmrp1	PVP01_0203000	2	158148	C>G,A	Arg259Ile	Afghanistan	South Asia	16	0.253968
pvmrp1	PVP01_0203000	2	158148	C>G,A	Arg259Ile	Brazil	South America	30	0.215827
pvmrp1	PVP01_0203000	2	158148	C>G,A	Arg259Ile	Cambodia	South East Asia	2	0.00917431
pvmrp1	PVP01_0203000	2	158148	C>G,A	Arg259Ile	Colombia	South America	5	0.0862069
pvmrp1	PVP01_0203000	2	158148	C>G,A	Arg259Ile	Eritrea	East Africa	2	0.153846
pvmrp1	PVP01_0203000	2	158148	C>G,A	Arg259Ile	Ethiopia	East Africa	54	0.391304
pvmrp1	PVP01_0203000	2	158148	C>G,A	Arg259Ile	India	South Asia	20	0.416667
pvmrp1	PVP01_0203000	2	158148	C>G,A	Arg259Ile	Iran	South Asia	2	0.4
pvmrp1	PVP01_0203000	2	158148	C>G,A	Arg259Ile	Myanmar	South East Asia	1	0.0357143
pvmrp1	PVP01_0203000	2	158148	C>G,A	Arg259Ile	Pakistan	South Asia	3	0.0810811
pvmrp1	PVP01_0203000	2	158148	C>G,A	Arg259Ile	Peru	South America	6	0.0618557
pvmrp1	PVP01_0203000	2	158148	C>G,A	Arg259Ile	Sri Lanka	South Asia	2	1
pvmrp1	PVP01_0203000	2	158148	C>G,A	Arg259Ile	Sudan	East Africa	3	0.230769
pvmrp1	PVP01_0203000	2	158148	C>G,A	Arg259Ile	Uganda	East Africa	1	0.2
pvmrp1	PVP01_0203000	2	158223	G>A	Thr234Met	Cambodia	South East Asia	195	0.894495
pvmrp1	PVP01_0203000	2	158223	G>A	Thr234Met	China	South East Asia	5	0.416667
pvmrp1	PVP01_0203000	2	158223	G>A	Thr234Met	Laos	South East Asia	2	1
pvmrp1	PVP01_0203000	2	158223	G>A	Thr234Met	Myanmar	South East Asia	9	0.321429
pvmrp1	PVP01_0203000	2	158223	G>A	Thr234Met	Thailand	South East Asia	121	0.675978
pvmrp1	PVP01_0203000	2	158223	G>A	Thr234Met	Vietnam	South East Asia	96	0.872727
pvmrp1	PVP01_0203000	2	158272	A>C	Tyr218Asp	Afghanistan	South Asia	42	0.666667
pvmrp1	PVP01_0203000	2	158272	A>C	Tyr218Asp	Brazil	South America	73	0.52518
pvmrp1	PVP01_0203000	2	158272	A>C	Tyr218Asp	Cambodia	South East Asia	216	0.990826
pvmrp1	PVP01_0203000	2	158272	A>C	Tyr218Asp	China	South East Asia	11	0.916667
pvmrp1	PVP01_0203000	2	158272	A>C	Tyr218Asp	Colombia	South America	51	0.87931
pvmrp1	PVP01_0203000	2	158272	A>C	Tyr218Asp	Eritrea	East Africa	2	0.153846
pvmrp1	PVP01_0203000	2	158272	A>C	Tyr218Asp	Ethiopia	East Africa	131	0.949275
pvmrp1	PVP01_0203000	2	158272	A>C	Tyr218Asp	Guyana	South America	3	1
pvmrp1	PVP01_0203000	2	158272	A>C	Tyr218Asp	India	South Asia	45	0.9375
pvmrp1	PVP01_0203000	2	158272	A>C	Tyr218Asp	Indonesia	Oceania	172	0.886598
pvmrp1	PVP01_0203000	2	158272	A>C	Tyr218Asp	Iran	South Asia	5	1
pvmrp1	PVP01_0203000	2	158272	A>C	Tyr218Asp	Laos	South East Asia	2	1
pvmrp1	PVP01_0203000	2	158272	A>C	Tyr218Asp	Madagascar	East Africa	4	1
pvmrp1	PVP01_0203000	2	158272	A>C	Tyr218Asp	Malaysia	Maritime South East Asia	62	1
pvmrp1	PVP01_0203000	2	158272	A>C	Tyr218Asp	Mauritania	West Africa	1	1
pvmrp1	PVP01_0203000	2	158272	A>C	Tyr218Asp	Mexico	South America	18	0.9
pvmrp1	PVP01_0203000	2	158272	A>C	Tyr218Asp	Myanmar	South East Asia	25	0.892857
pvmrp1	PVP01_0203000	2	158272	A>C	Tyr218Asp	North Korea	South East Asia	1	1
pvmrp1	PVP01_0203000	2	158272	A>C	Tyr218Asp	Pakistan	South Asia	6	0.162162
pvmrp1	PVP01_0203000	2	158272	A>C	Tyr218Asp	Panama	South America	19	0.404255
pvmrp1	PVP01_0203000	2	158272	A>C	Tyr218Asp	Papua New Guinea	Oceania	24	0.8
pvmrp1	PVP01_0203000	2	158272	A>C	Tyr218Asp	Peru	South America	56	0.57732
pvmrp1	PVP01_0203000	2	158272	A>C	Tyr218Asp	Sri Lanka	South Asia	2	1
pvmrp1	PVP01_0203000	2	158272	A>C	Tyr218Asp	Sudan	East Africa	5	0.384615
pvmrp1	PVP01_0203000	2	158272	A>C	Tyr218Asp	Thailand	South East Asia	143	0.798883
pvmrp1	PVP01_0203000	2	158272	A>C	Tyr218Asp	The Philippines	Maritime South East Asia	3	0.75
pvmrp1	PVP01_0203000	2	158272	A>C	Tyr218Asp	Uganda	East Africa	1	0.2
pvmrp1	PVP01_0203000	2	158272	A>C	Tyr218Asp	Vietnam	South East Asia	110	1
pvmrp1	PVP01_0203000	2	158323	T>G	Ile201Leu	Indonesia	Oceania	11	0.056701
pvmrp1	PVP01_0203000	2	158323	T>G	Ile201Leu	Malaysia	Maritime South East Asia	29	0.5
pvmrp1	PVP01_0203000	2	158545	C>T	Val127Ile	Afghanistan	South Asia	40	0.634921
pvmrp1	PVP01_0203000	2	158545	C>T	Val127Ile	Brazil	South America	75	0.539568
pvmrp1	PVP01_0203000	2	158545	C>T	Val127Ile	Cambodia	South East Asia	215	0.986239
pvmrp1	PVP01_0203000	2	158545	C>T	Val127Ile	China	South East Asia	11	0.916667
pvmrp1	PVP01_0203000	2	158545	C>T	Val127Ile	Colombia	South America	52	0.896552
pvmrp1	PVP01_0203000	2	158545	C>T	Val127Ile	Eritrea	East Africa	3	0.230769
pvmrp1	PVP01_0203000	2	158545	C>T	Val127Ile	Ethiopia	East Africa	131	0.949275
pvmrp1	PVP01_0203000	2	158545	C>T	Val127Ile	Guyana	South America	2	0.666667
pvmrp1	PVP01_0203000	2	158545	C>T	Val127Ile	India	South Asia	47	0.979167
pvmrp1	PVP01_0203000	2	158545	C>T	Val127Ile	Indonesia	Oceania	171	0.881443
pvmrp1	PVP01_0203000	2	158545	C>T	Val127Ile	Iran	South Asia	5	1
pvmrp1	PVP01_0203000	2	158545	C>T	Val127Ile	Laos	South East Asia	2	1
pvmrp1	PVP01_0203000	2	158545	C>T	Val127Ile	Madagascar	East Africa	4	1
pvmrp1	PVP01_0203000	2	158545	C>T	Val127Ile	Malaysia	Maritime South East Asia	62	1
pvmrp1	PVP01_0203000	2	158545	C>T	Val127Ile	Mauritania	West Africa	1	1
pvmrp1	PVP01_0203000	2	158545	C>T	Val127Ile	Mexico	South America	19	0.95
pvmrp1	PVP01_0203000	2	158545	C>T	Val127Ile	Myanmar	South East Asia	26	0.928571
pvmrp1	PVP01_0203000	2	158545	C>T	Val127Ile	North Korea	South East Asia	1	1
pvmrp1	PVP01_0203000	2	158545	C>T	Val127Ile	Pakistan	South Asia	14	0.378378
pvmrp1	PVP01_0203000	2	158545	C>T	Val127Ile	Panama	South America	18	0.382979
pvmrp1	PVP01_0203000	2	158545	C>T	Val127Ile	Papua New Guinea	Oceania	25	0.833333
pvmrp1	PVP01_0203000	2	158545	C>T	Val127Ile	Peru	South America	58	0.597938
pvmrp1	PVP01_0203000	2	158545	C>T	Val127Ile	Sri Lanka	South Asia	2	1
pvmrp1	PVP01_0203000	2	158545	C>T	Val127Ile	Sudan	East Africa	5	0.384615
pvmrp1	PVP01_0203000	2	158545	C>T	Val127Ile	Thailand	South East Asia	143	0.798883
pvmrp1	PVP01_0203000	2	158545	C>T	Val127Ile	The Philippines	Maritime South East Asia	3	0.75
pvmrp1	PVP01_0203000	2	158545	C>T	Val127Ile	Vietnam	South East Asia	110	1
pvmrp1	PVP01_0203000	2	158674	T>C	Lys84Glu	Myanmar	South East Asia	1	0.0357143
pvmrp1	PVP01_0203000	2	158818	T>G	Lys36Gln	Afghanistan	South Asia	1	0.015873
pvmrp1	PVP01_0203000	2	158818	T>G	Lys36Gln	Brazil	South America	1	0.00719424
pvmrp1	PVP01_0203000	2	158818	T>G	Lys36Gln	Cambodia	South East Asia	2	0.00917431
pvmrp1	PVP01_0203000	2	158818	T>G	Lys36Gln	China	South East Asia	1	0.0833333
pvmrp1	PVP01_0203000	2	158818	T>G	Lys36Gln	Indonesia	Oceania	5	0.0257732
pvmrp1	PVP01_0203000	2	158818	T>G	Lys36Gln	Malaysia	Maritime South East Asia	1	0.0172414
pvmrp1	PVP01_0203000	2	158818	T>G	Lys36Gln	Myanmar	South East Asia	1	0.0357143
pvmrp1	PVP01_0203000	2	158818	T>G	Lys36Gln	North Korea	South East Asia	1	1
pvmrp1	PVP01_0203000	2	158818	T>G	Lys36Gln	Peru	South America	1	0.0103093
pvmrp1	PVP01_0203000	2	158818	T>G	Lys36Gln	Thailand	South East Asia	5	0.027933
pvdhfr	PVP01_0526600	5	1077534	G>A	Arg58Lys	Brazil	South America	1	0.00719424
pvdhfr	PVP01_0526600	5	1077534	G>A	Arg58Lys	Papua New Guinea	Oceania	1	0.0333333
pvdhfr	PVP01_0526600	5	1077534	G>A	Arg58Lys	Peru	South America	19	0.195876
pvdhfr	PVP01_0526600	5	1077535	G>C	Arg58Ser	Afghanistan	South Asia	54	0.857143
pvdhfr	PVP01_0526600	5	1077535	G>C	Arg58Ser	Bangladesh	South Asia	1	1
pvdhfr	PVP01_0526600	5	1077535	G>C	Arg58Ser	Brazil	South America	15	0.107914
pvdhfr	PVP01_0526600	5	1077535	G>C	Arg58Ser	China	South East Asia	4	0.333333
pvdhfr	PVP01_0526600	5	1077535	G>C	Arg58Ser	Colombia	South America	43	0.741379
pvdhfr	PVP01_0526600	5	1077535	G>C	Arg58Ser	Eritrea	East Africa	2	0.153846
pvdhfr	PVP01_0526600	5	1077535	G>C	Arg58Ser	Ethiopia	East Africa	44	0.318841
pvdhfr	PVP01_0526600	5	1077535	G>C	Arg58Ser	Guyana	South America	3	1
pvdhfr	PVP01_0526600	5	1077535	G>C	Arg58Ser	India	South Asia	9	0.1875
pvdhfr	PVP01_0526600	5	1077535	G>C	Arg58Ser	Indonesia	Oceania	7	0.0360825
pvdhfr	PVP01_0526600	5	1077535	G>C	Arg58Ser	Iran	South Asia	2	0.4
pvdhfr	PVP01_0526600	5	1077535	G>C	Arg58Ser	Malaysia	Maritime South East Asia	37	0.596774
pvdhfr	PVP01_0526600	5	1077535	G>C	Arg58Ser	Mauritania	West Africa	1	1
pvdhfr	PVP01_0526600	5	1077535	G>C	Arg58Ser	Mexico	South America	20	1
pvdhfr	PVP01_0526600	5	1077535	G>C	Arg58Ser	Myanmar	South East Asia	9	0.321429
pvdhfr	PVP01_0526600	5	1077535	G>C	Arg58Ser	North Korea	South East Asia	1	1
pvdhfr	PVP01_0526600	5	1077535	G>C	Arg58Ser	Pakistan	South Asia	29	0.783784
pvdhfr	PVP01_0526600	5	1077535	G>C	Arg58Ser	Panama	South America	33	0.702128
pvdhfr	PVP01_0526600	5	1077535	G>C	Arg58Ser	Papua New Guinea	Oceania	1	0.0333333
pvdhfr	PVP01_0526600	5	1077535	G>C	Arg58Ser	Peru	South America	1	0.0103093
pvdhfr	PVP01_0526600	5	1077535	G>C	Arg58Ser	Sri Lanka	South Asia	2	1
pvdhfr	PVP01_0526600	5	1077535	G>C	Arg58Ser	Sudan	East Africa	5	0.384615
pvdhfr	PVP01_0526600	5	1077535	G>C	Arg58Ser	The Philippines	Maritime South East Asia	1	0.25
pvdhfr	PVP01_0526600	5	1077535	G>C	Arg58Ser	Uganda	East Africa	3	0.6
pvdhfr	PVP01_0526600	5	1077535	G>A	Arg58Ser	Brazil	South America	63	0.453237
pvdhfr	PVP01_0526600	5	1077535	G>A	Arg58Ser	Colombia	South America	12	0.206897
pvdhfr	PVP01_0526600	5	1077535	G>A	Arg58Ser	Ethiopia	East Africa	11	0.0797101
pvdhfr	PVP01_0526600	5	1077535	G>A	Arg58Ser	Guyana	South America	3	1
pvdhfr	PVP01_0526600	5	1077535	G>A	Arg58Ser	Indonesia	Oceania	2	0.0103093
pvdhfr	PVP01_0526600	5	1077535	G>A	Arg58Ser	Malaysia	Maritime South East Asia	1	0.016129
pvdhfr	PVP01_0526600	5	1077535	G>A	Arg58Ser	Pakistan	South Asia	1	0.027027
pvdhfr	PVP01_0526600	5	1077535	G>A	Arg58Ser	Panama	South America	3	0.0638298
pvdhfr	PVP01_0526600	5	1077535	G>A	Arg58Ser	Papua New Guinea	Oceania	4	0.133333
pvdhfr	PVP01_0526600	5	1077535	G>A	Arg58Ser	Peru	South America	27	0.278351
pvdhfr	PVP01_0526600	5	1077711	A>C	Asn117Thr	China	South East Asia	5	0.416667
pvdhfr	PVP01_0526600	5	1077711	A>C	Asn117Thr	Colombia	South America	1	0.0172414
pvdhfr	PVP01_0526600	5	1077711	A>C	Asn117Thr	Indonesia	Oceania	133	0.685567
pvdhfr	PVP01_0526600	5	1077711	A>C	Asn117Thr	Malaysia	Maritime South East Asia	59	0.951613
pvdhfr	PVP01_0526600	5	1077711	A>C	Asn117Thr	Myanmar	South East Asia	14	0.5
pvdhfr	PVP01_0526600	5	1077711	A>C	Asn117Thr	Papua New Guinea	Oceania	12	0.4
pvdhfr	PVP01_0526600	5	1077711	A>C	Asn117Thr	Thailand	South East Asia	137	0.765363
pvdhfr	PVP01_0526600	5	1077711	A>G	Asn117Thr	Afghanistan	South Asia	38	0.603175
pvdhfr	PVP01_0526600	5	1077711	A>G	Asn117Thr	Bangladesh	South Asia	1	1
pvdhfr	PVP01_0526600	5	1077711	A>G	Asn117Thr	Brazil	South America	11	0.0791367
pvdhfr	PVP01_0526600	5	1077711	A>G	Asn117Thr	China	South East Asia	4	0.333333
pvdhfr	PVP01_0526600	5	1077711	A>G	Asn117Thr	Eritrea	East Africa	1	0.0769231
pvdhfr	PVP01_0526600	5	1077711	A>G	Asn117Thr	Ethiopia	East Africa	6	0.0434783
pvdhfr	PVP01_0526600	5	1077711	A>G	Asn117Thr	India	South Asia	15	0.3125
pvdhfr	PVP01_0526600	5	1077711	A>G	Asn117Thr	Indonesia	Oceania	4	0.0206186
pvdhfr	PVP01_0526600	5	1077711	A>G	Asn117Thr	Iran	South Asia	2	0.4
pvdhfr	PVP01_0526600	5	1077711	A>G	Asn117Thr	Mauritania	West Africa	1	1
pvdhfr	PVP01_0526600	5	1077711	A>G	Asn117Thr	Mexico	South America	19	0.95
pvdhfr	PVP01_0526600	5	1077711	A>G	Asn117Thr	Myanmar	South East Asia	8	0.285714
pvdhfr	PVP01_0526600	5	1077711	A>G	Asn117Thr	North Korea	South East Asia	1	1
pvdhfr	PVP01_0526600	5	1077711	A>G	Asn117Thr	Pakistan	South Asia	22	0.594595
pvdhfr	PVP01_0526600	5	1077711	A>G	Asn117Thr	Panama	South America	29	0.617021
pvdhfr	PVP01_0526600	5	1077711	A>G	Asn117Thr	Papua New Guinea	Oceania	6	0.2
pvdhfr	PVP01_0526600	5	1077711	A>G	Asn117Thr	Peru	South America	2	0.0206186
pvdhfr	PVP01_0526600	5	1077711	A>G	Asn117Thr	Sri Lanka	South Asia	2	1
pvdhfr	PVP01_0526600	5	1077711	A>G	Asn117Thr	Sudan	East Africa	4	0.307692
pvdhfr	PVP01_0526600	5	1077711	A>G	Asn117Thr	The Philippines	Maritime South East Asia	1	0.25
pvdhfr	PVP01_0526600	5	1077711	A>G	Asn117Thr	Uganda	East Africa	1	0.2
pvdhfr	PVP01_0526600	5	1077751	C>A	Asn130Lys	Madagascar	East Africa	2	0.5
pvdhfr	PVP01_0526600	5	1078180	C>A	Asn273Lys	Afghanistan	South Asia	3	0.047619
pvdhfr	PVP01_0526600	5	1078180	C>A	Asn273Lys	India	South Asia	2	0.0416667
pvdhfr	PVP01_0526600	5	1078180	C>A	Asn273Lys	Iran	South Asia	1	0.2
pvdhfr	PVP01_0526600	5	1078180	C>A	Asn273Lys	Pakistan	South Asia	8	0.216216
pvdhfr	PVP01_0526600	5	1078180	C>A	Asn273Lys	Sri Lanka	South Asia	2	1
pvdhfr	PVP01_0526600	5	1078180	C>A	Asn273Lys	Sudan	East Africa	3	0.230769
pvdhfr	PVP01_0526600	5	1078180	C>A	Asn273Lys	Thailand	South East Asia	1	0.00558659
pvdhfr	PVP01_0526600	5	1077511	C>A	Asn50Lys	Colombia	South America	1	0.0172414
pvdhfr	PVP01_0526600	5	1077511	C>A	Asn50Lys	Panama	South America	3	0.0638298
pvdhfr	PVP01_0526600	5	1078090	C>A	Asp243Glu	India	South Asia	2	0.0416667
pvdhfr	PVP01_0526600	5	1078090	C>A	Asp243Glu	Pakistan	South Asia	1	0.027027
pvdhfr	PVP01_0526600	5	1077506	T>C	Cys49Arg	Cambodia	South East Asia	1	0.0550459
pvdhfr	PVP01_0526600	5	1077506	T>C	Cys49Arg	Thailand	South East Asia	2	0.0111732
pvdhfr	PVP01_0526600	5	1077398	A>C	Ile13Leu	China	South East Asia	1	0.0833333
pvdhfr	PVP01_0526600	5	1077398	A>C	Ile13Leu	Thailand	South East Asia	3	0.0167598
pvdhfr	PVP01_0526600	5	1077400	C>G	Ile13Met	Malaysia	Maritime South East Asia	2	0.0322581
pvdhfr	PVP01_0526600	5	1077878	A>T	Ile173Leu	Malaysia	Maritime South East Asia	37	0.596774
pvdhfr	PVP01_0526600	5	1077878	A>C	Ile173Leu	Brazil	South America	27	0.194245
pvdhfr	PVP01_0526600	5	1077878	A>C	Ile173Leu	Panama	South America	1	0.0212766
pvdhfr	PVP01_0526600	5	1077878	A>C	Ile173Leu	Peru	South America	3	0.0309278
pvdhfr	PVP01_0526600	5	1078283	C>T	Leu308Phe	Peru	South America	1	0.0103093
pvdhfr	PVP01_0526600	5	1078468	A>T	Lys369Asn	Thailand	South East Asia	1	0.00558659
pvdhfr	PVP01_0526600	5	1077530	T>C	Phe57Ile	Indonesia	Oceania	139	0.716495
pvdhfr	PVP01_0526600	5	1077530	T>C	Phe57Ile	Malaysia	Maritime South East Asia	22	0.354839
pvdhfr	PVP01_0526600	5	1077530	T>A	Phe57Ile	China	South East Asia	4	0.333333
pvdhfr	PVP01_0526600	5	1077530	T>A	Phe57Ile	Myanmar	South East Asia	8	0.285714
pvdhfr	PVP01_0526600	5	1077530	T>A	Phe57Ile	Thailand	South East Asia	120	0.670391
pvdhfr	PVP01_0526600	5	1077530	T>A	Phe57Ile	Afghanistan	South Asia	1	0.015873
pvdhfr	PVP01_0526600	5	1077530	T>A	Phe57Ile	China	South East Asia	5	0.416667
pvdhfr	PVP01_0526600	5	1077530	T>A	Phe57Ile	Indonesia	Oceania	1	0.00515464
pvdhfr	PVP01_0526600	5	1077530	T>A	Phe57Ile	Malaysia	Maritime South East Asia	37	0.596774
pvdhfr	PVP01_0526600	5	1077530	T>A	Phe57Ile	Myanmar	South East Asia	14	0.5
pvdhfr	PVP01_0526600	5	1077530	T>A	Phe57Ile	Papua New Guinea	Oceania	19	0.633333
pvdhfr	PVP01_0526600	5	1077530	T>A	Phe57Ile	Peru	South America	2	0.0206186
pvdhfr	PVP01_0526600	5	1077530	T>A	Phe57Ile	Thailand	South East Asia	133	0.743017
pvdhfr	PVP01_0526600	5	1077707	A>G	Ser116Gly	Brazil	South America	2	0.0143885
pvdhfr	PVP01_0526600	5	1077638	A>C	Ser93Arg	Afghanistan	South Asia	2	0.031746
pvdhfr	PVP01_0526600	5	1077638	A>C	Ser93Arg	Pakistan	South Asia	2	0.0540541
pvdhfr	PVP01_0526600	5	1077543	C>T	Thr61Met	China	South East Asia	5	0.416667
pvdhfr	PVP01_0526600	5	1077543	C>T	Thr61Met	Indonesia	Oceania	139	0.716495
pvdhfr	PVP01_0526600	5	1077543	C>T	Thr61Met	Malaysia	Maritime South East Asia	21	0.33871
pvdhfr	PVP01_0526600	5	1077543	C>T	Thr61Met	Myanmar	South East Asia	13	0.464286
pvdhfr	PVP01_0526600	5	1077543	C>T	Thr61Met	Papua New Guinea	Oceania	12	0.4
pvdhfr	PVP01_0526600	5	1077543	C>T	Thr61Met	Thailand	South East Asia	133	0.743017
pvmdr1	PVP01_1010900	10	47875	G>A	Ser1450Leu	Myanmar	South East Asia	1	0.0357
pvmdr1	PVP01_1010900	10	47875	G>A	Ser1450Leu	China	South East Asia	1	0.0833
pvmdr1	PVP01_1010900	10	478789	G>T	Leu1449Ile	Afghanistan	South Asia	2	0.0317
pvmdr1	PVP01_1010900	10	478789	G>T	Leu1449Ile	India	South Asia	1	0.0208
pvmdr1	PVP01_1010900	10	478789	G>T	Leu1449Ile	Pakistan	South Asia	3	0.0811
pvmdr1	PVP01_1010900	10	478789	G>T	Leu1449Ile	Sri Lanka	South Asia	2	1
pvmdr1	PVP01_1010900	10	478955	C>G	Lys1393Asn	Afghanistan	South Asia	3	0.0476
pvmdr1	PVP01_1010900	10	478955	C>G	Lys1393Asn	China	South East Asia	6	0.5
pvmdr1	PVP01_1010900	10	478955	C>G	Lys1393Asn	India	South Asia	5	0.1042
pvmdr1	PVP01_1010900	10	478955	C>G	Lys1393Asn	Madagascar	East Africa	1	0.25
pvmdr1	PVP01_1010900	10	478955	C>G	Lys1393Asn	Malaysia	Maritime South East Asia	1	0.0161
pvmdr1	PVP01_1010900	10	478955	C>G	Lys1393Asn	Myanmar	South East Asia	1	0.0357
pvmdr1	PVP01_1010900	10	478955	C>G	Lys1393Asn	Pakistan	South Asia	9	0.2432
pvmdr1	PVP01_1010900	10	478955	C>G	Lys1393Asn	Thailand	South East Asia	28	0.1564
pvmdr1	PVP01_1010900	10	479133	G>T	Ala1334Glu	Brazil	South America	1	0.0072
pvmdr1	PVP01_1010900	10	479329	T>A	Thr1269Ser	Afghanistan	South Asia	3	0.0476
pvmdr1	PVP01_1010900	10	479329	T>A	Thr1269Ser	Ethiopia	East Africa	1	0.0072
pvmdr1	PVP01_1010900	10	479329	T>A	Thr1269Ser	India	South Asia	1	0.0208
pvmdr1	PVP01_1010900	10	479329	T>A	Thr1269Ser	Pakistan	South Asia	4	0.1081
pvmdr1	PVP01_1010900	10	479329	T>A	Thr1269Ser	Sri Lanka	South Asia	2	1
pvmdr1	PVP01_1010900	10	479329	T>A	Thr1269Ser	Sudan	East Africa	1	0.0769
pvmdr1	PVP01_1010900	10	479341	C>A	Gly1265Trp	Cambodia	South East Asia	1	0.0046
pvmdr1	PVP01_1010900	10	479403	T>G	Glu1244Ala	The Philippines	Maritime South East Asia	1	0.25
pvmdr1	PVP01_1010900	10	479908	G>A	Leu1076Phe	Brazil	South America	108	0.777
pvmdr1	PVP01_1010900	10	479908	G>A	Leu1076Phe	Cambodia	South East Asia	20	0.0917
pvmdr1	PVP01_1010900	10	479908	G>A	Leu1076Phe	China	South East Asia	5	0.1666
pvmdr1	PVP01_1010900	10	479908	G>A	Leu1076Phe	Colombia	South America	57	0.982
pvmdr1	PVP01_1010900	10	479908	G>A	Leu1076Phe	Guyana	South America	3	1
pvmdr1	PVP01_1010900	10	479908	G>A	Leu1076Phe	India	South Asia	2	0.0417
pvmdr1	PVP01_1010900	10	479908	G>A	Leu1076Phe	Malaysia	Maritime South East Asia	1	0.0161
pvmdr1	PVP01_1010900	10	479908	G>A	Leu1076Phe	Mexico	South America	19	0.95
pvmdr1	PVP01_1010900	10	479908	G>A	Leu1076Phe	Myanmar	South East Asia	10	0.3571
pvmdr1	PVP01_1010900	10	479908	G>A	Leu1076Phe	Pakistan	South Asia	1	0.027
pvmdr1	PVP01_1010900	10	479908	G>A	Leu1076Phe	Panama	South America	27	0.5745
pvmdr1	PVP01_1010900	10	479908	G>A	Leu1076Phe	Peru	South America	83	0.8557
pvmdr1	PVP01_1010900	10	479908	G>A	Leu1076Phe	Thailand	South East Asia	66	0.3687
pvmdr1	PVP01_1010900	10	479908	G>A	Leu1076Phe	Vietnam	South East Asia	8	0.0727
pvmdr1	PVP01_1010900	10	479910	T>G	Gln1075Pro	Cambodia	South East Asia	3	0.0138
pvmdr1	PVP01_1010900	10	479910	T>G	Gln1075Pro	Thailand	South East Asia	1	0.0056
pvmdr1	PVP01_1010900	10	479911	G>T	Gln1075Lys	Cambodia	South East Asia	3	0.0138
pvmdr1	PVP01_1010900	10	479911	G>T	Gln1075Lys	Thailand	South East Asia	1	0.0056
pvmdr1	PVP01_1010900	10	479926	A>G	Phe1070Leu	Brazil	South America	1	0.0072
pvmdr1	PVP01_1010900	10	479926	A>G	Phe1070Leu	Panama	South America	2	0.0426
pvmdr1	PVP01_1010900	10	479926	A>G	Phe1070Leu	Peru	South America	5	0.0515
pvmdr1	PVP01_1010900	10	480144	T>C	Lys997Arg	Myanmar	South East Asia	1	0.0357
pvmdr1	PVP01_1010900	10	480196	T>C	Met980Val	India	South Asia	1	0.0208
pvmdr1	PVP01_1010900	10	480198	A>G	Phe979Ser	India	South Asia	1	0.0208
pvmdr1	PVP01_1010900	10	480198	A>G	Phe979Ser	Thailand	South East Asia	1	0.0056
pvmdr1	PVP01_1010900	10	480412	G>T	Leu908Met	Brazil	South America	7	0.0504
pvmdr1	PVP01_1010900	10	480412	G>T	Leu908Met	Colombia	South America	4	0.069
pvmdr1	PVP01_1010900	10	480412	G>T	Leu908Met	Mexico	South America	19	0.95
pvmdr1	PVP01_1010900	10	480412	G>T	Leu908Met	Peru	South America	1	0.0103
pvmdr1	PVP01_1010900	10	480412	G>T	Leu908Met	Sudan	East Africa	1	0.0769
pvmdr1	PVP01_1010900	10	480442	T>C	Thr898Ala	India	South Asia	1	0.0208
pvmdr1	PVP01_1010900	10	480442	T>C	Thr898Ala	Bangladesh	South Asia	1	1
pvmdr1	PVP01_1010900	10	480552	G>T	Ala861Glu	Afghanistan	South Asia	4	0.0635
pvmdr1	PVP01_1010900	10	480552	G>T	Ala861Glu	Brazil	South America	3	0.0216
pvmdr1	PVP01_1010900	10	480552	G>T	Ala861Glu	China	South East Asia	1	0.0833
pvmdr1	PVP01_1010900	10	480552	G>T	Ala861Glu	India	South Asia	2	0.0417
pvmdr1	PVP01_1010900	10	480552	G>T	Ala861Glu	Myanmar	South East Asia	2	0.0714
pvmdr1	PVP01_1010900	10	480552	G>T	Ala861Glu	Pakistan	South Asia	2	0.0541
pvmdr1	PVP01_1010900	10	480552	G>T	Ala861Glu	Thailand	South East Asia	10	0.0559
pvmdr1	PVP01_1010900	10	480601	G>A	Leu845Phe	Afghanistan	South Asia	11	0.1746
pvmdr1	PVP01_1010900	10	480601	G>A	Leu845Phe	Cambodia	South East Asia	30	0.1376
pvmdr1	PVP01_1010900	10	480601	G>A	Leu845Phe	India	South Asia	9	0.1875
pvmdr1	PVP01_1010900	10	480601	G>A	Leu845Phe	Indonesia	Oceania	1	0.0052
pvmdr1	PVP01_1010900	10	480601	G>A	Leu845Phe	Laos	South East Asia	2	1
pvmdr1	PVP01_1010900	10	480601	G>A	Leu845Phe	Malaysia	Maritime South East Asia	2	0.0323
pvmdr1	PVP01_1010900	10	480601	G>A	Leu845Phe	Myanmar	South East Asia	1	0.0357
pvmdr1	PVP01_1010900	10	480601	G>A	Leu845Phe	North Korea	South East Asia	1	1
pvmdr1	PVP01_1010900	10	480601	G>A	Leu845Phe	Pakistan	South Asia	3	0.0811
pvmdr1	PVP01_1010900	10	480601	G>A	Leu845Phe	Thailand	South East Asia	7	0.0391
pvmdr1	PVP01_1010900	10	480601	G>A	Leu845Phe	The Philippines	Maritime South East Asia	3	0.75
pvmdr1	PVP01_1010900	10	480601	G>A	Leu845Phe	Vietnam	South East Asia	25	0.2273
pvmdr1	PVP01_1010900	10	480768	T>C	Asn789Ser	Malaysia	Maritime South East Asia	1	0.0161
pvmdr1	PVP01_1010900	10	480771	G>C	Thr788Ser	Thailand	South East Asia	1	0.0056
pvmdr1	PVP01_1010900	10	480846	G>A	Ala763Val	Pakistan	South Asia	1	0.027
pvmdr1	PVP01_1010900	10	480846	G>A	Ala763Val	Thailand	South East Asia	10	0.0559
pvmdr1	PVP01_1010900	10	481042	T>C	Ser698Gly	Afghanistan	South Asia	32	0.5079
pvmdr1	PVP01_1010900	10	481042	T>C	Ser698Gly	Brazil	South America	117	0.8417
pvmdr1	PVP01_1010900	10	481042	T>C	Ser698Gly	Cambodia	South East Asia	3	0.0138
pvmdr1	PVP01_1010900	10	481042	T>C	Ser698Gly	Colombia	South America	57	0.9828
pvmdr1	PVP01_1010900	10	481042	T>C	Ser698Gly	Eritrea	East Africa	8	0.6154
pvmdr1	PVP01_1010900	10	481042	T>C	Ser698Gly	Ethiopia	East Africa	38	0.2754
pvmdr1	PVP01_1010900	10	481042	T>C	Ser698Gly	Guyana	South America	3	1
pvmdr1	PVP01_1010900	10	481042	T>C	Ser698Gly	India	South Asia	24	0.5
pvmdr1	PVP01_1010900	10	481042	T>C	Ser698Gly	Iran	South Asia	5	1
pvmdr1	PVP01_1010900	10	481042	T>C	Ser698Gly	Mauritania	West Africa	1	1
pvmdr1	PVP01_1010900	10	481042	T>C	Ser698Gly	Mexico	South America	20	1
pvmdr1	PVP01_1010900	10	481042	T>C	Ser698Gly	Pakistan	South Asia	20	0.5405
pvmdr1	PVP01_1010900	10	481042	T>C	Ser698Gly	Panama	South America	29	0.617
pvmdr1	PVP01_1010900	10	481042	T>C	Ser698Gly	Peru	South America	87	0.8969
pvmdr1	PVP01_1010900	10	481042	T>C	Ser698Gly	Sudan	East Africa	1	0.0769
pvmdr1	PVP01_1010900	10	481042	T>C	Ser698Gly	Thailand	South East Asia	1	0.0056
pvmdr1	PVP01_1010900	10	481092	T>C	His681Arg	Brazil	South America	1	0.0072
pvmdr1	PVP01_1010900	10	481575	C>T	Gly520Asp	China	South East Asia	1	0.0833
pvmdr1	PVP01_1010900	10	481575	C>T	Gly520Asp	Myanmar	South East Asia	1	0.0357
pvmdr1	PVP01_1010900	10	481595	A>T	Ser513Gly	Afghanistan	South Asia	27	0.4286
pvmdr1	PVP01_1010900	10	481595	A>T	Ser513Gly	Cambodia	South East Asia	16	0.0734
pvmdr1	PVP01_1010900	10	481595	A>T	Ser513Gly	China	South East Asia	2	0.1666
pvmdr1	PVP01_1010900	10	481595	A>T	Ser513Gly	Eritrea	East Africa	7	0.5385
pvmdr1	PVP01_1010900	10	481595	A>T	Ser513Gly	Ethiopia	East Africa	108	0.7826
pvmdr1	PVP01_1010900	10	481595	A>T	Ser513Gly	India	South Asia	15	0.3125
pvmdr1	PVP01_1010900	10	481595	A>T	Ser513Gly	Madagascar	East Africa	4	1
pvmdr1	PVP01_1010900	10	481595	A>T	Ser513Gly	Myanmar	South East Asia	6	0.2143
pvmdr1	PVP01_1010900	10	481595	A>T	Ser513Gly	Pakistan	South Asia	16	0.4324
pvmdr1	PVP01_1010900	10	481595	A>T	Ser513Gly	Sudan	East Africa	7	0.5385
pvmdr1	PVP01_1010900	10	481595	A>T	Ser513Gly	Thailand	South East Asia	48	0.2682
pvmdr1	PVP01_1010900	10	481595	A>T	Ser513Gly	Uganda	East Africa	3	0.8
pvmdr1	PVP01_1010900	10	481595	A>T	Ser513Gly	Vietnam	South East Asia	5	0.0454
pvmdr1	PVP01_1010900	10	481636	C>T	Asp500Asn	Brazil	South America	86	0.6187
pvmdr1	PVP01_1010900	10	481636	C>T	Asp500Asn	Panama	South America	2	0.0426
pvmdr1	PVP01_1010900	10	481644	G>A	Ser497Leu	Papua New Guinea	Oceania	2	0.0667
pvmdr1	PVP01_1010900	10	481908	G>A	Thr409Met	Afghanistan	South Asia	11	0.1746
pvmdr1	PVP01_1010900	10	481908	G>A	Thr409Met	China	South East Asia	1	0.0833
pvmdr1	PVP01_1010900	10	481908	G>A	Thr409Met	India	South Asia	4	0.0833
pvmdr1	PVP01_1010900	10	481908	G>A	Thr409Met	Pakistan	South Asia	4	0.1081
pvmdr1	PVP01_1010900	10	481908	G>A	Thr409Met	Sudan	East Africa	1	0.0769
pvmdr1	PVP01_1010900	10	481953	G>T	Thr394Asn	The Philippines	Maritime South East Asia	1	0.25
pvmdr1	PVP01_1010900	10	482281	C>T	Gly285Ser	Myanmar	South East Asia	1	0.0357
pvmdr1	PVP01_1010900	10	482428	T>A	Met236Leu	Papua New Guinea	Oceania	1	0.0333
pvmdr1	PVP01_1010900	10	482473	C>A	Val221Leu	Afghanistan	South Asia	1	0.0159
pvmdr1	PVP01_1010900	10	482473	C>A	Val221Leu	Colombia	South America	46	0.7931
pvmdr1	PVP01_1010900	10	482473	C>A	Val221Leu	India	South Asia	1	0.0208
pvmdr1	PVP01_1010900	10	482473	C>A	Val221Leu	Panama	South America	24	0.5106
pvmdr1	PVP01_1010900	10	482473	C>A	Val221Leu	Peru	South America	6	0.0619
pvaat1	PVP01_1120000	11	864037	C>G	Arg19Gly	Thailand	South East Asia	6	0.0335196
pvaat1	PVP01_1120000	11	864038	G>T	Arg19Leu	Afghanistan	South Asia	11	0.174603
pvaat1	PVP01_1120000	11	864038	G>T	Arg19Leu	Brazil	South America	35	0.251799
pvaat1	PVP01_1120000	11	864038	G>T	Arg19Leu	Colombia	South America	8	0.137931
pvaat1	PVP01_1120000	11	864038	G>T	Arg19Leu	Eritrea	East Africa	6	0.461538
pvaat1	PVP01_1120000	11	864038	G>T	Arg19Leu	Ethiopia	East Africa	49	0.355072
pvaat1	PVP01_1120000	11	864038	G>T	Arg19Leu	India	South Asia	8	0.166667
pvaat1	PVP01_1120000	11	864038	G>T	Arg19Leu	Madagascar	East Africa	3	0.75
pvaat1	PVP01_1120000	11	864038	G>T	Arg19Leu	Mauritania	West Africa	1	1
pvaat1	PVP01_1120000	11	864038	G>T	Arg19Leu	Mexico	South America	1	0.05
pvaat1	PVP01_1120000	11	864038	G>T	Arg19Leu	Pakistan	South Asia	4	0.108108
pvaat1	PVP01_1120000	11	864038	G>T	Arg19Leu	Panama	South America	1	0.0212766
pvaat1	PVP01_1120000	11	864038	G>T	Arg19Leu	Peru	South America	63	0.649485
pvaat1	PVP01_1120000	11	864038	G>T	Arg19Leu	Sudan	East Africa	8	0.615385
pvaat1	PVP01_1120000	11	864038	G>T	Arg19Leu	Thailand	South East Asia	3	0.0167598
pvaat1	PVP01_1120000	11	864038	G>T	Arg19Leu	Uganda	East Africa	1	0.2
pvaat1	PVP01_1120000	11	864050	G>A	Gly23Glu	Cambodia	South East Asia	2	0.00458716
pvaat1	PVP01_1120000	11	864055	T>C	Ser25Pro	Afghanistan	South Asia	59	0.936508
pvaat1	PVP01_1120000	11	864055	T>C	Ser25Pro	Bangladesh	South Asia	1	1
pvaat1	PVP01_1120000	11	864055	T>C	Ser25Pro	Brazil	South America	37	0.266187
pvaat1	PVP01_1120000	11	864055	T>C	Ser25Pro	Cambodia	South East Asia	17	0.00458716
pvaat1	PVP01_1120000	11	864055	T>C	Ser25Pro	China	South East Asia	3	0.25
pvaat1	PVP01_1120000	11	864055	T>C	Ser25Pro	Colombia	South America	11	0.189655
pvaat1	PVP01_1120000	11	864055	T>C	Ser25Pro	Eritrea	East Africa	12	0.923077
pvaat1	PVP01_1120000	11	864055	T>C	Ser25Pro	Ethiopia	East Africa	125	0.905797
pvaat1	PVP01_1120000	11	864055	T>C	Ser25Pro	India	South Asia	47	0.979167
pvaat1	PVP01_1120000	11	864055	T>C	Ser25Pro	Indonesia	Oceania	87	0.448454
pvaat1	PVP01_1120000	11	864055	T>C	Ser25Pro	Iran	South Asia	5	1
pvaat1	PVP01_1120000	11	864055	T>C	Ser25Pro	Madagascar	East Africa	4	1
pvaat1	PVP01_1120000	11	864055	T>C	Ser25Pro	Malaysia	Maritime South East Asia	1	0.016129
pvaat1	PVP01_1120000	11	864055	T>C	Ser25Pro	Mauritania	West Africa	1	1
pvaat1	PVP01_1120000	11	864055	T>C	Ser25Pro	Mexico	South America	2	0.1
pvaat1	PVP01_1120000	11	864055	T>C	Ser25Pro	Myanmar	South East Asia	3	0.107143
pvaat1	PVP01_1120000	11	864055	T>C	Ser25Pro	Pakistan	South Asia	31	0.837838
pvaat1	PVP01_1120000	11	864055	T>C	Ser25Pro	Panama	South America	2	0.0425532
pvaat1	PVP01_1120000	11	864055	T>C	Ser25Pro	Papua New Guinea	Oceania	23	0.766667
pvaat1	PVP01_1120000	11	864055	T>C	Ser25Pro	Peru	South America	61	0.628866
pvaat1	PVP01_1120000	11	864055	T>C	Ser25Pro	Sri Lanka	South Asia	2	1
pvaat1	PVP01_1120000	11	864055	T>C	Ser25Pro	Sudan	East Africa	10	0.769231
pvaat1	PVP01_1120000	11	864055	T>C	Ser25Pro	Thailand	South East Asia	44	0.24581
pvaat1	PVP01_1120000	11	864055	T>C	Ser25Pro	Uganda	East Africa	4	0.8
pvaat1	PVP01_1120000	11	864055	T>C	Ser25Pro	Vietnam	South East Asia	12	0.109091
pvaat1	PVP01_1120000	11	864059	A>G	Lys26Arg	Cambodia	South East Asia	4	0.174312
pvaat1	PVP01_1120000	11	864103	G>A	Gly41Ser	Cambodia	South East Asia	114	0.123853
pvaat1	PVP01_1120000	11	864103	G>A	Gly41Ser	China	South East Asia	3	0.25
pvaat1	PVP01_1120000	11	864103	G>A	Gly41Ser	Indonesia	Oceania	3	0.0154639
pvaat1	PVP01_1120000	11	864103	G>A	Gly41Ser	Laos	South East Asia	1	0.5
pvaat1	PVP01_1120000	11	864103	G>A	Gly41Ser	Malaysia	Maritime South East Asia	10	0.16129
pvaat1	PVP01_1120000	11	864103	G>A	Gly41Ser	Myanmar	South East Asia	1	0.0357143
pvaat1	PVP01_1120000	11	864103	G>A	Gly41Ser	North Korea	South East Asia	1	1
pvaat1	PVP01_1120000	11	864103	G>A	Gly41Ser	Papua New Guinea	Oceania	1	0.0333333
pvaat1	PVP01_1120000	11	864103	G>A	Gly41Ser	Thailand	South East Asia	58	0.324022
pvaat1	PVP01_1120000	11	864103	G>A	Gly41Ser	The Philippines	Maritime South East Asia	2	0.5
pvaat1	PVP01_1120000	11	864103	G>A	Gly41Ser	Vietnam	South East Asia	64	0.581818
pvaat1	PVP01_1120000	11	864197	G>C,A	Ser72Asn	Afghanistan	South Asia	6	0.0952381
pvaat1	PVP01_1120000	11	864197	G>C,A	Ser72Asn	Colombia	South America	2	0.0344828
pvaat1	PVP01_1120000	11	864197	G>C,A	Ser72Asn	India	South Asia	2	0.0416667
pvaat1	PVP01_1120000	11	864197	G>C,A	Ser72Asn	Pakistan	South Asia	2	0.0540541
pvaat1	PVP01_1120000	11	864197	G>C,A	Ser72Asn	Panama	South America	1	0.0212766
pvaat1	PVP01_1120000	11	864222	A>T	Lys80Asn	The Philippines	Maritime South East Asia	1	0.25
pvaat1	PVP01_1120000	11	864259	G>A	Gly93Arg	Afghanistan	South Asia	8	0.126984
pvaat1	PVP01_1120000	11	864259	G>A	Gly93Arg	Bangladesh	South Asia	1	1
pvaat1	PVP01_1120000	11	864259	G>A	Gly93Arg	Ethiopia	East Africa	1	0.00724638
pvaat1	PVP01_1120000	11	864259	G>A	Gly93Arg	India	South Asia	2	0.0416667
pvaat1	PVP01_1120000	11	864259	G>A	Gly93Arg	Iran	South Asia	2	0.4
pvaat1	PVP01_1120000	11	864259	G>A	Gly93Arg	Pakistan	South Asia	4	0.108108
pvaat1	PVP01_1120000	11	864272	C>T	Ala97Val	Thailand	South East Asia	1	0.00558659
pvaat1	PVP01_1120000	11	864279	G>T	Met99Ile	Malaysia	Maritime South East Asia	8	0.129032
pvaat1	PVP01_1120000	11	864355	T>G	Cys125Gly	Afghanistan	South Asia	62	0.984127
pvaat1	PVP01_1120000	11	864355	T>G	Cys125Gly	Bangladesh	South Asia	1	1
pvaat1	PVP01_1120000	11	864355	T>G	Cys125Gly	Brazil	South America	121	0.870504
pvaat1	PVP01_1120000	11	864355	T>G	Cys125Gly	Cambodia	South East Asia	173	0.0183486
pvaat1	PVP01_1120000	11	864355	T>G	Cys125Gly	China	South East Asia	8	0.666667
pvaat1	PVP01_1120000	11	864355	T>G	Cys125Gly	Colombia	South America	55	0.948276
pvaat1	PVP01_1120000	11	864355	T>G	Cys125Gly	Eritrea	East Africa	13	1
pvaat1	PVP01_1120000	11	864355	T>G	Cys125Gly	Ethiopia	East Africa	138	1
pvaat1	PVP01_1120000	11	864355	T>G	Cys125Gly	Guyana	South America	3	1
pvaat1	PVP01_1120000	11	864355	T>G	Cys125Gly	India	South Asia	45	0.9375
pvaat1	PVP01_1120000	11	864355	T>G	Cys125Gly	Indonesia	Oceania	191	0.984536
pvaat1	PVP01_1120000	11	864355	T>G	Cys125Gly	Iran	South Asia	5	1
pvaat1	PVP01_1120000	11	864355	T>G	Cys125Gly	Laos	South East Asia	2	1
pvaat1	PVP01_1120000	11	864355	T>G	Cys125Gly	Madagascar	East Africa	4	1
pvaat1	PVP01_1120000	11	864355	T>G	Cys125Gly	Malaysia	Maritime South East Asia	61	0.983871
pvaat1	PVP01_1120000	11	864355	T>G	Cys125Gly	Mauritania	West Africa	1	1
pvaat1	PVP01_1120000	11	864355	T>G	Cys125Gly	Mexico	South America	20	1
pvaat1	PVP01_1120000	11	864355	T>G	Cys125Gly	Myanmar	South East Asia	26	0.928571
pvaat1	PVP01_1120000	11	864355	T>G	Cys125Gly	North Korea	South East Asia	1	1
pvaat1	PVP01_1120000	11	864355	T>G	Cys125Gly	Pakistan	South Asia	36	0.972973
pvaat1	PVP01_1120000	11	864355	T>G	Cys125Gly	Panama	South America	38	0.808511
pvaat1	PVP01_1120000	11	864355	T>G	Cys125Gly	Papua New Guinea	Oceania	27	0.9
pvaat1	PVP01_1120000	11	864355	T>G	Cys125Gly	Peru	South America	86	0.886598
pvaat1	PVP01_1120000	11	864355	T>G	Cys125Gly	Sri Lanka	South Asia	2	1
pvaat1	PVP01_1120000	11	864355	T>G	Cys125Gly	Sudan	East Africa	13	1
pvaat1	PVP01_1120000	11	864355	T>G	Cys125Gly	Thailand	South East Asia	149	0.832402
pvaat1	PVP01_1120000	11	864355	T>G	Cys125Gly	The Philippines	Maritime South East Asia	4	1
pvaat1	PVP01_1120000	11	864355	T>G	Cys125Gly	Uganda	East Africa	4	0.8
pvaat1	PVP01_1120000	11	864355	T>G	Cys125Gly	Vietnam	South East Asia	107	0.972727
pvaat1	PVP01_1120000	11	864407	G>T	Cys142Tyr	Thailand	South East Asia	1	0.00558659
pvaat1	PVP01_1120000	11	864479	A>G	Asn166Ser	Myanmar	South East Asia	1	0.0357143
pvaat1	PVP01_1120000	11	864479	A>G	Asn166Ser	Thailand	South East Asia	1	0.00558659
pvaat1	PVP01_1120000	11	864730	G>A	Glu250Lys	Cambodia	South East Asia	2	0.00458716
pvaat1	PVP01_1120000	11	864802	A>T	Ile274Phe	Thailand	South East Asia	1	0.00558659
pvaat1	PVP01_1120000	11	864883	G>A	Val301Ile	India	South Asia	1	0.0208333
pvaat1	PVP01_1120000	11	864946	A>G	Ile322Val	Brazil	South America	2	0.0143885
pvaat1	PVP01_1120000	11	865090	C>A	Leu370Met	Papua New Guinea	Oceania	1	0.0333333
pvaat1	PVP01_1120000	11	865391	C>T	Pro470Leu	Brazil	South America	5	0.0359712
pvaat1	PVP01_1120000	11	865391	C>T	Pro470Leu	Ethiopia	East Africa	1	0.00724638
pvaat1	PVP01_1120000	11	865391	C>T	Pro470Leu	India	South Asia	1	0.0208333
pvaat1	PVP01_1120000	11	865453	T>C	Phe491Leu	Thailand	South East Asia	1	0.00558659
pvaat1	PVP01_1120000	11	865556	T>A	Phe525Tyr	Thailand	South East Asia	2	0.0111732
pvaat1	PVP01_1120000	11	865571	T>G	Leu530Arg	Laos	South East Asia	1	0.5
pvaat1	PVP01_1120000	11	865571	T>G	Leu530Arg	Vietnam	South East Asia	2	0.0181818
pvaat1	PVP01_1120000	11	865606	T>C	Ser542Pro	Ethiopia	East Africa	3	0.0217391
pvaat1	PVP01_1120000	11	865770	A>G,T	Upstream Gene Variant	Ethiopia	East Africa	34	0.246377
pvaat1	PVP01_1120000	11	865770	A>G,T	Upstream Gene Variant	Sudan	East Africa	6	0.461538
pvaat1	PVP01_1120000	11	865779	G>T	Upstream Gene Variant	Cambodia	South East Asia	1	0.0045
pvaat1	PVP01_1120000	11	865815	C>T	Upstream Gene Variant	Peru	South America	4	0.0412371
pvaat1	PVP01_1120000	11	865859	G>A	Upstream Gene Variant	Afghanistan	South Asia	4	0.0634921
pvaat1	PVP01_1120000	11	865859	G>A	Upstream Gene Variant	Eritrea	East Africa	5	0.384615
pvaat1	PVP01_1120000	11	865859	G>A	Upstream Gene Variant	India	South Asia	5	0.104167
pvaat1	PVP01_1120000	11	865859	G>A	Upstream Gene Variant	Pakistan	South Asia	3	0.0810811
pvaat1	PVP01_1120000	11	865859	G>A	Upstream Gene Variant	Uganda	East Africa	2	0.4
pvaat1	PVP01_1120000	11	865869	C>T	Upstream Gene Variant	Thailand	South East Asia	5	0.027933
pvk13	PVP01_1211100	12	484802	A>G	Ile6Met	India	South Asia	1	0.0208333
pvk13	PVP01_1211100	12	484802	A>G	Ile6Met	Pakistan	South Asia	1	0.027027
pvk13	PVP01_1211100	12	484858	A>T	Asn25Ile	Thailand	South Asia	2	0.0111732
pvk13	PVP01_1211100	12	484858	A>T	Asn25Ile	India	South East Asia	1	0.0208333
pvk13	PVP01_1211100	12	484957	G>T	Ser58Ile	Sudan	East Africa	2	0.153846
pvk13	PVP01_1211100	12	485314	G>C	Ser177Thr	Colombia	South America	2	0.0344828
pvk13	PVP01_1211100	12	485541	T>A	Ser253Thr	Indonesia	Oceania	10	0.0515464
pvk13	PVP01_1211100	12	486738	G>C	Val652Leu	Papua New Guinea	Oceania	2	0.0666667
pvmdr2	PVP01_1259100	12	2441608	G>C	Val43Leu	Afghanistan	South Asia	63	1
pvmdr2	PVP01_1259100	12	2441608	G>C	Val43Leu	Bangladesh	South Asia	1	1
pvmdr2	PVP01_1259100	12	2441608	G>C	Val43Leu	Brazil	South America	123	0.884892
pvmdr2	PVP01_1259100	12	2441608	G>C	Val43Leu	Cambodia	South East Asia	52	0.00458716
pvmdr2	PVP01_1259100	12	2441608	G>C	Val43Leu	China	South East Asia	11	0.916667
pvmdr2	PVP01_1259100	12	2441608	G>C	Val43Leu	Colombia	South America	57	0.982759
pvmdr2	PVP01_1259100	12	2441608	G>C	Val43Leu	Eritrea	East Africa	13	1
pvmdr2	PVP01_1259100	12	2441608	G>C	Val43Leu	Ethiopia	East Africa	136	0.985507
pvmdr2	PVP01_1259100	12	2441608	G>C	Val43Leu	Guyana	South America	3	1
pvmdr2	PVP01_1259100	12	2441608	G>C	Val43Leu	India	South Asia	45	0.9375
pvmdr2	PVP01_1259100	12	2441608	G>C	Val43Leu	Indonesia	Oceania	123	0.634021
pvmdr2	PVP01_1259100	12	2441608	G>C	Val43Leu	Iran	South Asia	5	1
pvmdr2	PVP01_1259100	12	2441608	G>C	Val43Leu	Laos	South East Asia	1	0.5
pvmdr2	PVP01_1259100	12	2441608	G>C	Val43Leu	Madagascar	East Africa	4	1
pvmdr2	PVP01_1259100	12	2441608	G>C	Val43Leu	Malaysia	Maritime South East Asia	10	0.16129
pvmdr2	PVP01_1259100	12	2441608	G>C	Val43Leu	Mauritania	West Africa	1	1
pvmdr2	PVP01_1259100	12	2441608	G>C	Val43Leu	Mexico	South America	20	1
pvmdr2	PVP01_1259100	12	2441608	G>C	Val43Leu	Myanmar	South East Asia	25	0.892857
pvmdr2	PVP01_1259100	12	2441608	G>C	Val43Leu	North Korea	South East Asia	1	1
pvmdr2	PVP01_1259100	12	2441608	G>C	Val43Leu	Pakistan	South Asia	37	1
pvmdr2	PVP01_1259100	12	2441608	G>C	Val43Leu	Panama	South America	36	0.765957
pvmdr2	PVP01_1259100	12	2441608	G>C	Val43Leu	Papua New Guinea	Oceania	28	0.933333
pvmdr2	PVP01_1259100	12	2441608	G>C	Val43Leu	Peru	South America	89	0.917526
pvmdr2	PVP01_1259100	12	2441608	G>C	Val43Leu	Sri Lanka	South Asia	2	1
pvmdr2	PVP01_1259100	12	2441608	G>C	Val43Leu	Sudan	East Africa	13	1
pvmdr2	PVP01_1259100	12	2441608	G>C	Val43Leu	Thailand	South East Asia	56	0.312849
pvmdr2	PVP01_1259100	12	2441608	G>C	Val43Leu	The Philippines	Maritime South East Asia	4	1
pvmdr2	PVP01_1259100	12	2441608	G>C	Val43Leu	Uganda	East Africa	5	1
pvmdr2	PVP01_1259100	12	2441608	G>C	Val43Leu	Vietnam	South East Asia	42	0.381818
pvmdr2	PVP01_1259100	12	2441670	A>T	Arg63Ser	Brazil	South America	4	0.028777
pvmdr2	PVP01_1259100	12	2441670	A>T	Arg63Ser	Ethiopia	East Africa	3	0.0217391
pvmdr2	PVP01_1259100	12	2441670	A>T	Arg63Ser	Madagascar	East Africa	1	0.25
pvmdr2	PVP01_1259100	12	2441670	A>T	Arg63Ser	Mauritania	West Africa	1	1
pvmdr2	PVP01_1259100	12	2441670	A>T	Arg63Ser	Sudan	East Africa	1	0.0769231
pvmdr2	PVP01_1259100	12	2441670	A>T	Arg63Ser	Uganda	East Africa	1	0.2
pvmdr2	PVP01_1259100	12	2441708	T>C	Val76Ala	Cambodia	South East Asia	21	0.183486
pvmdr2	PVP01_1259100	12	2441708	T>C	Val76Ala	Indonesia	Oceania	1	0.00515464
pvmdr2	PVP01_1259100	12	2441708	T>C	Val76Ala	Thailand	South East Asia	24	0.134078
pvmdr2	PVP01_1259100	12	2441708	T>C	Val76Ala	Vietnam	South East Asia	4	0.0363636
pvmdr2	PVP01_1259100	12	2441734	T>G	Phe85Val	Thailand	South East Asia	1	0.00558659
pvmdr2	PVP01_1259100	12	2441833	C>A	Leu118Met	Panama	South America	27	0.574468
pvmdr2	PVP01_1259100	12	2441850	G>T	Leu123Phe	China	South East Asia	1	0.0833333
pvmdr2	PVP01_1259100	12	2441850	G>T	Leu123Phe	Myanmar	South East Asia	8	0.285714
pvmdr2	PVP01_1259100	12	2441897	C>T	Pro139Leu	Myanmar	South East Asia	2	0.0714286
pvmdr2	PVP01_1259100	12	2442137	T>G	Leu219Trp	Brazil	South America	6	0.0431655
pvmdr2	PVP01_1259100	12	2442137	T>G	Leu219Trp	Guyana	South America	3	1
pvmdr2	PVP01_1259100	12	2442137	T>G	Leu219Trp	Peru	South America	1	0.0103093
pvmdr2	PVP01_1259100	12	2442151	A>T	Ser224Cys	Cambodia	South East Asia	9	0.0550459
pvmdr2	PVP01_1259100	12	2442151	A>T	Ser224Cys	Vietnam	South East Asia	5	0.0454545
pvmdr2	PVP01_1259100	12	2442212	G>C	Ser244Thr	Thailand	South East Asia	1	0.00558659
pvmdr2	PVP01_1259100	12	2442228	G>C	Lys249Asn	Pakistan	South Asia	1	0.027027
pvmdr2	PVP01_1259100	12	2442259	G>A	Gly260Ser	Afghanistan	South Asia	2	0.031746
pvmdr2	PVP01_1259100	12	2442259	G>A	Gly260Ser	Indonesia	Oceania	1	0.00515464
pvmdr2	PVP01_1259100	12	2442314	G>A	Ser278Asn	Cambodia	South East Asia	1	0.059633
pvmdr2	PVP01_1259100	12	2442333	G>T	Lys284Asn	Cambodia	South East Asia	1	0.0412844
pvmdr2	PVP01_1259100	12	2442333	G>T	Lys284Asn	Thailand	South East Asia	1	0.00558659
pvmdr2	PVP01_1259100	12	2442337	G>A	Ala286Thr	Afghanistan	South Asia	17	0.269841
pvmdr2	PVP01_1259100	12	2442337	G>A	Ala286Thr	Bangladesh	South Asia	1	1
pvmdr2	PVP01_1259100	12	2442337	G>A	Ala286Thr	Eritrea	East Africa	3	0.230769
pvmdr2	PVP01_1259100	12	2442337	G>A	Ala286Thr	Ethiopia	East Africa	19	0.137681
pvmdr2	PVP01_1259100	12	2442337	G>A	Ala286Thr	India	South Asia	8	0.166667
pvmdr2	PVP01_1259100	12	2442337	G>A	Ala286Thr	Madagascar	East Africa	2	0.5
pvmdr2	PVP01_1259100	12	2442337	G>A	Ala286Thr	Pakistan	South Asia	9	0.243243
pvmdr2	PVP01_1259100	12	2442337	G>A	Ala286Thr	Sudan	East Africa	1	0.0769231
pvmdr2	PVP01_1259100	12	2442340	G>A	Gly287Arg	Pakistan	South Asia	1	0.027027
pvmdr2	PVP01_1259100	12	2442354	C>G	Ser291Arg	Thailand	South East Asia	2	0.0111732
pvmdr2	PVP01_1259100	12	2442394	G>A	Gly305Ser	Brazil	South America	4	0.028777
pvmdr2	PVP01_1259100	12	2442394	G>A	Gly305Ser	Colombia	South America	11	0.189655
pvmdr2	PVP01_1259100	12	2442394	G>A	Gly305Ser	Panama	South America	1	0.0212766
pvmdr2	PVP01_1259100	12	2442452	C>T	Ala324Val	Eritrea	East Africa	2	0.153846
pvmdr2	PVP01_1259100	12	2442452	C>T	Ala324Val	Ethiopia	East Africa	58	0.42029
pvmdr2	PVP01_1259100	12	2442452	C>T	Ala324Val	Sudan	East Africa	5	0.384615
pvmdr2	PVP01_1259100	12	2442452	C>T	Ala324Val	Uganda	East Africa	1	0.2
pvmdr2	PVP01_1259100	12	2442508	A>C	Asn343His	Laos	South East Asia	1	0.5
pvmdr2	PVP01_1259100	12	2442508	A>C	Asn343His	Thailand	South East Asia	1	0.00558659
pvmdr2	PVP01_1259100	12	2442692	C>G	Ser404Trp	Peru	South America	7	0.0721649
pvmdr2	PVP01_1259100	12	2442764	T>C	Leu428Ser	Brazil	South America	1	0.00719424
pvmdr2	PVP01_1259100	12	2442764	T>C	Leu428Ser	Guyana	South America	3	1
pvmdr2	PVP01_1259100	12	2443022	A>T	Tyr514Phe	Afghanistan	South Asia	61	0.968254
pvmdr2	PVP01_1259100	12	2443022	A>T	Tyr514Phe	Bangladesh	South Asia	1	1
pvmdr2	PVP01_1259100	12	2443022	A>T	Tyr514Phe	Brazil	South America	25	0.179856
pvmdr2	PVP01_1259100	12	2443022	A>T	Tyr514Phe	Cambodia	South East Asia	40	0.0825688
pvmdr2	PVP01_1259100	12	2443022	A>T	Tyr514Phe	China	South East Asia	4	0.333333
pvmdr2	PVP01_1259100	12	2443022	A>T	Tyr514Phe	Colombia	South America	11	0.189655
pvmdr2	PVP01_1259100	12	2443022	A>T	Tyr514Phe	Eritrea	East Africa	11	0.846154
pvmdr2	PVP01_1259100	12	2443022	A>T	Tyr514Phe	Ethiopia	East Africa	127	0.92029
pvmdr2	PVP01_1259100	12	2443022	A>T	Tyr514Phe	India	South Asia	40	0.833333
pvmdr2	PVP01_1259100	12	2443022	A>T	Tyr514Phe	Indonesia	Oceania	120	0.618557
pvmdr2	PVP01_1259100	12	2443022	A>T	Tyr514Phe	Iran	South Asia	3	0.6
pvmdr2	PVP01_1259100	12	2443022	A>T	Tyr514Phe	Laos	South East Asia	2	1
pvmdr2	PVP01_1259100	12	2443022	A>T	Tyr514Phe	Madagascar	East Africa	1	0.25
pvmdr2	PVP01_1259100	12	2443022	A>T	Tyr514Phe	Malaysia	Maritime South East Asia	59	0.951613
pvmdr2	PVP01_1259100	12	2443022	A>T	Tyr514Phe	Mauritania	West Africa	1	1
pvmdr2	PVP01_1259100	12	2443022	A>T	Tyr514Phe	Mexico	South America	12	0.6
pvmdr2	PVP01_1259100	12	2443022	A>T	Tyr514Phe	Myanmar	South East Asia	10	0.357143
pvmdr2	PVP01_1259100	12	2443022	A>T	Tyr514Phe	Pakistan	South Asia	36	0.972973
pvmdr2	PVP01_1259100	12	2443022	A>T	Tyr514Phe	Papua New Guinea	Oceania	27	0.9
pvmdr2	PVP01_1259100	12	2443022	A>T	Tyr514Phe	Peru	South America	13	0.134021
pvmdr2	PVP01_1259100	12	2443022	A>T	Tyr514Phe	Sri Lanka	South Asia	2	1
pvmdr2	PVP01_1259100	12	2443022	A>T	Tyr514Phe	Sudan	East Africa	13	1
pvmdr2	PVP01_1259100	12	2443022	A>T	Tyr514Phe	Thailand	South East Asia	9	0.0502793
pvmdr2	PVP01_1259100	12	2443022	A>T	Tyr514Phe	The Philippines	Maritime South East Asia	1	0.25
pvmdr2	PVP01_1259100	12	2443022	A>T	Tyr514Phe	Uganda	East Africa	4	0.8
pvmdr2	PVP01_1259100	12	2443022	A>T	Tyr514Phe	Vietnam	South East Asia	17	0.154545
pvmdr2	PVP01_1259100	12	2443024	C>G	Leu515Val	Indonesia	Oceania	58	0.298969
pvmdr2	PVP01_1259100	12	2443036	C>T	Leu519Phe	Thailand	South East Asia	3	0.0167598
pvmdr2	PVP01_1259100	12	2443288	G>A	Ala603Thr	Indonesia	Oceania	1	0.00515464
pvmdr2	PVP01_1259100	12	2443288	G>A	Ala603Thr	Malaysia	Maritime South East Asia	6	0.0967742
pvmdr2	PVP01_1259100	12	2443379	C>T	Thr633Ile	China	South East Asia	2	0.166667
pvmdr2	PVP01_1259100	12	2443599	G>T	Met706Ile	Cambodia	South East Asia	1	0.00917431
pvmdr2	PVP01_1259100	12	2443603	A>T	Met708Leu	Mauritania	West Africa	1	1
pvmdr2	PVP01_1259100	12	2444035	A>C	Ile852Leu	Cambodia	South East Asia	104	0.00458716
pvmdr2	PVP01_1259100	12	2444035	A>C	Ile852Leu	China	South East Asia	2	0.166667
pvmdr2	PVP01_1259100	12	2444035	A>C	Ile852Leu	Indonesia	Oceania	30	0.154639
pvmdr2	PVP01_1259100	12	2444035	A>C	Ile852Leu	Laos	South East Asia	2	1
pvmdr2	PVP01_1259100	12	2444035	A>C	Ile852Leu	Malaysia	Maritime South East Asia	52	0.83871
pvmdr2	PVP01_1259100	12	2444035	A>C	Ile852Leu	Myanmar	South East Asia	3	0.107143
pvmdr2	PVP01_1259100	12	2444035	A>C	Ile852Leu	Papua New Guinea	Oceania	4	0.133333
pvmdr2	PVP01_1259100	12	2444035	A>C	Ile852Leu	Thailand	South East Asia	101	0.564246
pvmdr2	PVP01_1259100	12	2444035	A>C	Ile852Leu	The Philippines	Maritime South East Asia	4	1
pvmdr2	PVP01_1259100	12	2444035	A>C	Ile852Leu	Vietnam	South East Asia	77	0.7
pvmdr2	PVP01_1259100	12	2444167	C>A	Leu896Ile	Afghanistan	South Asia	1	0.015873
pvmdr2	PVP01_1259100	12	2444393	C>G	Pro971Arg	Afghanistan	South Asia	22	0.349206
pvmdr2	PVP01_1259100	12	2444393	C>G	Pro971Arg	Bangladesh	South Asia	1	1
pvmdr2	PVP01_1259100	12	2444393	C>G	Pro971Arg	Brazil	South America	1	0.00719424
pvmdr2	PVP01_1259100	12	2444393	C>G	Pro971Arg	China	South East Asia	2	0.166667
pvmdr2	PVP01_1259100	12	2444393	C>G	Pro971Arg	Ethiopia	East Africa	21	0.152174
pvmdr2	PVP01_1259100	12	2444393	C>G	Pro971Arg	India	South Asia	18	0.375
pvmdr2	PVP01_1259100	12	2444393	C>G	Pro971Arg	Iran	South Asia	2	0.4
pvmdr2	PVP01_1259100	12	2444393	C>G	Pro971Arg	Madagascar	East Africa	1	0.25
pvmdr2	PVP01_1259100	12	2444393	C>G	Pro971Arg	Pakistan	South Asia	13	0.351351
pvmdr2	PVP01_1259100	12	2444393	C>G	Pro971Arg	Sri Lanka	South Asia	2	1
pvmdr2	PVP01_1259100	12	2444393	C>G	Pro971Arg	Thailand	South East Asia	7	0.0391061
pvmdr2	PVP01_1259100	12	2444393	C>T	Pro971Arg	Cambodia	South East Asia	1	0.00458716
pvmdr2	PVP01_1259100	12	2444393	C>T	Pro971Arg	Vietnam	South East Asia	1	0.00909091
pvmdr2	PVP01_1259100	12	2444422	A>G	Ser981Gly	Afghanistan	South Asia	1	0.015873
pvmdr2	PVP01_1259100	12	2444422	A>G	Ser981Gly	Pakistan	South Asia	1	0.027027
pvmdr2	PVP01_1259100	12	2444489	T>C	Met1003Thr	Thailand	South East Asia	1	0.00558659
pvmdr2	PVP01_1259100	12	2444524	G>T	Ala1015Ser	India	South Asia	1	0.0208333
pvmdr2	PVP01_1259100	12	2444525	C>T	Ala1015Val	Vietnam	South East Asia	1	0.00909091
pvmdr2	PVP01_1259100	12	2444529	G>C	Arg1016Ser	Cambodia	South East Asia	2	0.0183486
pvmdr2	PVP01_1259100	12	2444529	G>C	Arg1016Ser	Indonesia	Oceania	5	0.0257732
pvmdr2	PVP01_1259100	12	2444529	G>C	Arg1016Ser	Thailand	South East Asia	1	0.00558659
pvmdr2	PVP01_1259100	12	2444529	G>A	Arg1016Ser	Vietnam	South East Asia	4	0.0363636
pvmdr2	PVP01_1259100	12	2444570	G>A	Ser1030Asn	Afghanistan	South Asia	8	0.126984
pvmdr2	PVP01_1259100	12	2444570	G>A	Ser1030Asn	Eritrea	East Africa	5	0.384615
pvmdr2	PVP01_1259100	12	2444570	G>A	Ser1030Asn	Ethiopia	East Africa	10	0.0724638
pvmdr2	PVP01_1259100	12	2444570	G>A	Ser1030Asn	India	South Asia	8	0.166667
pvmdr2	PVP01_1259100	12	2444570	G>A	Ser1030Asn	Pakistan	South Asia	3	0.0810811
pvmdr2	PVP01_1259100	12	2444570	G>A	Ser1030Asn	Sudan	East Africa	1	0.0769231
pvmdr2	PVP01_1259100	12	2444570	G>A	Ser1030Asn	Uganda	East Africa	1	0.2
pvmdr2	PVP01_1259100	12	2444579	G>C	Ser1033Thr	Vietnam	South East Asia	1	0.00909091
pvmdr2	PVP01_1259100	12	2444594	G>A	Ser1038Asn	Brazil	South America	26	0.18705
pvmdr2	PVP01_1259100	12	2444594	G>A	Ser1038Asn	Mexico	South America	5	0.25
pvmdr2	PVP01_1259100	12	2444594	G>A	Ser1038Asn	Peru	South America	1	0.0103093
pvmdr2	PVP01_1259100	12	2444645	C>T	Ala1055Val	Sudan	East Africa	2	0.153846
pvmdr2	PVP01_1259100	12	2444966	G>A	Ser1162Asn	Afghanistan	South Asia	29	0.460317
pvmdr2	PVP01_1259100	12	2444966	G>A	Ser1162Asn	Bangladesh	South Asia	1	1
pvmdr2	PVP01_1259100	12	2444966	G>A	Ser1162Asn	Brazil	South America	4	0.028777
pvmdr2	PVP01_1259100	12	2444966	G>A	Ser1162Asn	Cambodia	South East Asia	3	0.00917431
pvmdr2	PVP01_1259100	12	2444966	G>A	Ser1162Asn	Eritrea	East Africa	1	0.0769231
pvmdr2	PVP01_1259100	12	2444966	G>A	Ser1162Asn	Ethiopia	East Africa	4	0.0289855
pvmdr2	PVP01_1259100	12	2444966	G>A	Ser1162Asn	India	South Asia	18	0.375
pvmdr2	PVP01_1259100	12	2444966	G>A	Ser1162Asn	Pakistan	South Asia	17	0.459459
pvmdr2	PVP01_1259100	12	2444992	G>A	Gly1171Arg	Afghanistan	South Asia	1	0.015873
pvmdr2	PVP01_1259100	12	2445106	G>A	Gly1209Ser	Brazil	South America	6	0.0431655
pvmdr2	PVP01_1259100	12	2445106	G>A	Gly1209Ser	Panama	South America	33	0.702128
pvmdr2	PVP01_1259100	12	2445106	G>A	Gly1209Ser	Peru	South America	19	0.195876
pvmdr2	PVP01_1259100	12	2445136	G>A	Ala1219Thr	Cambodia	South East Asia	2	0.00458716
pvmdr2	PVP01_1259100	12	2445136	G>A	Ala1219Thr	Indonesia	Oceania	12	0.0618557
pvmdr2	PVP01_1259100	12	2445136	G>A	Ala1219Thr	Papua New Guinea	Oceania	1	0.0333333
pvmdr2	PVP01_1259100	12	2445182	C>T	Ser1234Leu	Indonesia	Oceania	12	0.0618557
pvmdr2	PVP01_1259100	12	2445182	C>T	Ser1234Leu	Papua New Guinea	Oceania	1	0.0333333
pvmdr2	PVP01_1259100	12	2445190	G>A	Val1237Met	Papua New Guinea	Oceania	1	0.0333333
pvmdr2	PVP01_1259100	12	2445191	T>C	Val1237Ala	Cambodia	South East Asia	2	0.00458716
pvmdr2	PVP01_1259100	12	2445238	G>A	Gly1253Arg	Brazil	South America	6	0.0431655
pvmdr2	PVP01_1259100	12	2445242	C>A	Ala1254Glu	Myanmar	South East Asia	2	0.0714286
pvmdr2	PVP01_1259100	12	2445242	C>A	Ala1254Glu	Thailand	South East Asia	1	0.00558659
pvmdr2	PVP01_1259100	12	2445383	T>C	Val1301Ala	Cambodia	South East Asia	1	0.00458716
pvmdr2	PVP01_1259100	12	2445383	T>C	Val1301Ala	Vietnam	South East Asia	1	0.00909091
pvmdr2	PVP01_1259100	12	2445418	A>G	Ser1313Gly	Thailand	South East Asia	1	0.00558659
pvmdr2	PVP01_1259100	12	2445514	G>A	Ala1345Thr	Thailand	South East Asia	1	0.00558659
pvmdr2	PVP01_1259100	12	2445518	T>A	Leu1346Gln	Afghanistan	South Asia	16	0.253968
pvmdr2	PVP01_1259100	12	2445518	T>A	Leu1346Gln	Bangladesh	South Asia	1	1
pvmdr2	PVP01_1259100	12	2445518	T>A	Leu1346Gln	India	South Asia	7	0.145833
pvmdr2	PVP01_1259100	12	2445518	T>A	Leu1346Gln	Pakistan	South Asia	11	0.297297
pvmdr2	PVP01_1259100	12	2445518	T>A	Leu1346Gln	Thailand	South East Asia	4	0.0223464
pvmdr2	PVP01_1259100	12	2445706	G>T	Asp1409Tyr	Afghanistan	South Asia	3	0.047619
pvmdr2	PVP01_1259100	12	2445706	G>T	Asp1409Tyr	Pakistan	South Asia	2	0.0540541
pvmdr2	PVP01_1259100	12	2446004	C>T	Pro1508Leu	Brazil	South America	3	0.0215827
pvmdr2	PVP01_1259100	12	2446004	C>T	Pro1508Leu	Cambodia	South East Asia	4	0.0137615
pvmdr2	PVP01_1259100	12	2446004	C>T	Pro1508Leu	Pakistan	South Asia	2	0.0540541
pvmdr2	PVP01_1259100	12	2446004	C>T	Pro1508Leu	Peru	South America	8	0.0824742
pvmdr2	PVP01_1259100	12	2446004	C>T	Pro1508Leu	Sudan	East Africa	1	0.0769231
pvmdr2	PVP01_1259100	12	2446004	C>T	Pro1508Leu	Thailand	South East Asia	2	0.0111732
pvmdr2	PVP01_1259100	12	2446004	C>T	Pro1508Leu	Vietnam	South East Asia	2	0.0181818
pvmdr2	PVP01_1259100	12	2446084	G>A	Ala1535Thr	Panama	South America	1	0.0212766
pvmdr2	PVP01_1259100	12	2446094	C>T	Pro1538Leu	Sudan	East Africa	1	0.0769231
pvmdr2	PVP01_1259100	12	2446111	T>G	Tyr1544Asp	Cambodia	South East Asia	3	0.00917431
pvmdr2	PVP01_1259100	12	2446111	T>G	Tyr1544Asp	Thailand	South East Asia	10	0.0558659
pvmdr2	PVP01_1259100	12	2446111	T>G	Tyr1544Asp	Vietnam	South East Asia	3	0.0272727
pvmdr2	PVP01_1259100	12	2446115	A>G	Asn1545Ser	Afghanistan	South Asia	1	0.015873
pvmdr2	PVP01_1259100	12	2446115	A>G	Asn1545Ser	Pakistan	South Asia	2	0.0540541
pvmdr2	PVP01_1259100	12	2446127	T>C	Leu1549Pro	Iran	South Asia	2	0.4
pvmdr2	PVP01_1259100	12	2446136	A>G	Asp1552Gly	Thailand	South East Asia	3	0.0167598
pvmdr2	PVP01_1259100	12	2446148	A>T	Asp1556Val	Cambodia	South East Asia	2	0.0642202
pvpm4	PVP01_1340900	13	1802108	T>C	Ile165Val	Afghanistan	South Asia	6	0.0952381
pvpm4	PVP01_1340900	13	1802108	T>C	Ile165Val	Bangladesh	South Asia	1	1
pvpm4	PVP01_1340900	13	1802108	T>C	Ile165Val	Brazil	South America	19	0.136691
pvpm4	PVP01_1340900	13	1802108	T>C	Ile165Val	Cambodia	South East Asia	115	0.5275
pvpm4	PVP01_1340900	13	1802108	T>C	Ile165Val	China	South East Asia	6	0.5
pvpm4	PVP01_1340900	13	1802108	T>C	Ile165Val	Colombia	South America	57	0.982759
pvpm4	PVP01_1340900	13	1802108	T>C	Ile165Val	Eritrea	East Africa	2	0.153846
pvpm4	PVP01_1340900	13	1802108	T>C	Ile165Val	Ethiopia	East Africa	26	0.188406
pvpm4	PVP01_1340900	13	1802108	T>C	Ile165Val	India	South Asia	4	0.0833333
pvpm4	PVP01_1340900	13	1802108	T>C	Ile165Val	Indonesia	Oceania	19	0.0979381
pvpm4	PVP01_1340900	13	1802108	T>C	Ile165Val	Laos	South East Asia	2	1
pvpm4	PVP01_1340900	13	1802108	T>C	Ile165Val	Malaysia	Maritime South East Asia	6	0.0967742
pvpm4	PVP01_1340900	13	1802108	T>C	Ile165Val	Mexico	South America	20	1
pvpm4	PVP01_1340900	13	1802108	T>C	Ile165Val	Myanmar	South East Asia	22	0.785714
pvpm4	PVP01_1340900	13	1802108	T>C	Ile165Val	North Korea	South East Asia	1	1
pvpm4	PVP01_1340900	13	1802108	T>C	Ile165Val	Pakistan	South Asia	1	0.027027
pvpm4	PVP01_1340900	13	1802108	T>C	Ile165Val	Panama	South America	29	0.617021
pvpm4	PVP01_1340900	13	1802108	T>C	Ile165Val	Papua New Guinea	Oceania	11	0.366667
pvpm4	PVP01_1340900	13	1802108	T>C	Ile165Val	Peru	South America	48	0.494845
pvpm4	PVP01_1340900	13	1802108	T>C	Ile165Val	Sudan	East Africa	6	0.461538
pvpm4	PVP01_1340900	13	1802108	T>C	Ile165Val	Thailand	South East Asia	82	0.458101
pvpm4	PVP01_1340900	13	1802108	T>C	Ile165Val	The Philippines	Maritime South East Asia	3	0.75
pvpm4	PVP01_1340900	13	1802108	T>C	Ile165Val	Vietnam	South East Asia	68	0.618182
pvpm4	PVP01_1340900	13	1801754	C>T	Val283Ile	Papua New Guinea	Oceania	2	0.0666667
pvpm4	PVP01_1340900	13	1801298	C>T	Val435Ile	China	South East Asia	1	0.0833333
pvpm4	PVP01_1340900	13	1801298	C>T	Val435Ile	Myanmar	South East Asia	9	0.321429
pvpm4	PVP01_1340900	13	1801298	C>T	Val435Ile	Vietnam	South East Asia	2	0.0181818
pvpm4	PVP01_1340900	13	1802396	C>T	Val69Ile	Papua New Guinea	Oceania	1	0.0333333
pvdhps	PVP01_1429500	14	1270119	G>A	Ala647Val	Afghanistan	South Asia	5	0.0793651
pvdhps	PVP01_1429500	14	1270119	G>A	Ala647Val	Eritrea	East Africa	11	0.846154
pvdhps	PVP01_1429500	14	1270119	G>A	Ala647Val	Ethiopia	East Africa	28	0.202899
pvdhps	PVP01_1429500	14	1270119	G>A	Ala647Val	India	South Asia	1	0.0208333
pvdhps	PVP01_1429500	14	1270119	G>A	Ala647Val	Pakistan	South Asia	1	0.027027
pvdhps	PVP01_1429500	14	1270119	G>A	Ala647Val	Sudan	East Africa	4	0.307692
pvdhps	PVP01_1429500	14	1270119	G>A	Ala647Val	Thailand	South East Asia	1	0.00558659
pvdhps	PVP01_1429500	14	1270162	C>A	Ala633Ser	Cambodia	South East Asia	4	0.174312
pvdhps	PVP01_1429500	14	1270309	T>C	Ile584Val	Thailand	South East Asia	10	0.0558659
pvdhps	PVP01_1429500	14	1270401	G>C	Ala553Gly	China	South East Asia	1	0.0833333
pvdhps	PVP01_1429500	14	1270401	G>C	Ala553Gly	India	South Asia	16	0.333333
pvdhps	PVP01_1429500	14	1270401	G>C	Ala553Gly	Indonesia	Oceania	24	0.123711
pvdhps	PVP01_1429500	14	1270401	G>C	Ala553Gly	Malaysia	Maritime South East Asia	57	0.919355
pvdhps	PVP01_1429500	14	1270401	G>C	Ala553Gly	Myanmar	South East Asia	12	0.428571
pvdhps	PVP01_1429500	14	1270401	G>C	Ala553Gly	Thailand	South East Asia	149	0.832402
pvdhps	PVP01_1429500	14	1270401	G>C	Ala553Gly	Vietnam	South East Asia	2	0.0181818
pvdhps	PVP01_1429500	14	1270459	G>T	Leu534Ile	Uganda	East Africa	1	0.2
pvdhps	PVP01_1429500	14	1270524	T>A	Lys512Met	Thailand	South East Asia	12	0.0670391
pvdhps	PVP01_1429500	14	1270525	T>C	Lys512Glu	Myanmar	South East Asia	2	0.0714286
pvdhps	PVP01_1429500	14	1270525	T>C	Lys512Glu	Thailand	South East Asia	4	0.0223464
pvdhps	PVP01_1429500	14	1270683	T>G	Asp459Ala	Afghanistan	South Asia	3	0.047619
pvdhps	PVP01_1429500	14	1270683	T>G	Asp459Ala	India	South Asia	1	0.0208333
pvdhps	PVP01_1429500	14	1270683	T>G	Asp459Ala	Pakistan	South Asia	2	0.0540541
pvdhps	PVP01_1429500	14	1270743	C>T	Gly439Glu	Brazil	South America	1	0.00719424
pvdhps	PVP01_1429500	14	1270793	G>C	Cys422Trp	Malaysia	Maritime South East Asia	18	0.290323
pvdhps	PVP01_1429500	14	1270911	C>G	Gly383Ala	Afghanistan	South Asia	57	0.904762
pvdhps	PVP01_1429500	14	1270911	C>G	Gly383Ala	Bangladesh	South Asia	1	1
pvdhps	PVP01_1429500	14	1270911	C>G	Gly383Ala	Brazil	South America	13	0.0935252
pvdhps	PVP01_1429500	14	1270911	C>G	Gly383Ala	Cambodia	South East Asia	14	0.0458716
pvdhps	PVP01_1429500	14	1270911	C>G	Gly383Ala	China	South East Asia	3	0.25
pvdhps	PVP01_1429500	14	1270911	C>G	Gly383Ala	Colombia	South America	16	0.275862
pvdhps	PVP01_1429500	14	1270911	C>G	Gly383Ala	Eritrea	East Africa	2	0.153846
pvdhps	PVP01_1429500	14	1270911	C>G	Gly383Ala	Ethiopia	East Africa	105	0.76087
pvdhps	PVP01_1429500	14	1270911	C>G	Gly383Ala	India	South Asia	31	0.645833
pvdhps	PVP01_1429500	14	1270911	C>G	Gly383Ala	Indonesia	Oceania	7	0.0360825
pvdhps	PVP01_1429500	14	1270911	C>G	Gly383Ala	Iran	South Asia	5	1
pvdhps	PVP01_1429500	14	1270911	C>G	Gly383Ala	Laos	South East Asia	1	0.5
pvdhps	PVP01_1429500	14	1270911	C>G	Gly383Ala	Madagascar	East Africa	2	0.5
pvdhps	PVP01_1429500	14	1270911	C>G	Gly383Ala	Malaysia	Maritime South East Asia	1	0.016129
pvdhps	PVP01_1429500	14	1270911	C>G	Gly383Ala	Mauritania	West Africa	1	1
pvdhps	PVP01_1429500	14	1270911	C>G	Gly383Ala	Mexico	South America	20	1
pvdhps	PVP01_1429500	14	1270911	C>G	Gly383Ala	Myanmar	South East Asia	2	0.0714286
pvdhps	PVP01_1429500	14	1270911	C>G	Gly383Ala	North Korea	South East Asia	1	1
pvdhps	PVP01_1429500	14	1270911	C>G	Gly383Ala	Pakistan	South Asia	34	0.918919
pvdhps	PVP01_1429500	14	1270911	C>G	Gly383Ala	Panama	South America	32	0.680851
pvdhps	PVP01_1429500	14	1270911	C>G	Gly383Ala	Papua New Guinea	Oceania	29	0.966667
pvdhps	PVP01_1429500	14	1270911	C>G	Gly383Ala	Peru	South America	64	0.659794
pvdhps	PVP01_1429500	14	1270911	C>G	Gly383Ala	Sri Lanka	South Asia	2	1
pvdhps	PVP01_1429500	14	1270911	C>G	Gly383Ala	Sudan	East Africa	9	0.692308
pvdhps	PVP01_1429500	14	1270911	C>G	Gly383Ala	Thailand	South East Asia	3	0.0167598
pvdhps	PVP01_1429500	14	1270911	C>G	Gly383Ala	The Philippines	Maritime South East Asia	2	0.5
pvdhps	PVP01_1429500	14	1270911	C>G	Gly383Ala	Uganda	East Africa	5	1
pvdhps	PVP01_1429500	14	1270911	C>G	Gly383Ala	Vietnam	South East Asia	29	0.263636
pvdhps	PVP01_1429500	14	1270914	G>C	Ser382Cys	Brazil	South America	38	0.273381
pvdhps	PVP01_1429500	14	1270914	G>C	Ser382Cys	Guyana	South America	3	1
pvdhps	PVP01_1429500	14	1270914	G>C	Ser382Cys	Myanmar	South East Asia	1	0.0357143
pvdhps	PVP01_1429500	14	1270914	G>C	Ser382Cys	Panama	South America	1	0.0212766
pvdhps	PVP01_1429500	14	1270914	G>C	Ser382Cys	Peru	South America	5	0.0515464
pvdhps	PVP01_1429500	14	1270914	G>C	Ser382Cys	Thailand	South East Asia	1	0.00558659
pvdhps	PVP01_1429500	14	1270915	A>C	Ser382Ala	China	South East Asia	1	0.0833333
pvdhps	PVP01_1429500	14	1270915	A>C	Ser382Ala	Myanmar	South East Asia	1	0.0357143
pvdhps	PVP01_1429500	14	1270915	A>C	Ser382Ala	Thailand	South East Asia	58	0.324022
pvdhps	PVP01_1429500	14	1270966	A>G	Phe365Leu	Afghanistan	South Asia	1	0.015873
pvdhps	PVP01_1429500	14	1270966	A>G	Phe365Leu	India	South Asia	4	0.0833333
pvdhps	PVP01_1429500	14	1270966	A>G	Phe365Leu	Iran	South Asia	1	0.2
pvdhps	PVP01_1429500	14	1270966	A>G	Phe365Leu	Pakistan	South Asia	3	0.0810811
pvdhps	PVP01_1429500	14	1270982	T>A	Lys359Asn	Ethiopia	East Africa	1	0.00724638
pvdhps	PVP01_1429500	14	1271050	T>C	Ile337Val	Pakistan	South Asia	2	0.0540541
pvdhps	PVP01_1429500	14	1271132	C>T	Lys309Asn	Afghanistan	South Asia	1	0.015873
pvdhps	PVP01_1429500	14	1271132	C>T	Lys309Asn	Pakistan	South Asia	2	0.0540541
pvdhps	PVP01_1429500	14	1271159	G>C	Asn300Lys	Mexico	South America	3	0.15
pvdhps	PVP01_1429500	14	1271444	C>T	Met205Ile	Afghanistan	South Asia	1	0.015873
pvdhps	PVP01_1429500	14	1271444	C>T	Met205Ile	Brazil	South America	116	0.834532
pvdhps	PVP01_1429500	14	1271444	C>T	Met205Ile	Cambodia	South East Asia	212	0.0688073
pvdhps	PVP01_1429500	14	1271444	C>T	Met205Ile	China	South East Asia	10	0.833333
pvdhps	PVP01_1429500	14	1271444	C>T	Met205Ile	Colombia	South America	25	0.431034
pvdhps	PVP01_1429500	14	1271444	C>T	Met205Ile	Eritrea	East Africa	11	0.846154
pvdhps	PVP01_1429500	14	1271444	C>T	Met205Ile	Ethiopia	East Africa	100	0.724638
pvdhps	PVP01_1429500	14	1271444	C>T	Met205Ile	Guyana	South America	3	1
pvdhps	PVP01_1429500	14	1271444	C>T	Met205Ile	Laos	South East Asia	2	1
pvdhps	PVP01_1429500	14	1271444	C>T	Met205Ile	Malaysia	Maritime South East Asia	3	0.0483871
pvdhps	PVP01_1429500	14	1271444	C>T	Met205Ile	Mauritania	West Africa	1	1
pvdhps	PVP01_1429500	14	1271444	C>T	Met205Ile	Myanmar	South East Asia	26	0.928571
pvdhps	PVP01_1429500	14	1271444	C>T	Met205Ile	North Korea	South East Asia	1	1
pvdhps	PVP01_1429500	14	1271444	C>T	Met205Ile	Panama	South America	1	0.0212766
pvdhps	PVP01_1429500	14	1271444	C>T	Met205Ile	Papua New Guinea	Oceania	4	0.133333
pvdhps	PVP01_1429500	14	1271444	C>T	Met205Ile	Peru	South America	68	0.701031
pvdhps	PVP01_1429500	14	1271444	C>T	Met205Ile	Sudan	East Africa	9	0.692308
pvdhps	PVP01_1429500	14	1271444	C>T	Met205Ile	Thailand	South East Asia	169	0.944134
pvdhps	PVP01_1429500	14	1271444	C>T	Met205Ile	The Philippines	Maritime South East Asia	1	0.25
pvdhps	PVP01_1429500	14	1271444	C>T	Met205Ile	Uganda	East Africa	4	0.8
pvdhps	PVP01_1429500	14	1271444	C>T	Met205Ile	Vietnam	South East Asia	109	0.990909
pvdhps	PVP01_1429500	14	1271634	T>C	Glu142Gly	Eritrea	East Africa	10	0.769231
pvdhps	PVP01_1429500	14	1271634	T>C	Glu142Gly	Ethiopia	East Africa	92	0.666667
pvdhps	PVP01_1429500	14	1271634	T>C	Glu142Gly	Sudan	East Africa	8	0.615385
pvdhps	PVP01_1429500	14	1271634	T>C	Glu142Gly	Uganda	East Africa	2	0.4
pvdhps	PVP01_1429500	14	1271634	T>C	Glu142Gly	Indonesia	Oceania	24	0.123711
pvdhps	PVP01_1429500	14	1271634	T>C	Glu142Gly	Malaysia	Maritime South East Asia	39	0.629032
pvmrp2	PVP01_1447300	14	2052257	C>G	Asp1956His	Afghanistan	South Asia	61	0.968254
pvmrp2	PVP01_1447300	14	2052257	C>G	Asp1956His	Bangladesh	South Asia	1	1
pvmrp2	PVP01_1447300	14	2052257	C>G	Asp1956His	Brazil	South America	128	0.920863
pvmrp2	PVP01_1447300	14	2052257	C>G	Asp1956His	Cambodia	South East Asia	212	0.00458716
pvmrp2	PVP01_1447300	14	2052257	C>G	Asp1956His	China	South East Asia	10	0.833333
pvmrp2	PVP01_1447300	14	2052257	C>G	Asp1956His	Colombia	South America	55	0.948276
pvmrp2	PVP01_1447300	14	2052257	C>G	Asp1956His	Eritrea	East Africa	13	1
pvmrp2	PVP01_1447300	14	2052257	C>G	Asp1956His	Ethiopia	East Africa	137	0.992754
pvmrp2	PVP01_1447300	14	2052257	C>G	Asp1956His	Guyana	South America	3	1
pvmrp2	PVP01_1447300	14	2052257	C>G	Asp1956His	India	South Asia	40	0.833333
pvmrp2	PVP01_1447300	14	2052257	C>G	Asp1956His	Indonesia	Oceania	127	0.654639
pvmrp2	PVP01_1447300	14	2052257	C>G	Asp1956His	Iran	South Asia	5	1
pvmrp2	PVP01_1447300	14	2052257	C>G	Asp1956His	Laos	South East Asia	2	1
pvmrp2	PVP01_1447300	14	2052257	C>G	Asp1956His	Madagascar	East Africa	4	1
pvmrp2	PVP01_1447300	14	2052257	C>G	Asp1956His	Malaysia	Maritime South East Asia	54	0.870968
pvmrp2	PVP01_1447300	14	2052257	C>G	Asp1956His	Mauritania	West Africa	1	1
pvmrp2	PVP01_1447300	14	2052257	C>G	Asp1956His	Mexico	South America	20	1
pvmrp2	PVP01_1447300	14	2052257	C>G	Asp1956His	Myanmar	South East Asia	28	1
pvmrp2	PVP01_1447300	14	2052257	C>G	Asp1956His	North Korea	South East Asia	1	1
pvmrp2	PVP01_1447300	14	2052257	C>G	Asp1956His	Pakistan	South Asia	36	0.972973
pvmrp2	PVP01_1447300	14	2052257	C>G	Asp1956His	Panama	South America	34	0.723404
pvmrp2	PVP01_1447300	14	2052257	C>G	Asp1956His	Papua New Guinea	Oceania	28	0.933333
pvmrp2	PVP01_1447300	14	2052257	C>G	Asp1956His	Peru	South America	86	0.886598
pvmrp2	PVP01_1447300	14	2052257	C>G	Asp1956His	Sri Lanka	South Asia	2	1
pvmrp2	PVP01_1447300	14	2052257	C>G	Asp1956His	Sudan	East Africa	12	0.923077
pvmrp2	PVP01_1447300	14	2052257	C>G	Asp1956His	Thailand	South East Asia	174	0.972067
pvmrp2	PVP01_1447300	14	2052257	C>G	Asp1956His	The Philippines	Maritime South East Asia	4	1
pvmrp2	PVP01_1447300	14	2052257	C>G	Asp1956His	Uganda	East Africa	4	0.8
pvmrp2	PVP01_1447300	14	2052257	C>G	Asp1956His	Vietnam	South East Asia	107	0.972727
pvmrp2	PVP01_1447300	14	2052336	A>T	Asn1929Lys	Indonesia	Oceania	15	0.0773196
pvmrp2	PVP01_1447300	14	2052475	C>T	Gly1883Asp	Indonesia	Oceania	4	0.0206186
pvmrp2	PVP01_1447300	14	2052517	G>T	Ala1869Glu	Cambodia	South East Asia	3	0.100917
pvmrp2	PVP01_1447300	14	2052517	G>T	Ala1869Glu	Indonesia	Oceania	2	0.0103093
pvmrp2	PVP01_1447300	14	2052517	G>T	Ala1869Glu	Thailand	South East Asia	1	0.00558659
pvmrp2	PVP01_1447300	14	2052517	G>T	Ala1869Glu	Vietnam	South East Asia	12	0.109091
pvmrp2	PVP01_1447300	14	2052726	C>A	Gln1799His	Thailand	South East Asia	1	0.00558659
pvmrp2	PVP01_1447300	14	2052883	T>C	Asn1747Ser	Thailand	South East Asia	2	0.0111732
pvmrp2	PVP01_1447300	14	2052980	G>T	His1715Asn	Cambodia	South East Asia	8	0.0137615
pvmrp2	PVP01_1447300	14	2052980	G>T	His1715Asn	Thailand	South East Asia	7	0.0391061
pvmrp2	PVP01_1447300	14	2052980	G>T	His1715Asn	Vietnam	South East Asia	7	0.0636364
pvmrp2	PVP01_1447300	14	2053115	T>C	Arg1670Gly	Cambodia	South East Asia	8	0.100917
pvmrp2	PVP01_1447300	14	2053115	T>C	Arg1670Gly	Laos	South East Asia	1	0.5
pvmrp2	PVP01_1447300	14	2053115	T>C	Arg1670Gly	Malaysia	Maritime South East Asia	1	0.016129
pvmrp2	PVP01_1447300	14	2053115	T>C	Arg1670Gly	Thailand	South East Asia	2	0.0111732
pvmrp2	PVP01_1447300	14	2053115	T>C	Arg1670Gly	Vietnam	South East Asia	1	0.00909091
pvmrp2	PVP01_1447300	14	2053330	C>T	Ser1598Asn	Indonesia	Oceania	35	0.180412
pvmrp2	PVP01_1447300	14	2053330	C>T	Ser1598Asn	Papua New Guinea	Oceania	1	0.0333333
pvmrp2	PVP01_1447300	14	2053360	G>T	Pro1588His	Colombia	South America	1	0.0172414
pvmrp2	PVP01_1447300	14	2053360	G>T	Pro1588His	Mexico	South America	1	0.05
pvmrp2	PVP01_1447300	14	2053367	G>C	Gln1586Glu	Pakistan	South Asia	1	0.027027
pvmrp2	PVP01_1447300	14	2053883	A>G	Tyr1414His	Afghanistan	South Asia	45	0.714286
pvmrp2	PVP01_1447300	14	2053883	A>G	Tyr1414His	Bangladesh	South Asia	1	1
pvmrp2	PVP01_1447300	14	2053883	A>G	Tyr1414His	Brazil	South America	133	0.956835
pvmrp2	PVP01_1447300	14	2053883	A>G	Tyr1414His	Cambodia	South East Asia	8	0.00458716
pvmrp2	PVP01_1447300	14	2053883	A>G	Tyr1414His	Colombia	South America	56	0.965517
pvmrp2	PVP01_1447300	14	2053883	A>G	Tyr1414His	Eritrea	East Africa	5	0.384615
pvmrp2	PVP01_1447300	14	2053883	A>G	Tyr1414His	Ethiopia	East Africa	83	0.601449
pvmrp2	PVP01_1447300	14	2053883	A>G	Tyr1414His	Guyana	South America	3	1
pvmrp2	PVP01_1447300	14	2053883	A>G	Tyr1414His	India	South Asia	30	0.625
pvmrp2	PVP01_1447300	14	2053883	A>G	Tyr1414His	Indonesia	Oceania	6	0.0309278
pvmrp2	PVP01_1447300	14	2053883	A>G	Tyr1414His	Iran	South Asia	2	0.4
pvmrp2	PVP01_1447300	14	2053883	A>G	Tyr1414His	Madagascar	East Africa	1	0.25
pvmrp2	PVP01_1447300	14	2053883	A>G	Tyr1414His	Malaysia	Maritime South East Asia	45	0.725806
pvmrp2	PVP01_1447300	14	2053883	A>G	Tyr1414His	Mauritania	West Africa	1	1
pvmrp2	PVP01_1447300	14	2053883	A>G	Tyr1414His	Mexico	South America	20	1
pvmrp2	PVP01_1447300	14	2053883	A>G	Tyr1414His	Myanmar	South East Asia	1	0.0357143
pvmrp2	PVP01_1447300	14	2053883	A>G	Tyr1414His	Pakistan	South Asia	31	0.837838
pvmrp2	PVP01_1447300	14	2053883	A>G	Tyr1414His	Panama	South America	34	0.723404
pvmrp2	PVP01_1447300	14	2053883	A>G	Tyr1414His	Peru	South America	91	0.938144
pvmrp2	PVP01_1447300	14	2053883	A>G	Tyr1414His	Sri Lanka	South Asia	2	1
pvmrp2	PVP01_1447300	14	2053883	A>G	Tyr1414His	Sudan	East Africa	9	0.692308
pvmrp2	PVP01_1447300	14	2053883	A>G	Tyr1414His	Thailand	South East Asia	24	0.134078
pvmrp2	PVP01_1447300	14	2053883	A>G	Tyr1414His	Uganda	East Africa	5	1
pvmrp2	PVP01_1447300	14	2053883	A>G	Tyr1414His	Vietnam	South East Asia	2	0.0181818
pvmrp2	PVP01_1447300	14	2053904	C>G	Glu1407Gln	Afghanistan	South Asia	6	0.0952381
pvmrp2	PVP01_1447300	14	2053904	C>G	Glu1407Gln	Brazil	South America	38	0.273381
pvmrp2	PVP01_1447300	14	2053904	C>G	Glu1407Gln	Cambodia	South East Asia	12	0.00458716
pvmrp2	PVP01_1447300	14	2053904	C>G	Glu1407Gln	Colombia	South America	22	0.37931
pvmrp2	PVP01_1447300	14	2053904	C>G	Glu1407Gln	Eritrea	East Africa	1	0.0769231
pvmrp2	PVP01_1447300	14	2053904	C>G	Glu1407Gln	Guyana	South America	3	1
pvmrp2	PVP01_1447300	14	2053904	C>G	Glu1407Gln	India	South Asia	6	0.125
pvmrp2	PVP01_1447300	14	2053904	C>G	Glu1407Gln	Iran	South Asia	2	0.4
pvmrp2	PVP01_1447300	14	2053904	C>G	Glu1407Gln	Madagascar	East Africa	1	0.25
pvmrp2	PVP01_1447300	14	2053904	C>G	Glu1407Gln	Mexico	South America	3	0.15
pvmrp2	PVP01_1447300	14	2053904	C>G	Glu1407Gln	Pakistan	South Asia	6	0.162162
pvmrp2	PVP01_1447300	14	2053904	C>G	Glu1407Gln	Panama	South America	8	0.170213
pvmrp2	PVP01_1447300	14	2053904	C>G	Glu1407Gln	Peru	South America	22	0.226804
pvmrp2	PVP01_1447300	14	2053904	C>G	Glu1407Gln	Thailand	South East Asia	8	0.0446927
pvmrp2	PVP01_1447300	14	2053904	C>G	Glu1407Gln	Vietnam	South East Asia	8	0.0727273
pvmrp2	PVP01_1447300	14	2053950	C>A	Met1391Ile	Cambodia	South East Asia	1	0.00458716
pvmrp2	PVP01_1447300	14	2053950	C>A	Met1391Ile	Vietnam	South East Asia	3	0.0272727
pvmrp2	PVP01_1447300	14	2054015	C>T	Val1370Ile	Thailand	South East Asia	4	0.0223464
pvmrp2	PVP01_1447300	14	2054015	C>T	Val1370Ile	Vietnam	South East Asia	1	0.00909091
pvmrp2	PVP01_1447300	14	2054252	G>C	Gln1291Glu	Indonesia	Oceania	2	0.0103093
pvmrp2	PVP01_1447300	14	2054270	A>G	Tyr1285His	Cambodia	South East Asia	19	0.0550459
pvmrp2	PVP01_1447300	14	2054270	A>G	Tyr1285His	Thailand	South East Asia	7	0.0391061
pvmrp2	PVP01_1447300	14	2054270	A>G	Tyr1285His	Vietnam	South East Asia	2	0.0181818
pvmrp2	PVP01_1447300	14	2054372	T>A	Asn1251Tyr	Brazil	South America	14	0.100719
pvmrp2	PVP01_1447300	14	2054372	T>A	Asn1251Tyr	Colombia	South America	4	0.0689655
pvmrp2	PVP01_1447300	14	2054372	T>A	Asn1251Tyr	Panama	South America	1	0.0212766
pvmrp2	PVP01_1447300	14	2054372	T>A	Asn1251Tyr	Peru	South America	16	0.164948
pvmrp2	PVP01_1447300	14	2054386	C>A	Ser1246Ile	Indonesia	Oceania	3	0.0154639
pvmrp2	PVP01_1447300	14	2054386	C>A	Ser1246Ile	Papua New Guinea	Oceania	2	0.0666667
pvmrp2	PVP01_1447300	14	2054428	G>A	Thr1232Ile	Indonesia	Oceania	4	0.0206186
pvmrp2	PVP01_1447300	14	2054428	G>A	Thr1232Ile	Papua New Guinea	Oceania	3	0.1
pvmrp2	PVP01_1447300	14	2054573	G>A	Pro1184Ser	Brazil	South America	65	0.467626
pvmrp2	PVP01_1447300	14	2054573	G>A	Pro1184Ser	Colombia	South America	16	0.275862
pvmrp2	PVP01_1447300	14	2054573	G>A	Pro1184Ser	Mexico	South America	12	0.6
pvmrp2	PVP01_1447300	14	2054573	G>A	Pro1184Ser	Panama	South America	29	0.617021
pvmrp2	PVP01_1447300	14	2054573	G>A	Pro1184Ser	Peru	South America	10	0.103093
pvmrp2	PVP01_1447300	14	2054662	C>T	Gly1154Glu	Cambodia	South East Asia	1	0.00917431
pvmrp2	PVP01_1447300	14	2054662	C>T	Gly1154Glu	Mexico	South America	11	0.55
pvmrp2	PVP01_1447300	14	2054662	C>T	Gly1154Glu	Myanmar	South East Asia	1	0.0357143
pvmrp2	PVP01_1447300	14	2054691	C>A	Met1144Ile	Afghanistan	South Asia	2	0.031746
pvmrp2	PVP01_1447300	14	2054691	C>A	Met1144Ile	India	South Asia	1	0.0208333
pvmrp2	PVP01_1447300	14	2054691	C>A	Met1144Ile	Indonesia	Oceania	1	0.00515464
pvmrp2	PVP01_1447300	14	2054691	C>A	Met1144Ile	Pakistan	South Asia	2	0.0540541
pvmrp2	PVP01_1447300	14	2054691	C>A	Met1144Ile	Thailand	South East Asia	5	0.027933
pvmrp2	PVP01_1447300	14	2054703	G>T	Ser1140Arg	Cambodia	South East Asia	1	0.0275229
pvmrp2	PVP01_1447300	14	2054703	G>T	Ser1140Arg	China	South East Asia	2	0.166667
pvmrp2	PVP01_1447300	14	2054703	G>T	Ser1140Arg	Myanmar	South East Asia	6	0.214286
pvmrp2	PVP01_1447300	14	2054703	G>T	Ser1140Arg	Thailand	South East Asia	16	0.0893855
pvmrp2	PVP01_1447300	14	2054703	G>T	Ser1140Arg	Vietnam	South East Asia	1	0.00909091
pvmrp2	PVP01_1447300	14	2054714	C>G	Ala1137Pro	Cambodia	South East Asia	1	0.00458716
pvmrp2	PVP01_1447300	14	2054725	G>T	Thr1133Asn	Cambodia	South East Asia	14	0.00458716
pvmrp2	PVP01_1447300	14	2054725	G>T	Thr1133Asn	Indonesia	Oceania	53	0.273196
pvmrp2	PVP01_1447300	14	2054725	G>T	Thr1133Asn	Laos	South East Asia	1	0.5
pvmrp2	PVP01_1447300	14	2054725	G>T	Thr1133Asn	Malaysia	Maritime South East Asia	46	0.741935
pvmrp2	PVP01_1447300	14	2054725	G>T	Thr1133Asn	Papua New Guinea	Oceania	1	0.0333333
pvmrp2	PVP01_1447300	14	2054725	G>T	Thr1133Asn	Thailand	South East Asia	5	0.027933
pvmrp2	PVP01_1447300	14	2054725	G>T	Thr1133Asn	Vietnam	South East Asia	13	0.118182
pvmrp2	PVP01_1447300	14	2054746	G>C	Ala1126Gly	Cambodia	South East Asia	5	0.00458716
pvmrp2	PVP01_1447300	14	2054746	G>C	Ala1126Gly	Vietnam	South East Asia	1	0.00909091
pvmrp2	PVP01_1447300	14	2054752	G>C	Thr1124Arg	Eritrea	East Africa	2	0.153846
pvmrp2	PVP01_1447300	14	2054752	G>C	Thr1124Arg	Ethiopia	East Africa	21	0.152174
pvmrp2	PVP01_1447300	14	2054752	G>C	Thr1124Arg	Indonesia	Oceania	1	0.00515464
pvmrp2	PVP01_1447300	14	2054752	G>C	Thr1124Arg	Sudan	East Africa	2	0.153846
pvmrp2	PVP01_1447300	14	2054789	C>T	Ala1112Thr	The Philippines	Maritime South East Asia	2	0.5
pvmrp2	PVP01_1447300	14	2054843	C>A	Ala1094Ser	Brazil	South America	62	0.446043
pvmrp2	PVP01_1447300	14	2054843	C>A	Ala1094Ser	Colombia	South America	16	0.275862
pvmrp2	PVP01_1447300	14	2054843	C>A	Ala1094Ser	Mexico	South America	12	0.6
pvmrp2	PVP01_1447300	14	2054843	C>A	Ala1094Ser	Panama	South America	29	0.617021
pvmrp2	PVP01_1447300	14	2054843	C>A	Ala1094Ser	Peru	South America	15	0.154639
pvmrp2	PVP01_1447300	14	2055095	T>C	Met1010Val	Brazil	South America	4	0.028777
pvmrp2	PVP01_1447300	14	2055095	T>C	Met1010Val	Colombia	South America	1	0.0172414
pvmrp2	PVP01_1447300	14	2055095	T>C	Met1010Val	Peru	South America	5	0.0515464
pvmrp2	PVP01_1447300	14	2055146	C>T	Asp993Asn	Thailand	South East Asia	5	0.027933
pvmrp2	PVP01_1447300	14	2055185	T>C	Ile980Val	Brazil	South America	10	0.0719424
pvmrp2	PVP01_1447300	14	2055353	G>T	Leu924Met	Cambodia	South East Asia	1	0.00458716
pvmrp2	PVP01_1447300	14	2055353	G>T	Leu924Met	Indonesia	Oceania	7	0.0360825
pvmrp2	PVP01_1447300	14	2055353	G>T	Leu924Met	Thailand	South East Asia	4	0.0223464
pvmrp2	PVP01_1447300	14	2055388	T>G	Asp912Ala	Papua New Guinea	Oceania	2	0.0666667
pvmrp2	PVP01_1447300	14	2055407	C>T	Gly906Arg	Thailand	South East Asia	1	0.00558659
pvmrp2	PVP01_1447300	14	2055440	T>G	Lys895Gln	Eritrea	East Africa	1	0.0769231
pvmrp2	PVP01_1447300	14	2055440	T>G	Lys895Gln	Ethiopia	East Africa	21	0.152174
pvmrp2	PVP01_1447300	14	2055440	T>G	Lys895Gln	Sudan	East Africa	2	0.153846
pvmrp2	PVP01_1447300	14	2055468	C>G	Arg885Ser	Cambodia	South East Asia	2	0.00458716
pvmrp2	PVP01_1447300	14	2055749	C>T	Ala792Thr	Cambodia	South East Asia	3	0.0229358
pvmrp2	PVP01_1447300	14	2055749	C>T	Ala792Thr	Thailand	South East Asia	4	0.0223464
pvmrp2	PVP01_1447300	14	2055749	C>T	Ala792Thr	Vietnam	South East Asia	1	0.00909091
pvmrp2	PVP01_1447300	14	2055785	A>G	Phe780Leu	Thailand	South East Asia	1	0.00558659
pvmrp2	PVP01_1447300	14	2055880	C>T	Ser748Asn	Cambodia	South East Asia	1	0.0137615
pvmrp2	PVP01_1447300	14	2056114	C>G	Gly670Ala	Papua New Guinea	Oceania	2	0.0666667
pvmrp2	PVP01_1447300	14	2056117	C>A	Ser669Ile	Afghanistan	South Asia	3	0.047619
pvmrp2	PVP01_1447300	14	2056117	C>A	Ser669Ile	Brazil	South America	6	0.0431655
pvmrp2	PVP01_1447300	14	2056117	C>A	Ser669Ile	Cambodia	South East Asia	1	0.0550459
pvmrp2	PVP01_1447300	14	2056117	C>A	Ser669Ile	Colombia	South America	21	0.362069
pvmrp2	PVP01_1447300	14	2056117	C>A	Ser669Ile	India	South Asia	1	0.0208333
pvmrp2	PVP01_1447300	14	2056117	C>A	Ser669Ile	Indonesia	Oceania	2	0.0103093
pvmrp2	PVP01_1447300	14	2056117	C>A	Ser669Ile	Malaysia	Maritime South East Asia	1	0.016129
pvmrp2	PVP01_1447300	14	2056117	C>A	Ser669Ile	Vietnam	South East Asia	1	0.00909091
pvmrp2	PVP01_1447300	14	2056189	G>A	Ala645Val	Afghanistan	South Asia	2	0.031746
pvmrp2	PVP01_1447300	14	2056198	C>A	Gly642Val	Thailand	South East Asia	1	0.00558659
pvmrp2	PVP01_1447300	14	2056208	C>A	Ala639Ser	Myanmar	South East Asia	1	0.0357143
pvmrp2	PVP01_1447300	14	2056264	C>T	Arg620Gln	Eritrea	East Africa	4	0.307692
pvmrp2	PVP01_1447300	14	2056264	C>T	Arg620Gln	Ethiopia	East Africa	17	0.123188
pvmrp2	PVP01_1447300	14	2056264	C>T	Arg620Gln	Peru	South America	3	0.0309278
pvmrp2	PVP01_1447300	14	2056264	C>T	Arg620Gln	Sudan	East Africa	1	0.0769231
pvmrp2	PVP01_1447300	14	2056381	G>A	Ala581Val	Papua New Guinea	Oceania	1	0.0333333
pvmrp2	PVP01_1447300	14	2056391	C>A	Ala578Ser	Thailand	South East Asia	1	0.00558659
pvmrp2	PVP01_1447300	14	2056448	A>T	Ser559Thr	Pakistan	South Asia	1	0.027027
pvmrp2	PVP01_1447300	14	2056934	C>T	Val397Met	Afghanistan	South Asia	2	0.031746
pvmrp2	PVP01_1447300	14	2056934	C>T	Val397Met	Pakistan	South Asia	2	0.0540541
pvmrp2	PVP01_1447300	14	2057114	A>G	Trp337Arg	Cambodia	South East Asia	25	0.0963303
pvmrp2	PVP01_1447300	14	2057114	A>G	Trp337Arg	Indonesia	Oceania	23	0.118557
pvmrp2	PVP01_1447300	14	2057114	A>G	Trp337Arg	Malaysia	Maritime South East Asia	3	0.0483871
pvmrp2	PVP01_1447300	14	2057114	A>G	Trp337Arg	Papua New Guinea	Oceania	5	0.166667
pvmrp2	PVP01_1447300	14	2057114	A>G	Trp337Arg	Thailand	South East Asia	16	0.0893855
pvmrp2	PVP01_1447300	14	2057114	A>G	Trp337Arg	Vietnam	South East Asia	6	0.0545455
pvmrp2	PVP01_1447300	14	2057122	G>A	Pro334Leu	Cambodia	South East Asia	2	0.00458716
pvmrp2	PVP01_1447300	14	2057122	G>A	Pro334Leu	Vietnam	South East Asia	4	0.0363636
pvmrp2	PVP01_1447300	14	2057135	G>A	Pro330Ser	Peru	South America	9	0.0927835
pvmrp2	PVP01_1447300	14	2057140	G>A	Ala328Val	Afghanistan	South Asia	1	0.015873
pvmrp2	PVP01_1447300	14	2057151	T>G	Glu324Asp	India	South Asia	2	0.0416667
pvmrp2	PVP01_1447300	14	2057171	C>T	Glu318Lys	Cambodia	South East Asia	1	0.00917431
pvmrp2	PVP01_1447300	14	2057171	C>T	Glu318Lys	Thailand	South East Asia	2	0.0111732
pvmrp2	PVP01_1447300	14	2057200	G>A	Ala308Val	Indonesia	Oceania	2	0.0103093
pvmrp2	PVP01_1447300	14	2057200	G>A	Ala308Val	Malaysia	Maritime South East Asia	44	0.709677
pvmrp2	PVP01_1447300	14	2057200	G>A	Ala308Val	Papua New Guinea	Oceania	1	0.0333333
pvmrp2	PVP01_1447300	14	2057209	C>G	Gly305Ala	Ethiopia	East Africa	5	0.0362319
pvmrp2	PVP01_1447300	14	2057209	C>G	Gly305Ala	Sudan	East Africa	1	0.0769231
pvmrp2	PVP01_1447300	14	2057228	T>G	Ser299Arg	Cambodia	South East Asia	1	0.00917431
pvmrp2	PVP01_1447300	14	2057228	T>G	Ser299Arg	Myanmar	South East Asia	1	0.0357143
pvmrp2	PVP01_1447300	14	2057228	T>G	Ser299Arg	Thailand	South East Asia	5	0.027933
pvmrp2	PVP01_1447300	14	2057269	A>C	Val285Gly	Afghanistan	South Asia	1	0.015873
pvmrp2	PVP01_1447300	14	2057269	A>C	Val285Gly	Malaysia	Maritime South East Asia	1	0.016129
pvmrp2	PVP01_1447300	14	2057269	A>C	Val285Gly	Thailand	South East Asia	6	0.0335196
pvmrp2	PVP01_1447300	14	2057278	A>C	Met282Arg	Brazil	South America	3	0.0215827
pvmrp2	PVP01_1447300	14	2057278	A>C	Met282Arg	Colombia	South America	3	0.0517241
pvmrp2	PVP01_1447300	14	2057278	A>C	Met282Arg	Mexico	South America	1	0.05
pvmrp2	PVP01_1447300	14	2057278	A>C	Met282Arg	Panama	South America	1	0.0212766
pvmrp2	PVP01_1447300	14	2057278	A>C	Met282Arg	Peru	South America	12	0.123711
pvmrp2	PVP01_1447300	14	2057297	G>T	Pro276Thr	Vietnam	South East Asia	2	0.0181818
pvmrp2	PVP01_1447300	14	2057414	C>T	Ala237Thr	Afghanistan	South Asia	2	0.031746
pvmrp2	PVP01_1447300	14	2057414	C>T	Ala237Thr	Pakistan	South Asia	1	0.027027
pvmrp2	PVP01_1447300	14	2057525	G>T	Leu200Ile	Brazil	South America	10	0.0719424
pvmrp2	PVP01_1447300	14	2057555	C>G	Val190Leu	Panama	South America	1	0.0212766
pvmrp2	PVP01_1447300	14	2057730	G>C	Phe131Leu	Afghanistan	South Asia	6	0.0952381
pvmrp2	PVP01_1447300	14	2057730	G>C	Phe131Leu	India	South Asia	7	0.145833
pvmrp2	PVP01_1447300	14	2057755	C>T	Arg123Lys	Brazil	South America	7	0.0503597
pvmrp2	PVP01_1447300	14	2057776	A>T	Leu116Gln	Thailand	South East Asia	1	0.00558659
pvmrp2	PVP01_1447300	14	2057861	C>G	Glu88Gln	Afghanistan	South Asia	49	0.777778
pvmrp2	PVP01_1447300	14	2057861	C>G	Glu88Gln	Bangladesh	South Asia	1	1
pvmrp2	PVP01_1447300	14	2057861	C>G	Glu88Gln	Brazil	South America	14	0.100719
pvmrp2	PVP01_1447300	14	2057861	C>G	Glu88Gln	Cambodia	South East Asia	7	0.0229358
pvmrp2	PVP01_1447300	14	2057861	C>G	Glu88Gln	China	South East Asia	2	0.166667
pvmrp2	PVP01_1447300	14	2057861	C>G	Glu88Gln	Colombia	South America	23	0.396552
pvmrp2	PVP01_1447300	14	2057861	C>G	Glu88Gln	Eritrea	East Africa	10	0.769231
pvmrp2	PVP01_1447300	14	2057861	C>G	Glu88Gln	Ethiopia	East Africa	80	0.57971
pvmrp2	PVP01_1447300	14	2057861	C>G	Glu88Gln	India	South Asia	21	0.4375
pvmrp2	PVP01_1447300	14	2057861	C>G	Glu88Gln	Indonesia	Oceania	4	0.0206186
pvmrp2	PVP01_1447300	14	2057861	C>G	Glu88Gln	Iran	South Asia	4	0.8
pvmrp2	PVP01_1447300	14	2057861	C>G	Glu88Gln	Madagascar	East Africa	3	0.75
pvmrp2	PVP01_1447300	14	2057861	C>G	Glu88Gln	Malaysia	Maritime South East Asia	46	0.741935
pvmrp2	PVP01_1447300	14	2057861	C>G	Glu88Gln	Mauritania	West Africa	1	1
pvmrp2	PVP01_1447300	14	2057861	C>G	Glu88Gln	Mexico	South America	1	0.05
pvmrp2	PVP01_1447300	14	2057861	C>G	Glu88Gln	Myanmar	South East Asia	1	0.0357143
pvmrp2	PVP01_1447300	14	2057861	C>G	Glu88Gln	Pakistan	South Asia	24	0.648649
pvmrp2	PVP01_1447300	14	2057861	C>G	Glu88Gln	Panama	South America	2	0.0425532
pvmrp2	PVP01_1447300	14	2057861	C>G	Glu88Gln	Peru	South America	42	0.43299
pvmrp2	PVP01_1447300	14	2057861	C>G	Glu88Gln	Sri Lanka	South Asia	2	1
pvmrp2	PVP01_1447300	14	2057861	C>G	Glu88Gln	Sudan	East Africa	5	0.384615
pvmrp2	PVP01_1447300	14	2057861	C>G	Glu88Gln	Thailand	South East Asia	25	0.139665
pvmrp2	PVP01_1447300	14	2057861	C>G	Glu88Gln	Uganda	East Africa	3	0.6
pvmrp2	PVP01_1447300	14	2057861	C>G	Glu88Gln	Vietnam	South East Asia	7	0.0636364
pvmrp2	PVP01_1447300	14	2057885	T>C	Ser80Gly	Thailand	South East Asia	3	0.0167598
pvmrp2	PVP01_1447300	14	2057912	A>C	Phe71Val	Cambodia	South East Asia	4	0.00917431
pvmrp2	PVP01_1447300	14	2057912	A>C	Phe71Val	Thailand	South East Asia	2	0.0111732
pvmrp2	PVP01_1447300	14	2057912	A>C	Phe71Val	Vietnam	South East Asia	3	0.0272727
pvmrp2	PVP01_1447300	14	2057935	T>G	Lys63Thr	Cambodia	South East Asia	14	0.169725
pvmrp2	PVP01_1447300	14	2057935	T>G	Lys63Thr	Myanmar	South East Asia	2	0.0714286
pvmrp2	PVP01_1447300	14	2057935	T>G	Lys63Thr	Thailand	South East Asia	13	0.0726257
pvmrp2	PVP01_1447300	14	2057935	T>G	Lys63Thr	Vietnam	South East Asia	13	0.118182
pvmrp2	PVP01_1447300	14	2057938	T>C	Tyr62Phe	Brazil	South America	117	0.841727
pvmrp2	PVP01_1447300	14	2057938	T>C	Tyr62Phe	Colombia	South America	52	0.896552
pvmrp2	PVP01_1447300	14	2057938	T>C	Tyr62Phe	Eritrea	East Africa	2	0.153846
pvmrp2	PVP01_1447300	14	2057938	T>C	Tyr62Phe	Ethiopia	East Africa	32	0.231884
pvmrp2	PVP01_1447300	14	2057938	T>C	Tyr62Phe	Guyana	South America	3	1
pvmrp2	PVP01_1447300	14	2057938	T>C	Tyr62Phe	Mexico	South America	9	0.45
pvmrp2	PVP01_1447300	14	2057938	T>C	Tyr62Phe	Panama	South America	10	0.212766
pvmrp2	PVP01_1447300	14	2057938	T>C	Tyr62Phe	Peru	South America	89	0.917526
pvmrp2	PVP01_1447300	14	2057938	T>C	Tyr62Phe	Sudan	East Africa	1	0.0769231
pvmrp2	PVP01_1447300	14	2057938	T>A	Tyr62Phe	Cambodia	South East Asia	1	0.0137615
pvmrp2	PVP01_1447300	14	2057938	T>A	Tyr62Phe	Myanmar	South East Asia	1	0.0357143
pvmrp2	PVP01_1447300	14	2057999	T>C	Arg42Gly	Thailand	South East Asia	5	0.027933
pvmrp2	PVP01_1447300	14	2058037	G>C	Thr29Ser	Brazil	South America	2	0.0143885
pvmrp2	PVP01_1447300	14	2058037	G>C	Thr29Ser	Panama	South America	1	0.0212766
pvmrp2	PVP01_1447300	14	2058073	C>G	Ser17Thr	Afghanistan	South Asia	14	0.222222
pvmrp2	PVP01_1447300	14	2058073	C>G	Ser17Thr	Ethiopia	East Africa	4	0.0289855
pvmrp2	PVP01_1447300	14	2058073	C>G	Ser17Thr	India	South Asia	4	0.0833333
pvmrp2	PVP01_1447300	14	2058073	C>G	Ser17Thr	Pakistan	South Asia	5	0.135135
pvmrp2	PVP01_1447300	14	2058079	C>T	Arg15Gln	Thailand	South East Asia	1	0.00558659
pvmrp2	PVP01_1447300	14	2058094	C>G	Gly10Ala	Cambodia	South East Asia	8	0.0183486
pvmrp2	PVP01_1447300	14	2058094	C>G	Gly10Ala	Indonesia	Oceania	27	0.139175
pvmrp2	PVP01_1447300	14	2058094	C>G	Gly10Ala	Papua New Guinea	Oceania	6	0.2
pvmrp2	PVP01_1447300	14	2058094	C>G	Gly10Ala	Vietnam	South East Asia	1	0.00909091
