# Supplementary material for: Genomic analysis of global Plasmodium vivax populations reveals insights into the evolution of drug resistance
Source: Nat Commun. 2024 Dec 30;15:10771. doi: 10.1038/s41467-024-54964-x (PMC11685768; doi:10.1038/s41467-024-54964-x)
Supplement: Supplementary file 17 — Supplementary Data 14 [file 41467_2024_54964_MOESM17_ESM.xlsx]

## Sheet: S14
S14: Haplotypes in pvdhfr, pvdhps, pvmrp1, and pvmdr1 in monoclonal isolates.
Gene Name	Gene ID	Chromosome	Amino Acid Change/s	Country	Region	Number of Samples	Prevalence (%, Country)
pvmrp1	PVP01_0203000	2	Ala1606Asp/Ala1606Thr	Brazil	South America	1	0.00719424
pvmrp1	PVP01_0203000	2	Ala1606Asp/Ala1606Thr	Panama	South America	1	0.0212766
pvmrp1	PVP01_0203000	2	Ala1606Asp/Ala1606Thr/Val1544Ile	Peru	South America	1	0.0103093
pvmrp1	PVP01_0203000	2	Ala1606Asp/Ala1606Thr/Val1544Ile/Tyr218Asp/Val127Ile	Brazil	South America	11	0.0791367
pvmrp1	PVP01_0203000	2	Ala1606Asp/Ala1606Thr/Val1544Ile/Tyr218Asp/Val127Ile	Colombia	South America	3	0.0517241
pvmrp1	PVP01_0203000	2	Ala1606Asp/Ala1606Thr/Val1544Ile/Val127Ile	Brazil	South America	1	0.00719424
pvmrp1	PVP01_0203000	2	Arg1621Gly/Ala1606Asp/Ala1606Thr/Val1544Ile	Mexico	South America	1	0.05
pvmrp1	PVP01_0203000	2	Arg259Ile	Eritrea	East Africa	2	0.142857
pvmrp1	PVP01_0203000	2	Arg259Ile	Sudan	East Africa	1	0.0769231
pvmrp1	PVP01_0203000	2	Arg259Ile/Tyr218Asp	Uganda	East Africa	1	0.2
pvmrp1	PVP01_0203000	2	Arg259Ile/Tyr218Asp/Val127Ile	Cambodia	South East Asia	1	0.00458716
pvmrp1	PVP01_0203000	2	Arg259Ile/Tyr218Asp/Val127Ile	Ethiopia	East Africa	2	0.0144928
pvmrp1	PVP01_0203000	2	Arg259Ile/Tyr218Asp/Val127Ile	India	South Asia	2	0.0416667
pvmrp1	PVP01_0203000	2	Arg259Ile/Tyr218Asp/Val127Ile/Lys36Gln	Cambodia	South East Asia	1	0.00458716
pvmrp1	PVP01_0203000	2	Arg594Thr	Brazil	South America	1	0.00719424
pvmrp1	PVP01_0203000	2	Arg594Thr/Tyr218Asp	Brazil	South America	1	0.00719424
pvmrp1	PVP01_0203000	2	Arg594Thr/Tyr218Asp/Val127Ile	Brazil	South America	1	0.00719424
pvmrp1	PVP01_0203000	2	Arg802Gly/Arg791Cys/Tyr218Asp/Val127Ile	Ethiopia	East Africa	1	0.00724638
pvmrp1	PVP01_0203000	2	Arg802Gly/Tyr218Asp/Val127Ile	Ethiopia	East Africa	1	0.00724638
pvmrp1	PVP01_0203000	2	Asn1657Ser/Tyr218Asp/Ile201Leu/Val127Ile	Malaysia	Maritime SEA	29	0.467742
pvmrp1	PVP01_0203000	2	Asn705Lys/Tyr218Asp/Val127Ile	China	South East Asia	1	0.0833333
pvmrp1	PVP01_0203000	2	Asp1048Asn/Tyr218Asp/Val127Ile	Ethiopia	East Africa	2	0.0144928
pvmrp1	PVP01_0203000	2	Asp1570Val/Asp1570Tyr/Glu906Gln/Tyr218Asp/Val127Ile	Indonesia	Oceania	1	0.00515464
pvmrp1	PVP01_0203000	2	Asp1570Val/Asp1570Tyr/Leu1365Phe/Glu906Gln	Indonesia	Oceania	1	0.00515464
pvmrp1	PVP01_0203000	2	Asp1570Val/Asp1570Tyr/Leu1365Phe/Glu906Gln/Tyr218Asp/Val127Ile	Indonesia	Oceania	29	0.149485
pvmrp1	PVP01_0203000	2	Asp1570Val/Asp1570Tyr/Leu1365Phe/Glu906Gln/Tyr218Asp/Val127Ile	Papua New Guinea	Oceania	2	0.0666667
pvmrp1	PVP01_0203000	2	Asp1570Val/Asp1570Tyr/Leu1365Phe/Tyr218Asp/Val127Ile	Indonesia	Oceania	1	0.00515464
pvmrp1	PVP01_0203000	2	Asp1570Val/Asp1570Tyr/Leu1365Phe/Tyr218Asp/Val127Ile	Papua New Guinea	Oceania	1	0.0333333
pvmrp1	PVP01_0203000	2	Glu787Asp	Myanmar	South East Asia	1	0.0357143
pvmrp1	PVP01_0203000	2	Glu787Asp/Tyr218Asp/Val127Ile	Afghanistan	South Asia	1	0.015873
pvmrp1	PVP01_0203000	2	Glu787Asp/Tyr218Asp/Val127Ile	The Philippines	Maritime SEA	1	0.25
pvmrp1	PVP01_0203000	2	Glu787Asp/Val127Ile	Pakistan	South Asia	1	0.027027
pvmrp1	PVP01_0203000	2	Glu883Lys	Thailand	South East Asia	1	0.00558659
pvmrp1	PVP01_0203000	2	Glu906Gln	Brazil	South America	1	0.00719424
pvmrp1	PVP01_0203000	2	Glu906Gln	Ethiopia	East Africa	1	0.00724638
pvmrp1	PVP01_0203000	2	Glu906Gln	Indonesia	Oceania	1	0.00515464
pvmrp1	PVP01_0203000	2	Glu906Gln	Panama	South America	1	0.0212766
pvmrp1	PVP01_0203000	2	Glu906Gln	Peru	South America	2	0.0206186
pvmrp1	PVP01_0203000	2	Glu906Gln	Sudan	East Africa	1	0.0769231
pvmrp1	PVP01_0203000	2	Glu906Gln/Arg259Ile/Tyr218Asp	Afghanistan	South Asia	1	0.015873
pvmrp1	PVP01_0203000	2	Glu906Gln/Arg259Ile/Tyr218Asp/Val127Ile	Afghanistan	South Asia	9	0.142857
pvmrp1	PVP01_0203000	2	Glu906Gln/Arg259Ile/Tyr218Asp/Val127Ile	Brazil	South America	20	0.143885
pvmrp1	PVP01_0203000	2	Glu906Gln/Arg259Ile/Tyr218Asp/Val127Ile	Colombia	South America	2	0.0344828
pvmrp1	PVP01_0203000	2	Glu906Gln/Arg259Ile/Tyr218Asp/Val127Ile	Ethiopia	East Africa	27	0.195652
pvmrp1	PVP01_0203000	2	Glu906Gln/Arg259Ile/Tyr218Asp/Val127Ile	India	South Asia	4	0.0833333
pvmrp1	PVP01_0203000	2	Glu906Gln/Arg259Ile/Tyr218Asp/Val127Ile	Myanmar	South East Asia	1	0.0357143
pvmrp1	PVP01_0203000	2	Glu906Gln/Arg259Ile/Tyr218Asp/Val127Ile	Pakistan	South Asia	2	0.0540541
pvmrp1	PVP01_0203000	2	Glu906Gln/Arg259Ile/Tyr218Asp/Val127Ile	Sudan	East Africa	2	0.153846
pvmrp1	PVP01_0203000	2	Glu906Gln/Arg259Ile/Val127Ile	Peru	South America	1	0.0103093
pvmrp1	PVP01_0203000	2	Glu906Gln/Glu787Asp/Tyr218Asp/Val127Ile	Myanmar	South East Asia	1	0.0357143
pvmrp1	PVP01_0203000	2	Glu906Gln/Glu787Asp/Tyr218Asp/Val127Ile	Thailand	South East Asia	1	0.00558659
pvmrp1	PVP01_0203000	2	Glu906Gln/Glu787Asp/Tyr218Asp/Val127Ile/Lys36Gln	Indonesia	Oceania	3	0.0154639
pvmrp1	PVP01_0203000	2	Glu906Gln/Glu787Asp/Tyr218Asp/Val127Ile/Lys36Gln	Thailand	South East Asia	1	0.00558659
pvmrp1	PVP01_0203000	2	Glu906Gln/Glu787Asp/Tyr218Asp/Val127Ile/Lys84Glu	Myanmar	South East Asia	1	0.0357143
pvmrp1	PVP01_0203000	2	Glu906Gln/Lys542Glu/Tyr218Asp/Val127Ile	Colombia	South America	2	0.0344828
pvmrp1	PVP01_0203000	2	Glu906Gln/Phe560Ile/Tyr218Asp/Val127Ile	Ethiopia	East Africa	7	0.0507246
pvmrp1	PVP01_0203000	2	Glu906Gln/Phe560Ile/Tyr218Asp/Val127Ile	India	South Asia	2	0.0416667
pvmrp1	PVP01_0203000	2	Glu906Gln/Tyr218Asp	Brazil	South America	1	0.00719424
pvmrp1	PVP01_0203000	2	Glu906Gln/Tyr218Asp	Peru	South America	1	0.0103093
pvmrp1	PVP01_0203000	2	Glu906Gln/Tyr218Asp/Val127Ile	Afghanistan	South Asia	2	0.031746
pvmrp1	PVP01_0203000	2	Glu906Gln/Tyr218Asp/Val127Ile	Brazil	South America	3	0.0215827
pvmrp1	PVP01_0203000	2	Glu906Gln/Tyr218Asp/Val127Ile	China	South East Asia	1	0.0833333
pvmrp1	PVP01_0203000	2	Glu906Gln/Tyr218Asp/Val127Ile	Ethiopia	East Africa	2	0.0144928
pvmrp1	PVP01_0203000	2	Glu906Gln/Tyr218Asp/Val127Ile	India	South Asia	1	0.0208333
pvmrp1	PVP01_0203000	2	Glu906Gln/Tyr218Asp/Val127Ile	Indonesia	Oceania	23	0.118557
pvmrp1	PVP01_0203000	2	Glu906Gln/Tyr218Asp/Val127Ile	Malaysia	Maritime SEA	1	0.016129
pvmrp1	PVP01_0203000	2	Glu906Gln/Tyr218Asp/Val127Ile	Thailand	South East Asia	3	0.0167598
pvmrp1	PVP01_0203000	2	Glu906Gln/Tyr218Asp/Val127Ile	The Philippines	Maritime SEA	1	0.25
pvmrp1	PVP01_0203000	2	Glu906Gln/Tyr218Asp/Val127Ile	Vietnam	South East Asia	1	0.00909091
pvmrp1	PVP01_0203000	2	Glu906Gln/Val127Ile	Afghanistan	South Asia	1	0.015873
pvmrp1	PVP01_0203000	2	Glu906Gln/Val127Ile	Brazil	South America	2	0.0143885
pvmrp1	PVP01_0203000	2	Glu906Gln/Val127Ile	Ethiopia	East Africa	1	0.00724638
pvmrp1	PVP01_0203000	2	Glu906Gln/Val127Ile	Pakistan	South Asia	2	0.0540541
pvmrp1	PVP01_0203000	2	Gly1338Glu/Gly747Cys/Val407Phe/Tyr218Asp/Val127Ile	Indonesia	Oceania	1	0.00515464
pvmrp1	PVP01_0203000	2	Gly1419Ala	Afghanistan	South Asia	1	0.015873
pvmrp1	PVP01_0203000	2	Gly1419Ala	Brazil	South America	2	0.0143885
pvmrp1	PVP01_0203000	2	Gly1419Ala	Pakistan	South Asia	1	0.027027
pvmrp1	PVP01_0203000	2	Gly1419Ala	Panama	South America	2	0.0425532
pvmrp1	PVP01_0203000	2	Gly1419Ala/Arg259Ile/Tyr218Asp/Val127Ile	Brazil	South America	8	0.057554
pvmrp1	PVP01_0203000	2	Gly1419Ala/Arg259Ile/Tyr218Asp/Val127Ile	Colombia	South America	3	0.0517241
pvmrp1	PVP01_0203000	2	Gly1419Ala/Arg259Ile/Tyr218Asp/Val127Ile	India	South Asia	3	0.0625
pvmrp1	PVP01_0203000	2	Gly1419Ala/Arg259Ile/Val127Ile	Brazil	South America	1	0.00719424
pvmrp1	PVP01_0203000	2	Gly1419Ala/Glu906Gln	Eritrea	East Africa	1	0.0714286
pvmrp1	PVP01_0203000	2	Gly1419Ala/Glu906Gln/Arg259Ile/Tyr218Asp/Val127Ile	Ethiopia	East Africa	3	0.0217391
pvmrp1	PVP01_0203000	2	Gly1419Ala/Glu906Gln/Arg259Ile/Tyr218Asp/Val127Ile	India	South Asia	1	0.0208333
pvmrp1	PVP01_0203000	2	Gly1419Ala/Glu906Gln/Phe560Ile/Arg259Ile/Tyr218Asp/Val127Ile	Ethiopia	East Africa	5	0.0362319
pvmrp1	PVP01_0203000	2	Gly1419Ala/Glu906Gln/Phe560Ile/Arg259Ile/Tyr218Asp/Val127Ile	India	South Asia	1	0.0208333
pvmrp1	PVP01_0203000	2	Gly1419Ala/Glu906Gln/Tyr218Asp	Brazil	South America	1	0.00719424
pvmrp1	PVP01_0203000	2	Gly1419Ala/Glu906Gln/Tyr218Asp/Val127Ile	Brazil	South America	2	0.0143885
pvmrp1	PVP01_0203000	2	Gly1419Ala/Glu906Gln/Tyr218Asp/Val127Ile	Ethiopia	East Africa	7	0.0507246
pvmrp1	PVP01_0203000	2	Gly1419Ala/Leu1282Ile/Glu906Gln/Tyr218Asp/Val127Ile	Peru	South America	2	0.0206186
pvmrp1	PVP01_0203000	2	Gly1419Ala/Leu1282Ile/Tyr218Asp/Val127Ile	Colombia	South America	11	0.189655
pvmrp1	PVP01_0203000	2	Gly1419Ala/Leu1282Ile/Tyr218Asp/Val127Ile	Peru	South America	1	0.0103093
pvmrp1	PVP01_0203000	2	Gly1419Ala/Lys542Glu/Tyr218Asp/Val127Ile	Afghanistan	South Asia	1	0.015873
pvmrp1	PVP01_0203000	2	Gly1419Ala/Lys542Glu/Tyr218Asp/Val127Ile	India	South Asia	6	0.125
pvmrp1	PVP01_0203000	2	Gly1419Ala/Lys542Glu/Tyr218Asp/Val127Ile	Pakistan	South Asia	1	0.027027
pvmrp1	PVP01_0203000	2	Gly1419Ala/Lys542Glu/Val127Ile	India	South Asia	1	0.0208333
pvmrp1	PVP01_0203000	2	Gly1419Ala/Phe1240Ile/Cys1018Tyr/Tyr218Asp	Guyana	South America	1	0.333333
pvmrp1	PVP01_0203000	2	Gly1419Ala/Phe1240Ile/Cys1018Tyr/Tyr218Asp/Val127Ile	Guyana	South America	2	0.666667
pvmrp1	PVP01_0203000	2	Gly1419Ala/Tyr218Asp	Panama	South America	2	0.0425532
pvmrp1	PVP01_0203000	2	Gly1419Ala/Tyr218Asp/Val127Ile	Afghanistan	South Asia	2	0.031746
pvmrp1	PVP01_0203000	2	Gly1419Ala/Tyr218Asp/Val127Ile	Brazil	South America	6	0.0431655
pvmrp1	PVP01_0203000	2	Gly1419Ala/Tyr218Asp/Val127Ile	India	South Asia	1	0.0208333
pvmrp1	PVP01_0203000	2	Gly1419Ala/Tyr218Asp/Val127Ile	Madagascar	East Africa	1	0.25
pvmrp1	PVP01_0203000	2	Gly1419Ala/Tyr218Asp/Val127Ile	Mexico	South America	6	0.3
pvmrp1	PVP01_0203000	2	Gly1419Ala/Tyr218Asp/Val127Ile	Panama	South America	13	0.276596
pvmrp1	PVP01_0203000	2	Gly1419Ala/Tyr218Asp/Val127Ile	Peru	South America	1	0.0103093
pvmrp1	PVP01_0203000	2	Gly1419Ala/Val127Ile	Brazil	South America	2	0.0143885
pvmrp1	PVP01_0203000	2	Gly1419Ala/Val127Ile	Mexico	South America	1	0.05
pvmrp1	PVP01_0203000	2	Gly1419Ala/Val127Ile	Peru	South America	2	0.0206186
pvmrp1	PVP01_0203000	2	Gly1726Ser/Tyr218Asp/Val127Ile	Myanmar	South East Asia	1	0.0357143
pvmrp1	PVP01_0203000	2	Gly949Asp/Glu906Gln/Glu787Asp/Tyr218Asp/Val127Ile	China	South East Asia	1	0.0833333
pvmrp1	PVP01_0203000	2	Gly949Asp/Glu906Gln/Glu787Asp/Tyr218Asp/Val127Ile	Myanmar	South East Asia	7	0.25
pvmrp1	PVP01_0203000	2	Gly949Asp/Tyr218Asp/Val127Ile	Myanmar	South East Asia	1	0.0357143
pvmrp1	PVP01_0203000	2	His1586Tyr	Peru	South America	3	0.0309278
pvmrp1	PVP01_0203000	2	His1586Tyr/Cys1018Tyr/Tyr218Asp/Val127Ile	Mexico	South America	1	0.05
pvmrp1	PVP01_0203000	2	His1586Tyr/Cys1018Tyr/Tyr218Asp/Val127Ile	Peru	South America	3	0.0309278
pvmrp1	PVP01_0203000	2	His1586Tyr/Glu906Gln	Peru	South America	6	0.0618557
pvmrp1	PVP01_0203000	2	His1586Tyr/Glu906Gln/Arg259Ile/Tyr218Asp	Peru	South America	1	0.0103093
pvmrp1	PVP01_0203000	2	His1586Tyr/Glu906Gln/Arg259Ile/Tyr218Asp/Val127Ile	Afghanistan	South Asia	1	0.015873
pvmrp1	PVP01_0203000	2	His1586Tyr/Glu906Gln/Arg259Ile/Tyr218Asp/Val127Ile	India	South Asia	1	0.0208333
pvmrp1	PVP01_0203000	2	His1586Tyr/Glu906Gln/Arg259Ile/Tyr218Asp/Val127Ile	Peru	South America	4	0.0412371
pvmrp1	PVP01_0203000	2	His1586Tyr/Glu906Gln/Arg259Ile/Val127Ile	India	South Asia	1	0.0208333
pvmrp1	PVP01_0203000	2	His1586Tyr/Glu906Gln/Glu787Asp/Pro478Ser/Tyr218Asp/Val127Ile/Lys36Gln	Thailand	South East Asia	1	0.00558659
pvmrp1	PVP01_0203000	2	His1586Tyr/Glu906Gln/Glu787Asp/Tyr218Asp/Val127Ile	Cambodia	South East Asia	1	0.00458716
pvmrp1	PVP01_0203000	2	His1586Tyr/Glu906Gln/Glu787Asp/Tyr218Asp/Val127Ile	Vietnam	South East Asia	1	0.00909091
pvmrp1	PVP01_0203000	2	His1586Tyr/Glu906Gln/Glu787Asp/Tyr218Asp/Val127Ile/Lys36Gln	Afghanistan	South Asia	1	0.015873
pvmrp1	PVP01_0203000	2	His1586Tyr/Glu906Gln/Tyr218Asp	Peru	South America	2	0.0206186
pvmrp1	PVP01_0203000	2	His1586Tyr/Glu906Gln/Tyr218Asp/Val127Ile	Brazil	South America	3	0.0215827
pvmrp1	PVP01_0203000	2	His1586Tyr/Glu906Gln/Tyr218Asp/Val127Ile	Peru	South America	12	0.123711
pvmrp1	PVP01_0203000	2	His1586Tyr/Glu906Gln/Tyr218Asp/Val127Ile	Thailand	South East Asia	1	0.00558659
pvmrp1	PVP01_0203000	2	His1586Tyr/Glu906Gln/Val127Ile	Peru	South America	1	0.0103093
pvmrp1	PVP01_0203000	2	His1586Tyr/Gly1419Ala/Cys1018Tyr/Glu906Gln/Tyr218Asp/Val127Ile	Panama	South America	3	0.0638298
pvmrp1	PVP01_0203000	2	His1586Tyr/Gly1419Ala/Glu906Gln/Val127Ile	Panama	South America	1	0.0212766
pvmrp1	PVP01_0203000	2	His1586Tyr/Gly1419Ala/Leu1282Ile/Glu906Gln/Tyr218Asp/Val127Ile	Peru	South America	5	0.0515464
pvmrp1	PVP01_0203000	2	His1586Tyr/Gly1419Ala/Tyr218Asp/Val127Ile	Colombia	South America	1	0.0172414
pvmrp1	PVP01_0203000	2	His1586Tyr/Gly1419Ala/Tyr218Asp/Val127Ile	Peru	South America	1	0.0103093
pvmrp1	PVP01_0203000	2	His1586Tyr/Ile1478Val	Afghanistan	South Asia	1	0.015873
pvmrp1	PVP01_0203000	2	His1586Tyr/Ile1478Val/Tyr218Asp/Val127Ile	Brazil	South America	2	0.0143885
pvmrp1	PVP01_0203000	2	His1586Tyr/Leu1207Ile/Thr234Met/Tyr218Asp/Val127Ile	Cambodia	South East Asia	2	0.00917431
pvmrp1	PVP01_0203000	2	His1586Tyr/Leu1207Ile/Thr234Met/Tyr218Asp/Val127Ile	Vietnam	South East Asia	1	0.00909091
pvmrp1	PVP01_0203000	2	His1586Tyr/Leu1361Phe/Glu906Gln/Arg259Ile/Tyr218Asp/Val127Ile	Afghanistan	South Asia	1	0.015873
pvmrp1	PVP01_0203000	2	His1586Tyr/Leu1361Phe/Glu906Gln/Glu787Asp/Tyr218Asp/Val127Ile	Thailand	South East Asia	1	0.00558659
pvmrp1	PVP01_0203000	2	His1586Tyr/Leu1361Phe/Glu906Gln/Tyr218Asp/Val127Ile	India	South Asia	2	0.0416667
pvmrp1	PVP01_0203000	2	His1586Tyr/Tyr218Asp/Val127Ile	Brazil	South America	1	0.00719424
pvmrp1	PVP01_0203000	2	His1586Tyr/Tyr218Asp/Val127Ile	Colombia	South America	12	0.206897
pvmrp1	PVP01_0203000	2	His1586Tyr/Tyr218Asp/Val127Ile	Myanmar	South East Asia	1	0.0357143
pvmrp1	PVP01_0203000	2	His1586Tyr/Tyr218Asp/Val127Ile	Peru	South America	7	0.0721649
pvmrp1	PVP01_0203000	2	His1586Tyr/Tyr218Asp/Val127Ile	Thailand	South East Asia	2	0.0111732
pvmrp1	PVP01_0203000	2	His1586Tyr/Val127Ile	Peru	South America	2	0.0206186
pvmrp1	PVP01_0203000	2	His1586Tyr/Val1544Ile/Gly1419Ala/Cys1018Tyr/Tyr218Asp/Val127Ile	Colombia	South America	1	0.0172414
pvmrp1	PVP01_0203000	2	His827Tyr	The Philippines	Maritime SEA	1	0.25
pvmrp1	PVP01_0203000	2	Ile1478Val	Pakistan	South Asia	1	0.027027
pvmrp1	PVP01_0203000	2	Ile1478Val	Peru	South America	5	0.0515464
pvmrp1	PVP01_0203000	2	Ile1478Val	Sudan	East Africa	1	0.0769231
pvmrp1	PVP01_0203000	2	Ile1478Val/Arg259Ile/Tyr218Asp	Afghanistan	South Asia	1	0.015873
pvmrp1	PVP01_0203000	2	Ile1478Val/Arg259Ile/Tyr218Asp/Val127Ile	Ethiopia	East Africa	3	0.0217391
pvmrp1	PVP01_0203000	2	Ile1478Val/Arg259Ile/Tyr218Asp/Val127Ile	India	South Asia	1	0.0208333
pvmrp1	PVP01_0203000	2	Ile1478Val/Arg791Cys	Ethiopia	East Africa	1	0.00724638
pvmrp1	PVP01_0203000	2	Ile1478Val/Arg802Gly/Arg791Cys/Tyr218Asp/Val127Ile	Ethiopia	East Africa	9	0.0652174
pvmrp1	PVP01_0203000	2	Ile1478Val/Arg802Gly/Tyr218Asp/Val127Ile	Ethiopia	East Africa	1	0.00724638
pvmrp1	PVP01_0203000	2	Ile1478Val/Arg802Gly/Tyr218Asp/Val127Ile	Sudan	East Africa	1	0.0769231
pvmrp1	PVP01_0203000	2	Ile1478Val/Glu787Asp/Tyr218Asp	Afghanistan	South Asia	1	0.015873
pvmrp1	PVP01_0203000	2	Ile1478Val/Glu787Asp/Tyr218Asp/Val127Ile	Afghanistan	South Asia	1	0.015873
pvmrp1	PVP01_0203000	2	Ile1478Val/Glu787Asp/Tyr218Asp/Val127Ile	Ethiopia	East Africa	1	0.00724638
pvmrp1	PVP01_0203000	2	Ile1478Val/Glu787Asp/Tyr218Asp/Val127Ile	India	South Asia	1	0.0208333
pvmrp1	PVP01_0203000	2	Ile1478Val/Glu906Gln/Arg259Ile/Tyr218Asp/Val127Ile	Afghanistan	South Asia	1	0.015873
pvmrp1	PVP01_0203000	2	Ile1478Val/Glu906Gln/Arg259Ile/Tyr218Asp/Val127Ile	Ethiopia	East Africa	6	0.0434783
pvmrp1	PVP01_0203000	2	Ile1478Val/Glu906Gln/Arg259Ile/Tyr218Asp/Val127Ile	India	South Asia	4	0.0833333
pvmrp1	PVP01_0203000	2	Ile1478Val/Glu906Gln/Arg259Ile/Tyr218Asp/Val127Ile	Iran	South Asia	2	0.4
pvmrp1	PVP01_0203000	2	Ile1478Val/Glu906Gln/Tyr218Asp/Val127Ile	Afghanistan	South Asia	2	0.031746
pvmrp1	PVP01_0203000	2	Ile1478Val/Glu906Gln/Tyr218Asp/Val127Ile	Ethiopia	East Africa	3	0.0217391
pvmrp1	PVP01_0203000	2	Ile1478Val/Glu906Gln/Val127Ile	Afghanistan	South Asia	1	0.015873
pvmrp1	PVP01_0203000	2	Ile1478Val/Gly1419Ala/Glu906Gln/Arg259Ile/Tyr218Asp/Val127Ile	Ethiopia	East Africa	2	0.0144928
pvmrp1	PVP01_0203000	2	Ile1478Val/Gly1419Ala/Glu906Gln/Arg259Ile/Tyr218Asp/Val127Ile	Sri Lanka	South Asia	2	1
pvmrp1	PVP01_0203000	2	Ile1478Val/Gly1419Ala/Glu906Gln/Phe560Ile/Arg259Ile/Tyr218Asp/Val127Ile	Ethiopia	East Africa	2	0.0144928
pvmrp1	PVP01_0203000	2	Ile1478Val/Gly1419Ala/Glu906Gln/Tyr218Asp/Val127Ile	Ethiopia	East Africa	1	0.00724638
pvmrp1	PVP01_0203000	2	Ile1478Val/Gly1419Ala/Tyr218Asp/Val127Ile	Afghanistan	South Asia	2	0.031746
pvmrp1	PVP01_0203000	2	Ile1478Val/Gly1419Ala/Tyr218Asp/Val127Ile	India	South Asia	1	0.0208333
pvmrp1	PVP01_0203000	2	Ile1478Val/Gly1419Ala/Tyr218Asp/Val127Ile	Peru	South America	4	0.0412371
pvmrp1	PVP01_0203000	2	Ile1478Val/Gly1419Ala/Val127Ile	Peru	South America	1	0.0103093
pvmrp1	PVP01_0203000	2	Ile1478Val/Leu1361Phe/Glu906Gln/Glu787Asp/Tyr218Asp/Val127Ile/Lys36Gln	Myanmar	South East Asia	1	0.0357143
pvmrp1	PVP01_0203000	2	Ile1478Val/Tyr218Asp	Afghanistan	South Asia	2	0.031746
pvmrp1	PVP01_0203000	2	Ile1478Val/Tyr218Asp	Eritrea	East Africa	1	0.0714286
pvmrp1	PVP01_0203000	2	Ile1478Val/Tyr218Asp	Sudan	East Africa	1	0.0769231
pvmrp1	PVP01_0203000	2	Ile1478Val/Tyr218Asp/Val127Ile	Afghanistan	South Asia	1	0.015873
pvmrp1	PVP01_0203000	2	Ile1478Val/Tyr218Asp/Val127Ile	Brazil	South America	1	0.00719424
pvmrp1	PVP01_0203000	2	Ile1478Val/Tyr218Asp/Val127Ile	Ethiopia	East Africa	4	0.0289855
pvmrp1	PVP01_0203000	2	Ile1478Val/Tyr218Asp/Val127Ile	India	South Asia	1	0.0208333
pvmrp1	PVP01_0203000	2	Ile1478Val/Tyr218Asp/Val127Ile	Peru	South America	6	0.0618557
pvmrp1	PVP01_0203000	2	Ile1478Val/Val127Ile	Pakistan	South Asia	1	0.027027
pvmrp1	PVP01_0203000	2	Ile1480Val/Gly1419Ala/Cys1018Tyr/Tyr218Asp/Val127Ile	Colombia	South America	1	0.0172414
pvmrp1	PVP01_0203000	2	Ile1480Val/Gly1419Ala/Tyr218Asp/Val127Ile	Brazil	South America	2	0.0143885
pvmrp1	PVP01_0203000	2	Ile1620Thr/Arg281Lys/Tyr218Asp/Val127Ile	Papua New Guinea	Oceania	1	0.0333333
pvmrp1	PVP01_0203000	2	Ile1620Thr/Tyr218Asp/Val127Ile	Papua New Guinea	Oceania	2	0.0666667
pvmrp1	PVP01_0203000	2	Ile491Thr/Tyr218Asp/Val127Ile	Papua New Guinea	Oceania	3	0.1
pvmrp1	PVP01_0203000	2	Leu1207Ile	Cambodia	South East Asia	1	0.00458716
pvmrp1	PVP01_0203000	2	Leu1207Ile	Thailand	South East Asia	8	0.0446927
pvmrp1	PVP01_0203000	2	Leu1207Ile/Ile717Met/Thr234Met/Tyr218Asp/Val127Ile	Thailand	South East Asia	1	0.00558659
pvmrp1	PVP01_0203000	2	Leu1207Ile/Pro1166Ser/Thr234Met/Tyr218Asp/Val127Ile	Thailand	South East Asia	1	0.00558659
pvmrp1	PVP01_0203000	2	Leu1207Ile/Thr234Met/Tyr218Asp	Cambodia	South East Asia	1	0.00458716
pvmrp1	PVP01_0203000	2	Leu1207Ile/Thr234Met/Tyr218Asp	Thailand	South East Asia	4	0.0223464
pvmrp1	PVP01_0203000	2	Leu1207Ile/Thr234Met/Tyr218Asp/Val127Ile	Cambodia	South East Asia	188	0.862385
pvmrp1	PVP01_0203000	2	Leu1207Ile/Thr234Met/Tyr218Asp/Val127Ile	China	South East Asia	3	0.25
pvmrp1	PVP01_0203000	2	Leu1207Ile/Thr234Met/Tyr218Asp/Val127Ile	Laos	South East Asia	2	1
pvmrp1	PVP01_0203000	2	Leu1207Ile/Thr234Met/Tyr218Asp/Val127Ile	Myanmar	South East Asia	7	0.25
pvmrp1	PVP01_0203000	2	Leu1207Ile/Thr234Met/Tyr218Asp/Val127Ile	Thailand	South East Asia	113	0.631285
pvmrp1	PVP01_0203000	2	Leu1207Ile/Thr234Met/Tyr218Asp/Val127Ile	Vietnam	South East Asia	95	0.863636
pvmrp1	PVP01_0203000	2	Leu1207Ile/Thr234Met/Val127Ile	Cambodia	South East Asia	1	0.00458716
pvmrp1	PVP01_0203000	2	Leu1207Ile/Thr234Met/Val127Ile	Myanmar	South East Asia	1	0.0357143
pvmrp1	PVP01_0203000	2	Leu1207Ile/Thr234Met/Val127Ile	Thailand	South East Asia	1	0.00558659
pvmrp1	PVP01_0203000	2	Leu1207Ile/Tyr218Asp/Val127Ile	Cambodia	South East Asia	6	0.0275229
pvmrp1	PVP01_0203000	2	Leu1207Ile/Tyr218Asp/Val127Ile	China	South East Asia	1	0.0833333
pvmrp1	PVP01_0203000	2	Leu1207Ile/Tyr218Asp/Val127Ile	Myanmar	South East Asia	1	0.0357143
pvmrp1	PVP01_0203000	2	Leu1207Ile/Tyr218Asp/Val127Ile	Thailand	South East Asia	5	0.027933
pvmrp1	PVP01_0203000	2	Leu1207Ile/Tyr218Asp/Val127Ile	Vietnam	South East Asia	1	0.00909091
pvmrp1	PVP01_0203000	2	Leu1207Ile/Val127Ile	Thailand	South East Asia	2	0.0111732
pvmrp1	PVP01_0203000	2	Leu1361Phe/Glu906Gln/Glu787Asp/Tyr218Asp/Val127Ile/Lys36Gln	Thailand	South East Asia	1	0.00558659
pvmrp1	PVP01_0203000	2	Leu1365Phe/Glu906Gln/Tyr218Asp/Val127Ile	Indonesia	Oceania	1	0.00515464
pvmrp1	PVP01_0203000	2	Leu1365Phe/Tyr218Asp/Val127Ile	Indonesia	Oceania	2	0.0103093
pvmrp1	PVP01_0203000	2	Leu1508Phe/Ile1478Val/Arg802Gly/Tyr218Asp/Val127Ile	Ethiopia	East Africa	1	0.00724638
pvmrp1	PVP01_0203000	2	Leu1508Phe/Ile1478Val/Arg802Gly/Tyr218Asp/Val127Ile	Sudan	East Africa	1	0.0769231
pvmrp1	PVP01_0203000	2	Leu1508Phe/Ile1478Val/Arg802Gly/Val127Ile	Sudan	East Africa	1	0.0769231
pvmrp1	PVP01_0203000	2	Lys542Glu	Sudan	East Africa	1	0.0769231
pvmrp1	PVP01_0203000	2	Lys542Glu/Tyr218Asp/Val127Ile	Afghanistan	South Asia	1	0.015873
pvmrp1	PVP01_0203000	2	Lys542Glu/Tyr218Asp/Val127Ile	India	South Asia	4	0.0833333
pvmrp1	PVP01_0203000	2	Lys542Glu/Tyr218Asp/Val127Ile	Iran	South Asia	1	0.2
pvmrp1	PVP01_0203000	2	Lys901Gln	Brazil	South America	2	0.0143885
pvmrp1	PVP01_0203000	2	Phe1240Ile	Brazil	South America	1	0.00719424
pvmrp1	PVP01_0203000	2	Phe1240Ile/Lys901Gln/Arg259Ile/Tyr218Asp/Val127Ile	Brazil	South America	1	0.00719424
pvmrp1	PVP01_0203000	2	Phe1240Ile/Lys901Gln/Tyr218Asp/Val127Ile	Brazil	South America	1	0.00719424
pvmrp1	PVP01_0203000	2	Phe1629Leu/Glu906Gln/Arg259Ile/Tyr218Asp/Val127Ile	Ethiopia	East Africa	4	0.0289855
pvmrp1	PVP01_0203000	2	Phe1629Leu/His1586Tyr/Ser1270Arg/Tyr218Asp/Val127Ile	Vietnam	South East Asia	1	0.00909091
pvmrp1	PVP01_0203000	2	Phe1629Leu/Tyr218Asp/Val127Ile	Eritrea	East Africa	1	0.0714286
pvmrp1	PVP01_0203000	2	Thr1525Ile/Ile1478Val	Colombia	South America	1	0.0172414
pvmrp1	PVP01_0203000	2	Thr1525Ile/Ile1478Val/Gly1419Ala/Tyr218Asp/Val127Ile	Colombia	South America	1	0.0172414
pvmrp1	PVP01_0203000	2	Thr1525Ile/Ile1478Val/Ser653Ile/Tyr218Asp/Val127Ile	Colombia	South America	4	0.0689655
pvmrp1	PVP01_0203000	2	Thr1525Ile/Ile1478Val/Tyr218Asp	Peru	South America	1	0.0103093
pvmrp1	PVP01_0203000	2	Thr1525Ile/Ile1478Val/Tyr218Asp/Val127Ile	Brazil	South America	2	0.0143885
pvmrp1	PVP01_0203000	2	Thr1525Ile/Ile1478Val/Tyr218Asp/Val127Ile	Colombia	South America	6	0.103448
pvmrp1	PVP01_0203000	2	Thr1525Ile/Ile1478Val/Tyr218Asp/Val127Ile	Peru	South America	1	0.0103093
pvmrp1	PVP01_0203000	2	Thr1678Ser/Glu906Gln/Arg259Ile/Tyr218Asp/Val127Ile	Afghanistan	South Asia	2	0.031746
pvmrp1	PVP01_0203000	2	Thr1678Ser/Glu906Gln/Arg259Ile/Tyr218Asp/Val127Ile	India	South Asia	2	0.0416667
pvmrp1	PVP01_0203000	2	Thr1678Ser/Glu906Gln/Arg259Ile/Tyr218Asp/Val127Ile	Pakistan	South Asia	1	0.027027
pvmrp1	PVP01_0203000	2	Thr234Met	Thailand	South East Asia	1	0.00558659
pvmrp1	PVP01_0203000	2	Thr234Met/Tyr218Asp	Cambodia	South East Asia	1	0.00458716
pvmrp1	PVP01_0203000	2	Thr234Met/Tyr218Asp	China	South East Asia	1	0.0833333
pvmrp1	PVP01_0203000	2	Thr234Met/Tyr218Asp/Val127Ile	Cambodia	South East Asia	2	0.00917431
pvmrp1	PVP01_0203000	2	Thr234Met/Tyr218Asp/Val127Ile	China	South East Asia	1	0.0833333
pvmrp1	PVP01_0203000	2	Thr234Met/Tyr218Asp/Val127Ile	Myanmar	South East Asia	1	0.0357143
pvmrp1	PVP01_0203000	2	Tyr218Asp	Afghanistan	South Asia	2	0.031746
pvmrp1	PVP01_0203000	2	Tyr218Asp	Brazil	South America	2	0.0143885
pvmrp1	PVP01_0203000	2	Tyr218Asp	Colombia	South America	1	0.0172414
pvmrp1	PVP01_0203000	2	Tyr218Asp	Ethiopia	East Africa	1	0.00724638
pvmrp1	PVP01_0203000	2	Tyr218Asp	Indonesia	Oceania	3	0.0154639
pvmrp1	PVP01_0203000	2	Tyr218Asp	Pakistan	South Asia	1	0.027027
pvmrp1	PVP01_0203000	2	Tyr218Asp	Papua New Guinea	Oceania	1	0.0333333
pvmrp1	PVP01_0203000	2	Tyr218Asp	Peru	South America	1	0.0103093
pvmrp1	PVP01_0203000	2	Tyr218Asp/Ile201Leu/Val127Ile	Indonesia	Oceania	11	0.056701
pvmrp1	PVP01_0203000	2	Tyr218Asp/Val127Ile	Afghanistan	South Asia	7	0.111111
pvmrp1	PVP01_0203000	2	Tyr218Asp/Val127Ile	Brazil	South America	1	0.00719424
pvmrp1	PVP01_0203000	2	Tyr218Asp/Val127Ile	Cambodia	South East Asia	12	0.0550459
pvmrp1	PVP01_0203000	2	Tyr218Asp/Val127Ile	China	South East Asia	2	0.166667
pvmrp1	PVP01_0203000	2	Tyr218Asp/Val127Ile	Colombia	South America	3	0.0517241
pvmrp1	PVP01_0203000	2	Tyr218Asp/Val127Ile	Ethiopia	East Africa	36	0.26087
pvmrp1	PVP01_0203000	2	Tyr218Asp/Val127Ile	India	South Asia	7	0.145833
pvmrp1	PVP01_0203000	2	Tyr218Asp/Val127Ile	Indonesia	Oceania	95	0.489691
pvmrp1	PVP01_0203000	2	Tyr218Asp/Val127Ile	Iran	South Asia	1	0.2
pvmrp1	PVP01_0203000	2	Tyr218Asp/Val127Ile	Madagascar	East Africa	3	0.75
pvmrp1	PVP01_0203000	2	Tyr218Asp/Val127Ile	Malaysia	Maritime SEA	31	0.5
pvmrp1	PVP01_0203000	2	Tyr218Asp/Val127Ile	Mauritania	West Africa	1	1
pvmrp1	PVP01_0203000	2	Tyr218Asp/Val127Ile	Mexico	South America	11	0.55
pvmrp1	PVP01_0203000	2	Tyr218Asp/Val127Ile	Myanmar	South East Asia	2	0.0714286
pvmrp1	PVP01_0203000	2	Tyr218Asp/Val127Ile	Pakistan	South Asia	1	0.027027
pvmrp1	PVP01_0203000	2	Tyr218Asp/Val127Ile	Panama	South America	1	0.0212766
pvmrp1	PVP01_0203000	2	Tyr218Asp/Val127Ile	Papua New Guinea	Oceania	13	0.433333
pvmrp1	PVP01_0203000	2	Tyr218Asp/Val127Ile	Peru	South America	2	0.0206186
pvmrp1	PVP01_0203000	2	Tyr218Asp/Val127Ile	Thailand	South East Asia	7	0.0391061
pvmrp1	PVP01_0203000	2	Tyr218Asp/Val127Ile	The Philippines	Maritime SEA	1	0.25
pvmrp1	PVP01_0203000	2	Tyr218Asp/Val127Ile	Vietnam	South East Asia	10	0.0909091
pvmrp1	PVP01_0203000	2	Tyr218Asp/Val127Ile/Lys36Gln	Brazil	South America	1	0.00719424
pvmrp1	PVP01_0203000	2	Tyr218Asp/Val127Ile/Lys36Gln	Cambodia	South East Asia	1	0.00458716
pvmrp1	PVP01_0203000	2	Tyr218Asp/Val127Ile/Lys36Gln	Indonesia	Oceania	2	0.0103093
pvmrp1	PVP01_0203000	2	Tyr218Asp/Val127Ile/Lys36Gln	Malaysia	Maritime SEA	1	0.016129
pvmrp1	PVP01_0203000	2	Tyr218Asp/Val127Ile/Lys36Gln	North Korea	South East Asia	1	1
pvmrp1	PVP01_0203000	2	Tyr218Asp/Val127Ile/Lys36Gln	Peru	South America	1	0.0103093
pvmrp1	PVP01_0203000	2	Tyr218Asp/Val127Ile/Lys36Gln	Thailand	South East Asia	1	0.00558659
pvmrp1	PVP01_0203000	2	Val127Ile	Afghanistan	South Asia	3	0.047619
pvmrp1	PVP01_0203000	2	Val127Ile	Brazil	South America	1	0.00719424
pvmrp1	PVP01_0203000	2	Val127Ile	Colombia	South America	2	0.0344828
pvmrp1	PVP01_0203000	2	Val127Ile	Eritrea	East Africa	2	0.142857
pvmrp1	PVP01_0203000	2	Val127Ile	Indonesia	Oceania	2	0.0103093
pvmrp1	PVP01_0203000	2	Val127Ile	Pakistan	South Asia	5	0.135135
pvmrp1	PVP01_0203000	2	Val127Ile	Papua New Guinea	Oceania	2	0.0666667
pvmrp1	PVP01_0203000	2	Val127Ile	Peru	South America	1	0.0103093
pvmrp1	PVP01_0203000	2	Val127Ile/Lys36Gln	China	South East Asia	1	0.0833333
pvmrp1	PVP01_0203000	2	Val127Ile/Lys36Gln	Thailand	South East Asia	1	0.00558659
pvmrp1	PVP01_0203000	2	Val1451Phe/Ile491Thr/Tyr218Asp/Val127Ile	Papua New Guinea	Oceania	1	0.0333333
pvmrp1	PVP01_0203000	2	Val1544Ile	Brazil	South America	1	0.00719424
pvmrp1	PVP01_0203000	2	Val1544Ile/Tyr218Asp/Val127Ile	Brazil	South America	2	0.0143885
pvmrp1	PVP01_0203000	2	Val1544Ile/Tyr218Asp/Val127Ile	Iran	South Asia	1	0.2
pvdhfr	PVP01_0526600	5	Phe57Leu	Papua New Guinea	Oceania	2	0.0666667
pvdhfr	PVP01_0526600	5	Phe57Leu	Peru	South America	1	0.0103093
pvdhfr	PVP01_0526600	5	Arg58Ser/Ile173Leu	Brazil	South America	16	0.115108
pvdhfr	PVP01_0526600	5	Arg58Ser/Ile173Leu	Panama	South America	1	0.0212766
pvdhfr	PVP01_0526600	5	Arg58Ser/Ile173Leu	Peru	South America	1	0.0103093
pvdhfr	PVP01_0526600	5	Ile173Leu	Brazil	South America	2	0.0143885
pvdhfr	PVP01_0526600	5	Ile173Leu	Peru	South America	1	0.0103093
pvdhfr	PVP01_0526600	5	Phe57Leu/Ile-Ser58Arg-Thr61Met-Asn117Thr	China	South East Asia	2	0.166667
pvdhfr	PVP01_0526600	5	Phe57Leu/Ile-Ser58Arg-Thr61Met-Asn117Thr	Indonesia	Oceania	87	0.448454
pvdhfr	PVP01_0526600	5	Phe57Leu/Ile-Ser58Arg-Thr61Met-Asn117Thr	Malaysia	Maritime SEA	13	0.209677
pvdhfr	PVP01_0526600	5	Phe57Leu/Ile-Ser58Arg-Thr61Met-Asn117Thr	Myanmar	South East Asia	6	0.214286
pvdhfr	PVP01_0526600	5	Phe57Leu/Ile-Ser58Arg-Thr61Met-Asn117Thr	Papua New Guinea	Oceania	3	0.1
pvdhfr	PVP01_0526600	5	Phe57Leu/Ile-Ser58Arg-Thr61Met-Asn117Thr	Thailand	South East Asia	85	0.47486
pvdhfr	PVP01_0526600	5	Phe57Leu/Ser58Arg/Asn117Thr	Papua New Guinea	Oceania	1	0.0333333
pvdhfr	PVP01_0526600	5	Arg58Ser	Afghanistan	South Asia	14	0.222222
pvdhfr	PVP01_0526600	5	Arg58Ser	Brazil	South America	29	0.208633
pvdhfr	PVP01_0526600	5	Arg58Ser	Colombia	South America	41	0.706897
pvdhfr	PVP01_0526600	5	Arg58Ser	Eritrea	East Africa	1	0.0714286
pvdhfr	PVP01_0526600	5	Arg58Ser	Ethiopia	East Africa	35	0.253623
pvdhfr	PVP01_0526600	5	Arg58Ser	Guyana	South America	1	0.333333
pvdhfr	PVP01_0526600	5	Arg58Ser	Indonesia	Oceania	3	0.0154639
pvdhfr	PVP01_0526600	5	Arg58Ser	Mexico	South America	1	0.05
pvdhfr	PVP01_0526600	5	Arg58Ser	Myanmar	South East Asia	1	0.0357143
pvdhfr	PVP01_0526600	5	Arg58Ser	Pakistan	South Asia	2	0.0540541
pvdhfr	PVP01_0526600	5	Arg58Ser	Panama	South America	5	0.106383
pvdhfr	PVP01_0526600	5	Arg58Ser	Papua New Guinea	Oceania	1	0.0333333
pvdhfr	PVP01_0526600	5	Arg58Ser	Peru	South America	5	0.0515464
pvdhfr	PVP01_0526600	5	Arg58Ser	The Philippines	Maritime SEA	1	0.25
pvdhfr	PVP01_0526600	5	Arg58Ser	Uganda	East Africa	2	0.4
pvdhfr	PVP01_0526600	5	Ser58Arg/Phe57Leu/Thr61Met/Asn117Thr	China	South East Asia	1	0.0833333
pvdhfr	PVP01_0526600	5	Ser58Arg/Phe57Leu/Thr61Met/Asn117Thr	Myanmar	South East Asia	5	0.178571
pvdhfr	PVP01_0526600	5	Ser58Arg/Phe57Leu/Thr61Met/Asn117Thr	Papua New Guinea	Oceania	6	0.2
pvdhfr	PVP01_0526600	5	Ser58Arg/Phe57Leu/Thr61Met/Asn117Thr	Thailand	South East Asia	7	0.0391061
pvdhfr	PVP01_0526600	5	Ser58Arg/Asn117Thr/Ile173Leu	Malaysia	Maritime SEA	1	0.016129
pvdhfr	PVP01_0526600	5	Ser58Arg/Asn117Thr/Ile173Leu	Afghanistan	South Asia	26	0.412698
pvdhfr	PVP01_0526600	5	Arg58Ser/Asn117Thr	Bangladesh	South Asia	1	1
pvdhfr	PVP01_0526600	5	Arg58Ser/Asn117Thr	Brazil	South America	5	0.0359712
pvdhfr	PVP01_0526600	5	Arg58Ser/Asn117Thr	China	South East Asia	4	0.333333
pvdhfr	PVP01_0526600	5	Arg58Ser/Asn117Thr	Colombia	South America	1	0.0172414
pvdhfr	PVP01_0526600	5	Arg58Ser/Asn117Thr	Eritrea	East Africa	1	0.0714286
pvdhfr	PVP01_0526600	5	Arg58Ser/Asn117Thr	Ethiopia	East Africa	5	0.0362319
pvdhfr	PVP01_0526600	5	Arg58Ser/Asn117Thr	India	South Asia	3	0.0625
pvdhfr	PVP01_0526600	5	Arg58Ser/Asn117Thr	Indonesia	Oceania	3	0.0154639
pvdhfr	PVP01_0526600	5	Arg58Ser/Asn117Thr	Iran	South Asia	1	0.2
pvdhfr	PVP01_0526600	5	Arg58Ser/Asn117Thr	Mauritania	West Africa	1	1
pvdhfr	PVP01_0526600	5	Arg58Ser/Asn117Thr	Mexico	South America	14	0.7
pvdhfr	PVP01_0526600	5	Arg58Ser/Asn117Thr	Myanmar	South East Asia	5	0.178571
pvdhfr	PVP01_0526600	5	Arg58Ser/Asn117Thr	Pakistan	South Asia	7	0.189189
pvdhfr	PVP01_0526600	5	Arg58Ser/Asn117Thr	Panama	South America	21	0.446809
pvdhfr	PVP01_0526600	5	Arg58Ser/Asn117Thr	Peru	South America	1	0.0103093
pvdhfr	PVP01_0526600	5	Arg58Ser/Asn117Thr	Sudan	East Africa	1	0.0769231
pvdhfr	PVP01_0526600	5	Arg58Ser/Asn117Thr	Uganda	East Africa	1	0.2
pvdhfr	PVP01_0526600	5	Ser58Arg/Asn117Thr	Afghanistan	South Asia	1	0.015873
pvdhfr	PVP01_0526600	5	Ser58Arg/Asn117Thr	Brazil	South America	1	0.00719424
pvdhfr	PVP01_0526600	5	Ser58Arg/Asn117Thr	India	South Asia	4	0.0833333
pvdhfr	PVP01_0526600	5	Ser58Arg/Asn117Thr	Indonesia	Oceania	4	0.0206186
pvdhfr	PVP01_0526600	5	Ser58Arg/Asn117Thr	Malaysia	Maritime SEA	1	0.016129
pvdhfr	PVP01_0526600	5	Ser58Arg/Asn117Thr	Panama	South America	3	0.0638298
pvdhfr	PVP01_0526600	5	Ser58Arg/Asn117Thr	Papua New Guinea	Oceania	2	0.0666667
pvdhfr	PVP01_0526600	5	Ser58Arg/Asn117Thr	Thailand	South East Asia	7	0.0391061
pvdhfr	PVP01_0526600	5	Ser58Arg/Asn117Thr	The Philippines	Maritime SEA	1	0.25
pvdhfr	PVP01_0526600	5	Thr61Met	Papua New Guinea	Oceania	1	0.0333333
pvdhfr	PVP01_0526600	5	Ser58Arg	Afghanistan	South Asia	7	0.111111
pvdhfr	PVP01_0526600	5	Ser58Arg	Brazil	South America	35	0.251799
pvdhfr	PVP01_0526600	5	Ser58Arg	Cambodia	South East Asia	152	0.697248
pvdhfr	PVP01_0526600	5	Ser58Arg	China	South East Asia	1	0.0833333
pvdhfr	PVP01_0526600	5	Ser58Arg	Colombia	South America	2	0.0344828
pvdhfr	PVP01_0526600	5	Ser58Arg	Eritrea	East Africa	11	0.785714
pvdhfr	PVP01_0526600	5	Ser58Arg	Ethiopia	East Africa	63	0.456522
pvdhfr	PVP01_0526600	5	Ser58Arg	India	South Asia	19	0.395833
pvdhfr	PVP01_0526600	5	Ser58Arg	Indonesia	Oceania	32	0.164948
pvdhfr	PVP01_0526600	5	Ser58Arg	Iran	South Asia	3	0.6
pvdhfr	PVP01_0526600	5	Ser58Arg	Laos	South East Asia	2	1
pvdhfr	PVP01_0526600	5	Ser58Arg	Madagascar	East Africa	3	0.75
pvdhfr	PVP01_0526600	5	Ser58Arg	Myanmar	South East Asia	3	0.107143
pvdhfr	PVP01_0526600	5	Ser58Arg	Pakistan	South Asia	4	0.108108
pvdhfr	PVP01_0526600	5	Ser58Arg	Panama	South America	3	0.0638298
pvdhfr	PVP01_0526600	5	Ser58Arg	Papua New Guinea	Oceania	3	0.1
pvdhfr	PVP01_0526600	5	Ser58Arg	Peru	South America	44	0.453608
pvdhfr	PVP01_0526600	5	Ser58Arg	Sudan	East Africa	6	0.461538
pvdhfr	PVP01_0526600	5	Ser58Arg	Thailand	South East Asia	27	0.150838
pvdhfr	PVP01_0526600	5	Ser58Arg	The Philippines	Maritime SEA	2	0.5
pvdhfr	PVP01_0526600	5	Ser58Arg	Uganda	East Africa	1	0.2
pvdhfr	PVP01_0526600	5	Ser58Arg	Vietnam	South East Asia	87	0.790909
pvdhfr	PVP01_0526600	5	Arg58Lys	Papua New Guinea	Oceania	1	0.0333333
pvdhfr	PVP01_0526600	5	Arg58Lys	Peru	South America	11	0.113402
pvdhfr	PVP01_0526600	5	Arg58Ser/Asn117Thr/Asn273Lys	Afghanistan	South Asia	2	0.031746
pvdhfr	PVP01_0526600	5	Arg58Ser/Asn117Thr/Asn273Lys	India	South Asia	1	0.0208333
pvdhfr	PVP01_0526600	5	Arg58Ser/Asn117Thr/Asn273Lys	Pakistan	South Asia	2	0.0540541
pvdhfr	PVP01_0526600	5	Arg58Ser/Asn117Thr/Asn273Lys	Sri Lanka	South Asia	1	0.5
pvdhfr	PVP01_0526600	5	Arg58Ser/Asn117Thr/Asn273Lys	Sudan	East Africa	3	0.230769
pvdhfr	PVP01_0526600	5	Arg58Ser/Asn273Lys	Pakistan	South Asia	2	0.0540541
pvdhfr	PVP01_0526600	5	Arg58Ser/Ser93Arg/Asn117Thr	Afghanistan	South Asia	3	0.047619
pvdhfr	PVP01_0526600	5	Arg58Ser/Ser93Arg/Asn117Thr	India	South Asia	1	0.0208333
pvdhfr	PVP01_0526600	5	Asn273Lys	India	South Asia	2	0.0416667
pvdhfr	PVP01_0526600	5	Asn273Lys	Pakistan	South Asia	1	0.027027
pvdhfr	PVP01_0526600	5	Cys49Arg	Thailand	South East Asia	2	0.0111732
pvdhfr	PVP01_0526600	5	Cys49Arg/Asn50Lys/Arg58Ser	Colombia	South America	1	0.0172414
pvdhfr	PVP01_0526600	5	Ile13Leu/Phe57Ile/Phe57Leu/Thr61Met/Asn117Thr	China	South East Asia	1	0.0833333
pvdhfr	PVP01_0526600	5	Ile13Leu/Phe57Leu/Thr61Met/Asn117Thr	Thailand	South East Asia	1	0.00558659
pvdhfr	PVP01_0526600	5	Ile13Met	Malaysia	Maritime SEA	1	0.016129
pvdhfr	PVP01_0526600	5	Ile13Met/Phe57Ile/Asn117Thr	Malaysia	Maritime SEA	1	0.016129
pvdhfr	PVP01_0526600	5	Lys369Asn	Thailand	South East Asia	1	0.00558659
pvdhfr	PVP01_0526600	5	Phe57Ile/Phe57Leu/Thr61Met	Thailand	South East Asia	2	0.0111732
pvdhfr	PVP01_0526600	5	Phe57Ile/Thr61Met	Indonesia	Oceania	1	0.00515464
pvdhfr	PVP01_0526600	5	Phe57Leu/Arg58Ser/Asn117Thr	Papua New Guinea	Oceania	2	0.0666667
pvdhfr	PVP01_0526600	5	Phe57Leu/Arg58Ser/Asn117Thr/Asn273Lys	Afghanistan	South Asia	1	0.015873
pvdhfr	PVP01_0526600	5	Phe57Leu/Arg58Ser/Asn117Thr/Ile173Leu	Malaysia	Maritime SEA	23	0.370968
pvdhfr	PVP01_0526600	5	Phe57Leu/Thr61Met	Papua New Guinea	Oceania	1	0.0333333
pvdhfr	PVP01_0526600	5	Phe57Leu/Thr61Met	Thailand	South East Asia	1	0.00558659
pvdhfr	PVP01_0526600	5	Ser116Gly	Brazil	South America	2	0.0143885
pvdhfr	PVP01_0526600	5	Ser93Arg/Asn117Thr	India	South Asia	1	0.0208333
pvmdr1	PVP01_1010900	10	Ala1334Glu/Leu1076Phe/Ser698Gly/Asp500Asn	Brazil	South America	1	0.00719424
pvmdr1	PVP01_1010900	10	Ala763Val	Thailand	South East Asia	4	0.0223464
pvmdr1	PVP01_1010900	10	Ala861Glu	Afghanistan	South Asia	1	0.015873
pvmdr1	PVP01_1010900	10	Ala861Glu	Myanmar	South East Asia	1	0.0357143
pvmdr1	PVP01_1010900	10	Ala861Glu	Thailand	South East Asia	2	0.0111732
pvmdr1	PVP01_1010900	10	Ala861Glu/Gly520Asp	Myanmar	South East Asia	1	0.0357143
pvmdr1	PVP01_1010900	10	Ala861Glu/Ser513Arg/Thr409Met	Afghanistan	South Asia	1	0.015873
pvmdr1	PVP01_1010900	10	Ala861Glu/Ser698Gly	Afghanistan	South Asia	1	0.015873
pvmdr1	PVP01_1010900	10	Ala861Glu/Ser698Gly	India	South Asia	1	0.0208333
pvmdr1	PVP01_1010900	10	Ala861Glu/Ser698Gly/Ser513Arg	Afghanistan	South Asia	1	0.015873
pvmdr1	PVP01_1010900	10	Ala861Glu/Ser698Gly/Ser513Arg	Pakistan	South Asia	1	0.027027
pvmdr1	PVP01_1010900	10	Ala861Glu/Ser698Gly/Ser513Arg/Thr409Met	Pakistan	South Asia	1	0.027027
pvmdr1	PVP01_1010900	10	Asp500Asn	Brazil	South America	4	0.028777
pvmdr1	PVP01_1010900	10	Gln1075Pro/Gln1075Lys/Leu845Phe	Thailand	South East Asia	1	0.00558659
pvmdr1	PVP01_1010900	10	Gln1075Pro/Gln1075Lys/Ser698Gly/Ser513Arg	Cambodia	South East Asia	3	0.0137615
pvmdr1	PVP01_1010900	10	Glu1244Ala/Leu845Phe	The Philippines	Maritime SEA	1	0.25
pvmdr1	PVP01_1010900	10	Gly1265Trp	Cambodia	South East Asia	1	0.00458716
pvmdr1	PVP01_1010900	10	Leu1076Phe	Brazil	South America	4	0.028777
pvmdr1	PVP01_1010900	10	Leu1076Phe	Cambodia	South East Asia	7	0.0321101
pvmdr1	PVP01_1010900	10	Leu1076Phe	China	South East Asia	2	0.166667
pvmdr1	PVP01_1010900	10	Leu1076Phe	Colombia	South America	1	0.0172414
pvmdr1	PVP01_1010900	10	Leu1076Phe	Myanmar	South East Asia	4	0.142857
pvmdr1	PVP01_1010900	10	Leu1076Phe	Panama	South America	1	0.0212766
pvmdr1	PVP01_1010900	10	Leu1076Phe	Peru	South America	4	0.0412371
pvmdr1	PVP01_1010900	10	Leu1076Phe	Thailand	South East Asia	11	0.0614525
pvmdr1	PVP01_1010900	10	Leu1076Phe	Vietnam	South East Asia	3	0.0272727
pvmdr1	PVP01_1010900	10	Leu1076Phe/Ala763Val	Thailand	South East Asia	1	0.00558659
pvmdr1	PVP01_1010900	10	Leu1076Phe/Ala763Val/Ser513Arg	Thailand	South East Asia	5	0.027933
pvmdr1	PVP01_1010900	10	Leu1076Phe/Ala861Glu	Thailand	South East Asia	2	0.0111732
pvmdr1	PVP01_1010900	10	Leu1076Phe/Ala861Glu/Ser698Gly	India	South Asia	1	0.0208333
pvmdr1	PVP01_1010900	10	Leu1076Phe/Ala861Glu/Ser698Gly/Asp500Asn	Brazil	South America	3	0.0215827
pvmdr1	PVP01_1010900	10	Leu1076Phe/Ala861Glu/Ser698Gly/Ser513Arg	Thailand	South East Asia	1	0.00558659
pvmdr1	PVP01_1010900	10	Leu1076Phe/Asp500Asn	Brazil	South America	2	0.0143885
pvmdr1	PVP01_1010900	10	Leu1076Phe/Leu845Phe	Thailand	South East Asia	3	0.0167598
pvmdr1	PVP01_1010900	10	Leu1076Phe/Leu845Phe/Asn789Ser	Malaysia	Maritime SEA	1	0.016129
pvmdr1	PVP01_1010900	10	Leu1076Phe/Leu908Met	Brazil	South America	1	0.00719424
pvmdr1	PVP01_1010900	10	Leu1076Phe/Leu908Met/Ser698Gly	Brazil	South America	5	0.0359712
pvmdr1	PVP01_1010900	10	Leu1076Phe/Leu908Met/Ser698Gly	Colombia	South America	4	0.0689655
pvmdr1	PVP01_1010900	10	Leu1076Phe/Leu908Met/Ser698Gly	Mexico	South America	19	0.95
pvmdr1	PVP01_1010900	10	Leu1076Phe/Leu908Met/Ser698Gly	Peru	South America	1	0.0103093
pvmdr1	PVP01_1010900	10	Leu1076Phe/Leu908Met/Ser698Gly/Asp500Asn	Brazil	South America	1	0.00719424
pvmdr1	PVP01_1010900	10	Leu1076Phe/Lys997Arg/Ser513Arg	Myanmar	South East Asia	1	0.0357143
pvmdr1	PVP01_1010900	10	Leu1076Phe/Phe1070Leu	Peru	South America	2	0.0206186
pvmdr1	PVP01_1010900	10	Leu1076Phe/Phe1070Leu/Ser698Gly	Brazil	South America	1	0.00719424
pvmdr1	PVP01_1010900	10	Leu1076Phe/Phe1070Leu/Ser698Gly	Peru	South America	1	0.0103093
pvmdr1	PVP01_1010900	10	Leu1076Phe/Phe1070Leu/Ser698Gly/Asp500Asn	Panama	South America	1	0.0212766
pvmdr1	PVP01_1010900	10	Leu1076Phe/Phe1070Leu/Ser698Gly/Val221Leu	Peru	South America	2	0.0206186
pvmdr1	PVP01_1010900	10	Leu1076Phe/Phe1070Leu/Val221Leu	Panama	South America	1	0.0212766
pvmdr1	PVP01_1010900	10	Leu1076Phe/Ser513Arg	Cambodia	South East Asia	13	0.059633
pvmdr1	PVP01_1010900	10	Leu1076Phe/Ser513Arg	India	South Asia	1	0.0208333
pvmdr1	PVP01_1010900	10	Leu1076Phe/Ser513Arg	Myanmar	South East Asia	4	0.142857
pvmdr1	PVP01_1010900	10	Leu1076Phe/Ser513Arg	Thailand	South East Asia	22	0.122905
pvmdr1	PVP01_1010900	10	Leu1076Phe/Ser513Arg	Vietnam	South East Asia	4	0.0363636
pvmdr1	PVP01_1010900	10	Leu1076Phe/Ser698Gly	Brazil	South America	18	0.129496
pvmdr1	PVP01_1010900	10	Leu1076Phe/Ser698Gly	Colombia	South America	6	0.103448
pvmdr1	PVP01_1010900	10	Leu1076Phe/Ser698Gly	Guyana	South America	3	1
pvmdr1	PVP01_1010900	10	Leu1076Phe/Ser698Gly	Pakistan	South Asia	1	0.027027
pvmdr1	PVP01_1010900	10	Leu1076Phe/Ser698Gly	Panama	South America	4	0.0851064
pvmdr1	PVP01_1010900	10	Leu1076Phe/Ser698Gly	Peru	South America	69	0.71134
pvmdr1	PVP01_1010900	10	Leu1076Phe/Ser698Gly/Asp500Asn	Brazil	South America	72	0.517986
pvmdr1	PVP01_1010900	10	Leu1076Phe/Ser698Gly/Asp500Asn	Panama	South America	1	0.0212766
pvmdr1	PVP01_1010900	10	Leu1076Phe/Ser698Gly/Val221Leu	Colombia	South America	45	0.775862
pvmdr1	PVP01_1010900	10	Leu1076Phe/Ser698Gly/Val221Leu	Panama	South America	17	0.361702
pvmdr1	PVP01_1010900	10	Leu1076Phe/Ser698Gly/Val221Leu	Peru	South America	4	0.0412371
pvmdr1	PVP01_1010900	10	Leu1076Phe/Val221Leu	Panama	South America	2	0.0425532
pvmdr1	PVP01_1010900	10	Leu1449Ile/Thr1269Ser	Afghanistan	South Asia	1	0.015873
pvmdr1	PVP01_1010900	10	Leu1449Ile/Thr1269Ser	Pakistan	South Asia	1	0.027027
pvmdr1	PVP01_1010900	10	Leu1449Ile/Thr1269Ser	Sri Lanka	South Asia	2	1
pvmdr1	PVP01_1010900	10	Leu1449Ile/Thr1269Ser/Ser698Gly	Afghanistan	South Asia	1	0.015873
pvmdr1	PVP01_1010900	10	Leu1449Ile/Thr1269Ser/Ser698Gly	India	South Asia	1	0.0208333
pvmdr1	PVP01_1010900	10	Leu1449Ile/Thr1269Ser/Ser698Gly	Pakistan	South Asia	2	0.0540541
pvmdr1	PVP01_1010900	10	Leu845Phe	Afghanistan	South Asia	9	0.142857
pvmdr1	PVP01_1010900	10	Leu845Phe	Cambodia	South East Asia	29	0.133028
pvmdr1	PVP01_1010900	10	Leu845Phe	India	South Asia	7	0.145833
pvmdr1	PVP01_1010900	10	Leu845Phe	Indonesia	Oceania	1	0.00515464
pvmdr1	PVP01_1010900	10	Leu845Phe	Laos	South East Asia	2	1
pvmdr1	PVP01_1010900	10	Leu845Phe	Myanmar	South East Asia	1	0.0357143
pvmdr1	PVP01_1010900	10	Leu845Phe	North Korea	South East Asia	1	1
pvmdr1	PVP01_1010900	10	Leu845Phe	Thailand	South East Asia	2	0.0111732
pvmdr1	PVP01_1010900	10	Leu845Phe	The Philippines	Maritime SEA	1	0.25
pvmdr1	PVP01_1010900	10	Leu845Phe	Vietnam	South East Asia	24	0.218182
pvmdr1	PVP01_1010900	10	Leu845Phe/Ala763Val/Ser513Arg	Pakistan	South Asia	1	0.027027
pvmdr1	PVP01_1010900	10	Leu845Phe/Ser513Arg	Afghanistan	South Asia	1	0.015873
pvmdr1	PVP01_1010900	10	Leu845Phe/Ser513Arg	Pakistan	South Asia	2	0.0540541
pvmdr1	PVP01_1010900	10	Leu845Phe/Ser513Arg	Vietnam	South East Asia	1	0.00909091
pvmdr1	PVP01_1010900	10	Leu845Phe/Ser698Gly	India	South Asia	1	0.0208333
pvmdr1	PVP01_1010900	10	Leu845Phe/Thr394Asn	The Philippines	Maritime SEA	1	0.25
pvmdr1	PVP01_1010900	10	Leu845Phe/Thr788Ser	Thailand	South East Asia	1	0.00558659
pvmdr1	PVP01_1010900	10	Lys1393Asn	China	South East Asia	1	0.0833333
pvmdr1	PVP01_1010900	10	Lys1393Asn	Pakistan	South Asia	2	0.0540541
pvmdr1	PVP01_1010900	10	Lys1393Asn	Thailand	South East Asia	2	0.0111732
pvmdr1	PVP01_1010900	10	Lys1393Asn/Leu1076Phe	China	South East Asia	1	0.0833333
pvmdr1	PVP01_1010900	10	Lys1393Asn/Leu1076Phe	Myanmar	South East Asia	1	0.0357143
pvmdr1	PVP01_1010900	10	Lys1393Asn/Leu1076Phe	Thailand	South East Asia	7	0.0391061
pvmdr1	PVP01_1010900	10	Lys1393Asn/Leu1076Phe/Ala861Glu	Thailand	South East Asia	4	0.0223464
pvmdr1	PVP01_1010900	10	Lys1393Asn/Leu1076Phe/Ser513Arg	China	South East Asia	2	0.166667
pvmdr1	PVP01_1010900	10	Lys1393Asn/Leu1076Phe/Ser513Arg	Thailand	South East Asia	9	0.0502793
pvmdr1	PVP01_1010900	10	Lys1393Asn/Leu845Phe	Malaysia	Maritime SEA	1	0.016129
pvmdr1	PVP01_1010900	10	Lys1393Asn/Leu845Phe/Ser513Arg	India	South Asia	1	0.0208333
pvmdr1	PVP01_1010900	10	Lys1393Asn/Phe979Ser	Thailand	South East Asia	1	0.00558659
pvmdr1	PVP01_1010900	10	Lys1393Asn/Ser513Arg	Afghanistan	South Asia	1	0.015873
pvmdr1	PVP01_1010900	10	Lys1393Asn/Ser513Arg	Madagascar	East Africa	1	0.25
pvmdr1	PVP01_1010900	10	Lys1393Asn/Ser513Arg	Pakistan	South Asia	4	0.108108
pvmdr1	PVP01_1010900	10	Lys1393Asn/Ser513Arg	Thailand	South East Asia	2	0.0111732
pvmdr1	PVP01_1010900	10	Lys1393Asn/Ser513Arg/Thr409Met	Afghanistan	South Asia	1	0.015873
pvmdr1	PVP01_1010900	10	Lys1393Asn/Ser513Arg/Thr409Met	India	South Asia	1	0.0208333
pvmdr1	PVP01_1010900	10	Lys1393Asn/Ser513Arg/Thr409Met	Pakistan	South Asia	3	0.0810811
pvmdr1	PVP01_1010900	10	Lys1393Asn/Ser698Gly	Afghanistan	South Asia	1	0.015873
pvmdr1	PVP01_1010900	10	Lys1393Asn/Ser698Gly/Ser513Arg	India	South Asia	3	0.0625
pvmdr1	PVP01_1010900	10	Lys1393Asn/Thr409Met	China	South East Asia	1	0.0833333
pvmdr1	PVP01_1010900	10	Met236Leu	Papua New Guinea	Oceania	1	0.0333333
pvmdr1	PVP01_1010900	10	Met980Val/Phe979Ser/Ala861Glu/Ser698Gly	India	South Asia	1	0.0208333
pvmdr1	PVP01_1010900	10	Ser1450Leu	Myanmar	South East Asia	1	0.0357143
pvmdr1	PVP01_1010900	10	Ser1450Leu/Ala861Glu/Gly520Asp	China	South East Asia	1	0.0833333
pvmdr1	PVP01_1010900	10	Ser497Leu	Papua New Guinea	Oceania	2	0.0666667
pvmdr1	PVP01_1010900	10	Ser513Arg	Eritrea	East Africa	2	0.142857
pvmdr1	PVP01_1010900	10	Ser513Arg	Ethiopia	East Africa	86	0.623188
pvmdr1	PVP01_1010900	10	Ser513Arg	India	South Asia	3	0.0625
pvmdr1	PVP01_1010900	10	Ser513Arg	Madagascar	East Africa	1	0.25
pvmdr1	PVP01_1010900	10	Ser513Arg	Pakistan	South Asia	1	0.027027
pvmdr1	PVP01_1010900	10	Ser513Arg	Sudan	East Africa	6	0.461538
pvmdr1	PVP01_1010900	10	Ser513Arg	Thailand	South East Asia	5	0.027933
pvmdr1	PVP01_1010900	10	Ser513Arg	Uganda	East Africa	3	0.6
pvmdr1	PVP01_1010900	10	Ser513Arg/Thr409Met	Afghanistan	South Asia	7	0.111111
pvmdr1	PVP01_1010900	10	Ser513Arg/Thr409Met	India	South Asia	1	0.0208333
pvmdr1	PVP01_1010900	10	Ser698Gly	Afghanistan	South Asia	12	0.190476
pvmdr1	PVP01_1010900	10	Ser698Gly	Brazil	South America	12	0.0863309
pvmdr1	PVP01_1010900	10	Ser698Gly	Eritrea	East Africa	4	0.285714
pvmdr1	PVP01_1010900	10	Ser698Gly	Ethiopia	East Africa	17	0.123188
pvmdr1	PVP01_1010900	10	Ser698Gly	India	South Asia	10	0.208333
pvmdr1	PVP01_1010900	10	Ser698Gly	Iran	South Asia	5	1
pvmdr1	PVP01_1010900	10	Ser698Gly	Mauritania	West Africa	1	1
pvmdr1	PVP01_1010900	10	Ser698Gly	Mexico	South America	1	0.05
pvmdr1	PVP01_1010900	10	Ser698Gly	Pakistan	South Asia	11	0.297297
pvmdr1	PVP01_1010900	10	Ser698Gly	Panama	South America	4	0.0851064
pvmdr1	PVP01_1010900	10	Ser698Gly	Peru	South America	10	0.103093
pvmdr1	PVP01_1010900	10	Ser698Gly/Asp500Asn	Brazil	South America	3	0.0215827
pvmdr1	PVP01_1010900	10	Ser698Gly/His681Arg	Brazil	South America	1	0.00719424
pvmdr1	PVP01_1010900	10	Ser698Gly/Pro8Leu	India	South Asia	1	0.0208333
pvmdr1	PVP01_1010900	10	Ser698Gly/Ser513Arg	Afghanistan	South Asia	12	0.190476
pvmdr1	PVP01_1010900	10	Ser698Gly/Ser513Arg	Eritrea	East Africa	4	0.285714
pvmdr1	PVP01_1010900	10	Ser698Gly/Ser513Arg	Ethiopia	East Africa	21	0.152174
pvmdr1	PVP01_1010900	10	Ser698Gly/Ser513Arg	India	South Asia	3	0.0625
pvmdr1	PVP01_1010900	10	Ser698Gly/Ser513Arg	Pakistan	South Asia	3	0.0810811
pvmdr1	PVP01_1010900	10	Ser698Gly/Ser513Arg	Sudan	East Africa	1	0.0769231
pvmdr1	PVP01_1010900	10	Ser698Gly/Ser513Arg/Pro8Leu	Afghanistan	South Asia	1	0.015873
pvmdr1	PVP01_1010900	10	Ser698Gly/Ser513Arg/Thr409Met	Afghanistan	South Asia	2	0.031746
pvmdr1	PVP01_1010900	10	Ser698Gly/Ser513Arg/Thr409Met	India	South Asia	2	0.0416667
pvmdr1	PVP01_1010900	10	Ser698Gly/Val221Leu	Colombia	South America	2	0.0344828
pvmdr1	PVP01_1010900	10	Ser698Gly/Val221Leu	Panama	South America	2	0.0425532
pvmdr1	PVP01_1010900	10	Thr1269Ser/Leu908Met	Sudan	East Africa	1	0.0769231
pvmdr1	PVP01_1010900	10	Thr1269Ser/Ser513Arg	Ethiopia	East Africa	1	0.00724638
pvmdr1	PVP01_1010900	10	Thr1269Ser/Ser698Gly	Afghanistan	South Asia	1	0.015873
pvmdr1	PVP01_1010900	10	Thr1269Ser/Ser698Gly	Pakistan	South Asia	1	0.027027
pvmdr1	PVP01_1010900	10	Thr898Ala	Bangladesh	South Asia	1	1
pvmdr1	PVP01_1010900	10	Thr898Ala	India	South Asia	1	0.0208333
pvmdr1	PVP01_1010900	10	Val221Leu	Panama	South America	2	0.0425532
pvdhps	PVP01_1429500	14	Gly383Ala	Afghanistan	South Asia	39	0.619048
pvdhps	PVP01_1429500	14	Gly383Ala	Brazil	South America	8	0.057554
pvdhps	PVP01_1429500	14	Gly383Ala	Cambodia	South East Asia	3	0.0137615
pvdhps	PVP01_1429500	14	Gly383Ala	Colombia		10	0.172414
pvdhps	PVP01_1429500	14	Gly383Ala	Ethiopia	East Africa	28	0.202899
pvdhps	PVP01_1429500	14	Gly383Ala	India	South Asia	22	0.458333
pvdhps	PVP01_1429500	14	Gly383Ala	Indonesia	Oceania	6	0.0309278
pvdhps	PVP01_1429500	14	Gly383Ala	Iran	South Asia	3	0.6
pvdhps	PVP01_1429500	14	Gly383Ala	Malaysia	Maritime SEA	1	0.016129
pvdhps	PVP01_1429500	14	Gly383Ala	Mexico	South America	10	0.5
pvdhps	PVP01_1429500	14	Gly383Ala	Pakistan	South Asia	16	0.432432
pvdhps	PVP01_1429500	14	Gly383Ala	Panama	South America	17	0.361702
pvdhps	PVP01_1429500	14	Gly383Ala	Papua New Guinea	Oceania	15	0.5
pvdhps	PVP01_1429500	14	Gly383Ala	Peru	South America	19	0.195876
pvdhps	PVP01_1429500	14	Gly383Ala	Sri Lanka	South Asia	1	0.5
pvdhps	PVP01_1429500	14	Gly383Ala	Sudan	East Africa	2	0.153846
pvdhps	PVP01_1429500	14	Gly383Ala	The Philippines	Maritime SEA	1	0.25
pvdhps	PVP01_1429500	14	Gly383Ala	Uganda	East Africa	1	0.2
pvdhps	PVP01_1429500	14	Gly383Ala	Vietnam	South East Asia	1	0.00909091
pvdhps	PVP01_1429500	14	Gly383Ala	Afghanistan	South Asia	39	0.619048
pvdhps	PVP01_1429500	14	Gly383Ala	Brazil	South America	8	0.057554
pvdhps	PVP01_1429500	14	Gly383Ala	Cambodia	South East Asia	3	0.0137615
pvdhps	PVP01_1429500	14	Gly383Ala	Colombia		10	0.172414
pvdhps	PVP01_1429500	14	Gly383Ala	Ethiopia	East Africa	28	0.202899
pvdhps	PVP01_1429500	14	Gly383Ala	India	South Asia	22	0.458333
pvdhps	PVP01_1429500	14	Gly383Ala	Indonesia	Oceania	6	0.0309278
pvdhps	PVP01_1429500	14	Gly383Ala	Iran	South Asia	3	0.6
pvdhps	PVP01_1429500	14	Gly383Ala	Malaysia	Maritime SEA	1	0.016129
pvdhps	PVP01_1429500	14	Gly383Ala	Mexico	South America	10	0.5
pvdhps	PVP01_1429500	14	Gly383Ala	Pakistan	South Asia	16	0.432432
pvdhps	PVP01_1429500	14	Gly383Ala	Panama	South America	17	0.361702
pvdhps	PVP01_1429500	14	Gly383Ala	Papua New Guinea	Oceania	15	0.5
pvdhps	PVP01_1429500	14	Gly383Ala	Peru	South America	19	0.195876
pvdhps	PVP01_1429500	14	Gly383Ala	Sri Lanka	South Asia	1	0.5
pvdhps	PVP01_1429500	14	Gly383Ala	Sudan	East Africa	2	0.153846
pvdhps	PVP01_1429500	14	Gly383Ala	The Philippines	Maritime SEA	1	0.25
pvdhps	PVP01_1429500	14	Gly383Ala	Uganda	East Africa	1	0.2
pvdhps	PVP01_1429500	14	Gly383Ala	Vietnam	South East Asia	1	0.00909091
pvdhps	PVP01_1429500	14	A383G/Ala553Gly	India	South Asia	12	0.25
pvdhps	PVP01_1429500	14	A383G/Ala553Gly	Indonesia	Oceania	2	0.0103093
pvdhps	PVP01_1429500	14	A383G/Ala553Gly	Malaysia	Maritime SEA	2	0.0322581
pvdhps	PVP01_1429500	14	A383G/Ala553Gly	Thailand	South East Asia	3	0.0167598
pvdhps	PVP01_1429500	14	Ala553Gly/Cys422Tr	Malaysia	Maritime SEA	11	0.177419
pvdhps	PVP01_1429500	14	Ala553Gly/Glu132Gly	Indonesia	Oceania	16	0.0824742
pvdhps	PVP01_1429500	14	Ala553Gly/Glu132Gly	Malaysia	Maritime SEA	22	0.354839
pvdhps	PVP01_1429500	14	Ala553Gly/Lys512Glu/Met205Ile	Myanmar	South East Asia	1	0.0357143
pvdhps	PVP01_1429500	14	Ala553Gly/Lys512Glu/Met205Ile	Thailand	South East Asia	2	0.0111732
pvdhps	PVP01_1429500	14	Ala553Gly/Lys512Glu/Ser382Cys/Met205Ile	Myanmar	South East Asia	1	0.0357143
pvdhps	PVP01_1429500	14	Ala553Gly/Lys512Met	Thailand	South East Asia	1	0.00558659
pvdhps	PVP01_1429500	14	Ala553Gly/Lys512Met/Met205Ile	Thailand	South East Asia	1	0.00558659
pvdhps	PVP01_1429500	14	Ala553Gly/Lys512Met/Ser382Ala/Met205Ile	Thailand	South East Asia	6	0.0335196
pvdhps	PVP01_1429500	14	Ala553Gly/Met205Ile	China	South East Asia	1	0.0833333
pvdhps	PVP01_1429500	14	Ala553Gly/Met205Ile	Myanmar	South East Asia	8	0.285714
pvdhps	PVP01_1429500	14	Ala553Gly/Met205Ile	Thailand	South East Asia	74	0.413408
pvdhps	PVP01_1429500	14	Ala553Gly/Met205Ile	Vietnam	South East Asia	2	0.0181818
pvdhps	PVP01_1429500	14	Ala553Gly/Ser382Ala/Met205Ile	Thailand	South East Asia	23	0.128492
pvdhps	PVP01_1429500	14	Ala553Gly/Ser382Cys/Met205Ile	Thailand	South East Asia	1	0.00558659
pvdhps	PVP01_1429500	14	Ala633Ser/Gly383Ala/Met205Ile	Cambodia	South East Asia	1	0.00458716
pvdhps	PVP01_1429500	14	Ala633Ser/Met205Ile	Cambodia	South East Asia	1	0.00458716
pvdhps	PVP01_1429500	14	Ala647Val	Eritrea	East Africa	1	0.0714286
pvdhps	PVP01_1429500	14	Ala647Val/Ala553Gly/Met205Ile	Thailand	South East Asia	1	0.00558659
pvdhps	PVP01_1429500	14	Ala647Val/Gly383Ala	Afghanistan	South Asia	4	0.0634921
pvdhps	PVP01_1429500	14	Ala647Val/Gly383Ala	Brazil	South America	1	0.00719424
pvdhps	PVP01_1429500	14	Ala647Val/Gly383Ala	Ethiopia	East Africa	2	0.0144928
pvdhps	PVP01_1429500	14	Ala647Val/Gly383Ala	India	South Asia	1	0.0208333
pvdhps	PVP01_1429500	14	Ala647Val/Gly383Ala	Pakistan	South Asia	1	0.027027
pvdhps	PVP01_1429500	14	Ala647Val/Met205Ile/Glu142Gly	Eritrea	East Africa	7	0.5
pvdhps	PVP01_1429500	14	Ala647Val/Met205Ile/Glu142Gly	Ethiopia	East Africa	21	0.152174
pvdhps	PVP01_1429500	14	Ala647Val/Met205Ile/Glu142Gly	Sudan	East Africa	4	0.307692
pvdhps	PVP01_1429500	14	Asn273Lys/Gly383Ala	Afghanistan	South Asia	2	0.031746
pvdhps	PVP01_1429500	14	Asn273Lys/Gly383Ala	India	South Asia	1	0.0208333
pvdhps	PVP01_1429500	14	Asn273Lys/Gly383Ala	Pakistan	South Asia	1	0.027027
pvdhps	PVP01_1429500	14	Glu132Gly	Indonesia	Oceania	2	0.0103093
pvdhps	PVP01_1429500	14	Gly383Ala/Asn300Lys	Mexico	South America	2	0.1
pvdhps	PVP01_1429500	14	Gly383Ala/Ile337Val	Pakistan	South Asia	2	0.0540541
pvdhps	PVP01_1429500	14	Gly383Ala/Lys309Asn	Pakistan	South Asia	2	0.0540541
pvdhps	PVP01_1429500	14	Gly383Ala/Met205Ile	Afghanistan	South Asia	1	0.015873
pvdhps	PVP01_1429500	14	Gly383Ala/Met205Ile	Cambodia	South East Asia	5	0.0229358
pvdhps	PVP01_1429500	14	Gly383Ala/Met205Ile	China	South East Asia	2	0.166667
pvdhps	PVP01_1429500	14	Gly383Ala/Met205Ile	Eritrea	East Africa	1	0.0714286
pvdhps	PVP01_1429500	14	Gly383Ala/Met205Ile	Ethiopia	East Africa	6	0.0434783
pvdhps	PVP01_1429500	14	Gly383Ala/Met205Ile	Laos	South East Asia	1	0.5
pvdhps	PVP01_1429500	14	Gly383Ala/Met205Ile	Mauritania		1	1
pvdhps	PVP01_1429500	14	Gly383Ala/Met205Ile	Myanmar	South East Asia	2	0.0714286
pvdhps	PVP01_1429500	14	Gly383Ala/Met205Ile	North Korea	South East Asia	1	1
pvdhps	PVP01_1429500	14	Gly383Ala/Met205Ile	Papua New Guinea	Oceania	2	0.0666667
pvdhps	PVP01_1429500	14	Gly383Ala/Met205Ile	Peru	South America	30	0.309278
pvdhps	PVP01_1429500	14	Gly383Ala/Met205Ile	Thailand	South East Asia	1	0.00558659
pvdhps	PVP01_1429500	14	Gly383Ala/Met205Ile	The Philippines	Maritime SEA	1	0.25
pvdhps	PVP01_1429500	14	Gly383Ala/Met205Ile	Vietnam	South East Asia	19	0.172727
pvdhps	PVP01_1429500	14	Gly383Ala/Met205Ile/Glu142Gly	Ethiopia	East Africa	42	0.304348
pvdhps	PVP01_1429500	14	Gly383Ala/Met205Ile/Glu142Gly	Sudan	East Africa	4	0.307692
pvdhps	PVP01_1429500	14	Gly383Ala/Met205Ile/Glu142Gly	Uganda	East Africa	1	0.2
pvdhps	PVP01_1429500	14	Gly383Ala/Phe365Leu	India	South Asia	3	0.0625
pvdhps	PVP01_1429500	14	Gly383Ala/Phe365Leu	Pakistan	South Asia	2	0.0540541
pvdhps	PVP01_1429500	14	Gly439Glu/Gly383Ala	Brazil	South America	1	0.00719424
pvdhps	PVP01_1429500	14	Ile584Val/Ala553Gly	Thailand	South East Asia	1	0.00558659
pvdhps	PVP01_1429500	14	Ile584Val/Ala553Gly/Ser382Ala	Thailand	South East Asia	2	0.0111732
pvdhps	PVP01_1429500	14	Ile584Val/Ala553Gly/Ser382Ala/Met205Ile	Thailand	South East Asia	1	0.00558659
pvdhps	PVP01_1429500	14	Lys512Glu/Met205Ile	Thailand	South East Asia	1	0.00558659
pvdhps	PVP01_1429500	14	Met205Ile	Brazil	South America	50	0.359712
pvdhps	PVP01_1429500	14	Met205Ile	Cambodia	South East Asia	145	0.665138
pvdhps	PVP01_1429500	14	Met205Ile	China	South East Asia	3	0.25
pvdhps	PVP01_1429500	14	Met205Ile	Colombia		19	0.327586
pvdhps	PVP01_1429500	14	Met205Ile	Laos	South East Asia	1	0.5
pvdhps	PVP01_1429500	14	Met205Ile	Myanmar	South East Asia	9	0.321429
pvdhps	PVP01_1429500	14	Met205Ile	Peru	South America	15	0.154639
pvdhps	PVP01_1429500	14	Met205Ile	Thailand	South East Asia	18	0.100559
pvdhps	PVP01_1429500	14	Met205Ile	Vietnam	South East Asia	71	0.645455
pvdhps	PVP01_1429500	14	Met205Ile/Glu142Gly	Eritrea	East Africa	1	0.0714286
pvdhps	PVP01_1429500	14	Met205Ile/Glu142Gly	Ethiopia	East Africa	4	0.0289855
pvdhps	PVP01_1429500	14	Ser382Ala	Thailand	South East Asia	1	0.00558659
pvdhps	PVP01_1429500	14	Ser382Ala/Met205Ile	Thailand	South East Asia	1	0.00558659
pvdhps	PVP01_1429500	14	Ser382Cys	Brazil	South America	2	0.0143885
pvdhps	PVP01_1429500	14	Ser382Cys/Met205Ile	Brazil	South America	23	0.165468
pvdhps	PVP01_1429500	14	Ser382Cys/Met205Ile	Guyana	South America	3	1
pvdhps	PVP01_1429500	14	Ser382Cys/Met205Ile	Panama	South America	1	0.0212766
pvdhps	PVP01_1429500	14	Ser382Cys/Met205Ile	Peru	South America	5	0.0515464
pvdhps	PVP01_1429500	14	WT (A553G/G383A)	Afghanistan	South Asia	4	0.0634921
pvdhps	PVP01_1429500	14	WT (A553G/G383A)	Brazil	South America	3	0.0215827
pvdhps	PVP01_1429500	14	WT (A553G/G383A)	Colombia		12	0.206897
pvdhps	PVP01_1429500	14	WT (A553G/G383A)	Ethiopia	East Africa	1	0.00724638
pvdhps	PVP01_1429500	14	WT (A553G/G383A)	Indonesia	Oceania	95	0.489691
pvdhps	PVP01_1429500	14	WT (A553G/G383A)	Madagascar	East Africa	2	0.5
pvdhps	PVP01_1429500	14	WT (A553G/G383A)	Myanmar	South East Asia	1	0.0357143
pvdhps	PVP01_1429500	14	WT (A553G/G383A)	Pakistan	South Asia	2	0.0540541
pvdhps	PVP01_1429500	14	WT (A553G/G383A)	Panama	South America	11	0.234043
pvdhps	PVP01_1429500	14	WT (A553G/G383A)	Papua New Guinea	Oceania	2	0.0666667
pvdhps	PVP01_1429500	14	WT (A553G/G383A)	Peru	South America	2	0.0206186
pvdhps	PVP01_1429500	14	WT (A553G/G383A)	Thailand	South East Asia	2	0.0111732
pvdhps	PVP01_1429500	14	WT (A553G/G383A)	The Philippines	Maritime SEA	1	0.25
