# Supplementary material for: Genomic analysis of global Plasmodium vivax populations reveals insights into the evolution of drug resistance
Source: Nat Commun. 2024 Dec 30;15:10771. doi: 10.1038/s41467-024-54964-x (PMC11685768; doi:10.1038/s41467-024-54964-x)
Supplement: Supplementary file 18 — Supplementary Data 15 [file 41467_2024_54964_MOESM18_ESM.xlsx]

## Sheet: S15
S15: Nucleotide diversity (pi) calculated in 100 bp windows and haplotype diversity (h) of pvmdr1
Gene Name	Region	Country	Median Pi	Mean Pi	Haplotype Diversity, h	Mean Region Haplotype Diversity, h
pvmdr1	East Africa	Sudan	0.00148	0.00269	0.730769	0.67126
pvmdr1	East Africa	Ethiopia	0.00166	0.00189	0.616206
pvmdr1	East Africa	Eritrea	0.00442	0.00437	0.884615
pvmdr1	East Africa	Madagascar	-	-	-
pvmdr1	East Africa	Uganda	-	-	-
pvmdr1	Oceania	Indonesia	0.00073	0.000908	0.312377	0.334881
pvmdr1	Oceania	Papua New Guinea	0.00129	0.00147	0.464368
pvmdr1	South America	Panama	0.000534	0.000843	0.879741	0.877153
pvmdr1	South America	Mexico	0.00108	0.0014	0.278947
pvmdr1	South America	Peru	0.00124	0.00179	0.685352
pvmdr1	South America	Brazil	0.00131	0.00226	0.688249
pvmdr1	South America	Colombia	0.00402	0.00358	0.714459
pvmdr1	South America	Guyana	-	-	-
pvmdr1	South Asia	India	0.00119	0.00178	0.942376	0.929777
pvmdr1	South Asia	Afghanistan	0.00131	0.00226	0.90425
pvmdr1	South Asia	Pakistan	0.00173	0.00225	0.923423
pvmdr1	South Asia	Bangladesh	-	-	-
pvmdr1	South Asia	Iran	-	-	-
pvmdr1	South Asia	Sri Lanka	-	-	-
pvmdr1	Maritime South East Asia	Malaysia	0.000598	0.00118	0.57853	0.62704
pvmdr1	Maritime South East Asia	The Philippines	-	-	-
pvmdr1	South East Asia	Thailand	0.00077	0.00176	0.909736	0.753145
pvmdr1	South East Asia	Myanmar	0.000888	0.00174	0.775132
pvmdr1	South East Asia	Vietnam	0.00113	0.0016	0.65955
pvmdr1	South East Asia	Cambodia	0.00131	0.00226	0.534308
pvmdr1	South East Asia	China	0.00243	0.00278	0.924242
pvmdr1	South East Asia	Laos	-	-	-
pvmdr1	South East Asia	North Korea	-	-	-
