# Supplementary material for: Genomic analysis of global Plasmodium vivax populations reveals insights into the evolution of drug resistance
Source: Nat Commun. 2024 Dec 30;15:10771. doi: 10.1038/s41467-024-54964-x (PMC11685768; doi:10.1038/s41467-024-54964-x)
Supplement: Supplementary file 19 — Supplementary Data 16 [file 41467_2024_54964_MOESM19_ESM.xlsx]

## Sheet: S16
S16: Top 1% of FST values (Population Differentiation) between Indonesian Papua isolates between 2008-2008 vs. 2016-2017 and Pre-2014 vs. Post-2014.
Comparison	Chromosome	Position	Reference	Alternate	Effect	Mutation	Gene Name	Gene ID	Gene Product	Fst
2008-2009 vs. 2016-2017	2	154831	G	A	Missense Variant	Leu1365Phe	MRP1	PVP01_0203000	ABC transporter C family member 1, putative, multidrug resistance-associated protein 1, putative	0.543355
2008-2009 vs. 2016-2017	2	169279	T	A	Missense Variant	Leu53Gln	PVP01_0203200	PVP01_0203200	TatD-like deoxyribonuclease, putative	0.515742
2008-2009 vs. 2016-2017	9	360958	G	A	Upstream Gene Variant	.	PVP01_0906200	PVP01_0906200	40S ribosomal protein S4, putative	0.510204
2008-2009 vs. 2016-2017	2	140966	T	A	Downstream Gene Variant	.	PVP01_0202600	PVP01_0202600	Plasmodium exported protein (PHIST), unknown function	0.500418
2008-2009 vs. 2016-2017	2	154215	T	A	Missense Variant	Asp1570Val	MRP1	PVP01_0203000	ABC transporter C family member 1, putative, multidrug resistance-associated protein 1, putative	0.487765
2008-2009 vs. 2016-2017	2	154216	C	A	Missense Variant	Asp1570Tyr	MRP1	PVP01_0203000	ABC transporter C family member 1, putative, multidrug resistance-associated protein 1, putative	0.487765
2008-2009 vs. 2016-2017	12	154300	G	A	Upstream Gene Variant	.	PVP01_1203600	PVP01_1203600	Conserved Plasmodium protein, unknown function	0.448011
2008-2009 vs. 2016-2017	2	132606	C	G	Upstream Gene Variant	.	PVP01_0202600	PVP01_0202600	Plasmodium exported protein (PHIST), unknown function	0.439359
2008-2009 vs. 2016-2017	2	176621	G	T	Synonymous Variant	Gly132Gly	PVP01_0203400	PVP01_0203400	Eukaryotic translation initiation factor 4E, putative	0.439359
2008-2009 vs. 2016-2017	2	110003	C	G	Upstream Gene Variant	.	PVP01_0202100	PVP01_0202100	Plasmodium exported protein, unknown function	0.430462
2008-2009 vs. 2016-2017	4	649508	T	A	Missense Variant	Arg1024Ser	P230p	PVP01_0415900	6-cysteine protein P230p, putative	0.4283
2008-2009 vs. 2016-2017	4	649509	C	A	Missense Variant	Arg1024Ile	P230p	PVP01_0415900	6-cysteine protein P230p, putative	0.4283
2008-2009 vs. 2016-2017	2	130912	G	A	Upstream Gene Variant	.	PVP01_0202600	PVP01_0202600	Plasmodium exported protein (PHIST), unknown function	0.427438
2008-2009 vs. 2016-2017	7	762698	G	C	Missense Variant	Gly108Arg	PVP01_0717100	PVP01_0717100	Conserved Plasmodium protein, unknown function	0.424204
2008-2009 vs. 2016-2017	11	751726	A	G	Upstream Gene Variant	.	PVP01_1117700	PVP01_1117700	Conserved Plasmodium protein, unknown function	0.393788
2008-2009 vs. 2016-2017	11	751727	A	G	Upstream Gene Variant	.	PVP01_1117700	PVP01_1117700	Conserved Plasmodium protein, unknown function	0.393788
2008-2009 vs. 2016-2017	9	1529121	G	A	Synonymous Variant	Asp962Asp	RPA2	PVP01_0935500	DNA-directed RNA polymerase I subunit RPA2, putative	0.377079
2008-2009 vs. 2016-2017	2	130376	A	T	Upstream Gene Variant	.	PVP01_0202600	PVP01_0202600	Plasmodium exported protein (PHIST), unknown function	0.37604
2008-2009 vs. 2016-2017	2	448645	G	A	Synonymous Variant	Tyr203Tyr	PSTK	PVP01_0211000	L-seryl-tRNA(Sec) kinase, putative	0.362558
2008-2009 vs. 2016-2017	10	878746	C	T	Upstream Gene Variant	.	PSOP12	PVP01_1020200	Secreted ookinete protein, putative	0.35906
2008-2009 vs. 2016-2017	13	59505	G	A	Missense Variant	Ser171Phe	MPC	PVP01_1301500	Mitochondrial phosphate carrier protein, putative	0.353239
2008-2009 vs. 2016-2017	7	800159	G	A	Synonymous Variant	Pro859Pro	PVP01_0718200	PVP01_0718200	TLD domain-containing protein	0.351979
2008-2009 vs. 2016-2017	14	1735770	C	T	Missense Variant	His1075Tyr	ApiAP2	PVP01_1440600	AP2 domain transcription factor, putative	0.351979
2008-2009 vs. 2016-2017	14	2497236	G	T	Upstream Gene Variant	.	PVP01_1260500	PVP01_1260500	Nucleoporin NUP313, putative	0.351979
2008-2009 vs. 2016-2017	14	793187	C	T	Upstream Gene Variant	.	ApiAP2	PVP01_1418100	AP2 domain transcription factor AP2-FG, putative	0.347734
2008-2009 vs. 2016-2017	2	120401	G	C	Downstream Gene Variant	.	PVP01_0202300	PVP01_0202300	Plasmodium exported protein, unknown function	0.346779
2008-2009 vs. 2016-2017	1	563730	C	T	Synonymous Variant	Leu239Leu	PVP01_0112300	PVP01_0112300	AP-3 complex subunit delta, putative	0.342003
2008-2009 vs. 2016-2017	3	761319	G	A	Upstream Gene Variant	.	RALP1	PVP01_0317900	Rhoptry-associated leucine zipper-like protein 1	0.340419
2008-2009 vs. 2016-2017	5	1404787	T	C	Upstream Gene Variant	.	TRAG13	PVP01_0533100	Tryptophan-rich antigen, tryptophan-rich protein	0.338168
2008-2009 vs. 2016-2017	5	763328	C	G	Synonymous Variant	Gly613Gly	PVP01_0518100	PVP01_0518100	Conserved protein, unknown function	0.332385
2008-2009 vs. 2016-2017	12	2242557	C	T	Upstream Gene Variant	.	PVP01_1254800	PVP01_1254800	Aminomethyltransferase, putative	0.332385
2008-2009 vs. 2016-2017	12	2508313	A	G	Synonymous Variant	Glu538Glu	LAP	PVP01_1260800	M17 leucyl aminopeptidase	0.331415
2008-2009 vs. 2016-2017	10	654956	C	A	Synonymous Variant	Ile1978Ile	CCR4	PVP01_1014400	CCR4 domain-containing protein 1, putative	0.329215
2008-2009 vs. 2016-2017	2	448562	A	T	Missense Variant	Val231Glu	PSTK	PVP01_0211000	L-seryl-tRNA(Sec) kinase, putative	0.328487
2008-2009 vs. 2016-2017	2	449261	G	A	Upstream Gene Variant	.	PSTK	PVP01_0211000	L-seryl-tRNA(Sec) kinase, putative	0.328487
2008-2009 vs. 2016-2017	1	613310	G	A	Upstream Gene Variant	.	PTP2	PVP01_0113700	Protein tyrosine phosphatase, putative	0.328487
2008-2009 vs. 2016-2017	3	881492	T	C	Synonymous Variant	Asn525Asn	PVP01_0320800	PVP01_0320800	Conserved Plasmodium protein, unknown function	0.328487
2008-2009 vs. 2016-2017	12	2284092	A	G	Upstream Gene Variant	.	Sir2b	PVP01_1255600	Transcriptional regulatory protein sir2b, putative	0.32637
2008-2009 vs. 2016-2017	12	643385	A	T	Upstream Gene Variant	.	PVP01_1215200	PVP01_1215200	Conserved Plasmodium protein, unknown function	0.325917
2008-2009 vs. 2016-2017	7	800483	T	C	Synonymous Variant	Gly751Gly	PVP01_0718200	PVP01_0718200	TLD domain-containing protein	0.325752
2008-2009 vs. 2016-2017	13	802926	T	G	Missense Variant	Cys1243Gly	LRR5	PVP01_1317100	Leucine-rich repeat protein	0.323744
2008-2009 vs. 2016-2017	7	793031	T	G	Upstream Gene Variant	.	PVP01_0717900	PVP01_0717900	Major facilitator superfamily domain-containing protein, putative	0.32331
2008-2009 vs. 2016-2017	12	1313867	T	C	Upstream Gene Variant	.	PVP01_1232600	PVP01_1232600	Nucleoside-diphosphatase, putative	0.322449
2008-2009 vs. 2016-2017	3	761352	C	T	Upstream Gene Variant	.	RALP1	PVP01_0317900	Rhoptry-associated leucine zipper-like protein 1	0.318603
2008-2009 vs. 2016-2017	2	178571	G	C	Upstream Gene Variant	.	PVP01_0203400	PVP01_0203400	Eukaryotic translation initiation factor 4E, putative	0.317861
2008-2009 vs. 2016-2017	13	1237511	T	A	Upstream Gene Variant	.	PVP01_1329200	PVP01_1329200	Eukaryotic translation initiation factor 3 subunit H, putative	0.31784
2008-2009 vs. 2016-2017	12	971104	G	A	Upstream Gene Variant	.	PVP01_1225000	PVP01_1225000	Conserved protein, unknown function	0.317761
2008-2009 vs. 2016-2017	12	1094738	G	A	Upstream Gene Variant	.	PVP01_1227700	PVP01_1227700	Ubiquitin-activating enzyme, putative	0.31571
2008-2009 vs. 2016-2017	7	344046	C	T	Upstream Gene Variant	.	PVP01_0706200	PVP01_0706200	Proteasome activator 28, putative	0.31368
2008-2009 vs. 2016-2017	7	1169474	T	C	Splice Region Variant & Intron Variant	.	PVP01_0727600	PVP01_0727600	Conserved protein, unknown function	0.313579
2008-2009 vs. 2016-2017	2	191299	C	T	Synonymous Variant	Ile685Ile	PVP01_0203900	PVP01_0203900	P-loop containing nucleoside triphosphate hydrolase, putative	0.310492
2008-2009 vs. 2016-2017	13	1657455	C	T	Upstream Gene Variant	.	PVP01_1338300	PVP01_1338300	Eukaryotic translation initiation factor 2 subunit gamma, putative	0.309987
2008-2009 vs. 2016-2017	9	756374	G	C	Synonymous Variant	Gly13Gly	PDX2	PVP01_0916800	Pyridoxine biosynthesis protein PDX2, putative	0.3009
2008-2009 vs. 2016-2017	7	316477	T	C	Missense Variant	Asn799Asp	PVP01_0705600	PVP01_0705600	Conserved Plasmodium protein, unknown function	0.297757
2008-2009 vs. 2016-2017	5	911613	C	T	Missense Variant	Gly276Glu	PVP01_0522600	PVP01_0522600	Conserved Plasmodium protein, unknown function	0.297757
2008-2009 vs. 2016-2017	14	1164306	G	A	Upstream Gene Variant	.	PVP01_1427300	PVP01_1427300	Protein KIC7, putative	0.297757
2008-2009 vs. 2016-2017	11	1387255	G	A	Upstream Gene Variant	.	PVP01_1132200	PVP01_1132200	Conserved Plasmodium protein, unknown function	0.297757
2008-2009 vs. 2016-2017	14	2055353	G	T	Missense Variant	Leu924Met	MRP2	PVP01_1447300	Multidrug resistance-associated protein 2, putative	0.297757
2008-2009 vs. 2016-2017	14	2055801	G	A	Synonymous Variant	Ile774Ile	MRP2	PVP01_1447300	Multidrug resistance-associated protein 2, putative	0.297757
2008-2009 vs. 2016-2017	10	524806	A	G	Missense Variant	Leu3062Ser	PVP01_1011500	PVP01_1011500	Conserved Plasmodium protein, unknown function	0.296634
2008-2009 vs. 2016-2017	7	772284	C	T	Synonymous Variant	Asp533Asp	gammaGCS	PVP01_0717300	Gamma-glutamylcysteine synthetase, putative	0.296634
2008-2009 vs. 2016-2017	9	1422937	A	G	Synonymous Variant	Asn430Asn	PVP01_0933200	PVP01_0933200	Transporter, putative	0.29365
2008-2009 vs. 2016-2017	14	797786	G	A	Missense Variant	Ala119Thr	ApiAP2	PVP01_1418100	AP2 domain transcription factor AP2-FG, putative	0.292548
2008-2009 vs. 2016-2017	7	772243	A	T	Missense Variant	Met520Leu	gammaGCS	PVP01_0717300	Gamma-glutamylcysteine synthetase, putative	0.290802
2008-2009 vs. 2016-2017	12	3019264	T	G	Missense Variant	Tyr451Ser	PVP01_1271400	PVP01_1271400	Plasmodium exported protein, unknown function	0.290802
2008-2009 vs. 2016-2017	9	1242346	T	A	Upstream Gene Variant	.	PVP01_0928400	PVP01_0928400	Conserved Plasmodium protein, unknown function	0.288116
2008-2009 vs. 2016-2017	12	2157993	G	A	Missense Variant	Gly197Glu	PVP01_1252800	PVP01_1252800	Conserved Plasmodium protein, unknown function	0.288116
2008-2009 vs. 2016-2017	10	962191	C	G	Missense Variant	Met5799Ile	PVP01_1022500	PVP01_1022500	RNA pseudouridylate synthase, putative	0.28768
2008-2009 vs. 2016-2017	2	101239	A	G	Missense Variant	Asn362Ser	PVP01_0202000	PVP01_0202000	Hypothetical protein	0.285973
2008-2009 vs. 2016-2017	12	1327262	A	G	Upstream Gene Variant	.	SF1	PVP01_1232900	Splicing factor 1, putative	0.285973
2008-2009 vs. 2016-2017	11	1108878	C	T	Upstream Gene Variant	.	PVP01_1125400	PVP01_1125400	Conserved protein, unknown function	0.28592
2008-2009 vs. 2016-2017	14	801261	A	T	Missense Variant	Tyr1277Phe	ApiAP2	PVP01_1418100	AP2 domain transcription factor AP2-FG, putative	0.284728
2008-2009 vs. 2016-2017	8	1018248	C	G	Missense Variant	Ser794Arg	PVP01_0822800	PVP01_0822800	Nucleoporin NUP335, putative	0.283812
2008-2009 vs. 2016-2017	14	48098	C	T	Upstream Gene Variant	.	PVP01_1401200	PVP01_1401200	Plasmodium exported protein, unknown function	0.28371
2008-2009 vs. 2016-2017	14	48127	T	C	Upstream Gene Variant	.	PVP01_1401200	PVP01_1401200	Plasmodium exported protein, unknown function	0.28371
2008-2009 vs. 2016-2017	6	374919	T	G	Missense Variant	Asn2355His	PVP01_0608300	PVP01_0608300	Dynein heavy chain, putative	0.283188
2008-2009 vs. 2016-2017	12	2249070	G	C	Missense Variant	Asn862Lys	RON2	PVP01_1255000	Rhoptry neck protein 2	0.283188
2008-2009 vs. 2016-2017	13	171232	G	C	Downstream Gene Variant	.	PVP01_1304100	PVP01_1304100	Conserved protein, unknown function	0.280922
2008-2009 vs. 2016-2017	9	1149166	C	T	Upstream Gene Variant	.	PVP01_0925700	PVP01_0925700	Conserved protein, unknown function	0.280754
2008-2009 vs. 2016-2017	12	1115909	G	C	Missense Variant	Met986Ile	PVP01_1227900	PVP01_1227900	Conserved Plasmodium protein, unknown function	0.280714
2008-2009 vs. 2016-2017	4	772214	G	A	Missense Variant	Gly156Ser	PVP01_0418700	PVP01_0418700	Conserved Plasmodium protein, unknown function	0.278792
2008-2009 vs. 2016-2017	12	1110210	A	G	Upstream Gene Variant	.	PVP01_1227800	PVP01_1227800	Conserved Plasmodium protein, unknown function	0.275065
2008-2009 vs. 2016-2017	11	517647	C	T	Missense Variant	Gly1378Ser	PVP01_1112300	PVP01_1112300	Conserved Plasmodium protein, unknown function	0.274099
2008-2009 vs. 2016-2017	9	1430019	C	T	Missense Variant	Ser1249Phe	PVP01_0933300	PVP01_0933300	Amino acid transporter, putative	0.271336
2008-2009 vs. 2016-2017	7	768553	A	G	Upstream Gene Variant	.	PVP01_0717200	PVP01_0717200	Dihydrouridine synthase, putative	0.270075
2008-2009 vs. 2016-2017	3	762933	C	G	Missense Variant	Leu414Val	RALP1	PVP01_0317900	Rhoptry-associated leucine zipper-like protein 1	0.268829
2008-2009 vs. 2016-2017	10	712314	A	G	Synonymous Variant	Asn49Asn	PVP01_1015900	PVP01_1015900	NOSIP domain-containing protein, putative	0.268614
2008-2009 vs. 2016-2017	5	1404739	T	C	Upstream Gene Variant	.	TRAG13	PVP01_0533100	Tryptophan-rich antigen, tryptophan-rich protein	0.267901
2008-2009 vs. 2016-2017	2	149226	C	T	Upstream Gene Variant	.	PVP01_0202700	PVP01_0202700	28S ribosomal RNA	0.267742
2008-2009 vs. 2016-2017	12	1008689	A	C	Upstream Gene Variant	.	PVP01_1225900	PVP01_1225900	Alpha/beta-hydrolase, putative	0.267105
2008-2009 vs. 2016-2017	12	1673143	T	G	Missense Variant	Leu366Phe	PVP01_1241000	PVP01_1241000	Dynein beta chain, putative	0.267051
2008-2009 vs. 2016-2017	5	1278479	C	T	Synonymous Variant	Arg82Arg	PVP01_0530200	PVP01_0530200	Conserved Plasmodium protein, unknown function	0.266873
2008-2009 vs. 2016-2017	9	831482	G	A	Upstream Gene Variant	.	PVP01_0918800	PVP01_0918800	Heat shock protein 90, putative	0.265542
2008-2009 vs. 2016-2017	3	763546	C	A	Missense Variant	Pro618His	RALP1	PVP01_0317900	Rhoptry-associated leucine zipper-like protein 1	0.265217
2008-2009 vs. 2016-2017	7	764815	A	G	Downstream Gene Variant	.	RECQ1	PVP01_0717000	ATP-dependent DNA helicase Q1, putative	0.264564
2008-2009 vs. 2016-2017	1	612226	A	G	Synonymous Variant	Asn233Asn	PTP2	PVP01_0113700	Protein tyrosine phosphatase, putative	0.264459
2008-2009 vs. 2016-2017	12	346772	G	C	Synonymous Variant	Thr1010Thr	PVP01_1208400	PVP01_1208400	VPS13 domain-containing protein, putative	0.262428
2008-2009 vs. 2016-2017	6	320189	A	G	Missense Variant	Tyr1403Cys	PVP01_0607200	PVP01_0607200	RNA-binding protein UIS12, putative	0.262122
2008-2009 vs. 2016-2017	2	447331	A	C	Downstream Gene Variant	.	ARP1	PVP01_0210900	Actin-related protein ARP1, putative	0.262045
2008-2009 vs. 2016-2017	13	598621	T	G	Upstream Gene Variant	.	PTEX150	PVP01_1313200	Translocon component PTEX150, putative	0.262045
2008-2009 vs. 2016-2017	12	672030	G	T	Upstream Gene Variant	.	PVP01_1216100	PVP01_1216100	Conserved protein, unknown function	0.262045
2008-2009 vs. 2016-2017	9	1632052	A	G	Missense Variant	Ser346Gly	SUB2	PVP01_0937800	Subtilisin-like protease 2, putative	0.262045
2008-2009 vs. 2016-2017	2	235513	T	C	Missense Variant	Met38Val	PVP01_0205200	PVP01_0205200	Phosphatidate cytidylyltransferase, putative	0.261204
2008-2009 vs. 2016-2017	10	1097846	G	T	Missense Variant	Pro615Thr	PVP01_1025100	PVP01_1025100	Protein AAP6, putative	0.261204
2008-2009 vs. 2016-2017	12	2288330	C	T	Upstream Gene Variant	.	NSE2	PVP01_1255700	E3 SUMO-protein ligase NSE2, putative	0.261204
2008-2009 vs. 2016-2017	5	714571	A	G	Upstream Gene Variant	.	PVP01_0517000	PVP01_0517000	Dynactin subunit 6, putative	0.26095
2008-2009 vs. 2016-2017	13	1657385	T	G	Upstream Gene Variant	.	PVP01_1338300	PVP01_1338300	Eukaryotic translation initiation factor 2 subunit gamma, putative	0.258772
2008-2009 vs. 2016-2017	2	201015	C	T	Upstream Gene Variant	.	AKLP1	PVP01_0204200	Adenylate kinase-like protein 1, putative	0.257947
2008-2009 vs. 2016-2017	14	1912051	T	C	Missense Variant	Lys556Glu	PVP01_1444100	PVP01_1444100	Conserved Plasmodium protein, unknown function	0.257658
2008-2009 vs. 2016-2017	8	326349	A	G	Upstream Gene Variant	.	PVP01_0807500	PVP01_0807500	Conserved Plasmodium protein, unknown function	0.257036
2008-2009 vs. 2016-2017	2	117597	C	G	Missense Variant	Ala349Gly	PVP01_0202300	PVP01_0202300	Plasmodium exported protein, unknown function	0.256472
2008-2009 vs. 2016-2017	2	532200	C	A	Upstream Gene Variant	.	PVP01_0212400	PVP01_0212400	Conserved Plasmodium protein, unknown function	0.255871
2008-2009 vs. 2016-2017	14	2129534	T	C	Upstream Gene Variant	.	PVP01_1449200	PVP01_1449200	Conserved Plasmodium protein, unknown function	0.255871
2008-2009 vs. 2016-2017	12	1511583	A	C	Missense Variant	Trp1051Gly	PVP01_1238200	PVP01_1238200	Aminophospholipid transporter, putative	0.255479
2008-2009 vs. 2016-2017	12	1628873	C	T	Upstream Gene Variant	.	RPN2	PVP01_1240500	26S proteasome regulatory subunit RPN2, putative	0.253846
2008-2009 vs. 2016-2017	13	1831227	A	G	Upstream Gene Variant	.	NOP1	PVP01_1341600	rRNA 2'-O-methyltransferase fibrillarin, putative	0.253614
2008-2009 vs. 2016-2017	3	763197	C	G	Missense Variant	Leu502Val	RALP1	PVP01_0317900	Rhoptry-associated leucine zipper-like protein 1	0.253278
2008-2009 vs. 2016-2017	4	356292	C	T	Missense Variant	Gly332Ser	PVP01_0408700	PVP01_0408700	Conserved Plasmodium protein, unknown function	0.252969
2008-2009 vs. 2016-2017	13	455908	C	T	Synonymous Variant	Gln836Gln	PVP01_1309900	PVP01_1309900	Kelch protein, putative	0.252969
2008-2009 vs. 2016-2017	6	651697	T	G	Missense Variant	Ser14Arg	PVP01_0615400	PVP01_0615400	Conserved Plasmodium protein, unknown function	0.251833
2008-2009 vs. 2016-2017	4	823929	A	C	Missense Variant	Leu13Arg	PVP01_0420200	PVP01_0420200	2-methoxy-6-polyprenyl-1,4-benzoquinol methylase, mitochondrial, putative	0.251833
2008-2009 vs. 2016-2017	6	353246	C	G	Upstream Gene Variant	.	PVP01_0607700	PVP01_0607700	Citrate synthase, mitochondrial, putative	0.251218
2008-2009 vs. 2016-2017	8	1029732	G	T	Missense Variant	Ala191Ser	CRK4	PVP01_0822900	Cdc2-related protein kinase 4, putative	0.250895
2008-2009 vs. 2016-2017	1	679771	G	A	Upstream Gene Variant	.	PVP01_0115200	PVP01_0115200	Zinc finger protein, putative	0.25
2008-2009 vs. 2016-2017	8	1132150	A	T	Upstream Gene Variant	.	PVP01_0825300	PVP01_0825300	Conserved Plasmodium protein, unknown function	0.25
2008-2009 vs. 2016-2017	14	47733	G	A	Upstream Gene Variant	.	PVP01_1401200	PVP01_1401200	Plasmodium exported protein, unknown function	0.249806
2008-2009 vs. 2016-2017	5	883623	G	A	Upstream Gene Variant	.	PVP01_0521700	PVP01_0521700	Conserved Plasmodium protein, unknown function	0.248577
2008-2009 vs. 2016-2017	2	108193	C	A	Upstream Gene Variant	.	PVP01_0202100	PVP01_0202100	Plasmodium exported protein, unknown function	0.247959
2008-2009 vs. 2016-2017	11	905895	T	C	Missense Variant	Thr16Ala	PVP01_1121100	PVP01_1121100	Protease, putative	0.247572
2008-2009 vs. 2016-2017	10	1392372	T	C	Synonymous Variant	Asn472Asn	MSP8	PVP01_1032600	Merozoite surface protein 8	0.247572
2008-2009 vs. 2016-2017	1	721026	A	G	Synonymous Variant	Ser2945Ser	PVP01_0116000	PVP01_0116000	Conserved Plasmodium protein, unknown function	0.247012
2008-2009 vs. 2016-2017	5	1404743	T	A	Upstream Gene Variant	.	TRAG13	PVP01_0533100	Tryptophan-rich antigen, tryptophan-rich protein	0.243331
2008-2009 vs. 2016-2017	2	443634	T	C	Upstream Gene Variant	.	PIESP15	PVP01_0210800	Parasite-infected erythrocyte surface protein, putative	0.242895
2008-2009 vs. 2016-2017	4	648953	G	A	Synonymous Variant	Ile1209Ile	P230p	PVP01_0415900	6-cysteine protein P230p, putative	0.242895
2008-2009 vs. 2016-2017	12	844653	C	G	Missense Variant	Ala1086Gly	UTP4	PVP01_1221100	U3 small nucleolar RNA-associated protein 4, putative	0.241562
2008-2009 vs. 2016-2017	11	1813803	G	A	Upstream Gene Variant	.	PVP01_1142600	PVP01_1142600	Conserved Plasmodium protein, unknown function	0.240583
2008-2009 vs. 2016-2017	6	176340	G	A	Synonymous Variant	Asp1408Asp	PVP01_0604500	PVP01_0604500	Zinc finger protein, putative	0.238738
2008-2009 vs. 2016-2017	8	1012475	G	A	Missense Variant	Gly499Glu	PVP01_0822700	PVP01_0822700	DNA replication complex GINS protein, putative	0.238738
2008-2009 vs. 2016-2017	5	655456	A	G	Downstream Gene Variant	.	PVP01_0515600	PVP01_0515600	Plasmodium exported protein (PHIST), unknown function	0.238155
2008-2009 vs. 2016-2017	2	150220	G	A	Upstream Gene Variant	.	PVP01_0202800	PVP01_0202800	5.8S ribosomal RNA	0.237289
2008-2009 vs. 2016-2017	2	150263	T	G	Upstream Gene Variant	.	PVP01_0202800	PVP01_0202800	5.8S ribosomal RNA	0.237289
2008-2009 vs. 2016-2017	10	775353	C	T	Missense Variant	Arg88Lys	PVP01_1017300	PVP01_1017300	Ubiquitin carboxyl-terminal hydrolase 2, putative	0.237289
2008-2009 vs. 2016-2017	6	693946	G	A	Upstream Gene Variant	.	GEXP15	PVP01_0616700	Protein GEXP15, putative	0.23717
2008-2009 vs. 2016-2017	8	577176	T	C	Synonymous Variant	Lys429Lys	PVP01_0813500	PVP01_0813500	Conserved Plasmodium protein, unknown function	0.236235
2008-2009 vs. 2016-2017	8	744478	G	A	Synonymous Variant	Leu837Leu	PVP01_0817100	PVP01_0817100	Conserved Plasmodium protein, unknown function	0.236235
2008-2009 vs. 2016-2017	11	412155	A	C	Missense Variant	Ser2Ala	PVP01_1110200	PVP01_1110200	Glideosome-associated connector, putative	0.235584
2008-2009 vs. 2016-2017	7	804013	T	C	Upstream Gene Variant	.	PVP01_0718200	PVP01_0718200	TLD domain-containing protein	0.233948
2008-2009 vs. 2016-2017	12	2782414	A	G	Upstream Gene Variant	.	SPP	PVP01_1266700	Stromal-processing peptidase, putative	0.232851
2008-2009 vs. 2016-2017	9	1605976	C	T	Upstream Gene Variant	.	SRP72	PVP01_0937300	Signal recognition particle subunit SRP72, putative	0.232787
2008-2009 vs. 2016-2017	14	2521847	C	T	Synonymous Variant	Asn2749Asn	PVP01_1457900	PVP01_1457900	Conserved Plasmodium protein, unknown function	0.232171
2008-2009 vs. 2016-2017	10	1371104	T	C	Upstream Gene Variant	.	PVP01_1031800	PVP01_1031800	Cell division control protein 6, putative	0.230998
2008-2009 vs. 2016-2017	7	246804	C	T	Synonymous Variant	Asp1114Asp	WDR66	PVP01_0704000	WD repeat-containing protein 66, putative	0.230867
2008-2009 vs. 2016-2017	7	411268	G	A	Missense Variant	Asp41Asn	SPM1	PVP01_0708000	Subpellicular microtubule protein 1, putative	0.230867
2008-2009 vs. 2016-2017	1	548590	G	T	Synonymous Variant	Thr671Thr	PVP01_0111900	PVP01_0111900	Regulator of chromosome condensation, putative	0.230867
2008-2009 vs. 2016-2017	12	851585	C	T	Missense Variant	Ala1479Thr	UBA1	PVP01_1221500	Ubiquitin-activating enzyme, putative	0.230867
2008-2009 vs. 2016-2017	8	1017841	G	T	Missense Variant	Gly659Cys	PVP01_0822800	PVP01_0822800	Nucleoporin NUP335, putative	0.230867
2008-2009 vs. 2016-2017	5	1314303	T	C	Upstream Gene Variant	.	BRR2	PVP01_0531000	Pre-mRNA-splicing helicase BRR2, putative	0.230867
2008-2009 vs. 2016-2017	6	109521	G	C	Upstream Gene Variant	.	PMM	PVP01_0602600	Phosphomannomutase, putative	0.230458
2008-2009 vs. 2016-2017	13	704250	A	T	Upstream Gene Variant	.	HOP	PVP01_1315200	Hsp70/Hsp90 organizing protein, putative	0.229322
2008-2009 vs. 2016-2017	2	506482	G	A	Synonymous Variant	His941His	PVP01_0212100	PVP01_0212100	Conserved Plasmodium membrane protein, unknown function	0.22895
2008-2009 vs. 2016-2017	5	1404701	T	C	Upstream Gene Variant	.	TRAG13	PVP01_0533100	Tryptophan-rich antigen, tryptophan-rich protein	0.22895
2008-2009 vs. 2016-2017	3	313121	G	T	Downstream Gene Variant	.	PVP01_0306000	PVP01_0306000	KLRAQ domain-containing protein, putative	0.228715
2008-2009 vs. 2016-2017	4	953378	A	T	Upstream Gene Variant	.	PVP01_0423400	PVP01_0423400	Plasmodium exported protein, unknown function	0.228715
2008-2009 vs. 2016-2017	12	996193	G	A	Synonymous Variant	Gln881Gln	PVP01_1225500	PVP01_1225500	DNA-directed RNA polymerase III subunit RPC1, putative	0.228715
2008-2009 vs. 2016-2017	9	1613855	G	A	Upstream Gene Variant	.	PVP01_0937500	PVP01_0937500	Modulator of ring stage translation MRST, putative	0.228715
2008-2009 vs. 2016-2017	14	2052336	A	T	Missense Variant	Asn1929Lys	MRP2	PVP01_1447300	Multidrug resistance-associated protein 2, putative	0.228715
2008-2009 vs. 2016-2017	12	2289663	C	G	Missense Variant	Thr349Ser	PVP01_1255800	PVP01_1255800	Conserved protein, unknown function	0.228715
2008-2009 vs. 2016-2017	8	1018074	G	A	Synonymous Variant	Glu736Glu	PVP01_0822800	PVP01_0822800	Nucleoporin NUP335, putative	0.226998
2008-2009 vs. 2016-2017	11	2036209	A	G	Upstream Gene Variant	.	PVP01_1147600	PVP01_1147600	Plasmodium exported protein, unknown function	0.226204
2008-2009 vs. 2016-2017	13	1643196	C	G	Synonymous Variant	Ala217Ala	PVP01_1338000	PVP01_1338000	Ribosome maturation protein SBDS, putative	0.22514
2008-2009 vs. 2016-2017	13	262824	A	G	Upstream Gene Variant	.	EIF5	PVP01_1305800	Eukaryotic translation initiation factor 5, putative	0.225065
2008-2009 vs. 2016-2017	4	329085	G	T	Missense Variant	Pro79His	PVP01_0408100	PVP01_0408100	Conserved Plasmodium protein, unknown function	0.225065
2008-2009 vs. 2016-2017	13	342985	G	T	Upstream Gene Variant	.	PVP01_1307400	PVP01_1307400	Acyl carrier protein, mitochondrial, putative	0.225065
2008-2009 vs. 2016-2017	5	496161	C	T	Synonymous Variant	Ile680Ile	PVP01_0511400	PVP01_0511400	PhIL1-interacting candidate PIC2, putative	0.225065
2008-2009 vs. 2016-2017	13	522098	C	T	Upstream Gene Variant	.	ATP4	PVP01_1311100	Non-SERCA-type Ca2+ -transporting P-ATPase, putative	0.225065
2008-2009 vs. 2016-2017	3	525785	T	G	Upstream Gene Variant	.	PVP01_0312000	PVP01_0312000	PDCD2 domain-containing protein, putative	0.225065
2008-2009 vs. 2016-2017	1	613723	C	A	Missense Variant	Arg608Met	ABCB5	PVP01_1214900	ABC transporter B family member 5, putative	0.225065
2008-2009 vs. 2016-2017	7	705381	G	A	Synonymous Variant	Thr58Thr	PVP01_0715600	PVP01_0715600	Conserved protein, unknown function	0.225065
2008-2009 vs. 2016-2017	14	756675	C	T	Upstream Gene Variant	.	PVP01_1417200	PVP01_1417200	Conserved Plasmodium protein, unknown function	0.225065
2008-2009 vs. 2016-2017	3	785586	C	G	Upstream Gene Variant	.	PVP01_0318600	PVP01_0318600	Conserved protein, unknown function	0.225065
2008-2009 vs. 2016-2017	7	844474	C	T	Upstream Gene Variant	.	PRP24	PVP01_0719300	U4/U6 snRNA-associated-splicing factor, putative	0.225065
2008-2009 vs. 2016-2017	10	884692	A	T	Upstream Gene Variant	.	PVP01_1020500	PVP01_1020500	GTP-binding protein YihA1, putative	0.225065
2008-2009 vs. 2016-2017	12	896847	G	A	Upstream Gene Variant	.	PVP01_1222800	PVP01_1222800	60S ribosomal protein L23, putative	0.225065
2008-2009 vs. 2016-2017	11	1075675	A	C	Missense Variant	Lys499Thr	PVP01_1124700	PVP01_1124700	Conserved Plasmodium protein, unknown function	0.225065
2008-2009 vs. 2016-2017	11	1742926	T	A	Missense Variant	Lys148Ile	PVP01_1141100	PVP01_1141100	Conserved Plasmodium protein, unknown function	0.225065
2008-2009 vs. 2016-2017	11	1745443	C	T	Synonymous Variant	Asn410Asn	PVP01_1141200	PVP01_1141200	GTP-binding protein, putative	0.225065
2008-2009 vs. 2016-2017	14	2311209	G	T	Upstream Gene Variant	.	PVP01_1452800	PVP01_1452800	Upregulated in late gametocytes ULG8, putative	0.225065
2008-2009 vs. 2016-2017	12	2827527	C	T	Missense Variant	Val181Ile	PVP01_1267700	PVP01_1267700	Sad1/UNC domain-containing protein, putative	0.225065
2008-2009 vs. 2016-2017	12	2255724	C	T	Synonymous Variant	Gly226Gly	TSR1	PVP01_1255100	Ribosome biogenesis protein TSR1, putative	0.224894
2008-2009 vs. 2016-2017	7	739364	C	T	Downstream Gene Variant	.	PVP01_0716500	PVP01_0716500	Cytochrome b5-like heme/steroid binding protein, putative	0.224705
2008-2009 vs. 2016-2017	13	574162	T	C	Synonymous Variant	Leu50Leu	PVP01_1312600	PVP01_1312600	Histidine triad protein, putative	0.223722
2008-2009 vs. 2016-2017	7	779704	T	C	Upstream Gene Variant	.	PVP01_0717400	PVP01_0717400	Nucleosome assembly protein 1, putative	0.223497
2008-2009 vs. 2016-2017	13	926775	T	G	Upstream Gene Variant	.	PVP01_1320300	PVP01_1320300	Ribosomal protein L15, apicoplast, putative	0.222724
2008-2009 vs. 2016-2017	14	799924	G	A	Synonymous Variant	Ala831Ala	ApiAP2	PVP01_1418100	AP2 domain transcription factor AP2-FG, putative	0.221992
2008-2009 vs. 2016-2017	11	1423656	C	G	Synonymous Variant	Thr620Thr	PVP01_1133300	PVP01_1133300	Conserved oligomeric Golgi complex subunit 4, putative	0.220615
2008-2009 vs. 2016-2017	12	2172078	T	C	Synonymous Variant	Arg344Arg	GluPho	PVP01_1253200	Glucose-6-phosphate dehydrogenase-6-phosphogluconolactonase	0.220615
2008-2009 vs. 2016-2017	7	346465	G	A	Synonymous Variant	Lys154Lys	PVP01_0706300	PVP01_0706300	Ribosomal protein L35, apicoplast, putative	0.220574
2008-2009 vs. 2016-2017	2	564748	A	G	Missense Variant	Glu624Gly	PVP01_0213500	PVP01_0213500	Cation transporting ATPase, putative	0.220574
2008-2009 vs. 2016-2017	9	1115740	C	G	Upstream Gene Variant	.	pdhA	PVP01_0925100	Pyruvate dehydrogenase E1 component subunit alpha, putative	0.220574
2008-2009 vs. 2016-2017	5	754131	G	C	Upstream Gene Variant	.	PVP01_0517800	PVP01_0517800	Histidine triad nucleotide-binding protein 1, putative	0.220495
2008-2009 vs. 2016-2017	6	688662	A	C	Synonymous Variant	Gly181Gly	PVP01_0616600	PVP01_0616600	ATP-dependent DNA helicase DDX3X, putative	0.220487
2008-2009 vs. 2016-2017	12	1331995	G	C	Upstream Gene Variant	.	PVP01_1233000	PVP01_1233000	Ribosome assembly 1 protein, putative	0.220234
2008-2009 vs. 2016-2017	2	175942	C	A	Upstream Gene Variant	.	PVP01_0203500	PVP01_0203500	Conserved protein, unknown function	0.219743
2008-2009 vs. 2016-2017	7	1018122	C	T	Upstream Gene Variant	.	PVP01_0723600	PVP01_0723600	Conserved Plasmodium protein, unknown function	0.219247
2008-2009 vs. 2016-2017	1	736915	G	C	Upstream Gene Variant	.	METAP1c	PVP01_0116100	Methionine aminopeptidase 1c, putative	0.218482
2008-2009 vs. 2016-2017	2	113581	A	G	Upstream Gene Variant	.	PVP01_0202300	PVP01_0202300	Plasmodium exported protein, unknown function	0.218273
2008-2009 vs. 2016-2017	13	975585	G	A	Synonymous Variant	His455His	MSH2-1	PVP01_1321800	DNA mismatch repair protein MSH2, putative	0.218234
2008-2009 vs. 2016-2017	13	996005	T	C	Upstream Gene Variant	.	PVP01_1322000	PVP01_1322000	Conserved Plasmodium protein, unknown function	0.217662
2008-2009 vs. 2016-2017	2	745524	A	G	Upstream Gene Variant	.	PVP01_0217100	PVP01_0217100	Plasmodium exported protein, unknown function	0.217607
2008-2009 vs. 2016-2017	14	47861	G	T	Upstream Gene Variant	.	PVP01_1401200	PVP01_1401200	Plasmodium exported protein, unknown function	0.217424
2008-2009 vs. 2016-2017	14	778652	A	T	Upstream Gene Variant	.	PVP01_1417800	PVP01_1417800	Conserved protein, unknown function	0.217272
2008-2009 vs. 2016-2017	3	303161	C	G	Missense Variant	Val69Leu	PVP01_0305800	PVP01_0305800	NYN domain-containing protein, putative	0.216763
2008-2009 vs. 2016-2017	11	1691573	T	C	Missense Variant	Thr4611Ala	PVP01_1139900	PVP01_1139900	Nucleoporin NUP637, putative	0.216422
2008-2009 vs. 2016-2017	13	921597	A	G	Synonymous Variant	Leu683Leu	ApiAP2	PVP01_1320200	AP2 domain transcription factor AP2-O3, putative	0.216404
Pre 2014 vs. Post 2014	2	132606	G	A	Synonymous Variant	Thr23Thr	PIP5K	PVP01_0204500	Phosphatidylinositol-4-phosphate 5-kinase, putative	0.352871
Pre 2014 vs. Post 2014	2	154215	C	T	Upstream Gene Variant	.	PVP01_0212200	PVP01_0212200	Ubiquitin carboxyl-terminal hydrolase, putative	0.349101
Pre 2014 vs. Post 2014	2	154216	A	G	Missense Variant	Glu624Gly	PVP01_0213500	PVP01_0213500	Cation transporting ATPase, putative	0.349101
Pre 2014 vs. Post 2014	14	323683	G	A	Synonymous Variant	Leu2465Leu	RBP2b	PVP01_0800700	Reticulocyte binding protein 2b	0.348811
Pre 2014 vs. Post 2014	4	565132	C	T	Downstream Gene Variant	.	PVP01_0923900	PVP01_0923900	RING zinc finger protein, putative	0.34345
Pre 2014 vs. Post 2014	2	154831	A	G	Missense Variant	Ile222Met	PVP01_1406700	PVP01_1406700	Conserved Plasmodium protein, unknown function	0.338063
Pre 2014 vs. Post 2014	2	140966	G	A	Missense Variant	Val772Ile	PVP01_0207400	PVP01_0207400	Niemann-Pick type C1-related protein, putative	0.323163
Pre 2014 vs. Post 2014	2	169279	C	A	Missense Variant	Ala1059Glu	PVP01_1408600	PVP01_1408600	TOM1-like protein, putative	0.323163
Pre 2014 vs. Post 2014	2	130376	T	C	Upstream Gene Variant	.	PVP01_0204100	PVP01_0204100	Kinesin-8B, putative	0.310991
Pre 2014 vs. Post 2014	13	294779	T	C	Upstream Gene Variant	.	PVP01_0405100	PVP01_0405100	Plasmodium exported protein, unknown function	0.303069
Pre 2014 vs. Post 2014	8	762077	C	T	Missense Variant	Ala1945Val	PVP01_1211000	PVP01_1211000	VPS13 domain-containing protein, putative	0.303069
Pre 2014 vs. Post 2014	9	1527044	C	T	Upstream Gene Variant	.	PVP01_1009900	PVP01_1009900	Karyopherin beta, putative, importin-beta 3, putative	0.300065
Pre 2014 vs. Post 2014	12	465804	G	A	Upstream Gene Variant	.	PVP01_1320900	PVP01_1320900	Protein kinase, putative	0.288358
Pre 2014 vs. Post 2014	1	818421	G	A	Missense Variant	Pro556Leu	PVP01_1220800	PVP01_1220800	Conserved protein, unknown function	0.284326
Pre 2014 vs. Post 2014	13	36962	A	T	Upstream Gene Variant	.	PVP01_0202600	PVP01_0202600	Plasmodium exported protein (PHIST), unknown function	0.278124
Pre 2014 vs. Post 2014	6	581087	C	A	Missense Variant	Thr211Asn	PVP01_0928700	PVP01_0928700	Conserved Plasmodium protein, unknown function	0.277679
Pre 2014 vs. Post 2014	2	120401	G	C	Upstream Gene Variant	.	PVP01_0203400	PVP01_0203400	Eukaryotic translation initiation factor 4E, putative	0.274827
Pre 2014 vs. Post 2014	7	762698	T	C	Synonymous Variant	Asp2442Asp	PVP01_1211000	PVP01_1211000	VPS13 domain-containing protein, putative	0.272855
Pre 2014 vs. Post 2014	9	1532835	C	T	Upstream Gene Variant	.	PVP01_1014600	PVP01_1014600	Protoheme IX farnesyltransferase, putative	0.27284
Pre 2014 vs. Post 2014	1	901446	C	T	Synonymous Variant	Asp815Asp	PVP01_1234900	PVP01_1234900	Conserved protein, unknown function	0.268769
Pre 2014 vs. Post 2014	14	1675060	G	A	Upstream Gene Variant	.	PVP01_0311300	PVP01_0311300	DNA polymerase alpha catalytic subunit A, putative	0.268736
Pre 2014 vs. Post 2014	8	1029732	C	T	Upstream Gene Variant	.	UT	PVP01_0104800	HECT-type E3 ubiquitin ligase UT, putative	0.260274
Pre 2014 vs. Post 2014	13	68092	G	A	Missense Variant	Leu1365Phe	MRP1	PVP01_0203000	ABC transporter C family member 1, putative, multidrug resistance-associated protein 1, putative	0.255105
Pre 2014 vs. Post 2014	5	1404739	G	A	Upstream Gene Variant	.	PVP01_0731500	PVP01_0731500	Importin alpha re-exporter, putative	0.25387
Pre 2014 vs. Post 2014	5	1404743	G	A	Missense Variant	Gly115Glu	PVP01_0511600	PVP01_0511600	Thrombospondin-related protein 1, putative	0.25387
Pre 2014 vs. Post 2014	9	360958	G	A	Upstream Gene Variant	.	MRK	PVP01_0814500	MO15-related protein kinase, putative	0.253405
Pre 2014 vs. Post 2014	10	1012263	T	G	Synonymous Variant	Ile492Ile	PVP01_0104100	PVP01_0104100	Conserved Plasmodium protein, unknown function	0.252788
Pre 2014 vs. Post 2014	3	510804	T	C	Upstream Gene Variant	.	PVP01_0906600	PVP01_0906600	Conserved Apicomplexan protein, unknown function	0.250836
Pre 2014 vs. Post 2014	3	772386	T	G	Missense Variant	Asp2722Glu	PVP01_1211000	PVP01_1211000	VPS13 domain-containing protein, putative	0.246897
Pre 2014 vs. Post 2014	7	800483	G	A	Downstream Gene Variant	.	PVP01_1220300	PVP01_1220300	MSP7-like protein	0.243882
Pre 2014 vs. Post 2014	13	344319	A	G	Upstream Gene Variant	.	PVP01_0806900	PVP01_0806900	Rho GTPase-activating protein, putative	0.242465
Pre 2014 vs. Post 2014	4	825429	A	G	Missense Variant	Asn1073Ser	PVP01_1226400	PVP01_1226400	Conserved protein, unknown function	0.240492
Pre 2014 vs. Post 2014	5	1404701	T	G	Upstream Gene Variant	.	PFN	PVP01_0730900	Profilin, putative	0.239729
Pre 2014 vs. Post 2014	12	467296	C	A	Synonymous Variant	Leu203Leu	PVP01_1322500	PVP01_1322500	Conserved Plasmodium protein, unknown function	0.238631
Pre 2014 vs. Post 2014	12	467339	A	C	Upstream Gene Variant	.	PVP01_1331700	PVP01_1331700	CCR4-NOT transcription complex subunit NOT1, putative	0.238631
Pre 2014 vs. Post 2014	11	257436	C	G	Synonymous Variant	Val926Val	XAB2	PVP01_1454000	Pre-mRNA-splicing factor SYF1, putative	0.23587
Pre 2014 vs. Post 2014	1	265023	C	G	Missense Variant	Glu274Gln	PVP01_0405000	PVP01_0405000	Liver stage antigen 3, putative	0.23587
Pre 2014 vs. Post 2014	8	300121	C	T	Synonymous Variant	Ile21Ile	PVP01_0407700	PVP01_0407700	AP-2 complex subunit sigma, putative	0.23587
Pre 2014 vs. Post 2014	2	318924	A	G	Downstream Gene Variant	.	PVP01_0422500	PVP01_0422500	Nucleic acid-binding protein, putative	0.23587
Pre 2014 vs. Post 2014	12	467338	T	G	Upstream Gene Variant	.	PVP01_1323400	PVP01_1323400	Protein HGH1, putative	0.23587
Pre 2014 vs. Post 2014	3	745639	G	T	Missense Variant	Ala1475Ser	PVP01_1210500	PVP01_1210500	Zinc finger protein, putative	0.23587
Pre 2014 vs. Post 2014	8	761240	G	T	Synonymous Variant	Pro382Pro	PRPF4	PVP01_1210900	U4/U6 small nuclear ribonucleoprotein PRP4, putative	0.23587
Pre 2014 vs. Post 2014	14	1164306	C	T	Upstream Gene Variant	.	PVP01_0601600	PVP01_0601600	Plasmodium exported protein (PHIST), unknown function	0.23587
Pre 2014 vs. Post 2014	12	1391306	C	T	Synonymous Variant	Gly169Gly	MSP1	PVP01_0728900	Merozoite surface protein 1	0.23587
Pre 2014 vs. Post 2014	12	1647505	A	G	Synonymous Variant	Leu37Leu	PVP01_1024000	PVP01_1024000	Conserved Plasmodium protein, unknown function	0.23587
Pre 2014 vs. Post 2014	12	1035132	G	A	Upstream Gene Variant	.	UT	PVP01_0104800	HECT-type E3 ubiquitin ligase UT, putative	0.235486
Pre 2014 vs. Post 2014	13	1048819	A	G	Synonymous Variant	Pro1123Pro	PVP01_0106200	PVP01_0106200	Importin-7, putative	0.235081
Pre 2014 vs. Post 2014	13	231799	G	C	Missense Variant	Pro1250Ala	PVP01_1447000	PVP01_1447000	WD repeat-containing protein, putative	0.233816
Pre 2014 vs. Post 2014	4	186841	G	C	Missense Variant	Cys309Ser	PVP01_1412100	PVP01_1412100	Meiosis-specific nuclear structural protein 1, putative	0.232898
Pre 2014 vs. Post 2014	8	41782	G	A	Upstream Gene Variant	.	PVP01_0202600	PVP01_0202600	Plasmodium exported protein (PHIST), unknown function	0.230816
Pre 2014 vs. Post 2014	1	261629	G	A	Upstream Gene Variant	.	XAB2	PVP01_1454000	Pre-mRNA-splicing factor SYF1, putative	0.230816
Pre 2014 vs. Post 2014	7	772284	G	A	Missense Variant	Val2457Ile	PVP01_1211000	PVP01_1211000	VPS13 domain-containing protein, putative	0.230816
Pre 2014 vs. Post 2014	11	835971	G	A	Missense Variant	Ala36Thr	PVP01_1234900	PVP01_1234900	Conserved protein, unknown function	0.230816
Pre 2014 vs. Post 2014	11	1075675	G	A	Missense Variant	Arg1897His	ApiAP2	PVP01_0118100	AP2 domain transcription factor AP2-LT, putative	0.230816
Pre 2014 vs. Post 2014	12	1648267	A	G	Upstream Gene Variant	.	PVP01_0306700	PVP01_0306700	Conserved Plasmodium protein, unknown function	0.230816
Pre 2014 vs. Post 2014	14	2036133	A	G	Upstream Gene Variant	.	PVP01_1105800	PVP01_1105800	Conserved protein, unknown function	0.230816
Pre 2014 vs. Post 2014	14	2036567	C	T	Downstream Gene Variant	.	PVP01_1106300	PVP01_1106300	SNARE associated Golgi protein, putative	0.230816
Pre 2014 vs. Post 2014	7	1302485	C	G	Downstream Gene Variant	.	HSP70-2	PVP01_0716300	Endoplasmic reticulum chaperone BiP, putative	0.23057
Pre 2014 vs. Post 2014	3	632400	C	G	Upstream Gene Variant	.	PVP01_0935100	PVP01_0935100	Erythrocyte membrane and merozoite antigen EMMA1, putative	0.230321
Pre 2014 vs. Post 2014	11	1501289	T	C	Upstream Gene Variant	.	TRAG13	PVP01_0533100	Tryptophan-rich antigen, tryptophan-rich protein	0.228257
Pre 2014 vs. Post 2014	2	176621	A	T	Upstream Gene Variant	.	PVP01_1408900	PVP01_1408900	Tripartite motif protein, putative	0.228078
Pre 2014 vs. Post 2014	9	911866	T	C	Missense Variant	Ser4Pro	PVP01_1240800	PVP01_1240800	Conserved protein, unknown function	0.226495
Pre 2014 vs. Post 2014	10	1472046	A	C	Upstream Gene Variant	.	PVP01_0532700	PVP01_0532700	Conserved Plasmodium protein, unknown function	0.219084
Pre 2014 vs. Post 2014	2	110003	G	T	Synonymous Variant	Gly132Gly	PVP01_0203400	PVP01_0203400	Eukaryotic translation initiation factor 4E, putative	0.219009
Pre 2014 vs. Post 2014	2	130912	C	T	Upstream Gene Variant	.	AKLP1	PVP01_0204200	Adenylate kinase-like protein 1, putative	0.215858
Pre 2014 vs. Post 2014	9	2108317	G	C	Missense Variant	Glu987Asp	PVP01_1119700	PVP01_1119700	Cullin-like protein, putative	0.215858
Pre 2014 vs. Post 2014	2	201015	G	A	Missense Variant	Thr1536Met	SET10	PVP01_1439300	Histone-lysine N-methyltransferase, H3 lysine-4 specific, putative	0.214077
Pre 2014 vs. Post 2014	4	241271	G	A	Upstream Gene Variant	.	PVP01_1447700	PVP01_1447700	Conserved Plasmodium protein, unknown function	0.214077
Pre 2014 vs. Post 2014	2	564748	G	T	Upstream Gene Variant	.	PVP01_0921000	PVP01_0921000	Alpha/beta hydrolase fold domain containing protein, putative	0.214077
Pre 2014 vs. Post 2014	3	772291	C	A	Missense Variant	Pro2584Thr	PVP01_1211000	PVP01_1211000	VPS13 domain-containing protein, putative	0.214077
Pre 2014 vs. Post 2014	13	1643196	C	T	Synonymous Variant	Glu8088Glu	PVP01_1022500	PVP01_1022500	RNA pseudouridylate synthase, putative	0.214077
Pre 2014 vs. Post 2014	11	2017414	G	T	Missense Variant	Asp126Tyr	PVP01_1101300	PVP01_1101300	Plasmodium exported protein, unknown function	0.214077
Pre 2014 vs. Post 2014	8	42624	C	G	Upstream Gene Variant	.	PVP01_0202600	PVP01_0202600	Plasmodium exported protein (PHIST), unknown function	0.21288
Pre 2014 vs. Post 2014	7	800159	C	T	Synonymous Variant	His380His	PVP01_1217200	PVP01_1217200	Conserved Plasmodium protein, unknown function	0.21288
Pre 2014 vs. Post 2014	14	2530204	T	G	Upstream Gene Variant	.	PVP01_1142200	PVP01_1142200	Coatomer alpha subunit, putative	0.21288
Pre 2014 vs. Post 2014	4	910784	C	T	Upstream Gene Variant	.	PPKL	PVP01_1240700	Protein phosphatase containing kelch-like domains, putative	0.210317
Pre 2014 vs. Post 2014	14	2365046	G	A	Upstream Gene Variant	.	UROD	PVP01_1141700	Uroporphyrinogen III decarboxylase, putative	0.209814
Pre 2014 vs. Post 2014	12	833279	C	A	Upstream Gene Variant	.	RPR2	PVP01_1227200	Ribonuclease P protein subunit RPR2, putative	0.205312
Pre 2014 vs. Post 2014	9	2150439	G	A	Upstream Gene Variant	.	PVP01_1121100	PVP01_1121100	Protease, putative	0.205312
Pre 2014 vs. Post 2014	13	32607	C	G	Upstream Gene Variant	.	PVP01_0202100	PVP01_0202100	Plasmodium exported protein, unknown function	0.204753
Pre 2014 vs. Post 2014	13	33898	G	C	Downstream Gene Variant	.	PVP01_0202300	PVP01_0202300	Plasmodium exported protein, unknown function	0.204753
Pre 2014 vs. Post 2014	7	138407	T	A	Missense Variant	Asn218Ile	MRE11	PVP01_0207100	Double-strand break repair protein MRE11, putative	0.204753
Pre 2014 vs. Post 2014	1	401060	G	A	Upstream Gene Variant	.	PVP01_0837300	PVP01_0837300	Exportin-1, putative	0.204753
Pre 2014 vs. Post 2014	9	416923	A	C	Upstream Gene Variant	.	PVP01_1300700	PVP01_1300700	Plasmodium exported protein, unknown function	0.204753
Pre 2014 vs. Post 2014	3	467744	T	G	Upstream Gene Variant	.	PVP01_1338300	PVP01_1338300	Eukaryotic translation initiation factor 2 subunit gamma, putative	0.204753
Pre 2014 vs. Post 2014	14	540509	C	T	Synonymous Variant	Asn289Asn	PVP01_0920900	PVP01_0920900	CorA-like Mg2+ transporter protein, putative	0.204753
Pre 2014 vs. Post 2014	11	657499	T	C	Synonymous Variant	Asp1306Asp	PVP01_0947900	PVP01_0947900	Conserved Plasmodium protein, unknown function	0.204753
Pre 2014 vs. Post 2014	7	731615	C	G	Missense Variant	Gln309Glu	PVP01_1210400	PVP01_1210400	Conserved Plasmodium protein, unknown function	0.204753
Pre 2014 vs. Post 2014	10	1050509	C	A	Missense Variant	Ala509Asp	PVP01_0108000	PVP01_0108000	RAP protein, putative	0.204753
Pre 2014 vs. Post 2014	11	1074923	G	A	Synonymous Variant	Asn33Asn	RAB18	PVP01_0113100	Ras-related protein Rab-18, putative	0.204753
Pre 2014 vs. Post 2014	9	1076920	A	G	Upstream Gene Variant	.	PVP01_0119600	PVP01_0119600	Plasmodium exported protein, unknown function	0.204753
Pre 2014 vs. Post 2014	11	1281561	T	C	Upstream Gene Variant	.	PVP01_0621200	PVP01_0621200	Acetyl-CoA transporter 1, putative	0.204753
Pre 2014 vs. Post 2014	9	1486867	C	A	Upstream Gene Variant	.	TRAG13	PVP01_0533100	Tryptophan-rich antigen, tryptophan-rich protein	0.204753
Pre 2014 vs. Post 2014	12	1549622	C	T	Upstream Gene Variant	.	ARNP	PVP01_1022400	Apical rhoptry neck protein, putative	0.204753
Pre 2014 vs. Post 2014	11	1771697	A	T	Downstream Gene Variant	.	CRMP2	PVP01_0314000	Cysteine repeat modular protein 2, putative	0.204753
Pre 2014 vs. Post 2014	11	1792189	G	T	Missense Variant	Pro50His	PVP01_0314400	PVP01_0314400	Conserved Plasmodium protein, unknown function	0.204753
Pre 2014 vs. Post 2014	14	1848506	G	A	Upstream Gene Variant	.	PVP01_0318000	PVP01_0318000	Ubiquitin C-terminal hydrolase, putative	0.204753
Pre 2014 vs. Post 2014	14	2079396	A	T	Upstream Gene Variant	.	PVP01_1119600	PVP01_1119600	CRAL/TRIO domain-containing protein, putative	0.204753
Pre 2014 vs. Post 2014	12	2249070	A	C	Missense Variant	Lys499Thr	PVP01_1124700	PVP01_1124700	Conserved Plasmodium protein, unknown function	0.204753
Pre 2014 vs. Post 2014	14	1844856	T	G	Missense Variant	Ser289Ala	PVP01_0317200	PVP01_0317200	Conserved Plasmodium protein, unknown function	0.203988
Pre 2014 vs. Post 2014	2	522453	C	T	Upstream Gene Variant	.	PVP01_0913100	PVP01_0913100	Conserved Plasmodium protein, unknown function	0.203819
Pre 2014 vs. Post 2014	13	1367019	C	T	Synonymous Variant	Asp533Asp	gammaGCS	PVP01_0717300	Gamma-glutamylcysteine synthetase, putative	0.203678
Pre 2014 vs. Post 2014	12	121537	C	T	Synonymous Variant	Ile685Ile	PVP01_0203900	PVP01_0203900	P-loop containing nucleoside triphosphate hydrolase, putative	0.202948
Pre 2014 vs. Post 2014	6	150249	T	C	Upstream Gene Variant	.	PIESP15	PVP01_0210800	Parasite-infected erythrocyte surface protein, putative	0.202948
Pre 2014 vs. Post 2014	13	947636	G	C	Missense Variant	Asn862Lys	RON2	PVP01_1255000	Rhoptry neck protein 2	0.202948
Pre 2014 vs. Post 2014	13	1019092	A	G	Synonymous Variant	Ile15Ile	UT	PVP01_0104800	HECT-type E3 ubiquitin ligase UT, putative	0.202931
Pre 2014 vs. Post 2014	14	2339326	C	G	Missense Variant	Gly276Ala	PVP01_1129900	PVP01_1129900	Conserved Plasmodium protein, unknown function	0.202931
Pre 2014 vs. Post 2014	14	2344874	C	G	Upstream Gene Variant	.	PVP01_1134700	PVP01_1134700	Pre-mRNA-splicing factor CWF7, putative	0.202931
Pre 2014 vs. Post 2014	12	1388689	T	C	Synonymous Variant	Gly751Gly	PVP01_0718200	PVP01_0718200	TLD domain-containing protein	0.20189
Pre 2014 vs. Post 2014	12	716654	C	A	Missense Variant	Gln1010Lys	PVP01_1209400	PVP01_1209400	Conserved Plasmodium protein, unknown function	0.200903
Pre 2014 vs. Post 2014	2	178571	C	T	Synonymous Variant	Leu527Leu	PPM6	PVP01_1410200	Protein phosphatase PPM6, putative	0.198427
Pre 2014 vs. Post 2014	12	1389286	T	G	Synonymous Variant	Val167Val	MSP1	PVP01_0728900	Merozoite surface protein 1	0.19832
Pre 2014 vs. Post 2014	12	3017748	G	A	Upstream Gene Variant	.	PVP01_1147300	PVP01_1147300	Conserved Plasmodium protein, unknown function, pseudogene	0.19832
Pre 2014 vs. Post 2014	1	903489	A	C	Missense Variant	Trp1051Gly	PVP01_1238200	PVP01_1238200	Aminophospholipid transporter, putative	0.197538
Pre 2014 vs. Post 2014	1	264148	T	C	Upstream Gene Variant	.	PVP01_1458100	PVP01_1458100	3-hydroxyisobutyryl-CoA hydrolase, putative	0.197306
Pre 2014 vs. Post 2014	13	926775	C	G	Upstream Gene Variant	.	PVP01_1250000	PVP01_1250000	Conserved protein, unknown function	0.196236
Pre 2014 vs. Post 2014	2	194751	G	A	Upstream Gene Variant	.	PVP01_1414800	PVP01_1414800	Ankyrin-repeat protein, putative	0.195396
Pre 2014 vs. Post 2014	4	314614	C	A	Missense Variant	Arg326Ser	PVP01_0420300	PVP01_0420300	3'-5' exonuclease, putative	0.194393
Pre 2014 vs. Post 2014	6	408867	T	C	Downstream Gene Variant	.	LSAP1	PVP01_1300600	Liver stage associated protein 1, putative	0.194393
Pre 2014 vs. Post 2014	1	591954	A	G	Synonymous Variant	Asn430Asn	PVP01_0933200	PVP01_0933200	Transporter, putative	0.193628
Pre 2014 vs. Post 2014	9	369507	C	T	Synonymous Variant	His1495His	PVP01_0817500	PVP01_0817500	Conserved Plasmodium protein, unknown function	0.193365
Pre 2014 vs. Post 2014	12	388647	G	A	Synonymous Variant	Leu1774Leu	PVP01_0817500	PVP01_0817500	Conserved Plasmodium protein, unknown function	0.193365
Pre 2014 vs. Post 2014	10	439897	C	T	Splice Region Variant & Intron Variant	.	PVP01_1307400	PVP01_1307400	Acyl carrier protein, mitochondrial, putative	0.193365
Pre 2014 vs. Post 2014	14	484409	T	A	Upstream Gene Variant	.	PVP01_1345500	PVP01_1345500	Tetratricopeptide repeat protein, putative	0.193365
Pre 2014 vs. Post 2014	11	830190	G	T	Upstream Gene Variant	.	PVP01_1226500	PVP01_1226500	Conserved Plasmodium protein, unknown function	0.193365
Pre 2014 vs. Post 2014	14	2358124	T	C	Missense Variant	Val1569Ala	myoE	PVP01_1135200	Myosin E, putative	0.193365
Pre 2014 vs. Post 2014	11	831239	A	G	Upstream Gene Variant	.	PVP01_1226500	PVP01_1226500	Conserved Plasmodium protein, unknown function	0.192826
Pre 2014 vs. Post 2014	7	1257949	G	A	Synonymous Variant	Leu97Leu	CHD1	PVP01_0609100	SNF2 helicase, putative, chromodomain-helicase-DNA-binding protein 1 homolog, putative	0.191607
Pre 2014 vs. Post 2014	7	1215932	G	A	Upstream Gene Variant	.	PVP01_0603800	PVP01_0603800	tRNA wybutosine-synthesizing protein, putative	0.191075
Pre 2014 vs. Post 2014	7	1215938	A	C	Upstream Gene Variant	.	ARF1	PVP01_0606100	ADP-ribosylation factor 1, putative	0.191075
Pre 2014 vs. Post 2014	2	216353	T	C	Missense Variant	Tyr345His	PVP01_1442400	PVP01_1442400	BRO1 domain-containing protein, putative	0.190133
Pre 2014 vs. Post 2014	12	467720	C	G	Synonymous Variant	Ala217Ala	PVP01_1338000	PVP01_1338000	Ribosome maturation protein SBDS, putative	0.189903
Pre 2014 vs. Post 2014	3	335009	C	T	Synonymous Variant	Gln371Gln	PVP01_0801100	PVP01_0801100	Plasmodium exported protein, unknown function	0.188038
Pre 2014 vs. Post 2014	2	443634	G	C	Missense Variant	Leu400Val	PVP01_1315400	PVP01_1315400	Queuine tRNA-ribosyltransferase, putative	0.187219
Pre 2014 vs. Post 2014	4	231258	T	A	Upstream Gene Variant	.	PABP	PVP01_1442500	Polyadenylate-binding protein 1, putative	0.186074
Pre 2014 vs. Post 2014	4	234576	C	T	Missense Variant	Arg1105His	PVP01_1447000	PVP01_1447000	WD repeat-containing protein, putative	0.186074
Pre 2014 vs. Post 2014	6	248316	G	T	Missense Variant	Gly40Val	SHMT	PVP01_1453700	Serine hydroxymethyltransferase	0.186074
Pre 2014 vs. Post 2014	12	438004	A	T	Upstream Gene Variant	.	PVP01_1306300	PVP01_1306300	Conserved Plasmodium protein, unknown function	0.186074
Pre 2014 vs. Post 2014	9	629959	C	T	Synonymous Variant	Gln382Gln	PDI-11	PVP01_0934900	Protein disulfide-isomerase, putative	0.186074
Pre 2014 vs. Post 2014	12	818646	G	C	Upstream Gene Variant	.	PVP01_1226200	PVP01_1226200	BRCA2 protein, putative	0.186074
Pre 2014 vs. Post 2014	10	955324	A	T	Downstream Gene Variant	.	PVP01_1271300	PVP01_1271300	40 kDa heat shock protein, putative	0.186074
Pre 2014 vs. Post 2014	12	1081029	G	A	Missense Variant	Gly194Arg	PVP01_0119600	PVP01_0119600	Plasmodium exported protein, unknown function	0.186074
Pre 2014 vs. Post 2014	13	1657385	C	T	Synonymous Variant	Asp176Asp	PVP01_0310300	PVP01_0310300	AP2 domain transcription factor AP2-Z, putative	0.186074
Pre 2014 vs. Post 2014	9	1254294	C	G	Missense Variant	Asp795His	PVP01_0607100	PVP01_0607100	PHAX domain-containing protein, putative	0.185846
Pre 2014 vs. Post 2014	8	60101	T	A	Missense Variant	Asp1570Val	MRP1	PVP01_0203000	ABC transporter C family member 1, putative, multidrug resistance-associated protein 1, putative	0.18563
Pre 2014 vs. Post 2014	11	62715	C	A	Missense Variant	Asp1570Tyr	MRP1	PVP01_0203000	ABC transporter C family member 1, putative, multidrug resistance-associated protein 1, putative	0.18563
Pre 2014 vs. Post 2014	6	75812	T	A	Missense Variant	Leu53Gln	PVP01_0203200	PVP01_0203200	TatD-like deoxyribonuclease, putative	0.18563
Pre 2014 vs. Post 2014	12	153865	G	A	Upstream Gene Variant	.	PVP01_0212200	PVP01_0212200	Ubiquitin carboxyl-terminal hydrolase, putative	0.18563
Pre 2014 vs. Post 2014	11	245662	G	T	Upstream Gene Variant	.	PVP01_1453500	PVP01_1453500	TetQ family GTPase, putative	0.18563
Pre 2014 vs. Post 2014	1	264561	T	G	Downstream Gene Variant	.	TRAG3	PVP01_0404200	Tryptophan-rich protein	0.18563
Pre 2014 vs. Post 2014	1	329197	G	A	Missense Variant	Gly2746Glu	RBP2b	PVP01_0800700	Reticulocyte binding protein 2b	0.18563
Pre 2014 vs. Post 2014	14	352297	G	A	Upstream Gene Variant	.	RPT2	PVP01_0808100	26S protease regulatory subunit 4, putative	0.18563
Pre 2014 vs. Post 2014	8	364396	G	A	Missense Variant	Pro2184Ser	ADA2	PVP01_0814700	Transcriptional coactivator ADA2, putative	0.18563
Pre 2014 vs. Post 2014	8	634665	T	C	Downstream Gene Variant	.	RPA2	PVP01_0935500	DNA-directed RNA polymerase I subunit RPA2, putative	0.18563
Pre 2014 vs. Post 2014	8	645165	A	G	Missense Variant	Lys364Arg	PVP01_0935700	PVP01_0935700	Conserved Plasmodium protein, unknown function	0.18563
Pre 2014 vs. Post 2014	6	858817	A	C	Missense Variant	Thr235Pro	PVP01_1234900	PVP01_1234900	Conserved Plasmodium protein, unknown function	0.18563
Pre 2014 vs. Post 2014	11	909191	G	A	Upstream Gene Variant	.	PPKL	PVP01_1240700	Protein phosphatase containing kelch-like domains, putative	0.18563
Pre 2014 vs. Post 2014	10	940774	G	A	Synonymous Variant	Gly180Gly	PVP01_1250400	PVP01_1250400	STAG domain-containing protein, putative	0.18563
Pre 2014 vs. Post 2014	10	943836	A	G	Synonymous Variant	Phe2005Phe	RON2	PVP01_1255000	Rhoptry neck protein 2	0.18563
Pre 2014 vs. Post 2014	12	1040245	A	T	Upstream Gene Variant	.	UT	PVP01_0104800	HECT-type E3 ubiquitin ligase UT, putative	0.18563
Pre 2014 vs. Post 2014	12	1053792	T	C	Synonymous Variant	Pro204Pro	Cdc48	PVP01_0111400	AAA family ATPase, CDC48 subfamily, putative	0.18563
Pre 2014 vs. Post 2014	12	1056373	G	T	Upstream Gene Variant	.	Cdc48	PVP01_0111400	AAA family ATPase, CDC48 subfamily, putative	0.18563
Pre 2014 vs. Post 2014	7	1326622	G	C	Missense Variant	Gly108Arg	PVP01_0717100	PVP01_0717100	Conserved Plasmodium protein, unknown function	0.18563
Pre 2014 vs. Post 2014	9	1497322	T	C	Upstream Gene Variant	.	TRAG13	PVP01_0533100	Tryptophan-rich antigen, tryptophan-rich protein	0.18563
Pre 2014 vs. Post 2014	12	1647936	A	G	Missense Variant	Asp1030Gly	PVP01_1034400	PVP01_1034400	Plasmodium exported protein, unknown function	0.18563
Pre 2014 vs. Post 2014	13	1978894	T	C	Missense Variant	Lys607Glu	UTP7	PVP01_0318300	U3 small nucleolar RNA-associated protein 7, putative	0.18563
Pre 2014 vs. Post 2014	9	1436866	G	A	Upstream Gene Variant	.	PVP01_0530100	PVP01_0530100	Tryptophan-rich antigen, tryptophan-rich protein	0.185508
Pre 2014 vs. Post 2014	2	191299	C	T	Missense Variant	Met177Ile	PVP01_1414400	PVP01_1414400	TMEM238 domain-containing protein, putative	0.184458
Pre 2014 vs. Post 2014	5	501013	G	A	Upstream Gene Variant	.	PVP01_0906200	PVP01_0906200	40S ribosomal protein S4, putative	0.183559
Pre 2014 vs. Post 2014	5	1267533	G	C	Upstream Gene Variant	.	PVP01_0613600	PVP01_0613600	Partial CSTF domain-containing protein, putative	0.183511
Pre 2014 vs. Post 2014	14	396953	G	T	Missense Variant	Ala191Ser	CRK4	PVP01_0822900	Cdc2-related protein kinase 4, putative	0.182582
Pre 2014 vs. Post 2014	9	1537554	A	G	Upstream Gene Variant	.	RAB1b	PVP01_1021300	Ras-related protein Rab-1B, putative	0.182582
Pre 2014 vs. Post 2014	6	53533	T	A	Downstream Gene Variant	.	PVP01_0202600	PVP01_0202600	Plasmodium exported protein (PHIST), unknown function	0.182442
Pre 2014 vs. Post 2014	12	156248	C	A	Synonymous Variant	Arg1027Arg	PVP01_1407400	PVP01_1407400	MORN repeat protein, putative	0.182442
Pre 2014 vs. Post 2014	2	293556	T	C	Upstream Gene Variant	.	PVP01_0405000	PVP01_0405000	Liver stage antigen 3, putative	0.182442
Pre 2014 vs. Post 2014	9	427814	C	A	Upstream Gene Variant	.	PVP01_1305200	PVP01_1305200	IMP-specific 5'-nucleotidase 1, putative	0.182442
Pre 2014 vs. Post 2014	14	640095	G	T	Upstream Gene Variant	.	RPA2	PVP01_0935500	DNA-directed RNA polymerase I subunit RPA2, putative	0.182442
Pre 2014 vs. Post 2014	3	770235	C	T	Synonymous Variant	Ser2456Ser	PVP01_1211000	PVP01_1211000	VPS13 domain-containing protein, putative	0.182442
Pre 2014 vs. Post 2014	5	1103527	T	G	Upstream Gene Variant	.	PVP01_0601100	PVP01_0601100	Plasmodium exported protein, unknown function, pseudogene	0.182442
Pre 2014 vs. Post 2014	7	1296113	A	T	Upstream Gene Variant	.	CCp4	PVP01_0702200	LCCL domain-containing protein	0.182442
Pre 2014 vs. Post 2014	9	1422937	C	T	Splice Region Variant & Intron Variant	.	PVP01_0526900	PVP01_0526900	Memo-like protein	0.182442
Pre 2014 vs. Post 2014	11	1479372	C	T	Upstream Gene Variant	.	TRAG13	PVP01_0533100	Tryptophan-rich antigen, tryptophan-rich protein	0.182442
Pre 2014 vs. Post 2014	12	1646831	T	C	Upstream Gene Variant	.	PVP01_1023200	PVP01_1023200	WD repeat-containing protein, putative	0.182442
Pre 2014 vs. Post 2014	13	1914307	T	C	Synonymous Variant	Ala638Ala	UTP7	PVP01_0318300	U3 small nucleolar RNA-associated protein 7, putative	0.182442
Pre 2014 vs. Post 2014	12	2040518	G	A	Synonymous Variant	Cys1367Cys	PVP01_1112300	PVP01_1112300	Conserved Plasmodium protein, unknown function	0.182442
Pre 2014 vs. Post 2014	12	2061446	C	A	Upstream Gene Variant	.	PVP01_1115200	PVP01_1115200	DnaJ protein, putative	0.182442
Pre 2014 vs. Post 2014	1	198931	G	A	Upstream Gene Variant	.	PVP01_1427300	PVP01_1427300	Protein KIC7, putative	0.181947
Pre 2014 vs. Post 2014	1	530437	C	A	Missense Variant	Asp654Glu	PVP01_0913800	PVP01_0913800	Conserved Plasmodium protein, unknown function	0.181504
Pre 2014 vs. Post 2014	5	1404639	C	T	Downstream Gene Variant	.	PVP01_0729400	PVP01_0729400	Regulator of chromosome condensation, putative	0.181504
Pre 2014 vs. Post 2014	5	1404643	A	T	Upstream Gene Variant	.	PVP01_0730500	PVP01_0730500	Proteasome subunit beta type-6, putative	0.181504
Pre 2014 vs. Post 2014	12	455700	T	G	Upstream Gene Variant	.	PVP01_1320300	PVP01_1320300	Ribosomal protein L15, apicoplast, putative	0.181219
Pre 2014 vs. Post 2014	5	1386233	G	A	Synonymous Variant	Pro859Pro	PVP01_0718200	PVP01_0718200	TLD domain-containing protein	0.180568
Pre 2014 vs. Post 2014	12	2245641	C	G	Synonymous Variant	Gly325Gly	PVP01_1124700	PVP01_1124700	Conserved Plasmodium protein, unknown function	0.180164
Pre 2014 vs. Post 2014	12	425228	C	T	Missense Variant & Splice Region Variant	Pro1624Ser	PVP01_1301600	PVP01_1301600	Dynein heavy chain, putative	0.180005
Pre 2014 vs. Post 2014	2	522405	G	A	Missense Variant	Ala2729Val	PAIP1	PVP01_0908100	Polyadenylate-binding protein-interacting protein 1, putative	0.179212
Pre 2014 vs. Post 2014	12	468136	C	T	Missense Variant	Ala695Thr	PVP01_1343500	PVP01_1343500	Conserved Plasmodium protein, unknown function	0.178046
Pre 2014 vs. Post 2014	3	655815	C	T	Missense Variant	Leu1216Phe	PVP01_0947900	PVP01_0947900	Conserved Plasmodium protein, unknown function	0.177711
Pre 2014 vs. Post 2014	9	908086	C	A	Downstream Gene Variant	.	PVP01_1238700	PVP01_1238700	MORC family protein, putative	0.177711
Pre 2014 vs. Post 2014	12	1511583	T	A	Upstream Gene Variant	.	TRAG13	PVP01_0533100	Tryptophan-rich antigen, tryptophan-rich protein	0.177711
Pre 2014 vs. Post 2014	8	1574824	G	C	Upstream Gene Variant	.	CGI121	PVP01_1022300	EKC/KEOPS complex subunit CGI121, putative	0.176935
Pre 2014 vs. Post 2014	11	517678	G	C	Synonymous Variant	Ser467Ser	PVP01_0907900	PVP01_0907900	Nucleic acid binding protein, putative	0.176239
Pre 2014 vs. Post 2014	1	532092	T	C	Missense Variant	Val135Ala	PVP01_0915600	PVP01_0915600	Filamin domain-containing protein, putative	0.176038
Pre 2014 vs. Post 2014	10	916262	G	A	Upstream Gene Variant	.	PPKL	PVP01_1240700	Protein phosphatase containing kelch-like domains, putative	0.176038
Pre 2014 vs. Post 2014	9	704416	T	C	Upstream Gene Variant	.	PVP01_1203600	PVP01_1203600	Conserved Plasmodium protein, unknown function	0.175866
Pre 2014 vs. Post 2014	14	669473	T	G	Missense Variant	Glu220Ala	PVP01_1202800	PVP01_1202800	GTP-binding protein, putative	0.175687
Pre 2014 vs. Post 2014	6	305332	T	A	Upstream Gene Variant	.	PVP01_0413900	PVP01_0413900	Conserved Plasmodium protein, unknown function	0.1749
Pre 2014 vs. Post 2014	14	409490	A	T	Upstream Gene Variant	.	PVP01_1300800	PVP01_1300800	GPN-loop GTPase, putative	0.174748
Pre 2014 vs. Post 2014	13	707604	C	G	Missense Variant	Glu609Gln	PVP01_1203800	PVP01_1203800	Phosphatidylinositol transfer protein, putative	0.172615
Pre 2014 vs. Post 2014	9	2108045	G	A	Upstream Gene Variant	.	PVP01_1119600	PVP01_1119600	CRAL/TRIO domain-containing protein, putative	0.172615
Pre 2014 vs. Post 2014	9	609311	A	G	Upstream Gene Variant	.	PRP38A	PVP01_0933400	Pre-mRNA-splicing factor 38A, putative	0.172247
Pre 2014 vs. Post 2014	10	665321	C	A	Missense Variant	Trp224Leu	TRAG16	PVP01_0948800	Tryptophan-rich antigen, tryptophan-rich protein	0.172247
