# Supplementary material for: Genomic analysis of global Plasmodium vivax populations reveals insights into the evolution of drug resistance
Source: Nat Commun. 2024 Dec 30;15:10771. doi: 10.1038/s41467-024-54964-x (PMC11685768; doi:10.1038/s41467-024-54964-x)
Supplement: Supplementary file 20 — Supplementary Data 17 [file 41467_2024_54964_MOESM20_ESM.xlsx]

## Sheet: S17
S17: Top 1% integrated Haplotype Homozygosity Scores (iHS, Within-Population Statistic) to Detect Selection in Indonesian Papua isolates categorised by year groupings (2008-09, 2010-11, 2012-13, 2014-2015, 2016-17) and Pre vs. or Post 2014 Groupings. Loci in critical regions are defined here as SNPs in genes with a p value of P< 1 × 10−4 (two-sided test).
Category	Chromosome	Position	Ref	Alt	Effect	Mutation	Gene Name	Gene ID	Gene Product	iHS	LogP Value
2008-2009	4	762854	A	T	Missense Variant	Glu123Asp	MSP5	PVP01_0418400	Merozoite surface protein 5	4.05042	4.29136
2008-2009	4	762872	C	T	Synonymous Variant	Val129Val	MSP5	PVP01_0418400	Merozoite surface protein 5	4.05042	4.29136
2008-2009	4	762876	C	T	Missense Variant	Pro131Ser	MSP5	PVP01_0418400	Merozoite surface protein 5	4.04608	4.28331
2008-2009	4	802334	G	C	Synonymous Variant	Thr157Thr	PVP01_0419400	PVP01_0419400	RNA-binding protein, putative	-4.16358	4.50404
2008-2009	13	1055856	G	C	Synonymous Variant	Ala183Ala	PVP01_1323600	PVP01_1323600	Vacuolar ER assembly factor VMA12, putative	-3.97303	4.14895
2008-2009	7	1216475	G	C	Missense Variant	Glu348Asp	MSP1	PVP01_0728900	Merozoite surface protein 1	4.37776	4.92116
2008-2009	7	1217026	T	A	Missense Variant	Val532Glu	MSP1	PVP01_0728900	Merozoite surface protein 1	4.69869	5.58198
2008-2009	7	1217238	A	G	Missense Variant	Ile603Val	MSP1	PVP01_0728900	Merozoite surface protein 1	3.92216	4.05671
2008-2009	7	1219917	A	T	Missense Variant	Ile1496Leu	MSP1	PVP01_0728900	Merozoite surface protein 1	-4.36133	4.88849
2008-2009	14	1231478	G	A	Synonymous Variant	Leu764Leu	CARM1	PVP01_1428800	Histone-arginine methyltransferase CARM1, putative	-3.99917	4.19678
2008-2009	14	1314562	A	G	Upstream Gene Variant	.	JmjC1	PVP01_1430500	JmjC domain-containing protein 1, putative	3.95612	4.11818
2008-2009	14	1314923	C	A	Upstream Gene Variant	.	JmjC1	PVP01_1430500	JmjC domain-containing protein 1, putative	3.95612	4.11818
2008-2009	14	2268090	A	G	Upstream Gene Variant	.	PVP01_1451900	PVP01_1452000	Sentrin-specific protease 1, putative	-4.06723	4.32263
2008-2009	14	2862577	G	C	Missense Variant	Gln1811Glu	G377	PVP01_1467200	Osmiophilic body protein G377, putative	-4.06607	4.32045
2010-2011	14	56833	C	T	Synonymous Variant	Lys1064Lys	PVP01_1401400	PVP01_1401400	Cytoadherence linked asexual protein, CLAG, putative	-3.91897	4.05096
2010-2011	14	56848	A	G	Synonymous Variant	Tyr1059Tyr	PVP01_1401400	PVP01_1401400	Cytoadherence linked asexual protein, CLAG, putative	-3.91897	4.05096
2010-2011	14	56853	C	T	Missense Variant	Ala1058Thr	PVP01_1401400	PVP01_1401400	Cytoadherence linked asexual protein, CLAG, putative	-3.91897	4.05096
2010-2011	4	762854	A	T	Missense Variant	Glu123Asp	MSP5	PVP01_0418400	Merozoite surface protein 5	4.06265	4.31408
2010-2011	4	762875	G	T	Missense Variant	Glu130Asp	MSP5	PVP01_0418400	Merozoite surface protein 5	5.45455	7.30893
2010-2011	4	762879	A	G	Missense Variant	Thr132Ala	MSP5	PVP01_0418400	Merozoite surface protein 5	4.03242	4.25802
2010-2011	4	762883	T	C	Missense Variant	Val133Ala	MSP5	PVP01_0418400	Merozoite surface protein 5	4.03242	4.25802
2010-2011	4	762924	T	C	Missense Variant	Ser147Pro	MSP5	PVP01_0418400	Merozoite surface protein 5	4.59988	5.37393
2010-2011	4	762939	A	T	Missense Variant	Met152Leu	MSP5	PVP01_0418400	Merozoite surface protein 5	4.08534	4.35642
2010-2011	4	762959	G	A	Synonymous Variant	Gly158Gly	MSP5	PVP01_0418400	Merozoite surface protein 5	3.9422	4.09292
2010-2011	4	763112	T	G	Missense Variant	Asp209Glu	MSP5	PVP01_0418400	Merozoite surface protein 5	3.99367	4.1867
2010-2011	7	825383	G	C	Upstream Gene Variant	.	PVP01_0718500	PVP01_0718500	Chaperone, putative	4.31513	4.79722
2010-2011	7	829967	G	T	Missense Variant	Gly775Trp	PVP01_0718800	PVP01_0718800	Conserved Plasmodium protein, unknown function	3.94012	4.08916
2010-2011	7	836068	G	C	Upstream Gene Variant	.	PVP01_0719000	PVP01_0719000	Conserved Plasmodium protein, unknown function	4.59019	5.35376
2010-2011	7	1216440	A	G	Missense Variant	Asn337Asp	MSP1	PVP01_0728900	Merozoite surface protein 1	5.50517	7.43319
2010-2011	7	1216444	T	A	Missense Variant	Val338Glu	MSP1	PVP01_0728900	Merozoite surface protein 1	5.38442	7.13859
2010-2011	7	1216453	A	C	Missense Variant	Glu341Ala	MSP1	PVP01_0728900	Merozoite surface protein 1	5.38846	7.14836
2010-2011	7	1218092	C	T	Synonymous Variant	Ser887Ser	MSP1	PVP01_0728900	Merozoite surface protein 1	-4.68457	5.552
2010-2011	7	1218100	G	A	Missense Variant	Ser890Asn	MSP1	PVP01_0728900	Merozoite surface protein 1	-5.09354	6.45416
2010-2011	7	1218104	G	A	Synonymous Variant	Glu891Glu	MSP1	PVP01_0728900	Merozoite surface protein 1	-4.70026	5.58531
2010-2011	7	1218113	T	C	Synonymous Variant	Asn894Asn	MSP1	PVP01_0728900	Merozoite surface protein 1	-5.09361	6.4543
2010-2011	7	1218126	T	C	Synonymous Variant	Leu899Leu	MSP1	PVP01_0728900	Merozoite surface protein 1	-4.66249	5.50527
2010-2011	7	1218158	T	C	Synonymous Variant	Tyr909Tyr	MSP1	PVP01_0728900	Merozoite surface protein 1	-4.98894	6.21672
2010-2011	7	1218168	A	G	Missense Variant	Asn913Asp	MSP1	PVP01_0728900	Merozoite surface protein 1	-4.98016	6.19701
2010-2011	7	1218176	T	C	Synonymous Variant	Asp915Asp	MSP1	PVP01_0728900	Merozoite surface protein 1	-4.84598	5.89966
2010-2011	7	1218183	C	A	Missense Variant	Leu918Ile	MSP1	PVP01_0728900	Merozoite surface protein 1	-4.84598	5.89966
2010-2011	7	1218237	A	C	Missense Variant	Lys936Gln	MSP1	PVP01_0728900	Merozoite surface protein 1	-5.06036	6.37835
2010-2011	7	1218240	C	T	Missense Variant	Pro937Ser	MSP1	PVP01_0728900	Merozoite surface protein 1	-5.06036	6.37835
2010-2011	7	1218441	A	T	Missense Variant	Ile1004Phe	MSP1	PVP01_0728900	Merozoite surface protein 1	-4.77226	5.73952
2010-2011	7	1218449	A	G	Synonymous Variant	Glu1006Glu	MSP1	PVP01_0728900	Merozoite surface protein 1	-4.77226	5.73952
2010-2011	7	1218482	C	T	Synonymous Variant	Asp1017Asp	MSP1	PVP01_0728900	Merozoite surface protein 1	-5.10762	6.48645
2010-2011	7	1218489	C	A	Missense Variant	Gln1020Lys	MSP1	PVP01_0728900	Merozoite surface protein 1	-5.10762	6.48645
2010-2011	7	1218494	G	A	Synonymous Variant	Lys1021Lys	MSP1	PVP01_0728900	Merozoite surface protein 1	-5.10762	6.48645
2010-2011	7	1218515	T	G	Missense Variant	Asp1028Glu	MSP1	PVP01_0728900	Merozoite surface protein 1	-5.12946	6.53675
2010-2011	7	1218523	C	T	Missense Variant	Thr1031Ile	MSP1	PVP01_0728900	Merozoite surface protein 1	-5.12946	6.53675
2010-2011	7	1218536	A	T	Missense Variant	Glu1035Asp	MSP1	PVP01_0728900	Merozoite surface protein 1	-5.12946	6.53675
2010-2011	7	1218548	A	T	Missense Variant	Lys1039Asn	MSP1	PVP01_0728900	Merozoite surface protein 1	-5.12946	6.53675
2010-2011	7	1218558	G	A	Missense Variant	Ala1043Thr	MSP1	PVP01_0728900	Merozoite surface protein 1	-5.12946	6.53675
2010-2011	7	1218559	C	A	Missense Variant	Ala1043Glu	MSP1	PVP01_0728900	Merozoite surface protein 1	-5.12946	6.53675
2010-2011	7	1219892	C	A	Missense Variant	Asn1487Lys	MSP1	PVP01_0728900	Merozoite surface protein 1	4.3598	4.88544
2010-2011	7	1219899	A	G	Missense Variant	Asn1490Asp	MSP1	PVP01_0728900	Merozoite surface protein 1	4.37992	4.92547
2010-2011	7	1219921	A	G	Missense Variant	Glu1497Gly	MSP1	PVP01_0728900	Merozoite surface protein 1	4.39176	4.9491
2010-2011	14	1285904	G	A	Splice Region Variant & Intron Variant	.	PPM7	PVP01_1429800	Protein phosphatase PPM7, putative	3.96508	4.13448
2010-2011	14	1314923	C	A	Upstream Gene Variant	.	JmjC1	PVP01_1430500	JmjC domain-containing protein 1, putative	4.11002	4.40271
2010-2011	8	1613850	C	T	Upstream Gene Variant	.	PVP01_0838000	PVP01_0838000	Plasmodium exported protein, unknown function	4.1487	4.47577
2010-2011	8	1613855	A	G	Upstream Gene Variant	.	PVP01_0838000	PVP01_0838000	Plasmodium exported protein, unknown function	4.1487	4.47577
2010-2011	14	2861487	C	G	Missense Variant	Ser2174Thr	G377	PVP01_1467200	Osmiophilic body protein G377, putative	-4.84212	5.89124
2010-2011	14	2861488	T	G	Missense Variant	Ser2174Arg	G377	PVP01_1467200	Osmiophilic body protein G377, putative	-4.84212	5.89124
2012-2013	14	32971	T	A	Upstream Gene Variant	.	PVP01_1400800	PVP01_1400800	Plasmodium exported protein, unknown function	4.88476	5.98482
2012-2013	10	253099	A	G	Upstream Gene Variant	.	DHHC7	PVP01_1005400	Palmitoyltransferase DHHC7, putative	4.65525	5.49
2012-2013	10	256122	T	C	Upstream Gene Variant	.	EIF3E	PVP01_1005600	Eukaryotic translation initiation factor 3 subunit E, putative	4.0105	4.21759
2012-2013	10	257610	C	G	Upstream Gene Variant	.	EIF3E	PVP01_1005600	Eukaryotic translation initiation factor 3 subunit E, putative	4.23448	4.64001
2012-2013	5	655495	T	A	Downstream Gene Variant	.	PVP01_0515600	PVP01_0515600	Plasmodium exported protein (PHIST), unknown function	4.01602	4.22777
2012-2013	4	762843	G	A	Missense Variant	Glu120Lys	MSP5	PVP01_0418400	Merozoite surface protein 5	-8.71408	17.5329
2012-2013	4	762844	A	G	Missense Variant	Glu120Gly	MSP5	PVP01_0418400	Merozoite surface protein 5	-6.25595	9.40329
2012-2013	4	762875	G	T	Missense Variant	Glu130Asp	MSP5	PVP01_0418400	Merozoite surface protein 5	3.94371	4.09566
2012-2013	4	762951	G	A	Missense Variant	Gly156Ser	MSP5	PVP01_0418400	Merozoite surface protein 5	-4.34069	4.84761
2012-2013	4	763024	A	C	Missense Variant	Gln180Pro	MSP5	PVP01_0418400	Merozoite surface protein 5	-4.52276	5.2144
2012-2013	7	825661	C	G	Missense Variant	Asp60Glu	PVP01_0718700	PVP01_0718700	Conserved Plasmodium protein, unknown function	-3.96131	4.12761
2012-2013	7	832307	C	G	Missense Variant	Pro1555Ala	PVP01_0718800	PVP01_0718800	Conserved Plasmodium protein, unknown function	4.995	6.23037
2012-2013	7	926730	C	G	Missense Variant	Gln1868His	PVP01_0721300	PVP01_0721300	Conserved Plasmodium protein, unknown function	4.28567	4.73948
2012-2013	7	1216416	T	A	Missense Variant	Tyr329Asn	MSP1	PVP01_0728900	Merozoite surface protein 1	4.5109	5.19008
2012-2013	14	1225296	C	T	Upstream Gene Variant	.	PVP01_1428600	PVP01_1428600	Conserved Plasmodium protein, unknown function	-4.01781	4.23105
2012-2013	14	1227424	G	A	Missense Variant	Met448Ile	PVP01_1428700	PVP01_1428700	Protein MAP1, putative	3.89739	4.01218
2012-2013	14	1230627	C	A	Downstream Gene Variant	.	PVP01_1428700	PVP01_1428700	Protein MAP1, putative	-4.26941	4.70776
2012-2013	14	1231478	G	A	Synonymous Variant	Leu764Leu	CARM1	PVP01_1428800	Histone-arginine methyltransferase CARM1, putative	-4.96811	6.16999
2012-2013	14	1232506	G	T	Synonymous Variant	Thr421Asn	CARM1	PVP01_1428800	Histone-arginine methyltransferase CARM1, putative	-4.52741	5.22395
2012-2013	14	1242971	C	T	Synonymous Variant	Val1919Val	CAF1	PVP01_1429000	CCR4-associated factor 1, putative	4.2	4.57362
2012-2013	14	1326713	T	A	Upstream Gene Variant	.	PVP01_1430700	PVP01_1430700	Peptidase family C50, putative	4.84064	5.888
2012-2013	14	1334440	A	G	Missense Variant	Glu2038Gly	PVP01_1430700	PVP01_1430700	Peptidase family C50, putative	4.07143	4.33044
2012-2013	14	2861487	C	G	Missense Variant	Ser2174Thr	G377	PVP01_1467200	Osmiophilic body protein G377, putative	-3.9223	4.05697
2012-2013	14	2861488	T	G	Missense Variant	Ser2174Arg	G377	PVP01_1467200	Osmiophilic body protein G377, putative	-3.9223	4.05697
2012-2013	14	3008965	T	A	Upstream Gene Variant	.	PVP01_1470200	PVP01_1470200	Plasmodium exported protein, unknown function	4.31027	4.78767
2012-2013	14	3009865	C	A	Missense Variant	Ala166Ser	PVP01_1470400	PVP01_1470400	Plasmodium exported protein, unknown function	4.42988	5.02556
2012-2013	14	3010050	T	A	Missense Variant	Tyr104Phe	PVP01_1470400	PVP01_1470400	Plasmodium exported protein, unknown function	4.27436	4.7174
2012-2013	14	3010491	A	G	Synonymous Variant	Leu12Leu	PVP01_1470400	PVP01_1470400	Plasmodium exported protein, unknown function	4.00864	4.21417
2012-2013	14	3010494	C	T	Missense Variant	Ala11Thr	PVP01_1470400	PVP01_1470400	Plasmodium exported protein, unknown function	4.00864	4.21417
2012-2013	14	3010504	T	C	Synonymous Variant	Thr7Thr	PVP01_1470400	PVP01_1470400	Plasmodium exported protein, unknown function	4.00864	4.21417
2012-2013	14	3010530	C	T	Upstream Gene Variant	.	PVP01_1470400	PVP01_1470400	Plasmodium exported protein, unknown function	4.019	4.23325
2012-2013	14	3010542	A	T	Upstream Gene Variant	.	PVP01_1470400	PVP01_1470400	Plasmodium exported protein, unknown function	4.4962	5.16003
2012-2013	14	3010544	A	T	Upstream Gene Variant	.	PVP01_1470400	PVP01_1470400	Plasmodium exported protein, unknown function	4.4962	5.16003
2012-2013	14	3010767	G	A	Upstream Gene Variant	.	PVP01_1470400	PVP01_1470400	Plasmodium exported protein, unknown function	4.59877	5.37163
2012-2013	14	3010807	A	C	Upstream Gene Variant	.	PVP01_1470400	PVP01_1470400	Plasmodium exported protein, unknown function	4.06636	4.321
2012-2013	14	3011439	T	C	Upstream Gene Variant	.	PVP01_1470400	PVP01_1470400	Plasmodium exported protein, unknown function	4.37866	4.92295
2012-2013	14	3011449	T	A	Upstream Gene Variant	.	PVP01_1470400	PVP01_1470400	Plasmodium exported protein, unknown function	3.9013	4.0192
2012-2013	14	3011459	T	C	Upstream Gene Variant	.	PVP01_1470400	PVP01_1470400	Plasmodium exported protein, unknown function	4.6892	5.56181
2012-2013	14	3011460	A	C	Upstream Gene Variant	.	PVP01_1470400	PVP01_1470400	Plasmodium exported protein, unknown function	4.9849	6.20764
2012-2013	14	3011470	T	A	Upstream Gene Variant	.	PVP01_1470400	PVP01_1470400	Plasmodium exported protein, unknown function	4.6437	5.46568
2012-2013	14	3011575	G	A	Upstream Gene Variant	.	PVP01_1470400	PVP01_1470400	Plasmodium exported protein, unknown function	3.89264	4.00366
2012-2013	14	3011702	T	C	Upstream Gene Variant	.	PVP01_1470400	PVP01_1470400	Plasmodium exported protein, unknown function	4.18981	4.5541
2012-2013	14	3012175	T	G	Upstream Gene Variant	.	PVP01_1470400	PVP01_1470400	Plasmodium exported protein, unknown function	4.08589	4.35745
2012-2013	14	3012289	G	A	Upstream Gene Variant	.	PVP01_1470400	PVP01_1470400	Plasmodium exported protein, unknown function	4.44331	5.05263
2012-2013	14	3012301	C	A	Upstream Gene Variant	.	PVP01_1470400	PVP01_1470400	Plasmodium exported protein, unknown function	4.5072	5.1825
2012-2013	14	3012663	C	T	Upstream Gene Variant	.	PVP01_1470400	PVP01_1470400	Plasmodium exported protein, unknown function	4.26058	4.69059
2012-2013	14	3012802	G	A	Upstream Gene Variant	.	PVP01_1470400	PVP01_1470400	Plasmodium exported protein, unknown function	4.06554	4.31947
2012-2013	14	3012808	G	A	Upstream Gene Variant	.	PVP01_1470400	PVP01_1470400	Plasmodium exported protein, unknown function	4.06554	4.31947
2014-2015	10	170589	C	T	Upstream Gene Variant	.	PVP01_1003000	PVP01_1003000	CPW-WPC family protein	-4.05284	4.29585
2014-2015	5	223354	G	A	Missense Variant	Val180Met	PVP01_0504900	PVP01_0504900	Conserved Plasmodium protein, unknown function	-4.18884	4.55226
2014-2015	3	251385	A	G	Missense Variant	Leu653Pro	LISP2	PVP01_0304700	Liver specific protein 2	4.03165	4.2566
2014-2015	3	251420	G	T	Synonymous Variant	Gly641Gly	LISP2	PVP01_0304700	Liver specific protein 2	4.01451	4.22497
2014-2015	10	255640	T	C	Synonymous Variant	Asp529Asp	PVP01_1005500	PVP01_1005500	Conserved protein, unknown function	4.09797	4.38008
2014-2015	10	256942	T	G	Upstream Gene Variant	.	EIF3E	PVP01_1005600	Eukaryotic translation initiation factor 3 subunit E, putative	3.92901	4.06906
2014-2015	10	257610	C	G	Upstream Gene Variant	.	EIF3E	PVP01_1005600	Eukaryotic translation initiation factor 3 subunit E, putative	3.92901	4.06906
2014-2015	6	286326	G	T	Missense Variant	Thr1806Asn	PVP01_0606900	PVP01_0606900	VPS13 domain-containing protein, putative	4.4628	5.09208
2014-2015	10	445497	G	A	Synonymous Variant	Leu113Leu	PVP01_1010000	PVP01_1010000	MerC domain-containing protein, putative	-3.90654	4.02861
2014-2015	10	446044	G	A	Downstream Gene Variant	.	PVP01_1010000	PVP01_1010000	MerC domain-containing protein, putative	4.18232	4.53978
2014-2015	10	451878	T	C	Upstream Gene Variant	.	PVP01_1010100	PVP01_1010100	Food vacuole resident transporter 1, putative	4.11059	4.40379
2014-2015	4	465641	G	A	Upstream Gene Variant	.	PVP01_0411400	PVP01_0411400	Tetratricopeptide repeat protein, putative	6.10962	9.00056
2014-2015	3	684301	G	C	Upstream Gene Variant	.	PVP01_0315200	PVP01_0315200	Cell division control protein CDC50A, putative	-4.54968	5.26981
2014-2015	4	762765	A	C	Missense Variant	Lys94Gln	MSP5	PVP01_0418400	Merozoite surface protein 5	-3.89314	4.00456
2014-2015	4	762769	A	G	Missense Variant	Asp95Gly	MSP5	PVP01_0418400	Merozoite surface protein 5	-3.89314	4.00456
2014-2015	4	762910	A	C	Missense Variant	Glu142Ala	MSP5	PVP01_0418400	Merozoite surface protein 5	-4.34294	4.85205
2014-2015	4	762988	A	G	Missense Variant	Asp168Gly	MSP5	PVP01_0418400	Merozoite surface protein 5	-4.24854	4.66723
2014-2015	12	1115868	A	T	Missense Variant	Asn973Tyr	PVP01_1227900	PVP01_1227900	Conserved Plasmodium protein, unknown function	3.91358	4.04125
2014-2015	11	1180893	A	C	Downstream Gene Variant	.	ApiAP2	PVP01_1126600	AP2 domain transcription factor AP2Tel, putative	3.91836	4.04986
2014-2015	14	1311786	G	A	Missense Variant	Ser581Asn	JmjC1	PVP01_1430400	JmjC domain-containing protein 1, putative	4.26656	4.70221
2014-2015	14	1311795	C	A	Missense Variant	Pro584His	JmjC1	PVP01_1430400	JmjC domain-containing protein 1, putative	4.26656	4.70221
2014-2015	14	1312189	A	G	Synonymous Variant	Val715Val	JmjC1	PVP01_1430400	JmjC domain-containing protein 1, putative	4.12883	4.43816
2014-2015	14	1312778	A	G	Missense Variant	Thr912Ala	JmjC1	PVP01_1430400	JmjC domain-containing protein 1, putative	4.34397	4.85409
2014-2015	14	1314562	A	G	Upstream Gene Variant	.	JmjC1	PVP01_1430500	JmjC domain-containing protein 1, putative	4.18019	4.53571
2014-2015	14	1314923	C	A	Upstream Gene Variant	.	JmjC1	PVP01_1430500	JmjC domain-containing protein 1, putative	4.18019	4.53571
2014-2015	14	1318061	A	G	Upstream Gene Variant	.	PVP01_1430500	PVP01_1430500	Conserved Plasmodium protein, unknown function	4.39438	4.95433
2014-2015	14	1320103	A	G	Missense Variant	Asp600Gly	PVP01_1430500	PVP01_1430500	Conserved Plasmodium protein, unknown function	4.45931	5.08501
2014-2015	13	2014913	G	A	Upstream Gene Variant	.	PVP01_1346200	PVP01_1346400	Zinc finger protein, putative	4.00297	4.20376
2014-2015	13	2014916	G	T	Upstream Gene Variant	.	PVP01_1346200	PVP01_1346400	Zinc finger protein, putative	4.00297	4.20376
2014-2015	13	2014917	G	T	Upstream Gene Variant	.	PVP01_1346200	PVP01_1346400	Zinc finger protein, putative	4.00297	4.20376
2014-2015	13	2014921	G	T	Upstream Gene Variant	.	PVP01_1346200	PVP01_1346400	Zinc finger protein, putative	4.00297	4.20376
2016-2017	5	167681	G	A	Upstream Gene Variant	.	PVP01_0503900	PVP01_0503900	Conserved Plasmodium protein, unknown function	-3.91311	4.04041
2016-2017	12	324232	G	T	Missense Variant	Met233Ile	P47	PVP01_1208000	6-cysteine protein P47	4.6232	5.42267
2016-2017	6	829666	C	T	Synonymous Variant	Cys338Cys	PVP01_0620400	PVP01_0620400	Merozoite surface protein, putative	-4.89441	6.00611
2016-2017	6	829681	G	C	Synonymous Variant	Pro343Pro	PVP01_0620400	PVP01_0620400	Merozoite surface protein, putative	-4.89441	6.00611
2016-2017	6	838699	A	G	Missense Variant	Thr34Ala	PVP01_0620700	PVP01_0620700	Conserved Plasmodium protein, unknown function	4.52158	5.21198
2016-2017	6	838703	A	C	Missense Variant	Asn35Thr	PVP01_0620700	PVP01_0620700	Conserved Plasmodium protein, unknown function	4.52158	5.21198
2016-2017	6	838704	C	G	Missense Variant	Asn35Lys	PVP01_0620700	PVP01_0620700	Conserved Plasmodium protein, unknown function	4.52158	5.21198
2016-2017	7	1216440	A	G	Missense Variant	Asn337Asp	MSP1	PVP01_0728900	Merozoite surface protein 1	4.36509	4.89596
2016-2017	7	1216444	T	A	Missense Variant	Val338Glu	MSP1	PVP01_0728900	Merozoite surface protein 1	4.19476	4.56357
2016-2017	7	1216453	A	C	Missense Variant	Glu341Ala	MSP1	PVP01_0728900	Merozoite surface protein 1	4.20491	4.58304
2016-2017	7	1219898	A	T	Missense Variant	Gln1489His	MSP1	PVP01_0728900	Merozoite surface protein 1	-4.68961	5.56269
2016-2017	7	1219946	A	G	Synonymous Variant	Glu1505Glu	MSP1	PVP01_0728900	Merozoite surface protein 1	-4.53561	5.24081
2016-2017	7	1219949	G	C	Missense Variant	Lys1506Asn	MSP1	PVP01_0728900	Merozoite surface protein 1	-4.53561	5.24081
2016-2017	13	1850446	A	T	Missense Variant	Asp171Glu	ClpC	PVP01_1342100	ATP-dependent Clp protease regulatory subunit ClpC, putative	4.27547	4.71956
2016-2017	14	3008899	T	G	Upstream Gene Variant	.	PVP01_1470200	PVP01_1470200	Plasmodium exported protein, unknown function	4.11694	4.41574
2016-2017	14	3009060	T	G	Upstream Gene Variant	.	PVP01_1470200	PVP01_1470200	Plasmodium exported protein, unknown function	4.22486	4.62144
2016-2017	14	3009478	T	G	Synonymous Variant	Arg295Arg	PVP01_1470400	PVP01_1470400	Plasmodium exported protein, unknown function	5.10744	6.48606
2016-2017	14	3011460	A	C	Upstream Gene Variant	.	PVP01_1470400	PVP01_1470400	Plasmodium exported protein, unknown function	4.84201	5.891
2016-2017	14	3011470	T	A	Upstream Gene Variant	.	PVP01_1470400	PVP01_1470400	Plasmodium exported protein, unknown function	4.7962	5.79128
2016-2017	14	3011828	A	G	Upstream Gene Variant	.	PVP01_1470400	PVP01_1470400	Plasmodium exported protein, unknown function	4.31416	4.7953
2016-2017	14	3011903	G	T	Upstream Gene Variant	.	PVP01_1470400	PVP01_1470400	Plasmodium exported protein, unknown function	4.89122	5.99908
2016-2017	14	3011919	A	C	Upstream Gene Variant	.	PVP01_1470400	PVP01_1470400	Plasmodium exported protein, unknown function	4.66358	5.50759
2016-2017	14	3011922	C	G	Upstream Gene Variant	.	PVP01_1470400	PVP01_1470400	Plasmodium exported protein, unknown function	4.66358	5.50759
Pre_2014	3	250275	C	T	Missense Variant	Gly1023Asp	LISP2	PVP01_0304700	Liver specific protein 2	4.33995	4.84614
Pre_2014	4	762798	G	A	Missense Variant	Glu105Lys	MSP5	PVP01_0418400	Merozoite surface protein 5	-5.48466	7.38273
Pre_2014	4	762817	C	A	Missense Variant	Ala111Asp	MSP5	PVP01_0418400	Merozoite surface protein 5	-3.91448	4.04287
Pre_2014	4	762875	G	T	Missense Variant	Glu130Asp	MSP5	PVP01_0418400	Merozoite surface protein 5	4.81127	5.82398
Pre_2014	4	762933	G	A	Missense Variant	Glu150Lys	MSP5	PVP01_0418400	Merozoite surface protein 5	-4.63373	5.44475
Pre_2014	4	762981	A	G	Missense Variant	Asn166Asp	MSP5	PVP01_0418400	Merozoite surface protein 5	-5.10208	6.47373
Pre_2014	4	762988	A	G	Missense Variant	Asp168Gly	MSP5	PVP01_0418400	Merozoite surface protein 5	-4.91441	6.05037
Pre_2014	4	763159	C	A	Missense Variant	Ala225Asp	MSP5	PVP01_0418400	Merozoite surface protein 5	-4.12431	4.42963
Pre_2014	5	212739	A	T	Upstream Gene Variant	.	PVP01_0504700	PVP01_0504700	18S ribosomal RNA	-4.60821	5.3913
Pre_2014	5	655495	T	A	Downstream Gene Variant	.	PVP01_0515600	PVP01_0515600	Plasmodium exported protein (PHIST), unknown function	4.43399	5.03384
Pre_2014	7	825383	G	C	Upstream Gene Variant	.	PVP01_0718500	PVP01_0718500	Chaperone, putative	4.01945	4.23407
Pre_2014	7	825661	C	G	Missense Variant	Asp60Glu	PVP01_0718700	PVP01_0718700	Conserved Plasmodium protein, unknown function	-4.29236	4.75256
Pre_2014	7	832307	C	G	Missense Variant	Pro1555Ala	PVP01_0718800	PVP01_0718800	Conserved Plasmodium protein, unknown function	4.44236	5.05073
Pre_2014	7	832313	C	G	Missense Variant	Pro1557Ala	PVP01_0718800	PVP01_0718800	Conserved Plasmodium protein, unknown function	4.07964	4.34577
Pre_2014	7	1217026	T	A	Missense Variant	Val532Glu	MSP1	PVP01_0728900	Merozoite surface protein 1	5.04604	6.34576
Pre_2014	7	1219111	C	T	Missense Variant	Ala1227Val	MSP1	PVP01_0728900	Merozoite surface protein 1	-3.92921	4.06942
Pre_2014	7	1219898	A	T	Missense Variant	Gln1489His	MSP1	PVP01_0728900	Merozoite surface protein 1	-4.47166	5.11006
Pre_2014	8	332227	T	G	Upstream Gene Variant	.	HDA2	PVP01_0807700	Histone deacetylase 2, putative	5.06978	6.39981
Pre_2014	8	807155	C	T	Upstream Gene Variant	.	PVP01_0818400	PVP01_0818400	WD repeat-containing protein, putative	-4.17346	4.52287
Pre_2014	8	1613917	T	A	Upstream Gene Variant	.	PVP01_0838000	PVP01_0838000	Plasmodium exported protein, unknown function	4.18762	4.54992
Pre_2014	8	1613940	A	G	Upstream Gene Variant	.	PVP01_0838000	PVP01_0838000	Plasmodium exported protein, unknown function	4.18762	4.54992
Pre_2014	8	1613945	A	T	Upstream Gene Variant	.	PVP01_0838000	PVP01_0838000	Plasmodium exported protein, unknown function	4.18762	4.54992
Pre_2014	10	242164	C	T	Upstream Gene Variant	.	CYP23	PVP01_1005100	Peptidyl-prolyl cis-trans isomerase, putative	3.95177	4.11027
Pre_2014	10	243480	G	T	Upstream Gene Variant	.	PVP01_1005200	PVP01_1005200	Conserved Plasmodium protein, unknown function	4.26662	4.70233
Pre_2014	10	247094	C	T	Upstream Gene Variant	.	CPalpha	PVP01_1005300	F-actin-capping protein subunit alpha, putative	3.93517	4.08021
Pre_2014	10	248573	G	C	Upstream Gene Variant	.	DHHC7	PVP01_1005400	Palmitoyltransferase DHHC7, putative	4.58402	5.34093
Pre_2014	10	250939	A	C	Upstream Gene Variant	.	CPalpha	PVP01_1005300	F-actin-capping protein subunit alpha, putative	4.6423	5.46274
Pre_2014	10	252125	A	C	Upstream Gene Variant	.	DHHC7	PVP01_1005400	Palmitoyltransferase DHHC7, putative	4.5889	5.35107
Pre_2014	10	252629	A	T	Upstream Gene Variant	.	DHHC7	PVP01_1005400	Palmitoyltransferase DHHC7, putative	4.5889	5.35107
Pre_2014	10	253099	A	G	Upstream Gene Variant	.	DHHC7	PVP01_1005400	Palmitoyltransferase DHHC7, putative	4.74695	5.68507
Pre_2014	10	253783	T	C	Upstream Gene Variant	.	DHHC7	PVP01_1005400	Palmitoyltransferase DHHC7, putative	4.5261	5.22126
Pre_2014	10	254412	C	T	Missense Variant	Ser120Phe	PVP01_1005500	PVP01_1005500	Conserved protein, unknown function	4.58484	5.34262
Pre_2014	10	255640	T	C	Synonymous Variant	Asp529Asp	PVP01_1005500	PVP01_1005500	Conserved protein, unknown function	4.9989	6.23915
Pre_2014	10	257610	C	G	Upstream Gene Variant	.	EIF3E	PVP01_1005600	Eukaryotic translation initiation factor 3 subunit E, putative	4.30655	4.78036
Pre_2014	10	264195	A	G	Synonymous Variant	Lys825Lys	PVP01_1005700	PVP01_1005700	AP-1/2 complex subunit beta, putative	4.07631	4.33955
Pre_2014	10	264284	G	A	Upstream Gene Variant	.	PVP01_1005700	PVP01_1005700	AP-1/2 complex subunit beta, putative	4.07631	4.33955
Pre_2014	12	2364227	T	C	Upstream Gene Variant	.	ApiAP2	PVP01_1257500	AP2 domain transcription factor AP2-O5, putative	3.94254	4.09354
Pre_2014	12	2474415	C	T	Upstream Gene Variant	.	PVP01_1260100	PVP01_1260100	Glutaminyl-peptide cyclotransferase, putative	-4.24143	4.65345
Pre_2014	13	1039635	G	C	Synonymous Variant	Ala522Ala	PVP01_1323000	PVP01_1323000	Dynein intermediate chain, putative	4.39984	4.96526
Pre_2014	13	1698887	C	G	Upstream Gene Variant	.	CDS	PVP01_1339000	Cytidine diphosphate-diacylglycerol synthase, putative	-3.91974	4.05235
Pre_2014	14	32978	T	A	Upstream Gene Variant	.	PVP01_1400800	PVP01_1400800	Plasmodium exported protein, unknown function	6.14224	9.08955
Pre_2014	14	56623	A	G	Synonymous Variant	Gly1134Gly	PVP01_1401400	PVP01_1401400	Cytoadherence linked asexual protein, CLAG, putative	-4.67903	5.54026
Pre_2014	14	993964	A	G	Downstream Gene Variant	.	PVP01_1422800	PVP01_1422800	Conserved Plasmodium protein, unknown function	3.94081	4.09041
Pre_2014	14	1227424	G	A	Missense Variant	Met448Ile	PVP01_1428700	PVP01_1428700	Protein MAP1, putative	3.90874	4.03254
Pre_2014	14	1230627	C	A	Downstream Gene Variant	.	PVP01_1428700	PVP01_1428700	Protein MAP1, putative	-3.98877	4.17773
Pre_2014	14	1231478	G	A	Synonymous Variant	Leu764Leu	CARM1	PVP01_1428800	Histone-arginine methyltransferase CARM1, putative	-4.12359	4.42828
Pre_2014	14	1232506	G	T	Missense Variant	Thr421Asn	CARM1	PVP01_1428800	Histone-arginine methyltransferase CARM1, putative	-3.90253	4.0214
Pre_2014	14	1280101	A	G	Upstream Gene Variant	.	DBP1	PVP01_1429700	ATP-dependent RNA helicase DBP1, putative	4.05686	4.30333
Pre_2014	14	1285904	G	A	Splice Region Variant & Intron Variant	.	PPM7	PVP01_1429800	Protein phosphatase PPM7	4.15564	4.48895
Pre_2014	14	1311786	G	A	Missense Variant	Ser581Asn	JmjC1	PVP01_1430500	JmjC domain-containing protein 1, putative	4.37005	4.90582
Pre_2014	14	1311795	C	A	Missense Variant	Pro584His	JmjC1	PVP01_1430500	JmjC domain-containing protein 1, putative	4.37005	4.90582
Pre_2014	14	1312778	A	G	Missense Variant	Thr912Ala	JmjC1	PVP01_1430500	JmjC domain-containing protein 1, putative	4.08035	4.3471
Pre_2014	14	1314562	A	G	Upstream Gene Variant	.	JmjC1	PVP01_1430500	JmjC domain-containing protein 1, putative	4.48138	5.12981
Pre_2014	14	1314923	C	A	Upstream Gene Variant	.	JmjC1	PVP01_1430500	JmjC domain-containing protein 1, putative	4.86122	5.93306
Pre_2014	14	1318061	A	G	Upstream Gene Variant	.	PVP01_1430500	PVP01_1430500	Conserved Plasmodium protein, unknown function	4.2259	4.62344
Pre_2014	14	1320103	A	G	Missense Variant	Asp600Gly	PVP01_1430500	PVP01_1430500	Conserved Plasmodium protein, unknown function	4.36001	4.88588
Pre_2014	14	1320336	A	G	Missense Variant	Ile678Val	PVP01_1430500	PVP01_1430500	Conserved Plasmodium protein, unknown function	4.40715	4.97989
Pre_2014	14	1326713	T	A	Upstream Gene Variant	.	PVP01_1430700	PVP01_1430700	Peptidase family C50, putative	5.34263	7.03808
Pre_2014	14	1327339	T	A	Upstream Gene Variant	.	PVP01_1430700	PVP01_1430700	Peptidase family C50, putative	4.62735	5.43136
Pre_2014	14	2817066	T	G	Upstream Gene Variant	.	RPT6	PVP01_1466000	26S protease regulatory subunit 8, putative	3.95462	4.11546
Pre_2014	14	2857779	T	C	Synonymous Variant	Arg121Arg	PVP01_1467000	PVP01_1467000	Ribosomal RNA small subunit methyltransferase A2, putative	-4.16002	4.49727
Pre_2014	14	2860914	A	T	Missense Variant	Ile2365Asn	G377	PVP01_1467200	Osmiophilic body protein G377, putative	4.40611	4.97781
Pre_2014	14	2861487	C	G	Missense Variant	Ser2174Thr	G377	PVP01_1467200	Osmiophilic body protein G377, putative	-5.22033	6.7481
Pre_2014	14	2861488	T	G	Missense Variant	Ser2174Arg	G377	PVP01_1467200	Osmiophilic body protein G377, putative	-5.22033	6.7481
Pre_2014	14	2864156	T	G	Synonymous Variant	Ile1284Ile	G377	PVP01_1467200	Osmiophilic body protein G377, putative	-4.07521	4.3375
Pre_2014	14	2865311	G	T	Synonymous Variant	Ile899Ile	G377	PVP01_1467200	Osmiophilic body protein G377, putative	-3.99147	4.18267
Pre_2014	14	2866766	G	T	Synonymous Variant	Pro414Pro	G377	PVP01_1467200	Osmiophilic body protein G377, putative	-4.0114	4.21926
Pre_2014	14	2870084	T	A	Upstream Gene Variant	.	G377	PVP01_1467200	Osmiophilic body protein G377, putative	-4.20218	4.5778
Pre_2014	14	2921778	C	A	Missense Variant	Asn298Lys	PVP01_1468700	PVP01_1468700	Conserved Plasmodium protein, unknown function	4.7582	5.70923
Pre_2014	14	3009309	A	T	Upstream Gene Variant	.	PVP01_1470200	PVP01_1470200	Plasmodium exported protein, unknown function	4.24289	4.65628
Pre_2014	14	3009707	A	T	Synonymous Variant	Arg218Arg	PVP01_1470400	PVP01_1470400	Plasmodium exported protein, unknown function	4.49232	5.15212
Pre_2014	14	3009865	C	A	Missense Variant	Ala166Ser	PVP01_1470400	PVP01_1470400	Plasmodium exported protein, unknown function	4.09609	4.37655
Pre_2014	14	3010003	T	G	Missense Variant	Lys120Gln	PVP01_1470400	PVP01_1470400	Plasmodium exported protein, unknown function	4.06563	4.31963
Pre_2014	14	3010050	T	A	Missense Variant	Tyr104Phe	PVP01_1470400	PVP01_1470400	Plasmodium exported protein, unknown function	5.10807	6.4875
Pre_2014	14	3010081	C	G	Missense Variant	Val94Leu	PVP01_1470400	PVP01_1470400	Plasmodium exported protein, unknown function	4.07521	4.33751
Pre_2014	14	3010177	G	A	Missense Variant	His62Tyr	PVP01_1470400	PVP01_1470400	Plasmodium exported protein, unknown function	4.9891	6.21709
Pre_2014	14	3010585	C	T	Upstream Gene Variant	.	PVP01_1470400	PVP01_1470400	Plasmodium exported protein, unknown function	4.86185	5.93444
Pre_2014	14	3010655	G	A	Upstream Gene Variant	.	PVP01_1470400	PVP01_1470400	Plasmodium exported protein, unknown function	4.94594	6.12046
Pre_2014	14	3010767	G	A	Upstream Gene Variant	.	PVP01_1470400	PVP01_1470400	Plasmodium exported protein, unknown function	4.62862	5.43402
Pre_2014	14	3011439	T	C	Upstream Gene Variant	.	PVP01_1470400	PVP01_1470400	Plasmodium exported protein, unknown function	4.08346	4.35292
Pre_2014	14	3011459	T	C	Upstream Gene Variant	.	PVP01_1470400	PVP01_1470400	Plasmodium exported protein, unknown function	3.98424	4.16943
Pre_2014	14	3011460	A	C	Upstream Gene Variant	.	PVP01_1470400	PVP01_1470400	Plasmodium exported protein, unknown function	4.71557	5.61792
Pre_2014	14	3011470	T	A	Upstream Gene Variant	.	PVP01_1470400	PVP01_1470400	Plasmodium exported protein, unknown function	4.62065	5.41733
Pre_2014	14	3012301	C	A	Upstream Gene Variant	.	PVP01_1470400	PVP01_1470400	Plasmodium exported protein, unknown function	4.05036	4.29124
Pre_2014	14	3012661	C	A	Upstream Gene Variant	.	PVP01_1470400	PVP01_1470400	Plasmodium exported protein, unknown function	3.94729	4.10215
Pre_2014	14	3012663	C	T	Upstream Gene Variant	.	PVP01_1470400	PVP01_1470400	Plasmodium exported protein, unknown function	4.14375	4.46638
Post_2014	2	150114	A	T	Upstream Gene Variant	.	PVP01_0202800	PVP01_0202800	5.8S ribosomal RNA	4.02219	4.23914
Post_2014	3	684301	G	C	Upstream Gene Variant	.	PVP01_0315200	PVP01_0315200	Cell division control protein CDC50A, putative	-5.24551	6.80729
Post_2014	4	465641	G	A	Upstream Gene Variant	.	PVP01_0411300	PVP01_0411300	Conserved Plasmodium protein, unknown function	6.40755	9.83011
Post_2014	4	500273	C	T	Missense Variant	Asp697Asn	PVP01_0412400	PVP01_0412400	Nucleoporin NUP434, putative	-4.04746	4.28587
Post_2014	4	762819	G	A	Missense Variant	Ala112Thr	MSP5	PVP01_0418400	Merozoite surface protein 5	-4.1484	4.47521
Post_2014	4	762889	A	G	Missense Variant	Asp135Gly	MSP5	PVP01_0418400	Merozoite surface protein 5	-4.04693	4.28488
Post_2014	4	762910	A	C	Missense Variant	Glu142Ala	MSP5	PVP01_0418400	Merozoite surface protein 5	-4.04869	4.28814
Post_2014	5	212739	A	T	Upstream Gene Variant	.	PVP01_0504700	PVP01_0504700	18S ribosomal RNA	-3.94239	4.09326
Post_2014	6	122423	G	A	Synonymous Variant	Lys341Lys	RPN5	PVP01_0603100	26S proteasome regulatory subunit p55, putative	4.65073	5.48049
Post_2014	6	286326	G	T	Missense Variant	Thr1806Asn	PVP01_0606900	PVP01_0606900	VPS13 domain-containing protein, putative	4.62098	5.41801
Post_2014	7	1024124	G	A	Synonymous Variant	Ser53Ser	PVP01_0723900	PVP01_0723900	Protein phosphatase-beta, putative	-4.41046	4.98653
Post_2014	7	1216431	A	C	Missense Variant	Asn334His	MSP1	PVP01_0728900	Merozoite surface protein 1	-3.96669	4.13741
Post_2014	7	1219861	C	A	Missense Variant	Ala1477Glu	MSP1	PVP01_0728900	Merozoite surface protein 1	-4.34499	4.8561
Post_2014	7	1219866	A	G	Missense Variant	Ile1479Val	MSP1	PVP01_0728900	Merozoite surface protein 1	-4.01312	4.22243
Post_2014	7	1219898	A	T	Missense Variant	Gln1489His	MSP1	PVP01_0728900	Merozoite surface protein 1	-4.16878	4.51395
Post_2014	7	1219935	A	C	Missense Variant	Lys1502Gln	MSP1	PVP01_0728900	Merozoite surface protein 1	-4.35366	4.87327
Post_2014	10	248573	G	C	Upstream Gene Variant	.	DHHC7	PVP01_1005400	Palmitoyltransferase DHHC7, putative	4.20553	4.58424
Post_2014	10	250939	A	C	Upstream Gene Variant	.	CPalpha	PVP01_1005300	F-actin-capping protein subunit alpha, putative	3.96703	4.13803
Post_2014	10	252125	A	C	Upstream Gene Variant	.	DHHC7	PVP01_1005400	Palmitoyltransferase DHHC7, putative	3.89065	4.0001
Post_2014	10	252629	A	T	Upstream Gene Variant	.	DHHC7	PVP01_1005400	Palmitoyltransferase DHHC7, putative	3.89065	4.0001
Post_2014	10	253099	A	G	Upstream Gene Variant	.	DHHC7	PVP01_1005400	Palmitoyltransferase DHHC7, putative	3.89065	4.0001
Post_2014	10	253783	T	C	Upstream Gene Variant	.	DHHC7	PVP01_1005400	Palmitoyltransferase DHHC7, putative	3.92962	4.07016
Post_2014	10	255640	T	C	Synonymous Variant	Asp529Asp	PVP01_1005500	PVP01_1005500	Conserved protein, unknown function	4.16636	4.50935
Post_2014	10	271016	A	G	Upstream Gene Variant	.	PVP01_1005900	PVP01_1005900	ATP-dependent RNA helicase DDX41, putative	4.20639	4.58588
Post_2014	10	310134	C	T	Downstream Gene Variant	.	PVP01_1007000	PVP01_1007000	Conserved Plasmodium protein, unknown function	-4.1293	4.43905
Post_2014	10	446044	G	A	Downstream Gene Variant	.	PVP01_1010000	PVP01_1010000	MerC domain-containing protein, putative	4.04286	4.27734
Post_2014	10	451186	G	A	Upstream Gene Variant	.	PVP01_1010100	PVP01_1010100	Food vacuole resident transporter 1, putative	4.10189	4.38744
Post_2014	10	451878	T	C	Upstream Gene Variant	.	PVP01_1010100	PVP01_1010100	Food vacuole resident transporter 1, putative	4.58544	5.34388
Post_2014	10	1408029	C	T	Synonymous Variant	Tyr215Tyr	PVP01_1033100	PVP01_1033100	Trafficking protein particle complex subunit 13, putative	4.13752	4.45459
Post_2014	12	2362041	G	A	Upstream Gene Variant	.	ApiAP2	PVP01_1257500	AP2 domain transcription factor AP2-O5, putative	5.11353	6.50005
Post_2014	14	57072	T	G	Missense Variant	Lys985Gln	PVP01_1401400	PVP01_1401400	Cytoadherence linked asexual protein, CLAG, putative	-4.0067	4.21061
Post_2014	14	1293454	T	A	Upstream Gene Variant	.	AQP2	PVP01_1429900	Aquaporin, putative	4.10321	4.38992
Post_2014	14	1311786	G	A	Missense Variant	Ser581Asn	JmjC1	PVP01_1430500	JmjC domain-containing protein 1, putative	4.00203	4.20204
Post_2014	14	1311795	C	A	Missense Variant	Pro584His	JmjC1	PVP01_1430500	JmjC domain-containing protein 1, putative	4.00203	4.20204
Post_2014	14	1312778	A	G	Missense Variant	Thr912Ala	JmjC1	PVP01_1430500	JmjC domain-containing protein 1, putative	4.02532	4.24491
Post_2014	14	1318061	A	G	Upstream Gene Variant	.	PVP01_1430500	PVP01_1430500	Conserved Plasmodium protein, unknown function	4.01737	4.23024
Post_2014	14	1320103	A	G	Missense Variant	Asp600Gly	PVP01_1430500	PVP01_1430500	Conserved Plasmodium protein, unknown function	4.24463	4.65966
Post_2014	14	2931804	A	G	Upstream Gene Variant	.	PVP01_1468900	PVP01_1468900	Conserved Plasmodium protein, unknown function	4.02142	4.2377
Post_2014	14	3008899	T	G	Upstream Gene Variant	.	PVP01_1470200	PVP01_1470200	Plasmodium exported protein, unknown function	4.31392	4.79483
Post_2014	14	3008965	T	A	Upstream Gene Variant	.	PVP01_1470200	PVP01_1470200	Plasmodium exported protein, unknown function	3.92061	4.05392
Post_2014	14	3009225	T	G	Upstream Gene Variant	.	PVP01_1470200	PVP01_1470200	Plasmodium exported protein, unknown function	3.92703	4.0655
Post_2014	14	3009309	A	T	Upstream Gene Variant	.	PVP01_1470200	PVP01_1470200	Plasmodium exported protein, unknown function	4.07769	4.34213
Post_2014	14	3009478	T	G	Synonymous Variant	Arg295Arg	PVP01_1470400	PVP01_1470400	Plasmodium exported protein, unknown function	4.19944	4.57256
Post_2014	14	3010177	G	A	Missense Variant	His62Tyr	PVP01_1470400	PVP01_1470400	Plasmodium exported protein, unknown function	3.93583	4.08139
Post_2014	14	3012301	C	A	Upstream Gene Variant	.	PVP01_1470400	PVP01_1470400	Plasmodium exported protein, unknown function	4.07505	4.3372
