# Supplementary material for: Genomic analysis of global Plasmodium vivax populations reveals insights into the evolution of drug resistance
Source: Nat Commun. 2024 Dec 30;15:10771. doi: 10.1038/s41467-024-54964-x (PMC11685768; doi:10.1038/s41467-024-54964-x)
Supplement: Supplementary file 21 — Supplementary Data 18 [file 41467_2024_54964_MOESM21_ESM.xlsx]

## Sheet: S18
S18: Top 1% Rsb Scores (Between-Population Statistic) to Detect Selection Between Indonesian Papua isolates categorised by year groupings (2008-09, 2010-11, 2012-13, 2014-15, 2016-17). Loci in critical regions are defined here as SNPs in genes with a p value of P< 1 × 10−5 (two-sided test).
Category	Chromosome	Position	Ref	Alt	Effect	Mutation	Gene Name	Gene ID	Gene Product	Rsb	LogP Value
2008-2009 vs. 2010-2011	3	112508	T	C	Upstream Gene Variant	.	PVP01_0302300	PVP01_0302300	Regulator of chromosome condensation, putative	-4.66155	5.50329
2008-2009 vs. 2010-2011	11	142493	C	A	Missense Variant	Pro1052Thr	ERCC4	PVP01_1103200	DNA repair endonuclease XPF, putative	-5.44358	7.28216
2008-2009 vs. 2010-2011	11	142516	G	A	Synonymous Variant	Ala1059Ala	ERCC4	PVP01_1103200	DNA repair endonuclease XPF, putative	-5.68327	7.87895
2008-2009 vs. 2010-2011	11	142517	C	A	Synonymous Variant	Arg1060Arg	ERCC4	PVP01_1103200	DNA repair endonuclease XPF, putative	-5.68327	7.87895
2008-2009 vs. 2010-2011	11	142537	G	C	Missense Variant	Glu1066Asp	ERCC4	PVP01_1103200	DNA repair endonuclease XPF, putative	-4.92821	6.081
2008-2009 vs. 2010-2011	11	142707	A	G	Missense Variant	Lys1123Arg	ERCC4	PVP01_1103200	DNA repair endonuclease XPF, putative	-4.49041	5.14821
2008-2009 vs. 2010-2011	5	213105	T	C	Upstream Gene Variant	.	PVP01_0504700	PVP01_0504700	18S ribosomal RNA	5.23829	6.7903
2008-2009 vs. 2010-2011	5	213306	G	A	Upstream Gene Variant	.	PVP01_0504700	PVP01_0504700	18S ribosomal RNA	4.51145	5.19121
2008-2009 vs. 2010-2011	5	213322	G	T	Upstream Gene Variant	.	PVP01_0504700	PVP01_0504700	18S ribosomal RNA	5.06521	6.38939
2008-2009 vs. 2010-2011	5	213336	G	T	Upstream Gene Variant	.	PVP01_0504700	PVP01_0504700	18S ribosomal RNA	5.09085	6.448
2008-2009 vs. 2010-2011	5	214856	T	A	Downstream Gene Variant	.	ETRAMP	PVP01_0504800	Early transcribed membrane protein	4.97933	6.19514
2008-2009 vs. 2010-2011	5	215239	C	T	Downstream Gene Variant	.	ETRAMP	PVP01_0504800	Early transcribed membrane protein	4.48872	5.14477
2008-2009 vs. 2010-2011	5	223354	G	A	Missense Variant	Val180Met	PVP01_0504900	PVP01_0504900	Conserved Plasmodium protein, unknown function	4.48653	5.14032
2008-2009 vs. 2010-2011	8	438536	C	A	Missense Variant	Met2587Ile	PVP01_0809900	PVP01_0809900	Kinesin-4, putative	4.7567	5.706
2008-2009 vs. 2010-2011	8	553635	C	T	Upstream Gene Variant	.	ATG18	PVP01_0813000	Autophagy-related protein 18, putative	4.55009	5.27065
2008-2009 vs. 2010-2011	8	553868	C	T	Upstream Gene Variant	.	ATG18	PVP01_0813000	Autophagy-related protein 18, putative	4.54445	5.25902
2008-2009 vs. 2010-2011	4	762787	A	C	Missense Variant	Asp101Ala	MSP5	PVP01_0418400	Merozoite surface protein 5	-4.85353	5.91619
2008-2009 vs. 2010-2011	4	762789	A	C	Missense Variant	Thr102Pro	MSP5	PVP01_0418400	Merozoite surface protein 5	-4.85353	5.91619
2008-2009 vs. 2010-2011	4	762805	A	C	Missense Variant	Lys107Thr	MSP5	PVP01_0418400	Merozoite surface protein 5	-5.37904	7.12561
2008-2009 vs. 2010-2011	4	762819	G	A	Missense Variant	Ala112Thr	MSP5	PVP01_0418400	Merozoite surface protein 5	-4.57178	5.31551
2008-2009 vs. 2010-2011	4	762844	A	G	Missense Variant	Glu120Gly	MSP5	PVP01_0418400	Merozoite surface protein 5	-4.96851	6.17089
2008-2009 vs. 2010-2011	4	762846	C	A	Missense Variant	Pro121Thr	MSP5	PVP01_0418400	Merozoite surface protein 5	-5.72835	7.9939
2008-2009 vs. 2010-2011	4	762854	A	T	Missense Variant	Glu123Asp	MSP5	PVP01_0418400	Merozoite surface protein 5	-4.81394	5.82979
2008-2009 vs. 2010-2011	4	762872	C	T	Synonymous Variant	Val129Val	MSP5	PVP01_0418400	Merozoite surface protein 5	-4.43269	5.03122
2008-2009 vs. 2010-2011	4	762875	G	T	Missense Variant	Glu130Asp	MSP5	PVP01_0418400	Merozoite surface protein 5	-7.19318	12.1986
2008-2009 vs. 2010-2011	4	762875	G	T	Missense Variant	Glu130Asp	MSP5	PVP01_0418400	Merozoite surface protein 5	7.19318	12.1986
2008-2009 vs. 2010-2011	4	762876	C	T	Missense Variant	Pro131Ser	MSP5	PVP01_0418400	Merozoite surface protein 5	-4.49782	5.16334
2008-2009 vs. 2010-2011	4	762910	A	C	Missense Variant	Glu142Ala	MSP5	PVP01_0418400	Merozoite surface protein 5	-4.57252	5.31705
2008-2009 vs. 2010-2011	4	762958	G	A	Missense Variant	Gly158Glu	MSP5	PVP01_0418400	Merozoite surface protein 5	-4.88058	5.97561
2008-2009 vs. 2010-2011	4	762959	G	A	Synonymous Variant	Gly158Gly	MSP5	PVP01_0418400	Merozoite surface protein 5	-4.86956	5.95137
2008-2009 vs. 2010-2011	4	762976	A	G	Missense Variant	Asp164Gly	MSP5	PVP01_0418400	Merozoite surface protein 5	-4.58717	5.34746
2008-2009 vs. 2010-2011	12	789563	T	C	Upstream Gene Variant	.	MSP7.1	PVP01_1219300	MSP7-like protein	4.82701	5.85824
2008-2009 vs. 2010-2011	7	1217026	T	A	Missense Variant	Val532Glu	MSP1	PVP01_0728900	Merozoite surface protein 1	4.59125	5.35595
2008-2009 vs. 2010-2011	7	1217026	T	A	Missense Variant	Val532Glu	MSP1	PVP01_0728900	Merozoite surface protein 1	-4.59125	5.35595
2008-2009 vs. 2010-2011	7	1217142	G	A	Missense Variant	Asp571Asn	MSP1	PVP01_0728900	Merozoite surface protein 1	4.62513	5.42671
2008-2009 vs. 2010-2011	7	1217236	C	T	Missense Variant	Thr602Ile	MSP1	PVP01_0728900	Merozoite surface protein 1	5.23079	6.77266
2008-2009 vs. 2010-2011	7	1217238	A	G	Missense Variant	Ile603Val	MSP1	PVP01_0728900	Merozoite surface protein 1	6.87936	11.221
2008-2009 vs. 2010-2011	7	1217391	G	A	Missense Variant	Gly654Ser	MSP1	PVP01_0728900	Merozoite surface protein 1	5.43073	7.25085
2008-2009 vs. 2010-2011	7	1218020	T	C	Synonymous Variant	Asn863Asn	MSP1	PVP01_0728900	Merozoite surface protein 1	5.42291	7.23184
2008-2009 vs. 2010-2011	7	1218020	T	C	Synonymous Variant	Asn863Asn	MSP1	PVP01_0728900	Merozoite surface protein 1	-5.42291	7.23184
2008-2009 vs. 2010-2011	7	1218053	C	T	Synonymous Variant	Val874Val	MSP1	PVP01_0728900	Merozoite surface protein 1	5.42291	7.23184
2008-2009 vs. 2010-2011	7	1218053	C	T	Synonymous Variant	Val874Val	MSP1	PVP01_0728900	Merozoite surface protein 1	-5.42291	7.23184
2008-2009 vs. 2010-2011	7	1218092	C	T	Synonymous Variant	Ser887Ser	MSP1	PVP01_0728900	Merozoite surface protein 1	4.96778	6.16927
2008-2009 vs. 2010-2011	7	1218100	G	A	Missense Variant	Ser890Asn	MSP1	PVP01_0728900	Merozoite surface protein 1	5.73177	8.00266
2008-2009 vs. 2010-2011	7	1218104	G	A	Synonymous Variant	Glu891Glu	MSP1	PVP01_0728900	Merozoite surface protein 1	4.98508	6.20805
2008-2009 vs. 2010-2011	7	1218107	G	A	Synonymous Variant	Leu892Leu	MSP1	PVP01_0728900	Merozoite surface protein 1	6.4161	9.85447
2008-2009 vs. 2010-2011	7	1218107	G	A	Synonymous Variant	Leu892Leu	MSP1	PVP01_0728900	Merozoite surface protein 1	-6.4161	9.85447
2008-2009 vs. 2010-2011	7	1218113	T	C	Synonymous Variant	Asn894Asn	MSP1	PVP01_0728900	Merozoite surface protein 1	5.64001	7.76944
2008-2009 vs. 2010-2011	7	1218126	T	C	Synonymous Variant	Leu899Leu	MSP1	PVP01_0728900	Merozoite surface protein 1	4.57978	5.33212
2008-2009 vs. 2010-2011	7	1219863	C	G	Missense Variant	Gln1478Glu	MSP1	PVP01_0728900	Merozoite surface protein 1	4.84474	5.89696
2008-2009 vs. 2010-2011	7	1219882	A	C	Missense Variant	Asp1484Ala	MSP1	PVP01_0728900	Merozoite surface protein 1	5.4738	7.35606
2008-2009 vs. 2010-2011	7	1219893	A	G	Missense Variant	Thr1488Ala	MSP1	PVP01_0728900	Merozoite surface protein 1	6.34383	9.64952
2008-2009 vs. 2010-2011	7	1219893	A	G	Missense Variant	Thr1488Ala	MSP1	PVP01_0728900	Merozoite surface protein 1	-6.34383	9.64952
2008-2009 vs. 2010-2011	7	1219896	C	G	Missense Variant	Gln1489Glu	MSP1	PVP01_0728900	Merozoite surface protein 1	5.77891	8.12387
2008-2009 vs. 2010-2011	7	1219896	C	G	Missense Variant	Gln1489Glu	MSP1	PVP01_0728900	Merozoite surface protein 1	-5.77891	8.12387
2008-2009 vs. 2010-2011	7	1219921	A	G	Missense Variant	Glu1497Gly	MSP1	PVP01_0728900	Merozoite surface protein 1	4.43714	5.04019
2008-2009 vs. 2010-2011	7	1219921	A	G	Missense Variant	Glu1497Gly	MSP1	PVP01_0728900	Merozoite surface protein 1	-4.43714	5.04019
2008-2009 vs. 2010-2011	7	1426906	G	T	Synonymous Variant	Arg1119Arg	CLAG7	PVP01_0734500	Cytoadherence linked asexual protein 7	-4.78249	5.76161
2008-2009 vs. 2010-2011	9	1951757	G	A	Synonymous Variant	Ser299Ser	PVP01_0944300	PVP01_0944300	Conserved Plasmodium protein, unknown function	4.5671	5.30581
2008-2009 vs. 2010-2011	9	1951757	G	A	Synonymous Variant	Ser299Ser	PVP01_0944300	PVP01_0944300	Conserved Plasmodium protein, unknown function	-4.5671	5.30581
2008-2009 vs. 2010-2011	12	2298151	T	C	Upstream Gene Variant	.	eEF2	PVP01_1255900	Elongation factor 2, putative	4.48225	5.13158
2008-2009 vs. 2010-2011	14	2306694	G	T	Synonymous Variant	Pro923Pro	PVP01_1452800	PVP01_1452800	Upregulated in late gametocytes ULG8, putative	4.97657	6.18896
2008-2009 vs. 2010-2011	14	2306694	G	T	Synonymous Variant	Pro923Pro	PVP01_1452800	PVP01_1452800	Upregulated in late gametocytes ULG8, putative	-4.97657	6.18896
2008-2009 vs. 2010-2011	14	2306787	G	A	Synonymous Variant	Ser892Ser	PVP01_1452800	PVP01_1452800	Upregulated in late gametocytes ULG8, putative	4.80317	5.80639
2008-2009 vs. 2012-2013	10	229191	G	A	Upstream Gene Variant	.	PVP01_1004500	PVP01_1004500	Apicomplexan kinetochore protein 5, putative	4.83674	5.87946
2008-2009 vs. 2012-2013	10	229191	G	A	Upstream Gene Variant	.	PVP01_1004500	PVP01_1004500	Apicomplexan kinetochore protein 5, putative	-4.83674	5.87946
2008-2009 vs. 2012-2013	10	490867	G	A	Missense Variant	Pro758Leu	PVP01_1011000	PVP01_1011000	Zinc finger protein, putative	4.68215	5.54686
2008-2009 vs. 2012-2013	10	500539	T	G	Upstream Gene Variant	.	SufA	PVP01_1011200	Iron-sulfur cluster assembly protein SufA	4.44505	5.05615
2008-2009 vs. 2012-2013	10	512525	T	C	Missense Variant	Asp7080Gly	PVP01_1011500	PVP01_1011500	Conserved Plasmodium protein, unknown function	4.70452	5.59438
2008-2009 vs. 2012-2013	11	517831	C	A	Missense Variant	Leu1316Phe	PVP01_1112300	PVP01_1112300	Conserved Plasmodium protein, unknown function	4.66044	5.50096
2008-2009 vs. 2012-2013	11	517831	C	A	Missense Variant	Leu1316Phe	PVP01_1112300	PVP01_1112300	Conserved Plasmodium protein, unknown function	-4.66044	5.50096
2008-2009 vs. 2012-2013	10	517920	A	G	Synonymous Variant	Tyr5357Tyr	PVP01_1011500	PVP01_1011500	Conserved Plasmodium protein, unknown function	4.69817	5.58087
2008-2009 vs. 2012-2013	10	518332	C	T	Missense Variant	Arg5220Gln	PVP01_1011500	PVP01_1011500	Conserved Plasmodium protein, unknown function	4.4763	5.11948
2008-2009 vs. 2012-2013	10	518500	C	T	Missense Variant	Ser5164Asn	PVP01_1011500	PVP01_1011500	Conserved Plasmodium protein, unknown function	4.98905	6.21698
2008-2009 vs. 2012-2013	10	520902	G	C	Missense Variant	His4363Gln	PVP01_1011500	PVP01_1011500	Conserved Plasmodium protein, unknown function	4.61801	5.4118
2008-2009 vs. 2012-2013	10	524547	G	A	Synonymous Variant	Gly3148Gly	PVP01_1011500	PVP01_1011500	Conserved Plasmodium protein, unknown function	4.70782	5.60139
2008-2009 vs. 2012-2013	11	547555	C	A	Upstream Gene Variant	.	DIS3	PVP01_1112600	Exosome complex exonuclease RRP44, putative	4.79932	5.79805
2008-2009 vs. 2012-2013	14	602072	A	G	Synonymous Variant	Ser437Ser	PVP01_1413700	PVP01_1413700	Protein AAP2, putative	4.56023	5.29159
2008-2009 vs. 2012-2013	14	602095	C	T	Missense Variant	Val430Met	PVP01_1413700	PVP01_1413700	Protein AAP2, putative	5.04457	6.34242
2008-2009 vs. 2012-2013	14	606145	C	T	Upstream Gene Variant	.	PVP01_1413700	PVP01_1413700	Protein AAP2, putative	4.53431	5.23814
2008-2009 vs. 2012-2013	14	621814	G	A	Missense Variant	Val956Ile	PVP01_1414000	PVP01_1414000	Conserved Plasmodium protein, unknown function	4.4774	5.12171
2008-2009 vs. 2012-2013	1	736749	G	C	Upstream Gene Variant	.	METAP1c	PVP01_0116100	Methionine aminopeptidase 1c, putative	-6.38337	9.76136
2008-2009 vs. 2012-2013	1	736749	G	C	Upstream Gene Variant	.	METAP1c	PVP01_0116100	Methionine aminopeptidase 1c, putative	6.38337	9.76136
2008-2009 vs. 2012-2013	1	736756	G	C	Upstream Gene Variant	.	METAP1c	PVP01_0116100	Methionine aminopeptidase 1c, putative	-4.46113	5.08868
2008-2009 vs. 2012-2013	1	736756	G	C	Upstream Gene Variant	.	METAP1c	PVP01_0116100	Methionine aminopeptidase 1c, putative	4.46113	5.08868
2008-2009 vs. 2012-2013	1	736892	T	C	Upstream Gene Variant	.	METAP1c	PVP01_0116100	Methionine aminopeptidase 1c, putative	-4.99306	6.22599
2008-2009 vs. 2012-2013	1	736915	G	C	Upstream Gene Variant	.	METAP1c	PVP01_0116100	Methionine aminopeptidase 1c, putative	-5.25132	6.82098
2008-2009 vs. 2012-2013	4	762844	A	G	Missense Variant	Glu120Gly	MSP5	PVP01_0418400	Merozoite surface protein 5	4.55701	5.28493
2008-2009 vs. 2012-2013	6	972197	G	A	Missense Variant	Asp107Asn	PVP01_0623600	PVP01_0623600	PIR protein	-5.21892	6.7448
2008-2009 vs. 2012-2013	6	983180	A	C	Missense Variant	Lys341Gln	DBP	PVP01_0623800	Duffy binding protein	-4.90992	6.04043
2008-2009 vs. 2012-2013	6	983180	A	C	Missense Variant	Lys341Gln	DBP	PVP01_0623800	Duffy binding protein	4.90992	6.04043
2008-2009 vs. 2012-2013	6	983275	T	A	Missense Variant	Asn372Lys	DBP	PVP01_0623800	Duffy binding protein	-4.52096	5.21071
2008-2009 vs. 2012-2013	6	983275	T	A	Missense Variant	Asn372Lys	DBP	PVP01_0623800	Duffy binding protein	4.52096	5.21071
2008-2009 vs. 2012-2013	6	983294	A	T	Missense Variant	Ile379Leu	DBP	PVP01_0623800	Duffy binding protein	-5.19766	6.69506
2008-2009 vs. 2012-2013	6	983984	G	A	Missense Variant	Glu609Lys	DBP	PVP01_0623800	Duffy binding protein	-4.76873	5.73192
2008-2009 vs. 2012-2013	6	983984	G	A	Missense Variant	Glu609Lys	DBP	PVP01_0623800	Duffy binding protein	4.76873	5.73192
2008-2009 vs. 2012-2013	7	1216412	T	A	Missense Variant	Asn327Lys	MSP1	PVP01_0728900	Merozoite surface protein 1	5.05186	6.359
2008-2009 vs. 2012-2013	7	1216416	T	A	Missense Variant	Tyr329Asn	MSP1	PVP01_0728900	Merozoite surface protein 1	5.81639	8.22091
2008-2009 vs. 2012-2013	7	1216435	T	C	Missense Variant	Leu335Pro	MSP1	PVP01_0728900	Merozoite surface protein 1	4.49194	5.15134
2008-2009 vs. 2012-2013	7	1216435	T	C	Missense Variant	Leu335Pro	MSP1	PVP01_0728900	Merozoite surface protein 1	-4.49194	5.15134
2008-2009 vs. 2012-2013	7	1216440	A	G	Missense Variant	Asn337Asp	MSP1	PVP01_0728900	Merozoite surface protein 1	5.58326	7.62698
2008-2009 vs. 2012-2013	7	1216441	A	C	Missense Variant	Asn337Thr	MSP1	PVP01_0728900	Merozoite surface protein 1	5.31337	6.96811
2008-2009 vs. 2012-2013	7	1216444	T	A	Missense Variant	Val338Glu	MSP1	PVP01_0728900	Merozoite surface protein 1	5.55224	7.54971
2008-2009 vs. 2012-2013	7	1216453	A	C	Missense Variant	Glu341Ala	MSP1	PVP01_0728900	Merozoite surface protein 1	4.6893	5.56203
2008-2009 vs. 2012-2013	7	1217238	A	G	Missense Variant	Ile603Val	MSP1	PVP01_0728900	Merozoite surface protein 1	-7.53547	13.3128
2008-2009 vs. 2012-2013	7	1217391	G	A	Missense Variant	Gly654Ser	MSP1	PVP01_0728900	Merozoite surface protein 1	-5.18536	6.66635
2008-2009 vs. 2012-2013	7	1217618	A	T	Missense Variant	Gln729His	MSP1	PVP01_0728900	Merozoite surface protein 1	6.45323	9.96063
2008-2009 vs. 2012-2013	7	1218020	T	C	Synonymous Variant	Asn863Asn	MSP1	PVP01_0728900	Merozoite surface protein 1	-5.52891	7.49184
2008-2009 vs. 2012-2013	7	1218053	C	T	Synonymous Variant	Val874Val	MSP1	PVP01_0728900	Merozoite surface protein 1	-5.7729	8.10837
2008-2009 vs. 2012-2013	7	1218092	C	T	Synonymous Variant	Ser887Ser	MSP1	PVP01_0728900	Merozoite surface protein 1	-6.51939	10.1512
2008-2009 vs. 2012-2013	7	1218100	G	A	Missense Variant	Ser890Asn	MSP1	PVP01_0728900	Merozoite surface protein 1	-7.16946	12.1232
2008-2009 vs. 2012-2013	7	1218104	G	A	Synonymous Variant	Glu891Glu	MSP1	PVP01_0728900	Merozoite surface protein 1	-6.55283	10.2483
2008-2009 vs. 2012-2013	7	1218107	G	A	Synonymous Variant	Leu892Leu	MSP1	PVP01_0728900	Merozoite surface protein 1	-7.02176	11.6594
2008-2009 vs. 2012-2013	7	1218113	T	C	Synonymous Variant	Asn894Asn	MSP1	PVP01_0728900	Merozoite surface protein 1	-7.06976	11.8091
2008-2009 vs. 2012-2013	7	1218126	T	C	Synonymous Variant	Leu899Leu	MSP1	PVP01_0728900	Merozoite surface protein 1	-6.44234	9.92942
2008-2009 vs. 2012-2013	7	1218158	T	C	Synonymous Variant	Tyr909Tyr	MSP1	PVP01_0728900	Merozoite surface protein 1	6.43611	9.9116
2008-2009 vs. 2012-2013	7	1218168	A	G	Missense Variant	Asn913Asp	MSP1	PVP01_0728900	Merozoite surface protein 1	7.13099	12.0015
2008-2009 vs. 2012-2013	7	1218168	A	G	Missense Variant	Asn913Asp	MSP1	PVP01_0728900	Merozoite surface protein 1	-7.13099	12.0015
2008-2009 vs. 2012-2013	7	1218176	T	C	Synonymous Variant	Asp915Asp	MSP1	PVP01_0728900	Merozoite surface protein 1	6.04173	8.81681
2008-2009 vs. 2012-2013	7	1218183	C	A	Missense Variant	Leu918Ile	MSP1	PVP01_0728900	Merozoite surface protein 1	6.04173	8.81681
2008-2009 vs. 2012-2013	7	1218237	A	C	Missense Variant	Lys936Gln	MSP1	PVP01_0728900	Merozoite surface protein 1	5.76455	8.08685
2008-2009 vs. 2012-2013	7	1218240	C	T	Missense Variant	Pro937Ser	MSP1	PVP01_0728900	Merozoite surface protein 1	5.76455	8.08685
2008-2009 vs. 2012-2013	7	1218441	A	T	Missense Variant	Ile1004Phe	MSP1	PVP01_0728900	Merozoite surface protein 1	5.65525	7.80793
2008-2009 vs. 2012-2013	7	1218441	A	T	Missense Variant	Ile1004Phe	MSP1	PVP01_0728900	Merozoite surface protein 1	-5.65525	7.80793
2008-2009 vs. 2012-2013	7	1218449	A	G	Synonymous Variant	Glu1006Glu	MSP1	PVP01_0728900	Merozoite surface protein 1	5.39827	7.17208
2008-2009 vs. 2012-2013	7	1218449	A	G	Synonymous Variant	Glu1006Glu	MSP1	PVP01_0728900	Merozoite surface protein 1	-5.39827	7.17208
2008-2009 vs. 2012-2013	7	1218482	C	T	Synonymous Variant	Asp1017Asp	MSP1	PVP01_0728900	Merozoite surface protein 1	5.57073	7.59573
2008-2009 vs. 2012-2013	7	1218482	C	T	Synonymous Variant	Asp1017Asp	MSP1	PVP01_0728900	Merozoite surface protein 1	-5.57073	7.59573
2008-2009 vs. 2012-2013	7	1218489	C	A	Missense Variant	Gln1020Lys	MSP1	PVP01_0728900	Merozoite surface protein 1	5.57073	7.59573
2008-2009 vs. 2012-2013	7	1218489	C	A	Missense Variant	Gln1020Lys	MSP1	PVP01_0728900	Merozoite surface protein 1	-5.57073	7.59573
2008-2009 vs. 2012-2013	7	1218494	G	A	Synonymous Variant	Lys1021Lys	MSP1	PVP01_0728900	Merozoite surface protein 1	5.57073	7.59573
2008-2009 vs. 2012-2013	7	1218494	G	A	Synonymous Variant	Lys1021Lys	MSP1	PVP01_0728900	Merozoite surface protein 1	-5.57073	7.59573
2008-2009 vs. 2012-2013	7	1218912	T	A	Missense Variant	Leu1161Met	MSP1	PVP01_0728900	Merozoite surface protein 1	4.65926	5.49846
2008-2009 vs. 2012-2013	7	1219036	T	A	Missense Variant	Leu1202His	MSP1	PVP01_0728900	Merozoite surface protein 1	6.11278	9.00918
2008-2009 vs. 2012-2013	7	1219070	A	C	Missense Variant	Lys1213Asn	MSP1	PVP01_0728900	Merozoite surface protein 1	5.16406	6.6168
2008-2009 vs. 2012-2013	7	1219070	A	C	Missense Variant	Lys1213Asn	MSP1	PVP01_0728900	Merozoite surface protein 1	-5.16406	6.6168
2008-2009 vs. 2012-2013	7	1219863	C	G	Missense Variant	Gln1478Glu	MSP1	PVP01_0728900	Merozoite surface protein 1	-6.12416	9.04017
2008-2009 vs. 2012-2013	7	1219892	C	A	Missense Variant	Asn1487Lys	MSP1	PVP01_0728900	Merozoite surface protein 1	4.958	6.14739
2008-2009 vs. 2012-2013	7	1219924	A	G	Missense Variant	Asn1498Ser	MSP1	PVP01_0728900	Merozoite surface protein 1	4.90023	6.01898
2008-2009 vs. 2012-2013	7	1219957	T	C	Missense Variant	Phe1509Ser	MSP1	PVP01_0728900	Merozoite surface protein 1	5.17627	6.64519
2008-2009 vs. 2012-2013	14	1317447	C	T	Upstream Gene Variant	.	PVP01_1430500	PVP01_1430500	Conserved Plasmodium protein, unknown function	-4.68419	5.55119
2008-2009 vs. 2012-2013	14	1318910	T	C	Synonymous Variant	Ser202Ser	PVP01_1430500	PVP01_1430500	Conserved Plasmodium protein, unknown function	-4.67188	5.52512
2008-2009 vs. 2012-2013	14	1328470	T	C	Missense Variant	Ile48Thr	PVP01_1430700	PVP01_1430700	Peptidase family C50, putative	-4.47124	5.10921
2008-2009 vs. 2012-2013	9	1814597	C	G	Missense Variant	Arg226Thr	PVP01_0941300	PVP01_0941300	Conserved Plasmodium protein, unknown function	-4.75287	5.69778
2008-2009 vs. 2012-2013	9	1814597	C	G	Missense Variant	Arg226Thr	PVP01_0941300	PVP01_0941300	Conserved Plasmodium protein, unknown function	4.75287	5.69778
2008-2009 vs. 2012-2013	9	1924833	T	G	Missense Variant	Phe473Val	PVP01_0943600	PVP01_0943600	Conserved Plasmodium protein, unknown function	-4.80169	5.80317
2008-2009 vs. 2012-2013	9	1924833	T	G	Missense Variant	Phe473Val	PVP01_0943600	PVP01_0943600	Conserved Plasmodium protein, unknown function	4.80169	5.80317
2008-2009 vs. 2014-2015	5	212664	C	A	Upstream Gene Variant	.	PVP01_0504700	PVP01_0504700	18S ribosomal RNA	-5.08196	6.42765
2008-2009 vs. 2014-2015	5	212840	A	T	Upstream Gene Variant	.	PVP01_0504700	PVP01_0504700	18S ribosomal RNA	-5.27003	6.86519
2008-2009 vs. 2014-2015	10	235548	G	C	Missense Variant	Leu48Phe	PVP01_1004900	PVP01_1004900	Conserved protein, unknown function	4.47941	5.12582
2008-2009 vs. 2014-2015	10	235548	G	C	Missense Variant	Leu48Phe	PVP01_1004900	PVP01_1004900	Conserved protein, unknown function	-4.47941	5.12582
2008-2009 vs. 2014-2015	4	681020	C	G	Upstream Gene Variant	.	PVP01_0416800	PVP01_0416800	Serine-repeat antigen 2 (SERA)	4.42026	5.0062
2008-2009 vs. 2014-2015	4	763137	G	A	Missense Variant	Ala218Thr	MSP5	PVP01_0418400	Merozoite surface protein 5	-4.81611	5.83451
2008-2009 vs. 2014-2015	3	778478	G	A	Upstream Gene Variant	.	UTP7	PVP01_0318300	U3 small nucleolar RNA-associated protein 7, putative	-4.87769	5.96925
2008-2009 vs. 2014-2015	3	778478	G	A	Upstream Gene Variant	.	UTP7	PVP01_0318300	U3 small nucleolar RNA-associated protein 7, putative	4.87769	5.96925
2008-2009 vs. 2014-2015	3	810192	C	T	Synonymous Variant	Asn1720Asn	PVP01_0319500	PVP01_0319500	Apicomplexan kinetochore protein 1, putative	-5.01768	6.28151
2008-2009 vs. 2014-2015	6	838848	A	C	Synonymous Variant	Pro83Pro	PVP01_0620700	PVP01_0620700	Conserved Plasmodium protein, unknown function	4.80875	5.8185
2008-2009 vs. 2014-2015	6	838864	T	C	Missense Variant	Ser89Pro	PVP01_0620700	PVP01_0620700	Conserved Plasmodium protein, unknown function	4.80875	5.8185
2008-2009 vs. 2014-2015	6	838870	G	A	Missense Variant	Ala91Thr	PVP01_0620700	PVP01_0620700	Conserved Plasmodium protein, unknown function	4.60318	5.38082
2008-2009 vs. 2014-2015	6	838872	C	G	Synonymous Variant	Ala91Ala	PVP01_0620700	PVP01_0620700	Conserved Plasmodium protein, unknown function	4.60318	5.38082
2008-2009 vs. 2014-2015	7	958245	G	A	Synonymous Variant	Leu300Leu	LipL2	PVP01_0722100	Lipoate-protein ligase 2, putative	-4.4442	5.05443
2008-2009 vs. 2014-2015	7	1217391	G	A	Missense Variant	Gly654Ser	MSP1	PVP01_0728900	Merozoite surface protein 1	4.57767	5.32774
2008-2009 vs. 2014-2015	7	1218092	C	T	Synonymous Variant	Ser887Ser	MSP1	PVP01_0728900	Merozoite surface protein 1	5.54931	7.54241
2008-2009 vs. 2014-2015	7	1218100	G	A	Missense Variant	Ser890Asn	MSP1	PVP01_0728900	Merozoite surface protein 1	5.05475	6.36556
2008-2009 vs. 2014-2015	7	1218104	G	A	Synonymous Variant	Glu891Glu	MSP1	PVP01_0728900	Merozoite surface protein 1	5.58699	7.63631
2008-2009 vs. 2014-2015	7	1218113	T	C	Synonymous Variant	Asn894Asn	MSP1	PVP01_0728900	Merozoite surface protein 1	5.10047	6.47005
2008-2009 vs. 2014-2015	7	1218126	T	C	Synonymous Variant	Leu899Leu	MSP1	PVP01_0728900	Merozoite surface protein 1	5.55118	7.54706
2008-2009 vs. 2014-2015	7	1218507	C	A	Missense Variant	Gln1026Lys	MSP1	PVP01_0728900	Merozoite surface protein 1	4.45239	5.071
2008-2009 vs. 2014-2015	7	1218515	T	G	Missense Variant	Asp1028Glu	MSP1	PVP01_0728900	Merozoite surface protein 1	5.13829	6.55713
2008-2009 vs. 2014-2015	7	1218523	C	T	Missense Variant	Thr1031Ile	MSP1	PVP01_0728900	Merozoite surface protein 1	5.13829	6.55713
2008-2009 vs. 2014-2015	7	1218536	A	T	Missense Variant	Glu1035Asp	MSP1	PVP01_0728900	Merozoite surface protein 1	5.13829	6.55713
2008-2009 vs. 2014-2015	7	1218548	A	T	Missense Variant	Lys1039Asn	MSP1	PVP01_0728900	Merozoite surface protein 1	5.13829	6.55713
2008-2009 vs. 2014-2015	7	1218558	G	A	Missense Variant	Ala1043Thr	MSP1	PVP01_0728900	Merozoite surface protein 1	5.13829	6.55713
2008-2009 vs. 2014-2015	7	1218559	C	A	Missense Variant	Ala1043Glu	MSP1	PVP01_0728900	Merozoite surface protein 1	5.13829	6.55713
2008-2009 vs. 2014-2015	7	1219863	C	G	Missense Variant	Gln1478Glu	MSP1	PVP01_0728900	Merozoite surface protein 1	7.34714	12.6936
2008-2009 vs. 2014-2015	14	2841977	A	G	Upstream Gene Variant	.	PVP01_1466800	PVP01_1466800	Conserved Plasmodium protein, unknown function	5.01139	6.26731
2008-2009 vs. 2016-2017	5	192855	G	A	Missense Variant	Val373Ile	SIAP2	PVP01_0504400	Sporozoite invasion-associated protein 2, putative	4.88685	5.98943
2008-2009 vs. 2016-2017	5	192855	G	A	Missense Variant	Val373Ile	SIAP2	PVP01_0504400	Sporozoite invasion-associated protein 2, putative	-4.88685	5.98943
2008-2009 vs. 2016-2017	5	192864	T	C	Missense Variant	Phe376Leu	SIAP2	PVP01_0504400	Sporozoite invasion-associated protein 2, putative	5.41016	7.20087
2008-2009 vs. 2016-2017	5	192881	A	C	Missense Variant	Leu381Phe	SIAP2	PVP01_0504400	Sporozoite invasion-associated protein 2, putative	5.24744	6.81184
2008-2009 vs. 2016-2017	4	219323	G	A	Upstream Gene Variant	.	PVP01_0404800	PVP01_0404800	Plasmodium exported protein, unknown function	5.12386	6.52383
2008-2009 vs. 2016-2017	4	219323	G	A	Upstream Gene Variant	.	PVP01_0404800	PVP01_0404800	Plasmodium exported protein, unknown function	-5.12386	6.52383
2008-2009 vs. 2016-2017	6	348601	C	T	Upstream Gene Variant	.	SRSF4	PVP01_0607600	Serine/arginine-rich splicing factor 4, putative	-4.44743	5.06096
2008-2009 vs. 2016-2017	1	736756	G	C	Upstream Gene Variant	.	METAP1c	PVP01_0116100	Methionine aminopeptidase 1c, putative	5.31193	6.96469
2008-2009 vs. 2016-2017	4	762844	A	G	Missense Variant	Glu120Gly	MSP5	PVP01_0418400	Merozoite surface protein 5	-4.54881	5.26802
2008-2009 vs. 2016-2017	4	762889	A	G	Missense Variant	Asp135Gly	MSP5	PVP01_0418400	Merozoite surface protein 5	-4.76716	5.72852
2008-2009 vs. 2016-2017	4	762889	A	G	Missense Variant	Asp135Gly	MSP5	PVP01_0418400	Merozoite surface protein 5	4.76716	5.72852
2008-2009 vs. 2016-2017	4	762933	G	A	Missense Variant	Glu150Lys	MSP5	PVP01_0418400	Merozoite surface protein 5	-5.48659	7.38745
2008-2009 vs. 2016-2017	4	762933	G	A	Missense Variant	Glu150Lys	MSP5	PVP01_0418400	Merozoite surface protein 5	5.48659	7.38745
2008-2009 vs. 2016-2017	6	829655	A	G	Missense Variant	Lys335Glu	PVP01_0620400	PVP01_0620400	Merozoite surface protein, putative	5.07232	6.40561
2008-2009 vs. 2016-2017	6	829655	A	G	Missense Variant	Lys335Glu	PVP01_0620400	PVP01_0620400	Merozoite surface protein, putative	-5.07232	6.40561
2008-2009 vs. 2016-2017	6	829696	C	A	Missense Variant	Asn348Lys	PVP01_0620400	PVP01_0620400	Merozoite surface protein, putative	5.48137	7.37464
2008-2009 vs. 2016-2017	6	829696	C	A	Missense Variant	Asn348Lys	PVP01_0620400	PVP01_0620400	Merozoite surface protein, putative	-5.48137	7.37464
2008-2009 vs. 2016-2017	6	829718	A	C	Missense Variant	Asn356His	PVP01_0620400	PVP01_0620400	Merozoite surface protein, putative	4.9269	6.07808
2008-2009 vs. 2016-2017	6	829719	A	T	Missense Variant	Asn356Ile	PVP01_0620400	PVP01_0620400	Merozoite surface protein, putative	4.9269	6.07808
2008-2009 vs. 2016-2017	6	829752	C	T	Missense Variant	Thr367Ile	PVP01_0620400	PVP01_0620400	Merozoite surface protein, putative	4.78401	5.76488
2008-2009 vs. 2016-2017	6	829752	C	T	Missense Variant	Thr367Ile	PVP01_0620400	PVP01_0620400	Merozoite surface protein, putative	-4.78401	5.76488
2008-2009 vs. 2016-2017	6	829754	A	G	Missense Variant	Thr368Ala	PVP01_0620400	PVP01_0620400	Merozoite surface protein, putative	5.6972	7.91438
2008-2009 vs. 2016-2017	6	829754	A	G	Missense Variant	Thr368Ala	PVP01_0620400	PVP01_0620400	Merozoite surface protein, putative	-5.6972	7.91438
2008-2009 vs. 2016-2017	6	829763	T	C	Missense Variant	Ser371Pro	PVP01_0620400	PVP01_0620400	Merozoite surface protein, putative	5.6972	7.91438
2008-2009 vs. 2016-2017	6	829763	T	C	Missense Variant	Ser371Pro	PVP01_0620400	PVP01_0620400	Merozoite surface protein, putative	-5.6972	7.91438
2008-2009 vs. 2016-2017	6	829769	A	C	Missense Variant	Thr373Pro	PVP01_0620400	PVP01_0620400	Merozoite surface protein, putative	5.1973	6.69421
2008-2009 vs. 2016-2017	6	829769	A	C	Missense Variant	Thr373Pro	PVP01_0620400	PVP01_0620400	Merozoite surface protein, putative	-5.1973	6.69421
2008-2009 vs. 2016-2017	6	829788	A	T	Missense Variant	Lys379Ile	PVP01_0620400	PVP01_0620400	Merozoite surface protein, putative	4.50785	5.18383
2008-2009 vs. 2016-2017	6	829788	A	T	Missense Variant	Lys379Ile	PVP01_0620400	PVP01_0620400	Merozoite surface protein, putative	-4.50785	5.18383
2008-2009 vs. 2016-2017	7	1217238	A	G	Missense Variant	Ile603Val	MSP1	PVP01_0728900	Merozoite surface protein 1	4.85689	5.92356
2008-2009 vs. 2016-2017	13	1220697	C	T	Missense Variant	His529Tyr	PVP01_1328800	PVP01_1328800	Conserved Plasmodium protein, unknown function	-4.41761	5.00088
2008-2009 vs. 2016-2017	13	1221831	A	C	Missense Variant	Asn907His	PVP01_1328800	PVP01_1328800	Conserved Plasmodium protein, unknown function	-5.19588	6.69089
2008-2009 vs. 2016-2017	13	1221831	A	C	Missense Variant	Asn907His	PVP01_1328800	PVP01_1328800	Conserved Plasmodium protein, unknown function	5.19588	6.69089
2008-2009 vs. 2016-2017	5	1369483	G	T	Missense Variant	Ala150Asp	CyRPA	PVP01_0532400	Cysteine-rich protective antigen	-5.01597	6.27765
2008-2009 vs. 2016-2017	10	1370290	C	T	Synonymous Variant	Arg131Arg	PVP01_1031800	PVP01_1031800	Cell division control protein 6, putative	5.29472	6.92373
2008-2009 vs. 2016-2017	10	1370302	A	G	Synonymous Variant	Ser127Ser	PVP01_1031800	PVP01_1031800	Cell division control protein 6, putative	4.93413	6.09416
2008-2009 vs. 2016-2017	14	3009282	G	T	Upstream Gene Variant	.	PVP01_1470200	PVP01_1470200	Plasmodium exported protein, unknown function	-4.49142	5.15027
2008-2009 vs. 2016-2017	14	3009483	A	C	Missense Variant	Leu293Trp	PVP01_1470400	PVP01_1470400	Plasmodium exported protein, unknown function	-4.46934	5.10535
2008-2009 vs. 2016-2017	14	3009706	A	G	Missense Variant	Phe219Leu	PVP01_1470400	PVP01_1470400	Plasmodium exported protein, unknown function	-4.76658	5.72727
2008-2009 vs. 2016-2017	14	3009763	T	C	Missense Variant	Ser200Gly	PVP01_1470400	PVP01_1470400	Plasmodium exported protein, unknown function	-4.83838	5.88304
2008-2009 vs. 2016-2017	14	3010164	C	T	Missense Variant	Arg66Lys	PVP01_1470400	PVP01_1470400	Plasmodium exported protein, unknown function	-4.68617	5.55538
2008-2009 vs. 2016-2017	14	3010179	G	T	Missense Variant	Ala61Glu	PVP01_1470400	PVP01_1470400	Plasmodium exported protein, unknown function	-4.78661	5.77052
2008-2009 vs. 2016-2017	14	3012327	C	A	Upstream Gene Variant	.	PVP01_1470400	PVP01_1470400	Plasmodium exported protein, unknown function	-4.77713	5.75003
2008-2009 vs. 2016-2017	14	3012339	G	A	Upstream Gene Variant	.	PVP01_1470400	PVP01_1470400	Plasmodium exported protein, unknown function	-4.77713	5.75003
2010-2011 vs. 2012-2013	14	56599	T	C	Synonymous Variant	Glu1142Glu	PVP01_1401400	PVP01_1401400	Cytoadherence linked asexual protein, CLAG, putative	4.45106	5.06829
2010-2011 vs. 2012-2013	14	57602	G	A	Synonymous Variant	Phe874Phe	PVP01_1401400	PVP01_1401400	Cytoadherence linked asexual protein, CLAG, putative	4.54948	5.26939
2010-2011 vs. 2012-2013	12	152963	C	G	Upstream Gene Variant	.	PVP01_1203600	PVP01_1203600	Conserved Plasmodium protein, unknown function	4.87137	5.95535
2010-2011 vs. 2012-2013	5	213322	G	T	Upstream Gene Variant	.	PVP01_0504700	PVP01_0504700	18S ribosomal RNA	-4.71872	5.62464
2010-2011 vs. 2012-2013	5	213322	G	T	Upstream Gene Variant	.	PVP01_0504700	PVP01_0504700	18S ribosomal RNA	4.71872	5.62464
2010-2011 vs. 2012-2013	5	213336	G	T	Upstream Gene Variant	.	PVP01_0504700	PVP01_0504700	18S ribosomal RNA	-4.71872	5.62464
2010-2011 vs. 2012-2013	5	213336	G	T	Upstream Gene Variant	.	PVP01_0504700	PVP01_0504700	18S ribosomal RNA	4.71872	5.62464
2010-2011 vs. 2012-2013	10	227030	G	C	Upstream Gene Variant	.	PVP01_1004500	PVP01_1004500	Apicomplexan kinetochore protein 5, putative	4.43062	5.02705
2010-2011 vs. 2012-2013	5	420905	G	T	Upstream Gene Variant	.	PVP01_0509300	PVP01_0509300	Conserved Plasmodium protein, unknown function	4.70849	5.60284
2010-2011 vs. 2012-2013	6	468629	A	G	Downstream Gene Variant	.	PVP01_0610700	PVP01_0610700	Dynein, putative	-4.65573	5.49102
2010-2011 vs. 2012-2013	1	489835	C	G	Upstream Gene Variant	.	PVP01_0110300	PVP01_0110300	Hydrolase, putative	-5.28987	6.9122
2010-2011 vs. 2012-2013	1	489856	G	C	Upstream Gene Variant	.	PVP01_0110300	PVP01_0110300	Hydrolase, putative	-4.82152	5.84627
2010-2011 vs. 2012-2013	1	489856	G	C	Upstream Gene Variant	.	PVP01_0110300	PVP01_0110300	Hydrolase, putative	4.82152	5.84627
2010-2011 vs. 2012-2013	1	490002	C	G	Upstream Gene Variant	.	PVP01_0110300	PVP01_0110300	Hydrolase, putative	-4.5914	5.35628
2010-2011 vs. 2012-2013	4	762787	A	C	Missense Variant	Asp101Ala	MSP5	PVP01_0418400	Merozoite surface protein 5	6.59457	10.3701
2010-2011 vs. 2012-2013	4	762787	A	C	Missense Variant	Asp101Ala	MSP5	PVP01_0418400	Merozoite surface protein 5	-6.59457	10.3701
2010-2011 vs. 2012-2013	4	762789	A	C	Missense Variant	Thr102Pro	MSP5	PVP01_0418400	Merozoite surface protein 5	6.59457	10.3701
2010-2011 vs. 2012-2013	4	762789	A	C	Missense Variant	Thr102Pro	MSP5	PVP01_0418400	Merozoite surface protein 5	-6.59457	10.3701
2010-2011 vs. 2012-2013	4	762805	A	C	Missense Variant	Lys107Thr	MSP5	PVP01_0418400	Merozoite surface protein 5	5.91054	8.46727
2010-2011 vs. 2012-2013	4	762819	G	A	Missense Variant	Ala112Thr	MSP5	PVP01_0418400	Merozoite surface protein 5	5.04956	6.35376
2010-2011 vs. 2012-2013	4	762819	G	A	Missense Variant	Ala112Thr	MSP5	PVP01_0418400	Merozoite surface protein 5	-5.04956	6.35376
2010-2011 vs. 2012-2013	4	762939	A	T	Missense Variant	Met152Leu	MSP5	PVP01_0418400	Merozoite surface protein 5	6.29467	9.51138
2010-2011 vs. 2012-2013	4	762945	A	C	Missense Variant	Thr154Pro	MSP5	PVP01_0418400	Merozoite surface protein 5	7.63255	13.638
2010-2011 vs. 2012-2013	4	762951	G	A	Missense Variant	Gly156Ser	MSP5	PVP01_0418400	Merozoite surface protein 5	6.31316	9.56321
2010-2011 vs. 2012-2013	4	762958	G	A	Missense Variant	Gly158Glu	MSP5	PVP01_0418400	Merozoite surface protein 5	6.51666	10.1433
2010-2011 vs. 2012-2013	4	762959	G	A	Synonymous Variant	Gly158Gly	MSP5	PVP01_0418400	Merozoite surface protein 5	6.76474	10.8744
2010-2011 vs. 2012-2013	4	762976	A	G	Missense Variant	Asp164Gly	MSP5	PVP01_0418400	Merozoite surface protein 5	5.39755	7.17032
2010-2011 vs. 2012-2013	4	762981	A	G	Missense Variant	Asn166Asp	MSP5	PVP01_0418400	Merozoite surface protein 5	6.1812	9.19643
2010-2011 vs. 2012-2013	4	762983	T	G	Missense Variant	Asn166Lys	MSP5	PVP01_0418400	Merozoite surface protein 5	5.94645	8.56223
2010-2011 vs. 2012-2013	4	762988	A	G	Missense Variant	Asp168Gly	MSP5	PVP01_0418400	Merozoite surface protein 5	7.03972	11.7153
2010-2011 vs. 2012-2013	4	763020	A	G	Missense Variant	Asn179Asp	MSP5	PVP01_0418400	Merozoite surface protein 5	5.98248	8.65804
2010-2011 vs. 2012-2013	4	763112	T	G	Missense Variant	Asp209Glu	MSP5	PVP01_0418400	Merozoite surface protein 5	7.00269	11.6002
2010-2011 vs. 2012-2013	3	763546	C	A	Missense Variant	Pro618His	RALP1	PVP01_0317900	Rhoptry-associated leucine zipper-like protein 1	-4.68859	5.56053
2010-2011 vs. 2012-2013	3	763546	C	A	Missense Variant	Pro618His	RALP1	PVP01_0317900	Rhoptry-associated leucine zipper-like protein 1	4.68859	5.56053
2010-2011 vs. 2012-2013	6	838830	G	T	Synonymous Variant	Ala77Ala	PVP01_0620700	PVP01_0620700	Conserved Plasmodium protein, unknown function	-5.1209	6.51701
2010-2011 vs. 2012-2013	6	838830	G	T	Synonymous Variant	Ala77Ala	PVP01_0620700	PVP01_0620700	Conserved Plasmodium protein, unknown function	5.1209	6.51701
2010-2011 vs. 2012-2013	6	838833	C	T	Synonymous Variant	Gly78Gly	PVP01_0620700	PVP01_0620700	Conserved Plasmodium protein, unknown function	-5.1209	6.51701
2010-2011 vs. 2012-2013	6	838833	C	T	Synonymous Variant	Gly78Gly	PVP01_0620700	PVP01_0620700	Conserved Plasmodium protein, unknown function	5.1209	6.51701
2010-2011 vs. 2012-2013	6	838838	C	A	Missense Variant	Thr80Asn	PVP01_0620700	PVP01_0620700	Conserved Plasmodium protein, unknown function	-5.1209	6.51701
2010-2011 vs. 2012-2013	6	838838	C	A	Missense Variant	Thr80Asn	PVP01_0620700	PVP01_0620700	Conserved Plasmodium protein, unknown function	5.1209	6.51701
2010-2011 vs. 2012-2013	6	972516	A	G	Missense Variant	Lys213Arg	PVP01_0623600	PVP01_0623600	PIR protein	-6.58819	10.3514
2010-2011 vs. 2012-2013	6	972551	A	T	Missense Variant	Ile225Phe	PVP01_0623600	PVP01_0623600	PIR protein	-4.81935	5.84156
2010-2011 vs. 2012-2013	6	983182	G	T	Missense Variant	Lys341Asn	DBP	PVP01_0623800	Duffy binding protein	-5.0388	6.32933
2010-2011 vs. 2012-2013	6	983193	A	G	Missense Variant	His345Arg	DBP	PVP01_0623800	Duffy binding protein	-5.90821	8.46112
2010-2011 vs. 2012-2013	6	983333	T	C	Missense Variant	Trp392Arg	DBP	PVP01_0623800	Duffy binding protein	-5.04564	6.34486
2010-2011 vs. 2012-2013	6	983532	T	A	Missense Variant	Ile458Lys	DBP	PVP01_0623800	Duffy binding protein	-4.81574	5.8337
2010-2011 vs. 2012-2013	7	1216413	G	A	Missense Variant	Asp328Asn	MSP1	PVP01_0728900	Merozoite surface protein 1	6.53882	10.2076
2010-2011 vs. 2012-2013	7	1216413	G	A	Missense Variant	Asp328Asn	MSP1	PVP01_0728900	Merozoite surface protein 1	-6.53882	10.2076
2010-2011 vs. 2012-2013	7	1216420	C	T	Missense Variant	Pro330Leu	MSP1	PVP01_0728900	Merozoite surface protein 1	6.53882	10.2076
2010-2011 vs. 2012-2013	7	1216420	C	T	Missense Variant	Pro330Leu	MSP1	PVP01_0728900	Merozoite surface protein 1	-6.53882	10.2076
2010-2011 vs. 2012-2013	9	1812898	C	A	Missense Variant	Arg792Ser	PVP01_0941300	PVP01_0941300	Conserved Plasmodium protein, unknown function	-5.37973	7.12728
2010-2011 vs. 2012-2013	9	1814386	T	G	Synonymous Variant	Ile296Ile	PVP01_0941300	PVP01_0941300	Conserved Plasmodium protein, unknown function	-6.59301	10.3655
2010-2011 vs. 2012-2013	9	1814673	C	T	Missense Variant	Asp201Asn	PVP01_0941300	PVP01_0941300	Conserved Plasmodium protein, unknown function	-5.31153	6.96373
2010-2011 vs. 2012-2013	9	1814674	C	A	Missense Variant	Met200Ile	PVP01_0941300	PVP01_0941300	Conserved Plasmodium protein, unknown function	-5.2443	6.80443
2010-2011 vs. 2012-2013	9	1817927	T	C	Missense Variant	Arg2509Gly	PVP01_0941400	PVP01_0941400	Chromo domain-containing protein CDP, putative	-4.98469	6.20718
2010-2011 vs. 2012-2013	12	2580604	G	T	Upstream Gene Variant	.	PVP01_1262600	PVP01_1262600	Conserved Plasmodium protein, unknown function	-4.52052	5.20979
2010-2011 vs. 2012-2013	14	3008965	T	A	Upstream Gene Variant	.	PVP01_1470200	PVP01_1470200	Plasmodium exported protein, unknown function	-4.48274	5.13259
2010-2011 vs. 2012-2013	14	3009090	A	C	Upstream Gene Variant	.	PVP01_1470200	PVP01_1470200	Plasmodium exported protein, unknown function	-4.76433	5.72243
2010-2011 vs. 2012-2013	14	3009090	A	C	Upstream Gene Variant	.	PVP01_1470200	PVP01_1470200	Plasmodium exported protein, unknown function	4.76433	5.72243
2010-2011 vs. 2012-2013	14	3009563	C	G	Synonymous Variant	Pro266Pro	PVP01_1470400	PVP01_1470400	Plasmodium exported protein, unknown function	-5.00742	6.25834
2010-2011 vs. 2012-2013	14	3009865	C	A	Missense Variant	Ala166Ser	PVP01_1470400	PVP01_1470400	Plasmodium exported protein, unknown function	-5.13236	6.54344
2010-2011 vs. 2012-2013	14	3009865	C	A	Missense Variant	Ala166Ser	PVP01_1470400	PVP01_1470400	Plasmodium exported protein, unknown function	5.13236	6.54344
2010-2011 vs. 2012-2013	14	3009987	T	C	Missense Variant	Asn125Ser	PVP01_1470400	PVP01_1470400	Plasmodium exported protein, unknown function	-4.62501	5.42646
2010-2011 vs. 2012-2013	14	3010050	T	A	Missense Variant	Tyr104Phe	PVP01_1470400	PVP01_1470400	Plasmodium exported protein, unknown function	-4.72852	5.64557
2010-2011 vs. 2012-2013	14	3010081	C	G	Missense Variant	Val94Leu	PVP01_1470400	PVP01_1470400	Plasmodium exported protein, unknown function	-4.82977	5.86426
2010-2011 vs. 2012-2013	14	3010177	G	A	Missense Variant	His62Tyr	PVP01_1470400	PVP01_1470400	Plasmodium exported protein, unknown function	-4.50886	5.1859
2010-2011 vs. 2012-2013	14	3010188	C	T	Missense Variant	Ser58Asn	PVP01_1470400	PVP01_1470400	Plasmodium exported protein, unknown function	-4.57763	5.32766
2010-2011 vs. 2012-2013	14	3010249	C	T	Missense Variant	Gly38Arg	PVP01_1470400	PVP01_1470400	Plasmodium exported protein, unknown function	-4.54362	5.25731
2010-2011 vs. 2012-2013	14	3010249	C	T	Missense Variant	Gly38Arg	PVP01_1470400	PVP01_1470400	Plasmodium exported protein, unknown function	4.54362	5.25731
2010-2011 vs. 2012-2013	14	3010491	A	G	Synonymous Variant	Leu12Leu	PVP01_1470400	PVP01_1470400	Plasmodium exported protein, unknown function	-4.61712	5.40993
2010-2011 vs. 2012-2013	14	3010494	C	T	Missense Variant	Ala11Thr	PVP01_1470400	PVP01_1470400	Plasmodium exported protein, unknown function	-4.61712	5.40993
2010-2011 vs. 2012-2013	14	3010504	T	C	Synonymous Variant	Thr7Thr	PVP01_1470400	PVP01_1470400	Plasmodium exported protein, unknown function	-4.61712	5.40993
2010-2011 vs. 2012-2013	14	3010565	C	T	Upstream Gene Variant	.	PVP01_1470400	PVP01_1470400	Plasmodium exported protein, unknown function	-5.49466	7.40732
2010-2011 vs. 2012-2013	14	3010702	A	G	Upstream Gene Variant	.	PVP01_1470400	PVP01_1470400	Plasmodium exported protein, unknown function	-4.88078	5.97607
2010-2011 vs. 2012-2013	14	3010720	T	A	Upstream Gene Variant	.	PVP01_1470400	PVP01_1470400	Plasmodium exported protein, unknown function	-4.41961	5.0049
2010-2011 vs. 2012-2013	14	3011024	G	A	Upstream Gene Variant	.	PVP01_1470400	PVP01_1470400	Plasmodium exported protein, unknown function	-4.62754	5.43176
2010-2011 vs. 2012-2013	14	3011033	G	C	Upstream Gene Variant	.	PVP01_1470400	PVP01_1470400	Plasmodium exported protein, unknown function	-4.64941	5.4777
2010-2011 vs. 2012-2013	14	3011051	C	T	Upstream Gene Variant	.	PVP01_1470400	PVP01_1470400	Plasmodium exported protein, unknown function	-4.42455	5.01482
2010-2011 vs. 2012-2013	14	3011414	A	C	Upstream Gene Variant	.	PVP01_1470400	PVP01_1470400	Plasmodium exported protein, unknown function	-5.31892	6.98135
2010-2011 vs. 2012-2013	14	3011421	A	G	Upstream Gene Variant	.	PVP01_1470400	PVP01_1470400	Plasmodium exported protein, unknown function	-5.31892	6.98135
2010-2011 vs. 2012-2013	14	3011439	T	C	Upstream Gene Variant	.	PVP01_1470400	PVP01_1470400	Plasmodium exported protein, unknown function	-4.85683	5.92343
2010-2011 vs. 2014-2015	8	35571	T	C	Missense Variant	Val395Ala	RBP2b	PVP01_0800700	Reticulocyte binding protein 2b	4.47987	5.12674
2010-2011 vs. 2014-2015	11	142493	C	A	Missense Variant	Pro1052Thr	ERCC4	PVP01_1103200	DNA repair endonuclease XPF, putative	5.29898	6.93386
2010-2011 vs. 2014-2015	11	142516	G	A	Synonymous Variant	Ala1059Ala	ERCC4	PVP01_1103200	DNA repair endonuclease XPF, putative	4.82158	5.8464
2010-2011 vs. 2014-2015	11	142517	C	A	Synonymous Variant	Arg1060Arg	ERCC4	PVP01_1103200	DNA repair endonuclease XPF, putative	4.82158	5.8464
2010-2011 vs. 2014-2015	11	142537	G	C	Missense Variant	Glu1066Asp	ERCC4	PVP01_1103200	DNA repair endonuclease XPF, putative	4.68102	5.54447
2010-2011 vs. 2014-2015	11	142707	A	G	Missense Variant	Lys1123Arg	ERCC4	PVP01_1103200	DNA repair endonuclease XPF, putative	4.49609	5.15981
2010-2011 vs. 2014-2015	2	145246	A	G	Upstream Gene Variant	.	PVP01_0202700	PVP01_0202700	28S ribosomal RNA	-4.8965	6.01073
2010-2011 vs. 2014-2015	2	145246	A	G	Upstream Gene Variant	.	PVP01_0202700	PVP01_0202700	28S ribosomal RNA	4.8965	6.01073
2010-2011 vs. 2014-2015	2	148378	G	T	Upstream Gene Variant	.	PVP01_0202700	PVP01_0202700	28S ribosomal RNA	-4.89934	6.01702
2010-2011 vs. 2014-2015	2	148378	G	T	Upstream Gene Variant	.	PVP01_0202700	PVP01_0202700	28S ribosomal RNA	4.89934	6.01702
2010-2011 vs. 2014-2015	2	148462	C	A	Upstream Gene Variant	.	PVP01_0202700	PVP01_0202700	28S ribosomal RNA	-5.1606	6.60878
2010-2011 vs. 2014-2015	2	148462	C	A	Upstream Gene Variant	.	PVP01_0202700	PVP01_0202700	28S ribosomal RNA	5.1606	6.60878
2010-2011 vs. 2014-2015	2	148605	G	C	Upstream Gene Variant	.	PVP01_0202700	PVP01_0202700	28S ribosomal RNA	-5.71145	7.9507
2010-2011 vs. 2014-2015	2	148605	G	C	Upstream Gene Variant	.	PVP01_0202700	PVP01_0202700	28S ribosomal RNA	5.71145	7.9507
2010-2011 vs. 2014-2015	2	149020	A	T	Upstream Gene Variant	.	PVP01_0202700	PVP01_0202700	28S ribosomal RNA	-6.34027	9.63947
2010-2011 vs. 2014-2015	2	149020	A	T	Upstream Gene Variant	.	PVP01_0202700	PVP01_0202700	28S ribosomal RNA	6.34027	9.63947
2010-2011 vs. 2014-2015	2	149447	T	A	Upstream Gene Variant	.	PVP01_0202700	PVP01_0202700	28S ribosomal RNA	-6.91222	11.3214
2010-2011 vs. 2014-2015	2	149447	T	A	Upstream Gene Variant	.	PVP01_0202700	PVP01_0202700	28S ribosomal RNA	6.91222	11.3214
2010-2011 vs. 2014-2015	2	149834	G	A	Upstream Gene Variant	.	PVP01_0202800	PVP01_0202800	5.8S ribosomal RNA	-6.88093	11.2257
2010-2011 vs. 2014-2015	2	149834	G	A	Upstream Gene Variant	.	PVP01_0202800	PVP01_0202800	5.8S ribosomal RNA	6.88093	11.2257
2010-2011 vs. 2014-2015	2	149909	G	C	Upstream Gene Variant	.	PVP01_0202800	PVP01_0202800	5.8S ribosomal RNA	-6.04265	8.8193
2010-2011 vs. 2014-2015	2	149909	G	C	Upstream Gene Variant	.	PVP01_0202800	PVP01_0202800	5.8S ribosomal RNA	6.04265	8.8193
2010-2011 vs. 2014-2015	2	150478	T	G	Upstream Gene Variant	.	PVP01_0202800	PVP01_0202800	5.8S ribosomal RNA	-4.57772	5.32784
2010-2011 vs. 2014-2015	2	150478	T	G	Upstream Gene Variant	.	PVP01_0202800	PVP01_0202800	5.8S ribosomal RNA	4.57772	5.32784
2010-2011 vs. 2014-2015	2	191966	G	C	Missense Variant	Glu908Gln	PVP01_0203900	PVP01_0203900	P-loop containing nucleoside triphosphate hydrolase, putative	-4.49576	5.15912
2010-2011 vs. 2014-2015	5	210599	A	G	Upstream Gene Variant	.	PVP01_0504600	PVP01_0504600	5.8S ribosomal RNA	-4.63133	5.43971
2010-2011 vs. 2014-2015	5	211963	C	G	Upstream Gene Variant	.	PVP01_0504600	PVP01_0504600	5.8S ribosomal RNA	-5.05057	6.35605
2010-2011 vs. 2014-2015	5	212021	A	T	Upstream Gene Variant	.	PVP01_0504600	PVP01_0504600	5.8S ribosomal RNA	-5.11033	6.4927
2010-2011 vs. 2014-2015	5	212025	G	A	Upstream Gene Variant	.	PVP01_0504600	PVP01_0504600	5.8S ribosomal RNA	-5.21145	6.72729
2010-2011 vs. 2014-2015	5	212310	T	C	Upstream Gene Variant	.	PVP01_0504700	PVP01_0504700	18S ribosomal RNA	-5.40439	7.18688
2010-2011 vs. 2014-2015	2	212493	C	T	Synonymous Variant	Lys1259Lys	PIP5K	PVP01_0204500	Phosphatidylinositol-4-phosphate 5-kinase, putative	-4.494	5.15553
2010-2011 vs. 2014-2015	5	212637	G	A	Upstream Gene Variant	.	PVP01_0504700	PVP01_0504700	18S ribosomal RNA	-5.29056	6.91386
2010-2011 vs. 2014-2015	5	212664	C	A	Upstream Gene Variant	.	PVP01_0504700	PVP01_0504700	18S ribosomal RNA	7.47872	13.1247
2010-2011 vs. 2014-2015	5	212688	A	G	Upstream Gene Variant	.	PVP01_0504700	PVP01_0504700	18S ribosomal RNA	-6.34061	9.64045
2010-2011 vs. 2014-2015	5	212716	A	G	Upstream Gene Variant	.	PVP01_0504700	PVP01_0504700	18S ribosomal RNA	-6.49047	10.0677
2010-2011 vs. 2014-2015	5	212739	A	T	Upstream Gene Variant	.	PVP01_0504700	PVP01_0504700	18S ribosomal RNA	-8.00302	14.9158
2010-2011 vs. 2014-2015	5	212739	A	T	Upstream Gene Variant	.	PVP01_0504700	PVP01_0504700	18S ribosomal RNA	8.00302	14.9158
2010-2011 vs. 2014-2015	5	212817	A	G	Upstream Gene Variant	.	PVP01_0504700	PVP01_0504700	18S ribosomal RNA	-5.08984	6.44568
2010-2011 vs. 2014-2015	5	212840	A	T	Upstream Gene Variant	.	PVP01_0504700	PVP01_0504700	18S ribosomal RNA	8.27779	15.9014
2010-2011 vs. 2014-2015	5	213069	A	G	Upstream Gene Variant	.	PVP01_0504700	PVP01_0504700	18S ribosomal RNA	-6.73147	10.7748
2010-2011 vs. 2014-2015	5	213105	T	C	Upstream Gene Variant	.	PVP01_0504700	PVP01_0504700	18S ribosomal RNA	-5.427	7.24178
2010-2011 vs. 2014-2015	5	213306	G	A	Upstream Gene Variant	.	PVP01_0504700	PVP01_0504700	18S ribosomal RNA	-6.90623	11.303
2010-2011 vs. 2014-2015	5	213587	G	A	Upstream Gene Variant	.	PVP01_0504700	PVP01_0504700	18S ribosomal RNA	-5.43937	7.2719
2010-2011 vs. 2014-2015	5	214856	T	A	Downstream Gene Variant	.	ETRAMP	PVP01_0504800	Early transcribed membrane protein	-5.11869	6.51193
2010-2011 vs. 2014-2015	5	215227	A	G	Downstream Gene Variant	.	ETRAMP	PVP01_0504800	Early transcribed membrane protein	-5.11831	6.51105
2010-2011 vs. 2014-2015	5	215239	C	T	Downstream Gene Variant	.	ETRAMP	PVP01_0504800	Early transcribed membrane protein	-4.74928	5.69007
2010-2011 vs. 2014-2015	5	222789	T	C	Upstream Gene Variant	.	ETRAMP	PVP01_0504800	Early transcribed membrane protein	-4.80291	5.80584
2010-2011 vs. 2014-2015	5	222790	A	T	Upstream Gene Variant	.	ETRAMP	PVP01_0504800	Early transcribed membrane protein	-4.80291	5.80584
2010-2011 vs. 2014-2015	5	223354	G	A	Missense Variant	Val180Met	PVP01_0504900	PVP01_0504900	Conserved Plasmodium protein, unknown function	-5.41438	7.21112
2010-2011 vs. 2014-2015	5	226605	G	A	Missense Variant	Met1263Ile	PVP01_0504900	PVP01_0504900	Conserved Plasmodium protein, unknown function	-4.69514	5.57443
2010-2011 vs. 2014-2015	5	227394	A	T	Synonymous Variant	Ile1526Ile	PVP01_0504900	PVP01_0504900	Conserved protein, unknown function	-4.64405	5.46642
2010-2011 vs. 2014-2015	5	227843	A	G	Missense Variant	Asn1676Ser	PVP01_0504900	PVP01_0504900	Conserved protein, unknown function	-4.66453	5.50958
2010-2011 vs. 2014-2015	10	235548	G	C	Missense Variant	Leu48Phe	PVP01_1004900	PVP01_1004900	Conserved protein, unknown function	5.65967	7.81911
2010-2011 vs. 2014-2015	1	489835	C	G	Upstream Gene Variant	.	PVP01_0110300	PVP01_0110300	Hydrolase, putative	4.71975	5.62685
2010-2011 vs. 2014-2015	4	762806	G	A	Synonymous Variant	Lys107Lys	MSP5	PVP01_0418400	Merozoite surface protein 5	6.53991	10.2107
2010-2011 vs. 2014-2015	4	762843	G	A	Missense Variant	Glu120Lys	MSP5	PVP01_0418400	Merozoite surface protein 5	4.66477	5.51008
2010-2011 vs. 2014-2015	4	762889	A	G	Missense Variant	Asp135Gly	MSP5	PVP01_0418400	Merozoite surface protein 5	-5.66935	7.84364
2010-2011 vs. 2014-2015	4	762891	G	A	Missense Variant	Ala136Thr	MSP5	PVP01_0418400	Merozoite surface protein 5	4.86216	5.93513
2010-2011 vs. 2014-2015	4	762891	G	A	Missense Variant	Ala136Thr	MSP5	PVP01_0418400	Merozoite surface protein 5	-4.86216	5.93513
2010-2011 vs. 2014-2015	4	762892	C	A	Missense Variant	Ala136Glu	MSP5	PVP01_0418400	Merozoite surface protein 5	4.86216	5.93513
2010-2011 vs. 2014-2015	4	762892	C	A	Missense Variant	Ala136Glu	MSP5	PVP01_0418400	Merozoite surface protein 5	-4.86216	5.93513
2010-2011 vs. 2014-2015	3	776577	G	A	Synonymous Variant	Leu11Leu	PVP01_0318500	PVP01_0318500	Conserved protein, unknown function	-4.48206	5.1312
2010-2011 vs. 2014-2015	3	790330	C	T	Missense Variant	His103Tyr	PVP01_0319000	PVP01_0319000	Conserved protein, unknown function	-4.6588	5.4975
2010-2011 vs. 2014-2015	3	794418	G	A	Synonymous Variant	Ser563Ser	PVP01_0319100	PVP01_0319100	Conserved Plasmodium protein, unknown function	-4.60295	5.38033
2010-2011 vs. 2014-2015	6	829752	C	T	Missense Variant	Thr367Ile	PVP01_0620400	PVP01_0620400	Merozoite surface protein, putative	4.74606	5.68315
2010-2011 vs. 2014-2015	6	984780	T	C	Missense Variant	Val874Ala	DBP	PVP01_0623800	Duffy binding protein	-4.64127	5.46058
2010-2011 vs. 2014-2015	7	1219882	A	C	Missense Variant	Asp1484Ala	MSP1	PVP01_0728900	Merozoite surface protein 1	-5.09878	6.46616
2010-2011 vs. 2014-2015	14	1229052	T	C	Missense Variant	Leu991Pro	PVP01_1428700	PVP01_1428700	Protein MAP1, putative	5.05238	6.36018
2010-2011 vs. 2014-2015	14	1229059	T	G	Missense Variant	His993Gln	PVP01_1428700	PVP01_1428700	Protein MAP1, putative	5.05238	6.36018
2010-2011 vs. 2014-2015	14	1229059	T	G	Missense Variant	His993Gln	PVP01_1428700	PVP01_1428700	Protein MAP1, putative	-5.05238	6.36018
2010-2011 vs. 2014-2015	14	1229141	A	G	Missense Variant	Ile1021Val	PVP01_1428700	PVP01_1428700	Protein MAP1, putative	5.05238	6.36018
2010-2011 vs. 2014-2015	14	1229141	A	G	Missense Variant	Ile1021Val	PVP01_1428700	PVP01_1428700	Protein MAP1, putative	-5.05238	6.36018
2010-2011 vs. 2014-2015	5	1239356	G	C	Missense Variant	Gln1231Glu	PVP01_0529600	PVP01_0529600	Conserved Plasmodium protein, unknown function	-4.51228	5.19291
2010-2011 vs. 2014-2015	5	1239356	G	C	Missense Variant	Gln1231Glu	PVP01_0529600	PVP01_0529600	Conserved Plasmodium protein, unknown function	4.51228	5.19291
2010-2011 vs. 2016-2017	2	140966	T	A	Downstream Gene Variant	.	PVP01_0202600	PVP01_0202600	Plasmodium exported protein (PHIST), unknown function	-4.66857	5.51812
2010-2011 vs. 2016-2017	2	140966	T	A	Downstream Gene Variant	.	PVP01_0202600	PVP01_0202600	Plasmodium exported protein (PHIST), unknown function	4.66857	5.51812
2010-2011 vs. 2016-2017	2	144822	A	G	Upstream Gene Variant	.	PVP01_0202700	PVP01_0202700	28S ribosomal RNA	-4.74067	5.6716
2010-2011 vs. 2016-2017	2	144822	A	G	Upstream Gene Variant	.	PVP01_0202700	PVP01_0202700	28S ribosomal RNA	4.74067	5.6716
2010-2011 vs. 2016-2017	2	145246	A	G	Upstream Gene Variant	.	PVP01_0202700	PVP01_0202700	28S ribosomal RNA	4.77012	5.7349
2010-2011 vs. 2016-2017	2	148462	C	A	Upstream Gene Variant	.	PVP01_0202700	PVP01_0202700	28S ribosomal RNA	5.36158	7.08357
2010-2011 vs. 2016-2017	2	148605	G	C	Upstream Gene Variant	.	PVP01_0202700	PVP01_0202700	28S ribosomal RNA	5.49036	7.39674
2010-2011 vs. 2016-2017	2	149020	A	T	Upstream Gene Variant	.	PVP01_0202700	PVP01_0202700	28S ribosomal RNA	5.96363	8.60783
2010-2011 vs. 2016-2017	2	149226	C	T	Upstream Gene Variant	.	PVP01_0202700	PVP01_0202700	28S ribosomal RNA	-5.31144	6.96351
2010-2011 vs. 2016-2017	2	149226	C	T	Upstream Gene Variant	.	PVP01_0202700	PVP01_0202700	28S ribosomal RNA	5.31144	6.96351
2010-2011 vs. 2016-2017	2	149835	C	T	Upstream Gene Variant	.	PVP01_0202800	PVP01_0202800	5.8S ribosomal RNA	-4.69135	5.56637
2010-2011 vs. 2016-2017	2	149835	C	T	Upstream Gene Variant	.	PVP01_0202800	PVP01_0202800	5.8S ribosomal RNA	4.69135	5.56637
2010-2011 vs. 2016-2017	2	150478	T	G	Upstream Gene Variant	.	PVP01_0202800	PVP01_0202800	5.8S ribosomal RNA	4.57634	5.32498
2010-2011 vs. 2016-2017	2	154215	T	A	Missense Variant	Asp1570Val	MRP1	PVP01_0203000	ABC transporter C family member 1, putative, multidrug resistance-associated protein 1, putative	-4.68766	5.55856
2010-2011 vs. 2016-2017	2	154215	T	A	Missense Variant	Asp1570Val	MRP1	PVP01_0203000	ABC transporter C family member 1, putative, multidrug resistance-associated protein 1, putative	4.68766	5.55856
2010-2011 vs. 2016-2017	2	154216	C	A	Missense Variant	Asp1570Tyr	MRP1	PVP01_0203000	ABC transporter C family member 1, putative, multidrug resistance-associated protein 1, putative	-4.68766	5.55856
2010-2011 vs. 2016-2017	2	154216	C	A	Missense Variant	Asp1570Tyr	MRP1	PVP01_0203000	ABC transporter C family member 1, putative, multidrug resistance-associated protein 1, putative	4.68766	5.55856
2010-2011 vs. 2016-2017	2	154831	G	A	Missense Variant	Leu1365Phe	MRP1	PVP01_0203000	ABC transporter C family member 1, putative, multidrug resistance-associated protein 1, putative	-4.68766	5.55856
2010-2011 vs. 2016-2017	2	154831	G	A	Missense Variant	Leu1365Phe	MRP1	PVP01_0203000	ABC transporter C family member 1, putative, multidrug resistance-associated protein 1, putative	4.68766	5.55856
2010-2011 vs. 2016-2017	5	192881	A	C	Missense Variant	Leu381Phe	SIAP2	PVP01_0504400	Sporozoite invasion-associated protein 2, putative	-4.91388	6.04919
2010-2011 vs. 2016-2017	2	213974	C	T	Synonymous Variant	Glu816Glu	PIP5K	PVP01_0204500	Phosphatidylinositol-4-phosphate 5-kinase, putative	-4.55278	5.2762
2010-2011 vs. 2016-2017	2	213974	C	T	Synonymous Variant	Glu816Glu	PIP5K	PVP01_0204500	Phosphatidylinositol-4-phosphate 5-kinase, putative	4.55278	5.2762
2010-2011 vs. 2016-2017	1	489835	C	G	Upstream Gene Variant	.	PVP01_0110300	PVP01_0110300	Hydrolase, putative	-5.73756	8.0175
2010-2011 vs. 2016-2017	14	802920	A	G	Missense Variant	Asn1830Ser	ApiAP2	PVP01_1418100	AP2 domain transcription factor AP2-FG, putative	-5.01164	6.26787
2010-2011 vs. 2016-2017	6	829659	A	C	Missense Variant	Asn336Thr	PVP01_0620400	PVP01_0620400	Merozoite surface protein, putative	5.30118	6.93909
2010-2011 vs. 2016-2017	6	829666	C	T	Synonymous Variant	Cys338Cys	PVP01_0620400	PVP01_0620400	Merozoite surface protein, putative	4.67842	5.53896
2010-2011 vs. 2016-2017	6	829681	G	C	Synonymous Variant	Pro343Pro	PVP01_0620400	PVP01_0620400	Merozoite surface protein, putative	4.67842	5.53896
2010-2011 vs. 2016-2017	6	838830	G	T	Synonymous Variant	Ala77Ala	PVP01_0620700	PVP01_0620700	Conserved Plasmodium protein, unknown function	6.38705	9.77182
2010-2011 vs. 2016-2017	6	838833	C	T	Synonymous Variant	Gly78Gly	PVP01_0620700	PVP01_0620700	Conserved Plasmodium protein, unknown function	6.38705	9.77182
2010-2011 vs. 2016-2017	6	838838	C	A	Missense Variant	Thr80Asn	PVP01_0620700	PVP01_0620700	Conserved Plasmodium protein, unknown function	6.38705	9.77182
2010-2011 vs. 2016-2017	7	1217936	T	C	Synonymous Variant	Ile835Ile	MSP1	PVP01_0728900	Merozoite surface protein 1	-4.57794	5.32829
2010-2011 vs. 2016-2017	7	1217936	T	C	Synonymous Variant	Ile835Ile	MSP1	PVP01_0728900	Merozoite surface protein 1	4.57794	5.32829
2010-2011 vs. 2016-2017	7	1217939	T	C	Synonymous Variant	Phe836Phe	MSP1	PVP01_0728900	Merozoite surface protein 1	-4.57794	5.32829
2010-2011 vs. 2016-2017	7	1217939	T	C	Synonymous Variant	Phe836Phe	MSP1	PVP01_0728900	Merozoite surface protein 1	4.57794	5.32829
2010-2011 vs. 2016-2017	7	1217958	A	G	Missense Variant	Lys843Glu	MSP1	PVP01_0728900	Merozoite surface protein 1	-5.22426	6.75733
2010-2011 vs. 2016-2017	7	1217958	A	G	Missense Variant	Lys843Glu	MSP1	PVP01_0728900	Merozoite surface protein 1	5.22426	6.75733
2010-2011 vs. 2016-2017	7	1217960	A	C	Missense Variant	Lys843Asn	MSP1	PVP01_0728900	Merozoite surface protein 1	-5.22426	6.75733
2010-2011 vs. 2016-2017	7	1217960	A	C	Missense Variant	Lys843Asn	MSP1	PVP01_0728900	Merozoite surface protein 1	5.22426	6.75733
2010-2011 vs. 2016-2017	7	1217964	G	A	Missense Variant	Glu845Lys	MSP1	PVP01_0728900	Merozoite surface protein 1	-5.22426	6.75733
2010-2011 vs. 2016-2017	7	1217964	G	A	Missense Variant	Glu845Lys	MSP1	PVP01_0728900	Merozoite surface protein 1	5.22426	6.75733
2010-2011 vs. 2016-2017	7	1217966	G	A	Synonymous Variant	Glu845Glu	MSP1	PVP01_0728900	Merozoite surface protein 1	-5.22426	6.75733
2010-2011 vs. 2016-2017	7	1217966	G	A	Synonymous Variant	Glu845Glu	MSP1	PVP01_0728900	Merozoite surface protein 1	5.22426	6.75733
2010-2011 vs. 2016-2017	7	1217973	G	A	Missense Variant	Asp848Asn	MSP1	PVP01_0728900	Merozoite surface protein 1	-5.22426	6.75733
2010-2011 vs. 2016-2017	7	1217973	G	A	Missense Variant	Asp848Asn	MSP1	PVP01_0728900	Merozoite surface protein 1	5.22426	6.75733
2010-2011 vs. 2016-2017	7	1217975	T	A	Missense Variant	Asp848Glu	MSP1	PVP01_0728900	Merozoite surface protein 1	-5.22426	6.75733
2010-2011 vs. 2016-2017	7	1217975	T	A	Missense Variant	Asp848Glu	MSP1	PVP01_0728900	Merozoite surface protein 1	5.22426	6.75733
2010-2011 vs. 2016-2017	7	1217976	C	G	Missense Variant	Gln849Glu	MSP1	PVP01_0728900	Merozoite surface protein 1	-5.22426	6.75733
2010-2011 vs. 2016-2017	7	1217976	C	G	Missense Variant	Gln849Glu	MSP1	PVP01_0728900	Merozoite surface protein 1	5.22426	6.75733
2010-2011 vs. 2016-2017	7	1217982	A	G	Missense Variant	Lys851Glu	MSP1	PVP01_0728900	Merozoite surface protein 1	-5.22426	6.75733
2010-2011 vs. 2016-2017	7	1217982	A	G	Missense Variant	Lys851Glu	MSP1	PVP01_0728900	Merozoite surface protein 1	5.22426	6.75733
2010-2011 vs. 2016-2017	7	1218000	C	A	Missense Variant	Gln857Lys	MSP1	PVP01_0728900	Merozoite surface protein 1	-5.22426	6.75733
2010-2011 vs. 2016-2017	7	1218000	C	A	Missense Variant	Gln857Lys	MSP1	PVP01_0728900	Merozoite surface protein 1	5.22426	6.75733
2010-2011 vs. 2016-2017	7	1218004	A	C	Missense Variant	Asn858Thr	MSP1	PVP01_0728900	Merozoite surface protein 1	-5.22426	6.75733
2010-2011 vs. 2016-2017	7	1218004	A	C	Missense Variant	Asn858Thr	MSP1	PVP01_0728900	Merozoite surface protein 1	5.22426	6.75733
2010-2011 vs. 2016-2017	7	1218015	G	C	Missense Variant	Glu862Gln	MSP1	PVP01_0728900	Merozoite surface protein 1	-5.22426	6.75733
2010-2011 vs. 2016-2017	7	1218015	G	C	Missense Variant	Glu862Gln	MSP1	PVP01_0728900	Merozoite surface protein 1	5.22426	6.75733
2010-2011 vs. 2016-2017	7	1218020	T	C	Synonymous Variant	Asn863Asn	MSP1	PVP01_0728900	Merozoite surface protein 1	5.21429	6.73396
2010-2011 vs. 2016-2017	7	1218053	C	T	Synonymous Variant	Val874Val	MSP1	PVP01_0728900	Merozoite surface protein 1	5.21429	6.73396
2010-2011 vs. 2016-2017	7	1218107	G	A	Synonymous Variant	Leu892Leu	MSP1	PVP01_0728900	Merozoite surface protein 1	5.96177	8.60289
2010-2011 vs. 2016-2017	7	1218636	C	T	Missense Variant	Leu1069Phe	MSP1	PVP01_0728900	Merozoite surface protein 1	-6.03581	8.80088
2010-2011 vs. 2016-2017	7	1218966	C	T	Synonymous Variant	Leu1179Leu	MSP1	PVP01_0728900	Merozoite surface protein 1	-5.52231	7.47551
2010-2011 vs. 2016-2017	7	1218966	C	T	Synonymous Variant	Leu1179Leu	MSP1	PVP01_0728900	Merozoite surface protein 1	5.52231	7.47551
2010-2011 vs. 2016-2017	7	1218995	A	G	Synonymous Variant	Glu1188Glu	MSP1	PVP01_0728900	Merozoite surface protein 1	-5.52231	7.47551
2010-2011 vs. 2016-2017	7	1218995	A	G	Synonymous Variant	Glu1188Glu	MSP1	PVP01_0728900	Merozoite surface protein 1	5.52231	7.47551
2010-2011 vs. 2016-2017	7	1219946	A	G	Synonymous Variant	Glu1505Glu	MSP1	PVP01_0728900	Merozoite surface protein 1	-4.8678	5.94751
2010-2011 vs. 2016-2017	7	1219949	G	C	Missense Variant	Lys1506Asn	MSP1	PVP01_0728900	Merozoite surface protein 1	-4.8678	5.94751
2010-2011 vs. 2016-2017	14	1229052	T	C	Missense Variant	Leu991Pro	PVP01_1428700	PVP01_1428700	Protein MAP1, putative	-5.03363	6.31761
2010-2011 vs. 2016-2017	14	1229059	T	G	Missense Variant	His993Gln	PVP01_1428700	PVP01_1428700	Protein MAP1, putative	-5.03363	6.31761
2010-2011 vs. 2016-2017	14	1229141	A	G	Missense Variant	Ile1021Val	PVP01_1428700	PVP01_1428700	Protein MAP1, putative	-5.03363	6.31761
2010-2011 vs. 2016-2017	14	1229418	G	A	Missense Variant	Gly1113Asp	PVP01_1428700	PVP01_1428700	Protein MAP1, putative	5.46754	7.34072
2010-2011 vs. 2016-2017	14	1229418	G	A	Missense Variant	Gly1113Asp	PVP01_1428700	PVP01_1428700	Protein MAP1, putative	-5.46754	7.34072
2010-2011 vs. 2016-2017	14	1229977	G	A	Missense Variant	Met1299Ile	PVP01_1428700	PVP01_1428700	Protein MAP1, putative	4.98684	6.212
2010-2011 vs. 2016-2017	14	1229977	G	A	Missense Variant	Met1299Ile	PVP01_1428700	PVP01_1428700	Protein MAP1, putative	-4.98684	6.212
2010-2011 vs. 2016-2017	14	1230222	G	A	Missense Variant	Gly1381Glu	PVP01_1428700	PVP01_1428700	Protein MAP1, putative	4.8541	5.91746
2010-2011 vs. 2016-2017	14	1230222	G	A	Missense Variant	Gly1381Glu	PVP01_1428700	PVP01_1428700	Protein MAP1, putative	-4.8541	5.91746
2010-2011 vs. 2016-2017	14	1230627	C	A	Downstream Gene Variant	.	PVP01_1428700	PVP01_1428700	Protein MAP1, putative	5.16475	6.61841
2010-2011 vs. 2016-2017	14	1230627	C	A	Downstream Gene Variant	.	PVP01_1428700	PVP01_1428700	Protein MAP1, putative	-5.16475	6.61841
2010-2011 vs. 2016-2017	14	3008863	T	G	Upstream Gene Variant	.	PVP01_1470200	PVP01_1470200	Plasmodium exported protein, unknown function	-4.80137	5.80249
2010-2011 vs. 2016-2017	14	3008863	T	G	Upstream Gene Variant	.	PVP01_1470200	PVP01_1470200	Plasmodium exported protein, unknown function	4.80137	5.80249
2010-2011 vs. 2016-2017	14	3009090	A	C	Upstream Gene Variant	.	PVP01_1470200	PVP01_1470200	Plasmodium exported protein, unknown function	4.65248	5.48417
2010-2011 vs. 2016-2017	14	3009282	G	T	Upstream Gene Variant	.	PVP01_1470200	PVP01_1470200	Plasmodium exported protein, unknown function	-5.34592	7.04596
2010-2011 vs. 2016-2017	14	3009282	G	T	Upstream Gene Variant	.	PVP01_1470200	PVP01_1470200	Plasmodium exported protein, unknown function	5.34592	7.04596
2010-2011 vs. 2016-2017	14	3009483	A	C	Missense Variant	Leu293Trp	PVP01_1470400	PVP01_1470400	Plasmodium exported protein, unknown function	4.70375	5.59273
2010-2011 vs. 2016-2017	14	3009706	A	G	Missense Variant	Phe219Leu	PVP01_1470400	PVP01_1470400	Plasmodium exported protein, unknown function	-5.56907	7.59158
2010-2011 vs. 2016-2017	14	3009706	A	G	Missense Variant	Phe219Leu	PVP01_1470400	PVP01_1470400	Plasmodium exported protein, unknown function	5.56907	7.59158
2010-2011 vs. 2016-2017	14	3009763	T	C	Missense Variant	Ser200Gly	PVP01_1470400	PVP01_1470400	Plasmodium exported protein, unknown function	4.8129	5.82753
2010-2011 vs. 2016-2017	14	3009865	C	A	Missense Variant	Ala166Ser	PVP01_1470400	PVP01_1470400	Plasmodium exported protein, unknown function	4.41808	5.00182
2010-2011 vs. 2016-2017	14	3010070	T	C	Synonymous Variant	Glu97Glu	PVP01_1470400	PVP01_1470400	Plasmodium exported protein, unknown function	-4.64266	5.4635
2010-2011 vs. 2016-2017	14	3010070	T	C	Synonymous Variant	Glu97Glu	PVP01_1470400	PVP01_1470400	Plasmodium exported protein, unknown function	4.64266	5.4635
2010-2011 vs. 2016-2017	14	3010164	C	T	Missense Variant	Arg66Lys	PVP01_1470400	PVP01_1470400	Plasmodium exported protein, unknown function	-5.46527	7.33516
2010-2011 vs. 2016-2017	14	3010164	C	T	Missense Variant	Arg66Lys	PVP01_1470400	PVP01_1470400	Plasmodium exported protein, unknown function	5.46527	7.33516
2010-2011 vs. 2016-2017	14	3010179	G	T	Missense Variant	Ala61Glu	PVP01_1470400	PVP01_1470400	Plasmodium exported protein, unknown function	-5.65016	7.79507
2010-2011 vs. 2016-2017	14	3010179	G	T	Missense Variant	Ala61Glu	PVP01_1470400	PVP01_1470400	Plasmodium exported protein, unknown function	5.65016	7.79507
2010-2011 vs. 2016-2017	14	3012327	C	A	Upstream Gene Variant	.	PVP01_1470400	PVP01_1470400	Plasmodium exported protein, unknown function	4.90649	6.03283
2010-2011 vs. 2016-2017	14	3012339	G	A	Upstream Gene Variant	.	PVP01_1470400	PVP01_1470400	Plasmodium exported protein, unknown function	4.90649	6.03283
2012-2013 vs. 2014-2015	2	145246	A	G	Upstream Gene Variant	.	PVP01_0202700	PVP01_0202700	28S ribosomal RNA	-5.61012	7.69424
2012-2013 vs. 2014-2015	2	145531	T	C	Upstream Gene Variant	.	PVP01_0202700	PVP01_0202700	28S ribosomal RNA	-5.00244	6.24711
2012-2013 vs. 2014-2015	2	148462	C	A	Upstream Gene Variant	.	PVP01_0202700	PVP01_0202700	28S ribosomal RNA	-5.32826	7.00368
2012-2013 vs. 2014-2015	2	148605	G	C	Upstream Gene Variant	.	PVP01_0202700	PVP01_0202700	28S ribosomal RNA	-5.58379	7.62833
2012-2013 vs. 2014-2015	2	148968	G	A	Upstream Gene Variant	.	PVP01_0202700	PVP01_0202700	28S ribosomal RNA	-6.18413	9.2045
2012-2013 vs. 2014-2015	2	149020	A	T	Upstream Gene Variant	.	PVP01_0202700	PVP01_0202700	28S ribosomal RNA	-5.94593	8.56084
2012-2013 vs. 2014-2015	2	149104	A	C	Upstream Gene Variant	.	PVP01_0202700	PVP01_0202700	28S ribosomal RNA	-6.29073	9.50036
2012-2013 vs. 2014-2015	2	150478	T	G	Upstream Gene Variant	.	PVP01_0202800	PVP01_0202800	5.8S ribosomal RNA	-4.73062	5.65007
2012-2013 vs. 2014-2015	5	212664	C	A	Upstream Gene Variant	.	PVP01_0504700	PVP01_0504700	18S ribosomal RNA	-5.68467	7.88251
2012-2013 vs. 2014-2015	5	212840	A	T	Upstream Gene Variant	.	PVP01_0504700	PVP01_0504700	18S ribosomal RNA	-6.1688	9.16234
2012-2013 vs. 2014-2015	11	677373	A	C	Missense Variant	Asn111His	PVP01_1115800	PVP01_1115800	Conserved Plasmodium protein, unknown function	4.48138	5.12981
2012-2013 vs. 2014-2015	1	736689	G	C	Upstream Gene Variant	.	METAP1c	PVP01_0116100	Methionine aminopeptidase 1c, putative	5.0661	6.39141
2012-2013 vs. 2014-2015	1	736706	G	C	Upstream Gene Variant	.	METAP1c	PVP01_0116100	Methionine aminopeptidase 1c, putative	4.60517	5.38496
2012-2013 vs. 2014-2015	1	736749	G	C	Upstream Gene Variant	.	METAP1c	PVP01_0116100	Methionine aminopeptidase 1c, putative	5.58773	7.63815
2012-2013 vs. 2014-2015	1	736756	G	C	Upstream Gene Variant	.	METAP1c	PVP01_0116100	Methionine aminopeptidase 1c, putative	-4.96593	6.16513
2012-2013 vs. 2014-2015	4	763020	A	G	Missense Variant	Asn179Asp	MSP5	PVP01_0418400	Merozoite surface protein 5	-6.13777	9.07735
2012-2013 vs. 2014-2015	4	763020	A	G	Missense Variant	Asn179Asp	MSP5	PVP01_0418400	Merozoite surface protein 5	6.13777	9.07735
2012-2013 vs. 2014-2015	4	763112	T	G	Missense Variant	Asp209Glu	MSP5	PVP01_0418400	Merozoite surface protein 5	-5.67595	7.86036
2012-2013 vs. 2014-2015	6	838878	T	C	Synonymous Variant	Asn93Asn	PVP01_0620700	PVP01_0620700	Conserved Plasmodium protein, unknown function	4.55327	5.27721
2012-2013 vs. 2014-2015	6	838880	C	A	Missense Variant	Ala94Glu	PVP01_0620700	PVP01_0620700	Conserved Plasmodium protein, unknown function	4.55327	5.27721
2012-2013 vs. 2014-2015	7	926730	C	G	Missense Variant	Gln1868His	PVP01_0721300	PVP01_0721300	Conserved Plasmodium protein, unknown function	5.43385	7.25844
2012-2013 vs. 2014-2015	6	983180	A	C	Missense Variant	Lys341Gln	DBP	PVP01_0623800	Duffy binding protein	6.69762	10.674
2012-2013 vs. 2014-2015	6	983193	A	G	Missense Variant	His345Arg	DBP	PVP01_0623800	Duffy binding protein	6.52832	10.1771
2012-2013 vs. 2014-2015	6	983193	A	G	Missense Variant	His345Arg	DBP	PVP01_0623800	Duffy binding protein	-6.52832	10.1771
2012-2013 vs. 2014-2015	6	983275	T	A	Missense Variant	Asn372Lys	DBP	PVP01_0623800	Duffy binding protein	5.1103	6.49263
2012-2013 vs. 2014-2015	6	983294	A	T	Missense Variant	Ile379Leu	DBP	PVP01_0623800	Duffy binding protein	5.61067	7.69564
2012-2013 vs. 2014-2015	11	1042475	T	C	Upstream Gene Variant	.	PVP01_1123700	PVP01_1123700	Conserved Plasmodium protein, unknown function	-4.61319	5.40171
2012-2013 vs. 2014-2015	7	1216444	T	A	Missense Variant	Val338Glu	MSP1	PVP01_0728900	Merozoite surface protein 1	-4.4821	5.13128
2012-2013 vs. 2014-2015	7	1219806	G	A	Missense Variant	Ala1459Thr	MSP1	PVP01_0728900	Merozoite surface protein 1	-4.80809	5.81708
2012-2013 vs. 2014-2015	7	1219808	G	C	Synonymous Variant	Ala1459Ala	MSP1	PVP01_0728900	Merozoite surface protein 1	-4.80809	5.81708
2012-2013 vs. 2014-2015	7	1219892	C	A	Missense Variant	Asn1487Lys	MSP1	PVP01_0728900	Merozoite surface protein 1	-4.51005	5.18834
2012-2013 vs. 2014-2015	7	1219899	A	G	Missense Variant	Asn1490Asp	MSP1	PVP01_0728900	Merozoite surface protein 1	-4.58911	5.3515
2012-2013 vs. 2014-2015	14	1229059	T	G	Missense Variant	His993Gln	PVP01_1428700	PVP01_1428700	Protein MAP1, putative	4.59132	5.3561
2012-2013 vs. 2014-2015	14	1229141	A	G	Missense Variant	Ile1021Val	PVP01_1428700	PVP01_1428700	Protein MAP1, putative	4.59132	5.3561
2012-2013 vs. 2014-2015	14	1229586	A	C	Missense Variant	Glu1169Ala	PVP01_1428700	PVP01_1428700	Protein MAP1, putative	5.00965	6.26337
2012-2013 vs. 2014-2015	5	1239376	C	G	Missense Variant	Ser1224Thr	PVP01_0529600	PVP01_0529600	Conserved Plasmodium protein, unknown function	-5.48303	7.37872
2012-2013 vs. 2014-2015	5	1239499	T	C	Missense Variant	Lys1183Arg	PVP01_0529600	PVP01_0529600	Conserved Plasmodium protein, unknown function	-4.77174	5.73841
2012-2013 vs. 2014-2015	5	1239523	C	A	Missense Variant	Gly1175Val	PVP01_0529600	PVP01_0529600	Conserved Plasmodium protein, unknown function	-4.47111	5.10895
2012-2013 vs. 2014-2015	14	3008825	A	G	Upstream Gene Variant	.	PVP01_1470200	PVP01_1470200	Plasmodium exported protein, unknown function	5.12517	6.52685
2012-2013 vs. 2014-2015	14	3008863	T	G	Upstream Gene Variant	.	PVP01_1470200	PVP01_1470200	Plasmodium exported protein, unknown function	-5.17833	6.64999
2012-2013 vs. 2014-2015	14	3008899	T	G	Upstream Gene Variant	.	PVP01_1470200	PVP01_1470200	Plasmodium exported protein, unknown function	7.14655	12.0507
2012-2013 vs. 2014-2015	14	3008903	C	T	Upstream Gene Variant	.	PVP01_1470200	PVP01_1470200	Plasmodium exported protein, unknown function	5.25793	6.83659
2012-2013 vs. 2014-2015	14	3008965	T	A	Upstream Gene Variant	.	PVP01_1470200	PVP01_1470200	Plasmodium exported protein, unknown function	6.94083	11.4092
2012-2013 vs. 2014-2015	14	3009004	T	G	Upstream Gene Variant	.	PVP01_1470200	PVP01_1470200	Plasmodium exported protein, unknown function	5.41675	7.21687
2012-2013 vs. 2014-2015	14	3009060	T	G	Upstream Gene Variant	.	PVP01_1470200	PVP01_1470200	Plasmodium exported protein, unknown function	5.49634	7.41144
2012-2013 vs. 2014-2015	14	3009090	A	C	Upstream Gene Variant	.	PVP01_1470200	PVP01_1470200	Plasmodium exported protein, unknown function	-5.98762	8.67176
2012-2013 vs. 2014-2015	14	3009162	T	G	Upstream Gene Variant	.	PVP01_1470200	PVP01_1470200	Plasmodium exported protein, unknown function	5.22816	6.76647
2012-2013 vs. 2014-2015	14	3009225	T	G	Upstream Gene Variant	.	PVP01_1470200	PVP01_1470200	Plasmodium exported protein, unknown function	5.53475	7.50631
2012-2013 vs. 2014-2015	14	3009228	T	A	Upstream Gene Variant	.	PVP01_1470200	PVP01_1470200	Plasmodium exported protein, unknown function	4.85895	5.92807
2012-2013 vs. 2014-2015	14	3009282	G	T	Upstream Gene Variant	.	PVP01_1470200	PVP01_1470200	Plasmodium exported protein, unknown function	5.94741	8.56475
2012-2013 vs. 2014-2015	14	3009300	A	T	Upstream Gene Variant	.	PVP01_1470200	PVP01_1470200	Plasmodium exported protein, unknown function	4.45084	5.06785
2012-2013 vs. 2014-2015	14	3009308	A	T	Upstream Gene Variant	.	PVP01_1470200	PVP01_1470200	Plasmodium exported protein, unknown function	4.45084	5.06785
2012-2013 vs. 2014-2015	14	3009309	A	T	Upstream Gene Variant	.	PVP01_1470200	PVP01_1470200	Plasmodium exported protein, unknown function	6.0017	8.70937
2012-2013 vs. 2014-2015	14	3009317	A	C	Upstream Gene Variant	.	PVP01_1470200	PVP01_1470200	Plasmodium exported protein, unknown function	4.48113	5.12931
2012-2013 vs. 2014-2015	14	3009465	A	G	Missense Variant	Val299Ala	PVP01_1470400	PVP01_1470400	Plasmodium exported protein, unknown function	5.47184	7.35127
2012-2013 vs. 2014-2015	14	3009478	T	G	Synonymous Variant	Arg295Arg	PVP01_1470400	PVP01_1470400	Plasmodium exported protein, unknown function	5.94091	8.54753
2012-2013 vs. 2014-2015	14	3009483	A	C	Missense Variant	Leu293Trp	PVP01_1470400	PVP01_1470400	Plasmodium exported protein, unknown function	5.20646	6.71561
2012-2013 vs. 2014-2015	14	3009530	C	A	Synonymous Variant	Val277Val	PVP01_1470400	PVP01_1470400	Plasmodium exported protein, unknown function	4.62077	5.41757
2012-2013 vs. 2014-2015	14	3009563	C	G	Synonymous Variant	Pro266Pro	PVP01_1470400	PVP01_1470400	Plasmodium exported protein, unknown function	4.50394	5.17585
2012-2013 vs. 2014-2015	14	3009662	G	T	Synonymous Variant	Pro233Pro	PVP01_1470400	PVP01_1470400	Plasmodium exported protein, unknown function	4.82025	5.84351
2012-2013 vs. 2014-2015	14	3009707	A	T	Synonymous Variant	Arg218Arg	PVP01_1470400	PVP01_1470400	Plasmodium exported protein, unknown function	4.44185	5.04968
2012-2013 vs. 2014-2015	14	3009763	T	C	Missense Variant	Ser200Gly	PVP01_1470400	PVP01_1470400	Plasmodium exported protein, unknown function	4.43745	5.04081
2012-2013 vs. 2014-2015	14	3009770	C	A	Missense Variant	Glu197Asp	PVP01_1470400	PVP01_1470400	Plasmodium exported protein, unknown function	5.04358	6.34018
2012-2013 vs. 2014-2015	14	3009865	C	A	Missense Variant	Ala166Ser	PVP01_1470400	PVP01_1470400	Plasmodium exported protein, unknown function	-5.79115	8.15549
2012-2013 vs. 2014-2015	14	3009987	T	C	Missense Variant	Asn125Ser	PVP01_1470400	PVP01_1470400	Plasmodium exported protein, unknown function	5.20838	6.72012
2012-2013 vs. 2014-2015	14	3010003	T	G	Missense Variant	Lys120Gln	PVP01_1470400	PVP01_1470400	Plasmodium exported protein, unknown function	4.77357	5.74234
2012-2013 vs. 2014-2015	14	3010050	T	A	Missense Variant	Tyr104Phe	PVP01_1470400	PVP01_1470400	Plasmodium exported protein, unknown function	5.71284	7.95427
2012-2013 vs. 2014-2015	14	3010064	G	A	Synonymous Variant	Ser99Ser	PVP01_1470400	PVP01_1470400	Plasmodium exported protein, unknown function	5.3373	7.0253
2012-2013 vs. 2014-2015	14	3010081	C	G	Missense Variant	Val94Leu	PVP01_1470400	PVP01_1470400	Plasmodium exported protein, unknown function	5.98771	8.672
2012-2013 vs. 2014-2015	14	3010164	C	T	Missense Variant	Arg66Lys	PVP01_1470400	PVP01_1470400	Plasmodium exported protein, unknown function	4.45132	5.06883
2012-2013 vs. 2014-2015	14	3010177	G	A	Missense Variant	His62Tyr	PVP01_1470400	PVP01_1470400	Plasmodium exported protein, unknown function	6.08753	8.94056
2012-2013 vs. 2014-2015	14	3010179	G	T	Missense Variant	Ala61Glu	PVP01_1470400	PVP01_1470400	Plasmodium exported protein, unknown function	4.54005	5.24994
2012-2013 vs. 2014-2015	14	3010188	C	T	Missense Variant	Ser58Asn	PVP01_1470400	PVP01_1470400	Plasmodium exported protein, unknown function	5.96605	8.61428
2012-2013 vs. 2014-2015	14	3010491	A	G	Synonymous Variant	Leu12Leu	PVP01_1470400	PVP01_1470400	Plasmodium exported protein, unknown function	4.93106	6.08733
2012-2013 vs. 2014-2015	14	3010494	C	T	Missense Variant	Ala11Thr	PVP01_1470400	PVP01_1470400	Plasmodium exported protein, unknown function	4.93106	6.08733
2012-2013 vs. 2014-2015	14	3010504	T	C	Synonymous Variant	Thr7Thr	PVP01_1470400	PVP01_1470400	Plasmodium exported protein, unknown function	4.93106	6.08733
2012-2013 vs. 2014-2015	14	3010530	C	T	Upstream Gene Variant	.	PVP01_1470400	PVP01_1470400	Plasmodium exported protein, unknown function	4.89993	6.01832
2012-2013 vs. 2014-2015	14	3010542	A	T	Upstream Gene Variant	.	PVP01_1470400	PVP01_1470400	Plasmodium exported protein, unknown function	4.92544	6.07484
2012-2013 vs. 2014-2015	14	3010544	A	T	Upstream Gene Variant	.	PVP01_1470400	PVP01_1470400	Plasmodium exported protein, unknown function	4.92544	6.07484
2012-2013 vs. 2014-2015	14	3010556	G	A	Upstream Gene Variant	.	PVP01_1470400	PVP01_1470400	Plasmodium exported protein, unknown function	4.69704	5.57847
2012-2013 vs. 2014-2015	14	3010565	C	T	Upstream Gene Variant	.	PVP01_1470400	PVP01_1470400	Plasmodium exported protein, unknown function	4.52514	5.21929
2012-2013 vs. 2014-2015	14	3010655	G	A	Upstream Gene Variant	.	PVP01_1470400	PVP01_1470400	Plasmodium exported protein, unknown function	4.56143	5.29408
2012-2013 vs. 2014-2015	14	3010767	G	A	Upstream Gene Variant	.	PVP01_1470400	PVP01_1470400	Plasmodium exported protein, unknown function	4.972	6.17871
2012-2013 vs. 2014-2015	14	3010824	G	A	Upstream Gene Variant	.	PVP01_1470400	PVP01_1470400	Plasmodium exported protein, unknown function	4.60808	5.39105
2012-2013 vs. 2014-2015	14	3011024	G	A	Upstream Gene Variant	.	PVP01_1470400	PVP01_1470400	Plasmodium exported protein, unknown function	4.52175	5.21233
2012-2013 vs. 2014-2015	14	3011065	C	A	Upstream Gene Variant	.	PVP01_1470400	PVP01_1470400	Plasmodium exported protein, unknown function	4.86603	5.94362
2012-2013 vs. 2014-2015	14	3011314	T	C	Upstream Gene Variant	.	PVP01_1470400	PVP01_1470400	Plasmodium exported protein, unknown function	4.58046	5.33353
2012-2013 vs. 2014-2015	14	3011336	A	T	Upstream Gene Variant	.	PVP01_1470400	PVP01_1470400	Plasmodium exported protein, unknown function	4.4719	5.11053
2012-2013 vs. 2014-2015	14	3011346	T	G	Upstream Gene Variant	.	PVP01_1470400	PVP01_1470400	Plasmodium exported protein, unknown function	4.4719	5.11053
2012-2013 vs. 2014-2015	14	3011403	G	A	Upstream Gene Variant	.	PVP01_1470400	PVP01_1470400	Plasmodium exported protein, unknown function	4.80722	5.81519
2012-2013 vs. 2014-2015	14	3011406	G	T	Upstream Gene Variant	.	PVP01_1470400	PVP01_1470400	Plasmodium exported protein, unknown function	4.80722	5.81519
2012-2013 vs. 2014-2015	14	3011460	A	C	Upstream Gene Variant	.	PVP01_1470400	PVP01_1470400	Plasmodium exported protein, unknown function	5.75721	8.06796
2012-2013 vs. 2014-2015	14	3011470	T	A	Upstream Gene Variant	.	PVP01_1470400	PVP01_1470400	Plasmodium exported protein, unknown function	5.81909	8.2279
2012-2013 vs. 2014-2015	14	3011482	T	A	Upstream Gene Variant	.	PVP01_1470400	PVP01_1470400	Plasmodium exported protein, unknown function	4.44497	5.05599
2012-2013 vs. 2014-2015	14	3011487	G	A	Upstream Gene Variant	.	PVP01_1470400	PVP01_1470400	Plasmodium exported protein, unknown function	4.44497	5.05599
2012-2013 vs. 2014-2015	14	3011515	T	A	Upstream Gene Variant	.	PVP01_1470400	PVP01_1470400	Plasmodium exported protein, unknown function	4.44572	5.0575
2012-2013 vs. 2014-2015	14	3011518	C	T	Upstream Gene Variant	.	PVP01_1470400	PVP01_1470400	Plasmodium exported protein, unknown function	4.44572	5.0575
2012-2013 vs. 2014-2015	14	3011523	A	C	Upstream Gene Variant	.	PVP01_1470400	PVP01_1470400	Plasmodium exported protein, unknown function	5.26957	6.8641
2012-2013 vs. 2014-2015	14	3011575	G	A	Upstream Gene Variant	.	PVP01_1470400	PVP01_1470400	Plasmodium exported protein, unknown function	4.68399	5.55077
2012-2013 vs. 2014-2015	14	3011600	G	T	Upstream Gene Variant	.	PVP01_1470400	PVP01_1470400	Plasmodium exported protein, unknown function	4.51556	5.19963
2012-2013 vs. 2014-2015	14	3011702	T	C	Upstream Gene Variant	.	PVP01_1470400	PVP01_1470400	Plasmodium exported protein, unknown function	4.53289	5.23522
2012-2013 vs. 2014-2015	14	3012228	A	G	Upstream Gene Variant	.	PVP01_1470400	PVP01_1470400	Plasmodium exported protein, unknown function	4.99435	6.22891
2012-2013 vs. 2014-2015	14	3012289	G	A	Upstream Gene Variant	.	PVP01_1470400	PVP01_1470400	Plasmodium exported protein, unknown function	4.75208	5.69608
2012-2013 vs. 2014-2015	14	3012301	C	A	Upstream Gene Variant	.	PVP01_1470400	PVP01_1470400	Plasmodium exported protein, unknown function	4.98095	6.19878
2012-2013 vs. 2014-2015	14	3012448	T	A	Upstream Gene Variant	.	PVP01_1470400	PVP01_1470400	Plasmodium exported protein, unknown function	4.69882	5.58225
2012-2013 vs. 2014-2015	14	3012459	G	T	Upstream Gene Variant	.	PVP01_1470400	PVP01_1470400	Plasmodium exported protein, unknown function	4.69882	5.58225
2012-2013 vs. 2014-2015	14	3012663	C	T	Upstream Gene Variant	.	PVP01_1470400	PVP01_1470400	Plasmodium exported protein, unknown function	4.89847	6.01508
2012-2013 vs. 2016-2017	2	145041	T	C	Upstream Gene Variant	.	PVP01_0202700	PVP01_0202700	28S ribosomal RNA	-4.61675	5.40916
2012-2013 vs. 2016-2017	4	762959	G	A	Synonymous Variant	Gly158Gly	MSP5	PVP01_0418400	Merozoite surface protein 5	-4.90594	6.03161
2012-2013 vs. 2016-2017	4	762981	A	G	Missense Variant	Asn166Asp	MSP5	PVP01_0418400	Merozoite surface protein 5	-5.67496	7.85785
2012-2013 vs. 2016-2017	4	762983	T	G	Missense Variant	Asn166Lys	MSP5	PVP01_0418400	Merozoite surface protein 5	-4.70959	5.60517
2012-2013 vs. 2016-2017	4	762988	A	G	Missense Variant	Asp168Gly	MSP5	PVP01_0418400	Merozoite surface protein 5	-5.45886	7.31948
2012-2013 vs. 2016-2017	6	829655	A	G	Missense Variant	Lys335Glu	PVP01_0620400	PVP01_0620400	Merozoite surface protein, putative	6.53442	10.1948
2012-2013 vs. 2016-2017	6	829655	A	G	Missense Variant	Lys335Glu	PVP01_0620400	PVP01_0620400	Merozoite surface protein, putative	-6.53442	10.1948
2012-2013 vs. 2016-2017	6	829659	A	C	Missense Variant	Asn336Thr	PVP01_0620400	PVP01_0620400	Merozoite surface protein, putative	-5.04948	6.35359
2012-2013 vs. 2016-2017	6	829666	C	T	Synonymous Variant	Cys338Cys	PVP01_0620400	PVP01_0620400	Merozoite surface protein, putative	-5.07785	6.41825
2012-2013 vs. 2016-2017	6	829681	G	C	Synonymous Variant	Pro343Pro	PVP01_0620400	PVP01_0620400	Merozoite surface protein, putative	-5.07785	6.41825
2012-2013 vs. 2016-2017	6	829696	C	A	Missense Variant	Asn348Lys	PVP01_0620400	PVP01_0620400	Merozoite surface protein, putative	6.50153	10.0996
2012-2013 vs. 2016-2017	6	829696	C	A	Missense Variant	Asn348Lys	PVP01_0620400	PVP01_0620400	Merozoite surface protein, putative	-6.50153	10.0996
2012-2013 vs. 2016-2017	6	829718	A	C	Missense Variant	Asn356His	PVP01_0620400	PVP01_0620400	Merozoite surface protein, putative	-4.92518	6.07426
2012-2013 vs. 2016-2017	6	829719	A	T	Missense Variant	Asn356Ile	PVP01_0620400	PVP01_0620400	Merozoite surface protein, putative	-4.92518	6.07426
2012-2013 vs. 2016-2017	6	829754	A	G	Missense Variant	Thr368Ala	PVP01_0620400	PVP01_0620400	Merozoite surface protein, putative	4.96474	6.16246
2012-2013 vs. 2016-2017	6	829754	A	G	Missense Variant	Thr368Ala	PVP01_0620400	PVP01_0620400	Merozoite surface protein, putative	-4.96474	6.16246
2012-2013 vs. 2016-2017	6	829763	T	C	Missense Variant	Ser371Pro	PVP01_0620400	PVP01_0620400	Merozoite surface protein, putative	5.27998	6.88875
2012-2013 vs. 2016-2017	6	829763	T	C	Missense Variant	Ser371Pro	PVP01_0620400	PVP01_0620400	Merozoite surface protein, putative	-5.27998	6.88875
2012-2013 vs. 2016-2017	6	829769	A	C	Missense Variant	Thr373Pro	PVP01_0620400	PVP01_0620400	Merozoite surface protein, putative	5.08489	6.43434
2012-2013 vs. 2016-2017	6	829769	A	C	Missense Variant	Thr373Pro	PVP01_0620400	PVP01_0620400	Merozoite surface protein, putative	-5.08489	6.43434
2012-2013 vs. 2016-2017	6	972197	G	A	Missense Variant	Asp107Asn	PVP01_0623600	PVP01_0623600	PIR protein	4.94635	6.12138
2012-2013 vs. 2016-2017	6	972516	A	G	Missense Variant	Lys213Arg	PVP01_0623600	PVP01_0623600	PIR protein	5.30665	6.9521
2012-2013 vs. 2016-2017	6	972529	A	T	Missense Variant	Lys217Asn	PVP01_0623600	PVP01_0623600	PIR protein	5.53414	7.5048
2012-2013 vs. 2016-2017	6	972551	A	T	Missense Variant	Ile225Phe	PVP01_0623600	PVP01_0623600	PIR protein	5.35215	7.06091
2012-2013 vs. 2016-2017	6	983984	G	A	Missense Variant	Glu609Lys	DBP	PVP01_0623800	Duffy binding protein	4.96506	6.16316
2012-2013 vs. 2016-2017	6	984145	C	T	Synonymous Variant	Asn662Asn	DBP	PVP01_0623800	Duffy binding protein	4.87935	5.9729
2012-2013 vs. 2016-2017	6	984173	G	A	Missense Variant	Gly672Arg	DBP	PVP01_0623800	Duffy binding protein	4.56908	5.30992
2012-2013 vs. 2016-2017	7	1216431	A	C	Missense Variant	Asn334His	MSP1	PVP01_0728900	Merozoite surface protein 1	5.12646	6.52983
2012-2013 vs. 2016-2017	7	1218636	C	T	Missense Variant	Leu1069Phe	MSP1	PVP01_0728900	Merozoite surface protein 1	6.47975	10.0368
2012-2013 vs. 2016-2017	7	1218912	T	A	Missense Variant	Leu1161Met	MSP1	PVP01_0728900	Merozoite surface protein 1	-4.70655	5.5987
2012-2013 vs. 2016-2017	7	1219898	A	T	Missense Variant	Gln1489His	MSP1	PVP01_0728900	Merozoite surface protein 1	-4.83911	5.88465
2012-2013 vs. 2016-2017	7	1219946	A	G	Synonymous Variant	Glu1505Glu	MSP1	PVP01_0728900	Merozoite surface protein 1	4.54608	5.26238
2012-2013 vs. 2016-2017	7	1219949	G	C	Missense Variant	Lys1506Asn	MSP1	PVP01_0728900	Merozoite surface protein 1	4.54608	5.26238
2012-2013 vs. 2016-2017	14	1228721	G	A	Missense Variant	Val881Met	PVP01_1428700	PVP01_1428700	Protein MAP1, putative	4.55848	5.28798
2012-2013 vs. 2016-2017	14	1228820	T	C	Missense Variant	Tyr914His	PVP01_1428700	PVP01_1428700	Protein MAP1, putative	5.64298	7.77693
2012-2013 vs. 2016-2017	14	1229052	T	C	Missense Variant	Leu991Pro	PVP01_1428700	PVP01_1428700	Protein MAP1, putative	4.67188	5.52513
2012-2013 vs. 2016-2017	14	1230876	G	A	Downstream Gene Variant	.	PVP01_1428700	PVP01_1428700	Protein MAP1, putative	5.45345	7.30626
2012-2013 vs. 2016-2017	14	1231056	G	A	Downstream Gene Variant	.	PVP01_1428700	PVP01_1428700	Protein MAP1, putative	4.76107	5.71542
2012-2013 vs. 2016-2017	14	1231275	C	A	Downstream Gene Variant	.	PVP01_1428700	PVP01_1428700	Protein MAP1, putative	5.26395	6.85081
2014-2015 vs. 2016-2017	5	192881	A	C	Missense Variant	Leu381Phe	SIAP2	PVP01_0504400	Sporozoite invasion-associated protein 2, putative	5.26081	6.84337
2014-2015 vs. 2016-2017	5	212664	C	A	Upstream Gene Variant	.	PVP01_0504700	PVP01_0504700	18S ribosomal RNA	5.99033	8.67898
2014-2015 vs. 2016-2017	5	212688	A	G	Upstream Gene Variant	.	PVP01_0504700	PVP01_0504700	18S ribosomal RNA	5.46471	7.3338
2014-2015 vs. 2016-2017	5	212716	A	G	Upstream Gene Variant	.	PVP01_0504700	PVP01_0504700	18S ribosomal RNA	5.18116	6.65657
2014-2015 vs. 2016-2017	5	212739	A	T	Upstream Gene Variant	.	PVP01_0504700	PVP01_0504700	18S ribosomal RNA	5.73039	7.99914
2014-2015 vs. 2016-2017	5	212840	A	T	Upstream Gene Variant	.	PVP01_0504700	PVP01_0504700	18S ribosomal RNA	5.494	7.40568
2014-2015 vs. 2016-2017	4	762806	G	A	Synonymous Variant	Lys107Lys	MSP5	PVP01_0418400	Merozoite surface protein 5	-4.43297	5.03177
2014-2015 vs. 2016-2017	4	762843	G	A	Missense Variant	Glu120Lys	MSP5	PVP01_0418400	Merozoite surface protein 5	-5.16457	6.618
2014-2015 vs. 2016-2017	6	829659	A	C	Missense Variant	Asn336Thr	PVP01_0620400	PVP01_0620400	Merozoite surface protein, putative	5.6729	7.85263
2014-2015 vs. 2016-2017	6	829666	C	T	Synonymous Variant	Cys338Cys	PVP01_0620400	PVP01_0620400	Merozoite surface protein, putative	5.9959	8.69386
2014-2015 vs. 2016-2017	6	829681	G	C	Synonymous Variant	Pro343Pro	PVP01_0620400	PVP01_0620400	Merozoite surface protein, putative	5.9959	8.69386
2014-2015 vs. 2016-2017	6	829718	A	C	Missense Variant	Asn356His	PVP01_0620400	PVP01_0620400	Merozoite surface protein, putative	5.45541	7.31105
2014-2015 vs. 2016-2017	6	829719	A	T	Missense Variant	Asn356Ile	PVP01_0620400	PVP01_0620400	Merozoite surface protein, putative	5.45541	7.31105
2014-2015 vs. 2016-2017	6	829776	C	A	Missense Variant	Pro375Gln	PVP01_0620400	PVP01_0620400	Merozoite surface protein, putative	5.04699	6.34791
2014-2015 vs. 2016-2017	6	829784	C	G	Missense Variant	Pro378Ala	PVP01_0620400	PVP01_0620400	Merozoite surface protein, putative	5.04699	6.34791
2014-2015 vs. 2016-2017	6	838843	G	A	Missense Variant	Gly82Arg	PVP01_0620700	PVP01_0620700	Conserved Plasmodium protein, unknown function	-5.49495	7.40802
2014-2015 vs. 2016-2017	6	838844	G	C	Missense Variant	Gly82Ala	PVP01_0620700	PVP01_0620700	Conserved Plasmodium protein, unknown function	-5.49495	7.40802
2014-2015 vs. 2016-2017	6	838847	C	G	Missense Variant	Pro83Arg	PVP01_0620700	PVP01_0620700	Conserved Plasmodium protein, unknown function	-5.60492	7.68121
2014-2015 vs. 2016-2017	6	838848	A	C	Synonymous Variant	Pro83Pro	PVP01_0620700	PVP01_0620700	Conserved Plasmodium protein, unknown function	-4.66574	5.51214
2014-2015 vs. 2016-2017	6	838864	T	C	Missense Variant	Ser89Pro	PVP01_0620700	PVP01_0620700	Conserved Plasmodium protein, unknown function	-4.66574	5.51214
2014-2015 vs. 2016-2017	6	838865	C	T	Missense Variant	Ser89Phe	PVP01_0620700	PVP01_0620700	Conserved Plasmodium protein, unknown function	-5.61307	7.70166
2014-2015 vs. 2016-2017	6	838870	G	A	Missense Variant	Ala91Thr	PVP01_0620700	PVP01_0620700	Conserved Plasmodium protein, unknown function	-4.58232	5.33739
2014-2015 vs. 2016-2017	6	838872	C	G	Synonymous Variant	Ala91Ala	PVP01_0620700	PVP01_0620700	Conserved Plasmodium protein, unknown function	-4.58232	5.33739
2014-2015 vs. 2016-2017	7	1218636	C	T	Missense Variant	Leu1069Phe	MSP1	PVP01_0728900	Merozoite surface protein 1	-5.33515	7.02016
2014-2015 vs. 2016-2017	7	1219946	A	G	Synonymous Variant	Glu1505Glu	MSP1	PVP01_0728900	Merozoite surface protein 1	-4.48919	5.14574
2014-2015 vs. 2016-2017	7	1219949	G	C	Missense Variant	Lys1506Asn	MSP1	PVP01_0728900	Merozoite surface protein 1	-4.48919	5.14574
2014-2015 vs. 2016-2017	14	3008825	A	G	Upstream Gene Variant	.	PVP01_1470200	PVP01_1470200	Plasmodium exported protein, unknown function	-5.20352	6.70874
2014-2015 vs. 2016-2017	14	3008899	T	G	Upstream Gene Variant	.	PVP01_1470200	PVP01_1470200	Plasmodium exported protein, unknown function	-6.04147	8.81612
2014-2015 vs. 2016-2017	14	3008903	C	T	Upstream Gene Variant	.	PVP01_1470200	PVP01_1470200	Plasmodium exported protein, unknown function	-5.54069	7.52103
2014-2015 vs. 2016-2017	14	3008965	T	A	Upstream Gene Variant	.	PVP01_1470200	PVP01_1470200	Plasmodium exported protein, unknown function	-5.84009	8.28256
2014-2015 vs. 2016-2017	14	3009004	T	G	Upstream Gene Variant	.	PVP01_1470200	PVP01_1470200	Plasmodium exported protein, unknown function	-4.98072	6.19826
2014-2015 vs. 2016-2017	14	3009056	A	G	Upstream Gene Variant	.	PVP01_1470200	PVP01_1470200	Plasmodium exported protein, unknown function	-6.72126	10.7443
2014-2015 vs. 2016-2017	14	3009060	T	G	Upstream Gene Variant	.	PVP01_1470200	PVP01_1470200	Plasmodium exported protein, unknown function	-5.03214	6.31422
2014-2015 vs. 2016-2017	14	3009162	T	G	Upstream Gene Variant	.	PVP01_1470200	PVP01_1470200	Plasmodium exported protein, unknown function	-4.86834	5.9487
2014-2015 vs. 2016-2017	14	3009225	T	G	Upstream Gene Variant	.	PVP01_1470200	PVP01_1470200	Plasmodium exported protein, unknown function	-5.1799	6.65363
2014-2015 vs. 2016-2017	14	3009228	T	A	Upstream Gene Variant	.	PVP01_1470200	PVP01_1470200	Plasmodium exported protein, unknown function	-4.73295	5.65506
2014-2015 vs. 2016-2017	14	3009282	G	T	Upstream Gene Variant	.	PVP01_1470200	PVP01_1470200	Plasmodium exported protein, unknown function	-6.30142	9.53028
2014-2015 vs. 2016-2017	14	3009300	A	T	Upstream Gene Variant	.	PVP01_1470200	PVP01_1470200	Plasmodium exported protein, unknown function	-4.72813	5.64475
2014-2015 vs. 2016-2017	14	3009308	A	T	Upstream Gene Variant	.	PVP01_1470200	PVP01_1470200	Plasmodium exported protein, unknown function	-4.72813	5.64475
2014-2015 vs. 2016-2017	14	3009309	A	T	Upstream Gene Variant	.	PVP01_1470200	PVP01_1470200	Plasmodium exported protein, unknown function	-5.32762	7.00214
2014-2015 vs. 2016-2017	14	3009465	A	G	Missense Variant	Val299Ala	PVP01_1470400	PVP01_1470400	Plasmodium exported protein, unknown function	-4.96806	6.16989
2014-2015 vs. 2016-2017	14	3009474	C	T	Missense Variant	Ser296Asn	PVP01_1470400	PVP01_1470400	Plasmodium exported protein, unknown function	-6.73027	10.7712
2014-2015 vs. 2016-2017	14	3009478	T	G	Synonymous Variant	Arg295Arg	PVP01_1470400	PVP01_1470400	Plasmodium exported protein, unknown function	-5.35063	7.05725
2014-2015 vs. 2016-2017	14	3009483	A	C	Missense Variant	Leu293Trp	PVP01_1470400	PVP01_1470400	Plasmodium exported protein, unknown function	-5.69235	7.90204
2014-2015 vs. 2016-2017	14	3009530	C	A	Synonymous Variant	Val277Val	PVP01_1470400	PVP01_1470400	Plasmodium exported protein, unknown function	-5.05653	6.36961
2014-2015 vs. 2016-2017	14	3009706	A	G	Missense Variant	Phe219Leu	PVP01_1470400	PVP01_1470400	Plasmodium exported protein, unknown function	-4.81941	5.84168
2014-2015 vs. 2016-2017	14	3009707	A	T	Synonymous Variant	Arg218Arg	PVP01_1470400	PVP01_1470400	Plasmodium exported protein, unknown function	-4.65622	5.49205
2014-2015 vs. 2016-2017	14	3009763	T	C	Missense Variant	Ser200Gly	PVP01_1470400	PVP01_1470400	Plasmodium exported protein, unknown function	-5.65101	7.79721
2014-2015 vs. 2016-2017	14	3009770	C	A	Missense Variant	Glu197Asp	PVP01_1470400	PVP01_1470400	Plasmodium exported protein, unknown function	-5.65101	7.79721
2014-2015 vs. 2016-2017	14	3010003	T	G	Missense Variant	Lys120Gln	PVP01_1470400	PVP01_1470400	Plasmodium exported protein, unknown function	-4.72768	5.64379
2014-2015 vs. 2016-2017	14	3010050	T	A	Missense Variant	Tyr104Phe	PVP01_1470400	PVP01_1470400	Plasmodium exported protein, unknown function	-5.28408	6.89847
2014-2015 vs. 2016-2017	14	3010081	C	G	Missense Variant	Val94Leu	PVP01_1470400	PVP01_1470400	Plasmodium exported protein, unknown function	-5.26872	6.86208
2014-2015 vs. 2016-2017	14	3010164	C	T	Missense Variant	Arg66Lys	PVP01_1470400	PVP01_1470400	Plasmodium exported protein, unknown function	-5.60257	7.67532
2014-2015 vs. 2016-2017	14	3010177	G	A	Missense Variant	His62Tyr	PVP01_1470400	PVP01_1470400	Plasmodium exported protein, unknown function	-5.34573	7.04549
2014-2015 vs. 2016-2017	14	3010179	G	T	Missense Variant	Ala61Glu	PVP01_1470400	PVP01_1470400	Plasmodium exported protein, unknown function	-5.68883	7.89309
2014-2015 vs. 2016-2017	14	3010188	C	T	Missense Variant	Ser58Asn	PVP01_1470400	PVP01_1470400	Plasmodium exported protein, unknown function	-5.25562	6.83114
2014-2015 vs. 2016-2017	14	3010491	A	G	Synonymous Variant	Leu12Leu	PVP01_1470400	PVP01_1470400	Plasmodium exported protein, unknown function	-4.4584	5.08316
2014-2015 vs. 2016-2017	14	3010494	C	T	Missense Variant	Ala11Thr	PVP01_1470400	PVP01_1470400	Plasmodium exported protein, unknown function	-4.4584	5.08316
2014-2015 vs. 2016-2017	14	3010504	T	C	Synonymous Variant	Thr7Thr	PVP01_1470400	PVP01_1470400	Plasmodium exported protein, unknown function	-4.4584	5.08316
2014-2015 vs. 2016-2017	14	3010530	C	T	Upstream Gene Variant	.	PVP01_1470400	PVP01_1470400	Plasmodium exported protein, unknown function	-4.44801	5.06214
2014-2015 vs. 2016-2017	14	3010542	A	T	Upstream Gene Variant	.	PVP01_1470400	PVP01_1470400	Plasmodium exported protein, unknown function	-4.44801	5.06214
2014-2015 vs. 2016-2017	14	3010544	A	T	Upstream Gene Variant	.	PVP01_1470400	PVP01_1470400	Plasmodium exported protein, unknown function	-4.44801	5.06214
2014-2015 vs. 2016-2017	14	3011460	A	C	Upstream Gene Variant	.	PVP01_1470400	PVP01_1470400	Plasmodium exported protein, unknown function	-4.72589	5.63995
2014-2015 vs. 2016-2017	14	3011470	T	A	Upstream Gene Variant	.	PVP01_1470400	PVP01_1470400	Plasmodium exported protein, unknown function	-4.72589	5.63996
2014-2015 vs. 2016-2017	14	3011482	T	A	Upstream Gene Variant	.	PVP01_1470400	PVP01_1470400	Plasmodium exported protein, unknown function	-4.49403	5.15559
2014-2015 vs. 2016-2017	14	3011487	G	A	Upstream Gene Variant	.	PVP01_1470400	PVP01_1470400	Plasmodium exported protein, unknown function	-4.49403	5.15559
2014-2015 vs. 2016-2017	14	3011515	T	A	Upstream Gene Variant	.	PVP01_1470400	PVP01_1470400	Plasmodium exported protein, unknown function	-4.49403	5.15559
2014-2015 vs. 2016-2017	14	3011518	C	T	Upstream Gene Variant	.	PVP01_1470400	PVP01_1470400	Plasmodium exported protein, unknown function	-4.49403	5.15559
2014-2015 vs. 2016-2017	14	3011534	T	C	Upstream Gene Variant	.	PVP01_1470400	PVP01_1470400	Plasmodium exported protein, unknown function	-4.59393	5.36154
2014-2015 vs. 2016-2017	14	3011575	G	A	Upstream Gene Variant	.	PVP01_1470400	PVP01_1470400	Plasmodium exported protein, unknown function	-4.42442	5.01456
2014-2015 vs. 2016-2017	14	3011600	G	T	Upstream Gene Variant	.	PVP01_1470400	PVP01_1470400	Plasmodium exported protein, unknown function	-4.4946	5.15675
2014-2015 vs. 2016-2017	14	3011702	T	C	Upstream Gene Variant	.	PVP01_1470400	PVP01_1470400	Plasmodium exported protein, unknown function	-4.46614	5.09885
2014-2015 vs. 2016-2017	14	3011852	T	G	Upstream Gene Variant	.	PVP01_1470400	PVP01_1470400	Plasmodium exported protein, unknown function	-4.43922	5.04437
2014-2015 vs. 2016-2017	14	3011857	C	A	Upstream Gene Variant	.	PVP01_1470400	PVP01_1470400	Plasmodium exported protein, unknown function	-4.43922	5.04437
2014-2015 vs. 2016-2017	14	3011898	G	T	Upstream Gene Variant	.	PVP01_1470400	PVP01_1470400	Plasmodium exported protein, unknown function	-4.80858	5.81813
2014-2015 vs. 2016-2017	14	3011916	T	C	Upstream Gene Variant	.	PVP01_1470400	PVP01_1470400	Plasmodium exported protein, unknown function	-5.01005	6.26427
2014-2015 vs. 2016-2017	14	3011931	G	T	Upstream Gene Variant	.	PVP01_1470400	PVP01_1470400	Plasmodium exported protein, unknown function	-5.00476	6.25234
2014-2015 vs. 2016-2017	14	3011943	A	T	Upstream Gene Variant	.	PVP01_1470400	PVP01_1470400	Plasmodium exported protein, unknown function	-5.2776	6.88312
2014-2015 vs. 2016-2017	14	3012175	T	G	Upstream Gene Variant	.	PVP01_1470400	PVP01_1470400	Plasmodium exported protein, unknown function	-4.76268	5.71888
2014-2015 vs. 2016-2017	14	3012289	G	A	Upstream Gene Variant	.	PVP01_1470400	PVP01_1470400	Plasmodium exported protein, unknown function	-5.16887	6.62797
2014-2015 vs. 2016-2017	14	3012301	C	A	Upstream Gene Variant	.	PVP01_1470400	PVP01_1470400	Plasmodium exported protein, unknown function	-5.079	6.42087
2014-2015 vs. 2016-2017	14	3012327	C	A	Upstream Gene Variant	.	PVP01_1470400	PVP01_1470400	Plasmodium exported protein, unknown function	-6.03662	8.80305
2014-2015 vs. 2016-2017	14	3012339	G	A	Upstream Gene Variant	.	PVP01_1470400	PVP01_1470400	Plasmodium exported protein, unknown function	-6.03662	8.80305
2014-2015 vs. 2016-2017	14	3012435	G	A	Upstream Gene Variant	.	PVP01_1470400	PVP01_1470400	Plasmodium exported protein, unknown function	-4.80406	5.80833
2014-2015 vs. 2016-2017	14	3012475	C	T	Upstream Gene Variant	.	PVP01_1470400	PVP01_1470400	Plasmodium exported protein, unknown function	-5.21972	6.74669
2014-2015 vs. 2016-2017	14	3012663	C	T	Upstream Gene Variant	.	PVP01_1470400	PVP01_1470400	Plasmodium exported protein, unknown function	-5.08077	6.42491
Pre 2014 vs. Post 2014	2	145041	T	C	Upstream Gene Variant	.	PVP01_0202700	PVP01_0202700	28S ribosomal RNA	-6.78088	10.9228
Pre 2014 vs. Post 2014	2	145246	A	G	Upstream Gene Variant	.	PVP01_0202700	PVP01_0202700	28S ribosomal RNA	-7.67694	13.788
Pre 2014 vs. Post 2014	2	145531	T	C	Upstream Gene Variant	.	PVP01_0202700	PVP01_0202700	28S ribosomal RNA	-6.54019	10.2115
Pre 2014 vs. Post 2014	2	148378	G	T	Upstream Gene Variant	.	PVP01_0202700	PVP01_0202700	28S ribosomal RNA	-6.36934	9.7216
Pre 2014 vs. Post 2014	2	148462	C	A	Upstream Gene Variant	.	PVP01_0202700	PVP01_0202700	28S ribosomal RNA	-7.86579	14.4356
Pre 2014 vs. Post 2014	2	148605	G	C	Upstream Gene Variant	.	PVP01_0202700	PVP01_0202700	28S ribosomal RNA	-8.81679	17.9289
Pre 2014 vs. Post 2014	2	148968	G	A	Upstream Gene Variant	.	PVP01_0202700	PVP01_0202700	28S ribosomal RNA	-8.73106	17.5981
Pre 2014 vs. Post 2014	2	149020	A	T	Upstream Gene Variant	.	PVP01_0202700	PVP01_0202700	28S ribosomal RNA	-9.42004	20.3459
Pre 2014 vs. Post 2014	2	149104	A	C	Upstream Gene Variant	.	PVP01_0202700	PVP01_0202700	28S ribosomal RNA	-8.8389	18.0147
Pre 2014 vs. Post 2014	2	149226	C	T	Upstream Gene Variant	.	PVP01_0202700	PVP01_0202700	28S ribosomal RNA	-8.09837	15.2541
Pre 2014 vs. Post 2014	2	149447	T	A	Upstream Gene Variant	.	PVP01_0202700	PVP01_0202700	28S ribosomal RNA	-8.02015	14.9763
Pre 2014 vs. Post 2014	2	149590	T	A	Upstream Gene Variant	.	PVP01_0202800	PVP01_0202800	5.8S ribosomal RNA	-9.35469	20.0765
Pre 2014 vs. Post 2014	2	149834	G	A	Upstream Gene Variant	.	PVP01_0202800	PVP01_0202800	5.8S ribosomal RNA	-8.37244	16.2485
Pre 2014 vs. Post 2014	2	149835	C	T	Upstream Gene Variant	.	PVP01_0202800	PVP01_0202800	5.8S ribosomal RNA	-7.53207	13.3015
Pre 2014 vs. Post 2014	2	149909	G	C	Upstream Gene Variant	.	PVP01_0202800	PVP01_0202800	5.8S ribosomal RNA	-7.56354	13.4065
Pre 2014 vs. Post 2014	2	150114	A	T	Upstream Gene Variant	.	PVP01_0202800	PVP01_0202800	5.8S ribosomal RNA	-7.83404	14.3257
Pre 2014 vs. Post 2014	2	150220	G	A	Upstream Gene Variant	.	PVP01_0202800	PVP01_0202800	5.8S ribosomal RNA	-6.5979	10.3798
Pre 2014 vs. Post 2014	2	150263	T	G	Upstream Gene Variant	.	PVP01_0202800	PVP01_0202800	5.8S ribosomal RNA	-6.5979	10.3798
Pre 2014 vs. Post 2014	2	150478	T	G	Upstream Gene Variant	.	PVP01_0202800	PVP01_0202800	5.8S ribosomal RNA	-7.23203	12.3226
Pre 2014 vs. Post 2014	2	155228	T	G	Synonymous Variant	Ile1232Ile	MRP1	PVP01_0203000	ABC transporter C family member 1, putative, multidrug resistance-associated protein 1, putative	-4.6977	5.57987
Pre 2014 vs. Post 2014	2	158272	A	C	Missense Variant	Tyr218Asp	MRP1	PVP01_0203000	ABC transporter C family member 1, putative, multidrug resistance-associated protein 1, putative	-5.4956	7.40962
Pre 2014 vs. Post 2014	2	158273	A	G	Synonymous Variant	Asn217Asn	MRP1	PVP01_0203000	ABC transporter C family member 1, putative, multidrug resistance-associated protein 1, putative	-5.4956	7.40962
Pre 2014 vs. Post 2014	2	158545	C	T	Missense Variant	Val127Ile	MRP1	PVP01_0203000	ABC transporter C family member 1, putative, multidrug resistance-associated protein 1, putative	-5.19161	6.68094
Pre 2014 vs. Post 2014	2	159173	C	A	Upstream Gene Variant	.	MRP1	PVP01_0203000	ABC transporter C family member 1, putative, multidrug resistance-associated protein 1, putative	-5.08209	6.42793
Pre 2014 vs. Post 2014	2	159586	A	C	Upstream Gene Variant	.	MRP1	PVP01_0203000	ABC transporter C family member 1, putative, multidrug resistance-associated protein 1, putative	-5.08246	6.42878
Pre 2014 vs. Post 2014	2	161907	A	G	Upstream Gene Variant	.	MRP1	PVP01_0203000	ABC transporter C family member 1, putative, multidrug resistance-associated protein 1, putative	-4.84258	5.89223
Pre 2014 vs. Post 2014	2	165775	C	T	Upstream Gene Variant	.	PVP01_0203200	PVP01_0203200	TatD-like deoxyribonuclease, putative	-4.74711	5.68541
Pre 2014 vs. Post 2014	2	165839	A	G	Upstream Gene Variant	.	PVP01_0203200	PVP01_0203200	TatD-like deoxyribonuclease, putative	-4.52523	5.21947
Pre 2014 vs. Post 2014	2	171017	A	G	Upstream Gene Variant	.	PVP01_0203100	PVP01_0203100	PIMMS1 protein, putative	-4.45155	5.06929
Pre 2014 vs. Post 2014	2	174335	G	T	Downstream Gene Variant	.	PVP01_0203200	PVP01_0203200	TatD-like deoxyribonuclease, putative	-5.26622	6.85618
Pre 2014 vs. Post 2014	2	174361	G	A	Synonymous Variant	Tyr553Tyr	PVP01_0203400	PVP01_0203400	Eukaryotic translation initiation factor 4E, putative	-4.96803	6.16982
Pre 2014 vs. Post 2014	2	174781	G	A	Upstream Gene Variant	.	PVP01_0203500	PVP01_0203500	Conserved protein, unknown function	-4.56159	5.29441
Pre 2014 vs. Post 2014	2	174918	G	A	Synonymous Variant	Cys455Cys	PVP01_0203400	PVP01_0203400	Eukaryotic translation initiation factor 4E, putative	-4.6815	5.54549
Pre 2014 vs. Post 2014	2	175283	C	T	Upstream Gene Variant	.	PVP01_0203500	PVP01_0203500	Conserved protein, unknown function	-6.29276	9.50603
Pre 2014 vs. Post 2014	2	175942	C	A	Upstream Gene Variant	.	PVP01_0203500	PVP01_0203500	Conserved protein, unknown function	-4.42319	5.01209
Pre 2014 vs. Post 2014	2	175973	C	A	Upstream Gene Variant	.	PVP01_0203500	PVP01_0203500	Conserved protein, unknown function	-5.36288	7.08669
Pre 2014 vs. Post 2014	2	180411	C	A	Missense Variant	Ser91Tyr	PVP01_0203600	PVP01_0203600	Conserved Plasmodium protein, unknown function	-4.65278	5.4848
Pre 2014 vs. Post 2014	2	185974	T	C	Missense Variant	Ile415Met	GEXP19	PVP01_0203800	Conserved Plasmodium protein, unknown function	-4.64779	5.47428
Pre 2014 vs. Post 2014	2	186688	T	C	Synonymous Variant	Pro177Pro	GEXP19	PVP01_0203800	Conserved Plasmodium protein, unknown function	-4.78736	5.77213
Pre 2014 vs. Post 2014	2	191299	C	T	Synonymous Variant	Ile685Ile	PVP01_0203900	PVP01_0203900	P-loop containing nucleoside triphosphate hydrolase, putative	-5.47382	7.35611
Pre 2014 vs. Post 2014	2	191966	G	C	Missense Variant	Glu908Gln	PVP01_0203900	PVP01_0203900	P-loop containing nucleoside triphosphate hydrolase, putative	-5.44341	7.28175
Pre 2014 vs. Post 2014	2	194532	T	C	Upstream Gene Variant	.	PVP01_0204100	PVP01_0204100	Kinesin-8B, putative	-4.41998	5.00564
Pre 2014 vs. Post 2014	2	194751	T	C	Upstream Gene Variant	.	PVP01_0204100	PVP01_0204100	Kinesin-8B, putative	-6.0173	8.75116
Pre 2014 vs. Post 2014	2	195193	T	G	Upstream Gene Variant	.	PVP01_0204100	PVP01_0204100	Kinesin-8B, putative	-5.34327	7.03961
Pre 2014 vs. Post 2014	2	195866	C	T	Upstream Gene Variant	.	PVP01_0204100	PVP01_0204100	Kinesin-8B, putative	-5.27475	6.87636
Pre 2014 vs. Post 2014	2	200027	A	T	Upstream Gene Variant	.	AKLP1	PVP01_0204200	Adenylate kinase-like protein 1, putative	-4.7776	5.75105
Pre 2014 vs. Post 2014	2	201015	C	T	Upstream Gene Variant	.	AKLP1	PVP01_0204200	Adenylate kinase-like protein 1, putative	-4.69529	5.57475
Pre 2014 vs. Post 2014	2	212493	C	T	Synonymous Variant	Lys1259Lys	PIP5K	PVP01_0204500	Phosphatidylinositol-4-phosphate 5-kinase, putative	-6.14255	9.09041
Pre 2014 vs. Post 2014	2	213140	G	C	Missense Variant	Asn1094Lys	PIP5K	PVP01_0204500	Phosphatidylinositol-4-phosphate 5-kinase, putative	-5.60612	7.68421
Pre 2014 vs. Post 2014	2	213323	G	A	Synonymous Variant	Tyr1033Tyr	PIP5K	PVP01_0204500	Phosphatidylinositol-4-phosphate 5-kinase, putative	-4.88123	5.97705
Pre 2014 vs. Post 2014	2	213959	C	G	Synonymous Variant	Leu821Leu	PIP5K	PVP01_0204500	Phosphatidylinositol-4-phosphate 5-kinase, putative	-5.12569	6.52804
Pre 2014 vs. Post 2014	2	213974	C	T	Synonymous Variant	Glu816Glu	PIP5K	PVP01_0204500	Phosphatidylinositol-4-phosphate 5-kinase, putative	-6.51412	10.136
Pre 2014 vs. Post 2014	2	214056	T	G	Missense Variant	Asp789Ala	PIP5K	PVP01_0204500	Phosphatidylinositol-4-phosphate 5-kinase, putative	-6.01147	8.73555
Pre 2014 vs. Post 2014	2	215054	C	T	Synonymous Variant	Ser456Ser	PIP5K	PVP01_0204500	Phosphatidylinositol-4-phosphate 5-kinase, putative	-5.12647	6.52984
Pre 2014 vs. Post 2014	2	215452	C	T	Missense Variant	Val324Ile	PIP5K	PVP01_0204500	Phosphatidylinositol-4-phosphate 5-kinase, putative	-4.5743	5.32074
Pre 2014 vs. Post 2014	2	242224	G	A	Missense Variant	Arg30Lys	PVP01_0205600	PVP01_0205600	N-acetyltransferase, GNAT family, putative	-4.73524	5.65995
Pre 2014 vs. Post 2014	2	242360	C	G	Upstream Gene Variant	.	PVP01_0205300	PVP01_0205300	Phenylalanine--tRNA ligase alpha subunit, putative	-4.72946	5.64758
Pre 2014 vs. Post 2014	3	790149	C	G	Missense Variant	Cys42Trp	PVP01_0319000	PVP01_0319000	Conserved protein, unknown function	-4.48028	5.12757
Pre 2014 vs. Post 2014	3	790330	C	T	Missense Variant	His103Tyr	PVP01_0319000	PVP01_0319000	Conserved protein, unknown function	-4.45023	5.06662
Pre 2014 vs. Post 2014	3	794418	G	A	Synonymous Variant	Ser563Ser	PVP01_0319100	PVP01_0319100	Conserved Plasmodium protein, unknown function	-4.59214	5.3578
Pre 2014 vs. Post 2014	4	681020	C	G	Upstream Gene Variant	.	PVP01_0416800	PVP01_0416800	Serine-repeat antigen 2 (SERA)	4.55319	5.27705
Pre 2014 vs. Post 2014	4	762885	A	C	Missense Variant	Thr134Pro	MSP5	PVP01_0418400	Merozoite surface protein 5	-5.11613	6.50603
Pre 2014 vs. Post 2014	4	762939	A	T	Missense Variant	Met152Leu	MSP5	PVP01_0418400	Merozoite surface protein 5	-4.50453	5.17704
Pre 2014 vs. Post 2014	4	762951	G	A	Missense Variant	Gly156Ser	MSP5	PVP01_0418400	Merozoite surface protein 5	-5.61841	7.71507
Pre 2014 vs. Post 2014	4	762958	G	A	Missense Variant	Gly158Glu	MSP5	PVP01_0418400	Merozoite surface protein 5	-4.48495	5.13709
Pre 2014 vs. Post 2014	4	762981	A	G	Missense Variant	Asn166Asp	MSP5	PVP01_0418400	Merozoite surface protein 5	-4.96748	6.16858
Pre 2014 vs. Post 2014	4	762988	A	G	Missense Variant	Asp168Gly	MSP5	PVP01_0418400	Merozoite surface protein 5	-5.39356	7.16067
Pre 2014 vs. Post 2014	4	763024	A	C	Missense Variant	Gln180Pro	MSP5	PVP01_0418400	Merozoite surface protein 5	-5.04308	6.33905
Pre 2014 vs. Post 2014	5	212637	G	A	Upstream Gene Variant	.	PVP01_0504700	PVP01_0504700	18S ribosomal RNA	-4.79255	5.78338
Pre 2014 vs. Post 2014	5	212664	C	A	Upstream Gene Variant	.	PVP01_0504700	PVP01_0504700	18S ribosomal RNA	-5.37486	7.11554
Pre 2014 vs. Post 2014	5	212840	A	T	Upstream Gene Variant	.	PVP01_0504700	PVP01_0504700	18S ribosomal RNA	-5.77471	8.11303
Pre 2014 vs. Post 2014	6	784901	C	G	Upstream Gene Variant	.	PVP01_0619000	PVP01_0619000	Ubiquitin-conjugating enzyme E2, putative	-4.43444	5.03474
Pre 2014 vs. Post 2014	6	838838	C	A	Missense Variant	Thr80Asn	PVP01_0620700	PVP01_0620700	Conserved Plasmodium protein, unknown function	-4.71541	5.61757
Pre 2014 vs. Post 2014	6	972456	A	T	Missense Variant	Lys193Met	PVP01_0623600	PVP01_0623600	PIR protein	6.19201	9.22621
Pre 2014 vs. Post 2014	6	983180	A	C	Missense Variant	Lys341Gln	DBP	PVP01_0623800	Duffy binding protein	4.90759	6.03527
Pre 2014 vs. Post 2014	7	1219863	C	G	Missense Variant	Gln1478Glu	MSP1	PVP01_0728900	Merozoite surface protein 1	5.13743	6.55513
Pre 2014 vs. Post 2014	10	235548	G	C	Missense Variant	Leu48Phe	PVP01_1004900	PVP01_1004900	Conserved protein, unknown function	4.51124	5.19078
Pre 2014 vs. Post 2014	11	810398	T	C	Synonymous Variant	Asn225Asn	PVP01_1119200	PVP01_1119200	DNA polymerase epsilon catalytic subunit A, putative	-4.4383	5.04253
Pre 2014 vs. Post 2014	12	467338	C	T	Synonymous Variant	Ser2456Ser	PVP01_1211000	PVP01_1211000	VPS13 domain-containing protein, putative	-5.26306	6.84869
Pre 2014 vs. Post 2014	12	1704077	C	T	Missense Variant	Cys7Tyr	PVP01_1241700	PVP01_1241700	Conserved oligomeric Golgi complex subunit 6, putative	4.53373	5.23694
Pre 2014 vs. Post 2014	13	1221831	A	C	Missense Variant	Asn907His	PVP01_1328800	PVP01_1328800	Conserved Plasmodium protein, unknown function	-4.89923	6.01677
Pre 2014 vs. Post 2014	14	1228721	G	A	Missense Variant	Val881Met	PVP01_1428700	PVP01_1428700	Protein MAP1, putative	6.5042	10.1073
Pre 2014 vs. Post 2014	14	1228820	T	C	Missense Variant	Tyr914His	PVP01_1428700	PVP01_1428700	Protein MAP1, putative	6.31031	9.55522
Pre 2014 vs. Post 2014	14	1229052	T	C	Missense Variant	Leu991Pro	PVP01_1428700	PVP01_1428700	Protein MAP1, putative	7.19328	12.1989
Pre 2014 vs. Post 2014	14	1229059	T	G	Missense Variant	His993Gln	PVP01_1428700	PVP01_1428700	Protein MAP1, putative	7.35686	12.7252
Pre 2014 vs. Post 2014	14	1229141	A	G	Missense Variant	Ile1021Val	PVP01_1428700	PVP01_1428700	Protein MAP1, putative	7.35686	12.7252
Pre 2014 vs. Post 2014	14	1229418	G	A	Missense Variant	Gly1113Asp	PVP01_1428700	PVP01_1428700	Protein MAP1, putative	6.687	10.6425
Pre 2014 vs. Post 2014	14	1229586	A	C	Missense Variant	Glu1169Ala	PVP01_1428700	PVP01_1428700	Protein MAP1, putative	7.70355	13.8783
Pre 2014 vs. Post 2014	14	1229977	G	A	Missense Variant	Met1299Ile	PVP01_1428700	PVP01_1428700	Protein MAP1, putative	6.72445	10.7539
Pre 2014 vs. Post 2014	14	1230222	G	A	Missense Variant	Gly1381Glu	PVP01_1428700	PVP01_1428700	Protein MAP1, putative	6.31906	9.57978
Pre 2014 vs. Post 2014	14	1230358	C	G	Downstream Gene Variant	.	PVP01_1428700	PVP01_1428700	Protein MAP1, putative	6.20624	9.26546
Pre 2014 vs. Post 2014	14	1230627	C	A	Downstream Gene Variant	.	PVP01_1428700	PVP01_1428700	Protein MAP1, putative	5.81026	8.20499
Pre 2014 vs. Post 2014	14	1230876	G	A	Downstream Gene Variant	.	PVP01_1428700	PVP01_1428700	Protein MAP1, putative	4.87302	5.95897
Pre 2014 vs. Post 2014	14	1231056	G	A	Downstream Gene Variant	.	PVP01_1428700	PVP01_1428700	Protein MAP1, putative	4.95632	6.14364
Pre 2014 vs. Post 2014	14	1231275	C	A	Downstream Gene Variant	.	PVP01_1428700	PVP01_1428700	Protein MAP1, putative	6.06409	8.87711
Pre 2014 vs. Post 2014	14	1231478	G	A	Synonymous Variant	Leu764Leu	CARM1	PVP01_1428800	Histone-arginine methyltransferase CARM1, putative	4.7095	5.60498
Pre 2014 vs. Post 2014	14	1231865	T	C	Missense Variant	Ile635Val	CARM1	PVP01_1428800	Histone-arginine methyltransferase CARM1, putative	4.43222	5.03026
Pre 2014 vs. Post 2014	14	1234815	G	A	Upstream Gene Variant	.	CARM1	PVP01_1428800	Histone-arginine methyltransferase CARM1, putative	4.53592	5.24144
Pre 2014 vs. Post 2014	14	1241336	A	G	Upstream Gene Variant	.	PVP01_1428900	PVP01_1428900	Conserved protein, unknown function	5.24678	6.81027
Pre 2014 vs. Post 2014	14	1242359	A	T	Upstream Gene Variant	.	PVP01_1428900	PVP01_1428900	Conserved protein, unknown function	4.41922	5.00411
Pre 2014 vs. Post 2014	14	1242971	C	T	Synonymous Variant	Val1919Val	CAF1	PVP01_1429000	CCR4-associated factor 1, putative	4.91347	6.04828
Pre 2014 vs. Post 2014	14	1243292	G	T	Synonymous Variant	Gly1812Gly	CAF1	PVP01_1429000	CCR4-associated factor 1, putative	5.00278	6.24787
Pre 2014 vs. Post 2014	14	2845365	G	T	Upstream Gene Variant	.	PVP01_1466800	PVP01_1466800	Conserved Plasmodium protein, unknown function	4.51049	5.18924
