# Supplementary material for: Genomic analysis of global Plasmodium vivax populations reveals insights into the evolution of drug resistance
Source: Nat Commun. 2024 Dec 30;15:10771. doi: 10.1038/s41467-024-54964-x (PMC11685768; doi:10.1038/s41467-024-54964-x)
Supplement: Supplementary file 22 — Supplementary Data 19 [file 41467_2024_54964_MOESM22_ESM.xlsx]

## Sheet: S19
S19: Top 1% XP-EHH Scores (Between-Population Statistic) to Detect Selection Between Indonesian Papua isolates categorised by year groupings (2008-09, 2010-11, 2012-13, 2014-15, 2016-17). Loci in critical regions are defined here as SNPs in genes with a p value of P< 1 × 10−5 (two-sided test).
Category	Chromosome	Position	Ref	Alt	Effect	Mutation	Gene Name	Gene ID	Gene Product	XP-EHH	LogP Value
2010-2011 vs. 2012-2013	3	123152	G	T	Synonymous Variant	Gly1661Gly	PVP01_0302600	PVP01_0302600	Zinc finger protein, putative	-4.95013	6.1298
2008-2009 vs. 2010-2011	11	142407	G	C	Missense Variant	Arg1023Pro	ERCC4	PVP01_1103200	DNA repair endonuclease XPF, putative	4.55112	5.27277
2008-2009 vs. 2010-2011	11	142493	C	A	Missense Variant	Pro1052Thr	ERCC4	PVP01_1103200	DNA repair endonuclease XPF, putative	5.11878	6.51213
2010-2011 vs. 2014-2015	11	142493	C	A	Missense Variant	Pro1052Thr	ERCC4	PVP01_1103200	DNA repair endonuclease XPF, putative	-6.06675	8.8843
2008-2009 vs. 2010-2011	11	142516	G	A	Synonymous Variant	Ala1059Ala	ERCC4	PVP01_1103200	DNA repair endonuclease XPF, putative	5.3346	7.01884
2010-2011 vs. 2014-2015	11	142516	G	A	Synonymous Variant	Ala1059Ala	ERCC4	PVP01_1103200	DNA repair endonuclease XPF, putative	-5.63125	7.74736
2008-2009 vs. 2010-2011	11	142517	C	A	Synonymous Variant	Arg1060Arg	ERCC4	PVP01_1103200	DNA repair endonuclease XPF, putative	5.3346	7.01884
2010-2011 vs. 2014-2015	11	142517	C	A	Synonymous Variant	Arg1060Arg	ERCC4	PVP01_1103200	DNA repair endonuclease XPF, putative	-5.63125	7.74736
2012-2013 vs. 2016-2017	2	144822	A	G	Upstream Gene Variant	.	PVP01_0202700	PVP01_0202700	28S ribosomal RNA	-4.7953	5.78933
2012-2013 vs. 2016-2017	2	144822	A	G	Upstream Gene Variant	.	PVP01_0202700	PVP01_0202700	28S ribosomal RNA	4.7953	5.78933
2012-2013 vs. 2014-2015	2	145041	T	C	Upstream Gene Variant	.	PVP01_0202700	PVP01_0202700	28S ribosomal RNA	4.90221	6.02335
2012-2013 vs. 2014-2015	2	145246	A	G	Upstream Gene Variant	.	PVP01_0202700	PVP01_0202700	28S ribosomal RNA	-4.94129	6.11009
2012-2013 vs. 2014-2015	2	145246	A	G	Upstream Gene Variant	.	PVP01_0202700	PVP01_0202700	28S ribosomal RNA	4.94129	6.11009
2012-2013 vs. 2014-2015	2	148378	G	T	Upstream Gene Variant	.	PVP01_0202700	PVP01_0202700	28S ribosomal RNA	4.66786	5.51662
2012-2013 vs. 2014-2015	2	148462	C	A	Upstream Gene Variant	.	PVP01_0202700	PVP01_0202700	28S ribosomal RNA	-4.95295	6.1361
2012-2013 vs. 2014-2015	2	148462	C	A	Upstream Gene Variant	.	PVP01_0202700	PVP01_0202700	28S ribosomal RNA	4.95295	6.1361
2012-2013 vs. 2014-2015	2	148605	G	C	Upstream Gene Variant	.	PVP01_0202700	PVP01_0202700	28S ribosomal RNA	-4.6559	5.49138
2012-2013 vs. 2014-2015	2	148605	G	C	Upstream Gene Variant	.	PVP01_0202700	PVP01_0202700	28S ribosomal RNA	4.6559	5.49138
2012-2013 vs. 2014-2015	2	148968	G	A	Upstream Gene Variant	.	PVP01_0202700	PVP01_0202700	28S ribosomal RNA	5.17937	6.6524
2010-2011 vs. 2016-2017	2	149020	A	T	Upstream Gene Variant	.	PVP01_0202700	PVP01_0202700	28S ribosomal RNA	-4.52142	5.21165
2010-2011 vs. 2014-2015	2	149020	A	T	Upstream Gene Variant	.	PVP01_0202700	PVP01_0202700	28S ribosomal RNA	6.09695	8.96612
2010-2011 vs. 2016-2017	2	149020	A	T	Upstream Gene Variant	.	PVP01_0202700	PVP01_0202700	28S ribosomal RNA	4.52142	5.21165
2012-2013 vs. 2014-2015	2	149104	A	C	Upstream Gene Variant	.	PVP01_0202700	PVP01_0202700	28S ribosomal RNA	5.27135	6.8683
2010-2011 vs. 2016-2017	2	149226	C	T	Upstream Gene Variant	.	PVP01_0202700	PVP01_0202700	28S ribosomal RNA	-5.31951	6.98277
2012-2013 vs. 2016-2017	2	149226	C	T	Upstream Gene Variant	.	PVP01_0202700	PVP01_0202700	28S ribosomal RNA	-5.26238	6.84709
2012-2013 vs. 2014-2015	2	149226	C	T	Upstream Gene Variant	.	PVP01_0202700	PVP01_0202700	28S ribosomal RNA	6.59064	10.3586
2012-2013 vs. 2016-2017	2	149226	C	T	Upstream Gene Variant	.	PVP01_0202700	PVP01_0202700	28S ribosomal RNA	5.26238	6.84709
2012-2013 vs. 2014-2015	2	149447	T	A	Upstream Gene Variant	.	PVP01_0202700	PVP01_0202700	28S ribosomal RNA	-5.72599	7.98787
2012-2013 vs. 2014-2015	2	149447	T	A	Upstream Gene Variant	.	PVP01_0202700	PVP01_0202700	28S ribosomal RNA	5.72599	7.98787
2012-2013 vs. 2014-2015	2	149590	T	A	Upstream Gene Variant	.	PVP01_0202800	PVP01_0202800	5.8S ribosomal RNA	-5.53514	7.50727
2012-2013 vs. 2014-2015	2	149590	T	A	Upstream Gene Variant	.	PVP01_0202800	PVP01_0202800	5.8S ribosomal RNA	5.53514	7.50727
2012-2013 vs. 2014-2015	2	149834	G	A	Upstream Gene Variant	.	PVP01_0202800	PVP01_0202800	5.8S ribosomal RNA	-5.59619	7.65933
2012-2013 vs. 2014-2015	2	149834	G	A	Upstream Gene Variant	.	PVP01_0202800	PVP01_0202800	5.8S ribosomal RNA	5.59619	7.65933
2012-2013 vs. 2016-2017	2	149835	C	T	Upstream Gene Variant	.	PVP01_0202800	PVP01_0202800	5.8S ribosomal RNA	-4.41993	5.00554
2012-2013 vs. 2016-2017	2	149835	C	T	Upstream Gene Variant	.	PVP01_0202800	PVP01_0202800	5.8S ribosomal RNA	4.41993	5.00554
2012-2013 vs. 2014-2015	2	149909	G	C	Upstream Gene Variant	.	PVP01_0202800	PVP01_0202800	5.8S ribosomal RNA	-5.40864	7.1972
2012-2013 vs. 2014-2015	2	149909	G	C	Upstream Gene Variant	.	PVP01_0202800	PVP01_0202800	5.8S ribosomal RNA	5.40864	7.1972
2012-2013 vs. 2014-2015	2	150114	A	T	Upstream Gene Variant	.	PVP01_0202800	PVP01_0202800	5.8S ribosomal RNA	-5.45355	7.3065
2012-2013 vs. 2014-2015	2	150114	A	T	Upstream Gene Variant	.	PVP01_0202800	PVP01_0202800	5.8S ribosomal RNA	5.45355	7.3065
2012-2013 vs. 2014-2015	2	150220	G	A	Upstream Gene Variant	.	PVP01_0202800	PVP01_0202800	5.8S ribosomal RNA	-5.25013	6.81818
2012-2013 vs. 2014-2015	2	150220	G	A	Upstream Gene Variant	.	PVP01_0202800	PVP01_0202800	5.8S ribosomal RNA	5.25013	6.81818
2012-2013 vs. 2014-2015	2	150263	T	G	Upstream Gene Variant	.	PVP01_0202800	PVP01_0202800	5.8S ribosomal RNA	-5.25013	6.81818
2012-2013 vs. 2014-2015	2	150263	T	G	Upstream Gene Variant	.	PVP01_0202800	PVP01_0202800	5.8S ribosomal RNA	5.25013	6.81818
2010-2011 vs. 2014-2015	2	150478	T	G	Upstream Gene Variant	.	PVP01_0202800	PVP01_0202800	5.8S ribosomal RNA	4.43316	5.03215
2010-2011 vs. 2014-2015	2	165775	C	T	Upstream Gene Variant	.	PVP01_0203200	PVP01_0203200	TatD-like deoxyribonuclease, putative	4.59124	5.35593
2010-2011 vs. 2014-2015	2	174361	G	A	Synonymous Variant	Tyr553Tyr	PVP01_0203400	PVP01_0203400	Eukaryotic translation initiation factor 4E, putative	4.82069	5.84448
2010-2011 vs. 2014-2015	5	212310	T	C	Upstream Gene Variant	.	PVP01_0504700	PVP01_0504700	18S ribosomal RNA	4.62395	5.42424
2010-2011 vs. 2014-2015	5	212688	A	G	Upstream Gene Variant	.	PVP01_0504700	PVP01_0504700	18S ribosomal RNA	5.98439	8.66314
2010-2011 vs. 2014-2015	5	212716	A	G	Upstream Gene Variant	.	PVP01_0504700	PVP01_0504700	18S ribosomal RNA	6.25531	9.4015
2010-2011 vs. 2014-2015	5	212739	A	T	Upstream Gene Variant	.	PVP01_0504700	PVP01_0504700	18S ribosomal RNA	5.7447	8.03581
2010-2011 vs. 2014-2015	5	212817	A	G	Upstream Gene Variant	.	PVP01_0504700	PVP01_0504700	18S ribosomal RNA	5.429	7.24665
2010-2011 vs. 2014-2015	5	212840	A	T	Upstream Gene Variant	.	PVP01_0504700	PVP01_0504700	18S ribosomal RNA	4.97365	6.18241
2010-2011 vs. 2014-2015	5	213069	A	G	Upstream Gene Variant	.	PVP01_0504700	PVP01_0504700	18S ribosomal RNA	5.85972	8.33381
2010-2011 vs. 2014-2015	5	213105	T	C	Upstream Gene Variant	.	PVP01_0504700	PVP01_0504700	18S ribosomal RNA	5.99707	8.69699
2010-2011 vs. 2014-2015	5	213306	G	A	Upstream Gene Variant	.	PVP01_0504700	PVP01_0504700	18S ribosomal RNA	6.16521	9.1525
2010-2011 vs. 2014-2015	5	213322	G	T	Upstream Gene Variant	.	PVP01_0504700	PVP01_0504700	18S ribosomal RNA	5.86846	8.35668
2010-2011 vs. 2014-2015	5	213336	G	T	Upstream Gene Variant	.	PVP01_0504700	PVP01_0504700	18S ribosomal RNA	5.86846	8.35668
2008-2009 vs. 2016-2017	4	219323	G	A	Upstream Gene Variant	.	PVP01_0404800	PVP01_0404800	Plasmodium exported protein, unknown function	-4.80681	5.81429
2010-2011 vs. 2014-2015	10	234538	G	C	Upstream Gene Variant	.	PVP01_1004900	PVP01_1004900	Conserved protein, unknown function	-4.59503	5.36382
2010-2011 vs. 2014-2015	10	235548	G	C	Missense Variant	Leu48Phe	PVP01_1004900	PVP01_1004900	Conserved protein, unknown function	-4.80932	5.81974
2010-2011 vs. 2014-2015	10	235935	T	A	Upstream Gene Variant	.	PVP01_1005000	PVP01_1005000	Nuclear GTP-binding protein, putative	5.16473	6.61836
2010-2011 vs. 2014-2015	10	235935	T	A	Upstream Gene Variant	.	PVP01_1005000	PVP01_1005000	Nuclear GTP-binding protein, putative	-5.16473	6.61836
2008-2009 vs. 2010-2011	6	286279	C	A	Missense Variant	Gly1822Cys	PVP01_0606900	PVP01_0606900	VPS13 domain-containing protein, putative	4.58191	5.33654
2012-2013 vs. 2016-2017	4	401170	C	A	Missense Variant	His529Asn	ACS9	PVP01_0409900	Acyl-CoA synthetase, putative	-4.50801	5.18416
2012-2013 vs. 2016-2017	4	401170	C	A	Missense Variant	His529Asn	ACS9	PVP01_0409900	Acyl-CoA synthetase, putative	4.50801	5.18416
2012-2013 vs. 2016-2017	4	401172	C	G	Missense Variant	His529Gln	ACS9	PVP01_0409900	Acyl-CoA synthetase, putative	-4.71221	5.61076
2012-2013 vs. 2016-2017	4	401172	C	G	Missense Variant	His529Gln	ACS9	PVP01_0409900	Acyl-CoA synthetase, putative	4.71221	5.61076
2008-2009 vs. 2012-2013	10	489701	C	T	Missense Variant	Ala1147Thr	PVP01_1011000	PVP01_1011000	Zinc finger protein, putative	-4.4816	5.13026
2010-2011 vs. 2016-2017	1	489815	C	G	Upstream Gene Variant	.	PVP01_0110300	PVP01_0110300	Hydrolase, putative	4.43696	5.03983
2008-2009 vs. 2012-2013	10	496632	A	C	Upstream Gene Variant	.	PVP01_1011000	PVP01_1011000	Zinc finger protein, putative	-4.55998	5.29108
2008-2009 vs. 2012-2013	10	496675	T	C	Upstream Gene Variant	.	PVP01_1011000	PVP01_1011000	Zinc finger protein, putative	-4.75697	5.70659
2008-2009 vs. 2012-2013	3	536621	A	G	Synonymous Variant	Gln26Gln	PVP01_0312200	PVP01_0312200	Transcription initiation factor IIA subunit 1, putative	-4.63934	5.45653
2010-2011 vs. 2016-2017	6	549655	G	T	Upstream Gene Variant	.	nPrx	PVP01_0612400	Merozoite capping protein 1, putative	4.49875	5.16522
2008-2009 vs. 2010-2011	8	553868	C	T	Upstream Gene Variant	.	ATG18	PVP01_0813000	Autophagy-related protein 18, putative	-4.50858	5.18533
2008-2009 vs. 2014-2015	4	681214	A	T	Upstream Gene Variant	.	PVP01_0416800	PVP01_0416800	Serine-repeat antigen 2 (SERA)	-4.91654	6.05508
2008-2009 vs. 2016-2017	7	736725	T	G	Upstream Gene Variant	.	GAP50	PVP01_0716400	Glideosome-associated protein 50, putative	-4.47117	5.10906
2008-2009 vs. 2016-2017	1	736915	G	C	Upstream Gene Variant	.	PVP01_0100400	PVP01_0100400	PIR protein, pseudogene	4.53087	5.23106
2008-2009 vs. 2012-2013	4	751712	C	T	Downstream Gene Variant	.	PVP01_0418000	PVP01_0418000	Serine-repeat antigen (SERA)	5.11205	6.49665
2010-2011 vs. 2014-2015	4	762819	G	A	Missense Variant	Ala112Thr	MSP5	PVP01_0418400	Merozoite surface protein 5	-4.61426	5.40395
2012-2013 vs. 2014-2015	4	762844	A	G	Missense Variant	Glu120Gly	MSP5	PVP01_0418400	Merozoite surface protein 5	-4.69041	5.56437
2014-2015 vs. 2016-2017	4	762844	A	G	Missense Variant	Glu120Gly	MSP5	PVP01_0418400	Merozoite surface protein 5	5.28855	6.90906
2008-2009 vs. 2010-2011	4	762846	C	A	Missense Variant	Pro121Thr	MSP5	PVP01_0418400	Merozoite surface protein 5	5.00964	6.26335
2008-2009 vs. 2010-2011	4	762854	A	T	Missense Variant	Glu123Asp	MSP5	PVP01_0418400	Merozoite surface protein 5	4.53102	5.23136
2010-2011 vs. 2014-2015	4	762854	A	T	Missense Variant	Glu123Asp	MSP5	PVP01_0418400	Merozoite surface protein 5	-4.63147	5.44
2014-2015 vs. 2016-2017	4	762854	A	T	Missense Variant	Glu123Asp	MSP5	PVP01_0418400	Merozoite surface protein 5	4.51753	5.20367
2014-2015 vs. 2016-2017	4	762872	C	T	Synonymous Variant	Val129Val	MSP5	PVP01_0418400	Merozoite surface protein 5	4.57488	5.32193
2014-2015 vs. 2016-2017	4	762876	C	T	Missense Variant	Pro131Ser	MSP5	PVP01_0418400	Merozoite surface protein 5	-4.57488	5.32193
2014-2015 vs. 2016-2017	4	762876	C	T	Missense Variant	Pro131Ser	MSP5	PVP01_0418400	Merozoite surface protein 5	4.57488	5.32193
2014-2015 vs. 2016-2017	4	762889	A	G	Missense Variant	Asp135Gly	MSP5	PVP01_0418400	Merozoite surface protein 5	4.55128	5.27311
2010-2011 vs. 2014-2015	4	762924	T	C	Missense Variant	Ser147Pro	MSP5	PVP01_0418400	Merozoite surface protein 5	-5.17014	6.63092
2010-2011 vs. 2012-2013	4	762939	A	T	Missense Variant	Met152Leu	MSP5	PVP01_0418400	Merozoite surface protein 5	-6.27746	9.46326
2010-2011 vs. 2012-2013	4	762945	A	C	Missense Variant	Thr154Pro	MSP5	PVP01_0418400	Merozoite surface protein 5	-7.57423	13.4422
2010-2011 vs. 2012-2013	4	762951	G	A	Missense Variant	Gly156Ser	MSP5	PVP01_0418400	Merozoite surface protein 5	-6.773	10.8992
2010-2011 vs. 2012-2013	4	762958	G	A	Missense Variant	Gly158Glu	MSP5	PVP01_0418400	Merozoite surface protein 5	-5.04164	6.33577
2010-2011 vs. 2014-2015	4	762959	G	A	Synonymous Variant	Gly158Gly	MSP5	PVP01_0418400	Merozoite surface protein 5	4.55473	5.28023
2012-2013 vs. 2016-2017	4	762959	G	A	Synonymous Variant	Gly158Gly	MSP5	PVP01_0418400	Merozoite surface protein 5	-4.49495	5.15748
2012-2013 vs. 2016-2017	4	762959	G	A	Synonymous Variant	Gly158Gly	MSP5	PVP01_0418400	Merozoite surface protein 5	4.49495	5.15748
2010-2011 vs. 2012-2013	4	762976	A	G	Missense Variant	Asp164Gly	MSP5	PVP01_0418400	Merozoite surface protein 5	-5.49677	7.4125
2010-2011 vs. 2012-2013	4	762981	A	G	Missense Variant	Asn166Asp	MSP5	PVP01_0418400	Merozoite surface protein 5	-4.72593	5.64004
2010-2011 vs. 2012-2013	4	762983	T	G	Missense Variant	Asn166Lys	MSP5	PVP01_0418400	Merozoite surface protein 5	-4.94039	6.1081
2010-2011 vs. 2014-2015	4	762988	A	G	Missense Variant	Asp168Gly	MSP5	PVP01_0418400	Merozoite surface protein 5	4.78055	5.75742
2010-2011 vs. 2014-2015	4	762988	A	G	Missense Variant	Asp168Gly	MSP5	PVP01_0418400	Merozoite surface protein 5	-4.78055	5.75742
2008-2009 vs. 2010-2011	4	763024	A	C	Missense Variant	Gln180Pro	MSP5	PVP01_0418400	Merozoite surface protein 5	4.53203	5.23344
2010-2011 vs. 2012-2013	4	763024	A	C	Missense Variant	Gln180Pro	MSP5	PVP01_0418400	Merozoite surface protein 5	-5.1747	6.64154
2010-2011 vs. 2012-2013	4	763111	A	C	Missense Variant	Asp209Ala	MSP5	PVP01_0418400	Merozoite surface protein 5	-4.66151	5.50321
2010-2011 vs. 2016-2017	14	802154	G	A	Missense Variant	Ala1575Thr	ApiAP2	PVP01_1418100	AP2 domain transcription factor AP2-FG, putative	4.63955	5.45697
2010-2011 vs. 2016-2017	14	802175	T	C	Missense Variant	Ser1582Pro	ApiAP2	PVP01_1418100	AP2 domain transcription factor AP2-FG, putative	4.63686	5.45132
2008-2009 vs. 2014-2015	3	810088	G	C	Downstream Gene Variant	.	PVP01_0319500	PVP01_0319500	Apicomplexan kinetochore protein 1, putative	4.74486	5.68058
2014-2015 vs. 2016-2017	6	829642	T	C	Synonymous Variant	Cys330Cys	PVP01_0620400	PVP01_0620400	Merozoite surface protein, putative	-4.41743	5.00052
2014-2015 vs. 2016-2017	6	829649	C	A	Missense Variant	Pro333Thr	PVP01_0620400	PVP01_0620400	Merozoite surface protein, putative	-4.41743	5.00052
2014-2015 vs. 2016-2017	6	829659	A	C	Missense Variant	Asn336Thr	PVP01_0620400	PVP01_0620400	Merozoite surface protein, putative	-5.01602	6.27774
2014-2015 vs. 2016-2017	6	829666	C	T	Synonymous Variant	Cys338Cys	PVP01_0620400	PVP01_0620400	Merozoite surface protein, putative	-4.64548	5.46944
2014-2015 vs. 2016-2017	6	829681	G	C	Synonymous Variant	Pro343Pro	PVP01_0620400	PVP01_0620400	Merozoite surface protein, putative	-4.6432	5.46464
2014-2015 vs. 2016-2017	6	829748	A	G	Missense Variant	Thr366Ala	PVP01_0620400	PVP01_0620400	Merozoite surface protein, putative	-4.66631	5.51335
2014-2015 vs. 2016-2017	6	829752	C	T	Missense Variant	Thr367Ile	PVP01_0620400	PVP01_0620400	Merozoite surface protein, putative	-5.18673	6.66954
2010-2011 vs. 2016-2017	6	829754	A	G	Missense Variant	Thr368Ala	PVP01_0620400	PVP01_0620400	Merozoite surface protein, putative	4.75648	5.70553
2014-2015 vs. 2016-2017	6	829754	A	G	Missense Variant	Thr368Ala	PVP01_0620400	PVP01_0620400	Merozoite surface protein, putative	6.92312	11.3548
2010-2011 vs. 2016-2017	6	829754	A	G	Missense Variant	Thr368Ala	PVP01_0620400	PVP01_0620400	Merozoite surface protein, putative	-4.75648	5.70553
2014-2015 vs. 2016-2017	6	829754	A	G	Missense Variant	Thr368Ala	PVP01_0620400	PVP01_0620400	Merozoite surface protein, putative	-6.92312	11.3548
2010-2011 vs. 2016-2017	6	829763	T	C	Missense Variant	Ser371Pro	PVP01_0620400	PVP01_0620400	Merozoite surface protein, putative	4.75648	5.70553
2014-2015 vs. 2016-2017	6	829763	T	C	Missense Variant	Ser371Pro	PVP01_0620400	PVP01_0620400	Merozoite surface protein, putative	6.92312	11.3548
2010-2011 vs. 2016-2017	6	829763	T	C	Missense Variant	Ser371Pro	PVP01_0620400	PVP01_0620400	Merozoite surface protein, putative	-4.75648	5.70553
2014-2015 vs. 2016-2017	6	829763	T	C	Missense Variant	Ser371Pro	PVP01_0620400	PVP01_0620400	Merozoite surface protein, putative	-6.92312	11.3548
2010-2011 vs. 2016-2017	6	829769	A	C	Missense Variant	Thr373Pro	PVP01_0620400	PVP01_0620400	Merozoite surface protein, putative	5.0694	6.39895
2014-2015 vs. 2016-2017	6	829769	A	C	Missense Variant	Thr373Pro	PVP01_0620400	PVP01_0620400	Merozoite surface protein, putative	7.26702	12.4347
2010-2011 vs. 2016-2017	6	829769	A	C	Missense Variant	Thr373Pro	PVP01_0620400	PVP01_0620400	Merozoite surface protein, putative	-5.0694	6.39895
2014-2015 vs. 2016-2017	6	829769	A	C	Missense Variant	Thr373Pro	PVP01_0620400	PVP01_0620400	Merozoite surface protein, putative	-7.26702	12.4347
2014-2015 vs. 2016-2017	6	829776	C	A	Missense Variant	Pro375Gln	PVP01_0620400	PVP01_0620400	Merozoite surface protein, putative	-4.49963	5.16703
2014-2015 vs. 2016-2017	6	829784	C	G	Missense Variant	Pro378Ala	PVP01_0620400	PVP01_0620400	Merozoite surface protein, putative	-4.49963	5.16703
2014-2015 vs. 2016-2017	6	829788	A	T	Missense Variant	Lys379Ile	PVP01_0620400	PVP01_0620400	Merozoite surface protein, putative	-4.48146	5.12997
2008-2009 vs. 2010-2011	4	829884	A	G	Synonymous Variant	Glu236Glu	HT	PVP01_0420400	Hexose transporter	-4.67683	5.53559
2014-2015 vs. 2016-2017	6	838843	G	A	Missense Variant	Gly82Arg	PVP01_0620700	PVP01_0620700	Conserved Plasmodium protein, unknown function	4.45819	5.08274
2014-2015 vs. 2016-2017	6	838844	G	C	Missense Variant	Gly82Ala	PVP01_0620700	PVP01_0620700	Conserved Plasmodium protein, unknown function	4.45819	5.08274
2014-2015 vs. 2016-2017	6	838847	C	G	Missense Variant	Pro83Arg	PVP01_0620700	PVP01_0620700	Conserved Plasmodium protein, unknown function	4.44622	5.05851
2014-2015 vs. 2016-2017	6	838865	C	T	Missense Variant	Ser89Phe	PVP01_0620700	PVP01_0620700	Conserved Plasmodium protein, unknown function	4.45683	5.07998
2012-2013 vs. 2014-2015	7	960165	A	G	Upstream Gene Variant	.	PVP01_0722200	PVP01_0722200	CFAP298 domain-containing protein, putative	4.48397	5.13509
2010-2011 vs. 2012-2013	6	972456	A	T	Missense Variant	Lys193Met	PVP01_0623600	PVP01_0623600	PIR protein	4.50338	5.1747
2010-2011 vs. 2012-2013	6	972529	A	T	Missense Variant	Lys217Asn	PVP01_0623600	PVP01_0623600	PIR protein	4.80525	5.8109
2010-2011 vs. 2012-2013	6	972551	A	T	Missense Variant	Ile225Phe	PVP01_0623600	PVP01_0623600	PIR protein	4.5918	5.35711
2010-2011 vs. 2012-2013	6	972561	G	T	Missense Variant	Trp228Leu	PVP01_0623600	PVP01_0623600	PIR protein	4.54077	5.25142
2010-2011 vs. 2012-2013	6	972608	C	A	Missense Variant	Gln244Lys	PVP01_0623600	PVP01_0623600	PIR protein	4.45076	5.0677
2008-2009 vs. 2012-2013	8	1157607	G	C	Synonymous Variant	Leu800Leu	PVP01_0825900	PVP01_0825900	Conserved Plasmodium protein, unknown function	-4.80814	5.81717
2008-2009 vs. 2012-2013	7	1216412	T	A	Missense Variant	Asn327Lys	MSP1	PVP01_0728900	Merozoite surface protein 1	-5.03386	6.31813
2008-2009 vs. 2012-2013	7	1216413	G	A	Missense Variant	Asp328Asn	MSP1	PVP01_0728900	Merozoite surface protein 1	-5.05646	6.36945
2008-2009 vs. 2012-2013	7	1216416	T	A	Missense Variant	Tyr329Asn	MSP1	PVP01_0728900	Merozoite surface protein 1	-5.02563	6.29949
2008-2009 vs. 2012-2013	7	1216420	C	T	Missense Variant	Pro330Leu	MSP1	PVP01_0728900	Merozoite surface protein 1	-5.05646	6.36945
2010-2011 vs. 2012-2013	7	1216435	T	C	Missense Variant	Leu335Pro	MSP1	PVP01_0728900	Merozoite surface protein 1	4.61575	5.40708
2010-2011 vs. 2012-2013	7	1216435	T	C	Missense Variant	Leu335Pro	MSP1	PVP01_0728900	Merozoite surface protein 1	-4.61575	5.40708
2008-2009 vs. 2012-2013	7	1216440	A	G	Missense Variant	Asn337Asp	MSP1	PVP01_0728900	Merozoite surface protein 1	-5.35097	7.05808
2008-2009 vs. 2012-2013	7	1216441	A	C	Missense Variant	Asn337Thr	MSP1	PVP01_0728900	Merozoite surface protein 1	-5.22534	6.75986
2008-2009 vs. 2012-2013	7	1216444	T	A	Missense Variant	Val338Glu	MSP1	PVP01_0728900	Merozoite surface protein 1	-5.09227	6.45125
2008-2009 vs. 2012-2013	7	1216492	A	T	Missense Variant	Glu354Val	MSP1	PVP01_0728900	Merozoite surface protein 1	-4.53384	5.23716
2008-2009 vs. 2010-2011	7	1217068	G	C	Missense Variant	Ser546Thr	MSP1	PVP01_0728900	Merozoite surface protein 1	-4.59447	5.36266
2008-2009 vs. 2012-2013	7	1217236	C	T	Missense Variant	Thr602Ile	MSP1	PVP01_0728900	Merozoite surface protein 1	4.52677	5.22264
2008-2009 vs. 2012-2013	7	1217236	C	T	Missense Variant	Thr602Ile	MSP1	PVP01_0728900	Merozoite surface protein 1	-4.52677	5.22264
2008-2009 vs. 2012-2013	7	1217238	A	G	Missense Variant	Ile603Val	MSP1	PVP01_0728900	Merozoite surface protein 1	4.96561	6.1644
2008-2009 vs. 2012-2013	7	1217238	A	G	Missense Variant	Ile603Val	MSP1	PVP01_0728900	Merozoite surface protein 1	-4.96561	6.1644
2008-2009 vs. 2012-2013	7	1218020	T	C	Synonymous Variant	Asn863Asn	MSP1	PVP01_0728900	Merozoite surface protein 1	-4.44419	5.05442
2008-2009 vs. 2012-2013	7	1218092	C	T	Synonymous Variant	Ser887Ser	MSP1	PVP01_0728900	Merozoite surface protein 1	5.44043	7.27448
2008-2009 vs. 2012-2013	7	1218092	C	T	Synonymous Variant	Ser887Ser	MSP1	PVP01_0728900	Merozoite surface protein 1	-5.44043	7.27448
2008-2009 vs. 2012-2013	7	1218100	G	A	Missense Variant	Ser890Asn	MSP1	PVP01_0728900	Merozoite surface protein 1	5.48484	7.38316
2008-2009 vs. 2012-2013	7	1218100	G	A	Missense Variant	Ser890Asn	MSP1	PVP01_0728900	Merozoite surface protein 1	-5.48484	7.38316
2008-2009 vs. 2012-2013	7	1218104	G	A	Synonymous Variant	Glu891Glu	MSP1	PVP01_0728900	Merozoite surface protein 1	5.4834	7.37962
2008-2009 vs. 2012-2013	7	1218104	G	A	Synonymous Variant	Glu891Glu	MSP1	PVP01_0728900	Merozoite surface protein 1	-5.4834	7.37962
2008-2009 vs. 2012-2013	7	1218107	G	A	Synonymous Variant	Leu892Leu	MSP1	PVP01_0728900	Merozoite surface protein 1	5.44181	7.27784
2008-2009 vs. 2012-2013	7	1218107	G	A	Synonymous Variant	Leu892Leu	MSP1	PVP01_0728900	Merozoite surface protein 1	-5.44181	7.27784
2008-2009 vs. 2012-2013	7	1218113	T	C	Synonymous Variant	Asn894Asn	MSP1	PVP01_0728900	Merozoite surface protein 1	5.44661	7.28955
2008-2009 vs. 2012-2013	7	1218113	T	C	Synonymous Variant	Asn894Asn	MSP1	PVP01_0728900	Merozoite surface protein 1	-5.44661	7.28955
2008-2009 vs. 2012-2013	7	1218126	T	C	Synonymous Variant	Leu899Leu	MSP1	PVP01_0728900	Merozoite surface protein 1	5.3441	7.0416
2008-2009 vs. 2012-2013	7	1218126	T	C	Synonymous Variant	Leu899Leu	MSP1	PVP01_0728900	Merozoite surface protein 1	-5.3441	7.0416
2008-2009 vs. 2012-2013	7	1218158	T	C	Synonymous Variant	Tyr909Tyr	MSP1	PVP01_0728900	Merozoite surface protein 1	5.93027	8.51937
2008-2009 vs. 2012-2013	7	1218158	T	C	Synonymous Variant	Tyr909Tyr	MSP1	PVP01_0728900	Merozoite surface protein 1	-5.93027	8.51937
2008-2009 vs. 2012-2013	7	1218168	A	G	Missense Variant	Asn913Asp	MSP1	PVP01_0728900	Merozoite surface protein 1	6.37069	9.72543
2008-2009 vs. 2012-2013	7	1218168	A	G	Missense Variant	Asn913Asp	MSP1	PVP01_0728900	Merozoite surface protein 1	-6.37069	9.72543
2008-2009 vs. 2012-2013	7	1218176	T	C	Synonymous Variant	Asp915Asp	MSP1	PVP01_0728900	Merozoite surface protein 1	5.69498	7.90873
2008-2009 vs. 2012-2013	7	1218176	T	C	Synonymous Variant	Asp915Asp	MSP1	PVP01_0728900	Merozoite surface protein 1	-5.69498	7.90873
2008-2009 vs. 2012-2013	7	1218183	C	A	Missense Variant	Leu918Ile	MSP1	PVP01_0728900	Merozoite surface protein 1	5.69498	7.90873
2008-2009 vs. 2012-2013	7	1218183	C	A	Missense Variant	Leu918Ile	MSP1	PVP01_0728900	Merozoite surface protein 1	-5.69498	7.90873
2008-2009 vs. 2012-2013	7	1218237	A	C	Missense Variant	Lys936Gln	MSP1	PVP01_0728900	Merozoite surface protein 1	5.46294	7.32946
2008-2009 vs. 2012-2013	7	1218237	A	C	Missense Variant	Lys936Gln	MSP1	PVP01_0728900	Merozoite surface protein 1	-5.46294	7.32946
2008-2009 vs. 2012-2013	7	1218240	C	T	Missense Variant	Pro937Ser	MSP1	PVP01_0728900	Merozoite surface protein 1	5.46294	7.32946
2008-2009 vs. 2012-2013	7	1218240	C	T	Missense Variant	Pro937Ser	MSP1	PVP01_0728900	Merozoite surface protein 1	-5.46294	7.32946
2008-2009 vs. 2012-2013	7	1218441	A	T	Missense Variant	Ile1004Phe	MSP1	PVP01_0728900	Merozoite surface protein 1	5.82329	8.23883
2008-2009 vs. 2010-2011	7	1218441	A	T	Missense Variant	Ile1004Phe	MSP1	PVP01_0728900	Merozoite surface protein 1	-5.83608	8.2721
2008-2009 vs. 2014-2015	7	1218441	A	T	Missense Variant	Ile1004Phe	MSP1	PVP01_0728900	Merozoite surface protein 1	-5.05453	6.36506
2008-2009 vs. 2012-2013	7	1218449	A	G	Synonymous Variant	Glu1006Glu	MSP1	PVP01_0728900	Merozoite surface protein 1	4.84884	5.90593
2008-2009 vs. 2012-2013	7	1218449	A	G	Synonymous Variant	Glu1006Glu	MSP1	PVP01_0728900	Merozoite surface protein 1	-4.84884	5.90593
2012-2013 vs. 2016-2017	14	1228721	G	A	Missense Variant	Val881Met	PVP01_1428700	PVP01_1428700	Protein MAP1, putative	-4.68954	5.56253
2012-2013 vs. 2016-2017	14	1228820	T	C	Missense Variant	Tyr914His	PVP01_1428700	PVP01_1428700	Protein MAP1, putative	5.16977	6.63008
2012-2013 vs. 2016-2017	14	1228820	T	C	Missense Variant	Tyr914His	PVP01_1428700	PVP01_1428700	Protein MAP1, putative	-5.16977	6.63008
2012-2013 vs. 2016-2017	14	1229052	T	C	Missense Variant	Leu991Pro	PVP01_1428700	PVP01_1428700	Protein MAP1, putative	-4.7397	5.66952
2012-2013 vs. 2016-2017	14	1229059	T	G	Missense Variant	His993Gln	PVP01_1428700	PVP01_1428700	Protein MAP1, putative	-4.73863	5.66723
2012-2013 vs. 2016-2017	14	1229141	A	G	Missense Variant	Ile1021Val	PVP01_1428700	PVP01_1428700	Protein MAP1, putative	-4.73863	5.66723
2012-2013 vs. 2014-2015	14	1229418	G	A	Missense Variant	Gly1113Asp	PVP01_1428700	PVP01_1428700	Protein MAP1, putative	4.43433	5.03453
2012-2013 vs. 2014-2015	14	1229418	G	A	Missense Variant	Gly1113Asp	PVP01_1428700	PVP01_1428700	Protein MAP1, putative	-4.43433	5.03453
2012-2013 vs. 2016-2017	14	1229418	G	A	Missense Variant	Gly1113Asp	PVP01_1428700	PVP01_1428700	Protein MAP1, putative	-5.37069	7.10548
2010-2011 vs. 2016-2017	14	1229977	G	A	Missense Variant	Met1299Ile	PVP01_1428700	PVP01_1428700	Protein MAP1, putative	5.12243	6.52054
2012-2013 vs. 2016-2017	14	1229977	G	A	Missense Variant	Met1299Ile	PVP01_1428700	PVP01_1428700	Protein MAP1, putative	5.59896	7.66627
2012-2013 vs. 2014-2015	14	1229977	G	A	Missense Variant	Met1299Ile	PVP01_1428700	PVP01_1428700	Protein MAP1, putative	-4.81541	5.83298
2012-2013 vs. 2016-2017	14	1229977	G	A	Missense Variant	Met1299Ile	PVP01_1428700	PVP01_1428700	Protein MAP1, putative	-5.59896	7.66627
2012-2013 vs. 2016-2017	14	1230222	G	A	Missense Variant	Gly1381Glu	PVP01_1428700	PVP01_1428700	Protein MAP1, putative	5.33683	7.02418
2012-2013 vs. 2016-2017	14	1230222	G	A	Missense Variant	Gly1381Glu	PVP01_1428700	PVP01_1428700	Protein MAP1, putative	-5.33683	7.02418
2012-2013 vs. 2016-2017	14	1230627	C	A	Downstream Gene Variant	.	PVP01_1428700	PVP01_1428700	Protein MAP1, putative	5.51724	7.46297
2012-2013 vs. 2016-2017	14	1230627	C	A	Downstream Gene Variant	.	PVP01_1428700	PVP01_1428700	Protein MAP1, putative	-5.51724	7.46297
2012-2013 vs. 2016-2017	14	1230876	G	A	Downstream Gene Variant	.	PVP01_1428700	PVP01_1428700	Protein MAP1, putative	-4.85868	5.92749
2012-2013 vs. 2016-2017	14	1231056	G	A	Downstream Gene Variant	.	PVP01_1428700	PVP01_1428700	Protein MAP1, putative	5.15262	6.59027
2012-2013 vs. 2016-2017	14	1231056	G	A	Downstream Gene Variant	.	PVP01_1428700	PVP01_1428700	Protein MAP1, putative	-5.15262	6.59027
2012-2013 vs. 2016-2017	14	1231275	C	A	Downstream Gene Variant	.	PVP01_1428700	PVP01_1428700	Protein MAP1, putative	-4.69625	5.57679
2012-2013 vs. 2016-2017	14	1233233	G	A	Synonymous Variant	Leu179Leu	CARM1	PVP01_1428800	Histone-arginine methyltransferase CARM1, putative	-4.42542	5.01659
2012-2013 vs. 2016-2017	14	1234383	T	G	Upstream Gene Variant	.	CARM1	PVP01_1428800	Histone-arginine methyltransferase CARM1, putative	-5.08849	6.44259
2012-2013 vs. 2016-2017	14	1234739	A	G	Upstream Gene Variant	.	CARM1	PVP01_1428800	Histone-arginine methyltransferase CARM1, putative	-5.12621	6.52924
2012-2013 vs. 2016-2017	14	1234815	G	A	Upstream Gene Variant	.	CARM1	PVP01_1428800	Histone-arginine methyltransferase CARM1, putative	-4.76923	5.73299
2012-2013 vs. 2014-2015	5	1239376	C	G	Missense Variant	Ser1224Thr	PVP01_0529600	PVP01_0529600	Conserved Plasmodium protein, unknown function	4.52596	5.22096
2012-2013 vs. 2016-2017	14	1242971	C	T	Synonymous Variant	Val1919Val	CAF1	PVP01_1429000	CCR4-associated factor 1, putative	5.45079	7.29977
2012-2013 vs. 2016-2017	14	1242971	C	T	Synonymous Variant	Val1919Val	CAF1	PVP01_1429000	CCR4-associated factor 1, putative	-5.45079	7.29977
2012-2013 vs. 2016-2017	14	1243292	G	T	Synonymous Variant	Gly1812Gly	CAF1	PVP01_1429000	CCR4-associated factor 1, putative	5.31784	6.97877
2012-2013 vs. 2016-2017	14	1243292	G	T	Synonymous Variant	Gly1812Gly	CAF1	PVP01_1429000	CCR4-associated factor 1, putative	-5.31784	6.97877
2012-2013 vs. 2016-2017	14	1243407	T	C	Missense Variant	Asn1774Ser	CAF1	PVP01_1429000	CCR4-associated factor 1, putative	5.30589	6.95029
2012-2013 vs. 2016-2017	14	1243407	T	C	Missense Variant	Asn1774Ser	CAF1	PVP01_1429000	CCR4-associated factor 1, putative	-5.30589	6.95029
2008-2009 vs. 2012-2013	14	1318061	A	G	Upstream Gene Variant	.	PVP01_1430500	PVP01_1430500	Conserved Plasmodium protein, unknown function	4.45458	5.07542
2008-2009 vs. 2012-2013	14	1327339	T	A	Upstream Gene Variant	.	PVP01_1430700	PVP01_1430700	Peptidase family C50, putative	5.35143	7.05918
2010-2011 vs. 2016-2017	5	1369483	G	T	Missense Variant	Ala150Asp	CyRPA	PVP01_0532400	Cysteine-rich protective antigen	-5.64588	7.78427
2014-2015 vs. 2016-2017	5	1369483	G	T	Missense Variant	Ala150Asp	CyRPA	PVP01_0532400	Cysteine-rich protective antigen	-5.34283	7.03855
2010-2011 vs. 2016-2017	5	1369483	G	T	Missense Variant	Ala150Asp	CyRPA	PVP01_0532400	Cysteine-rich protective antigen	5.64588	7.78427
2014-2015 vs. 2016-2017	5	1369483	G	T	Missense Variant	Ala150Asp	CyRPA	PVP01_0532400	Cysteine-rich protective antigen	5.34283	7.03855
2010-2011 vs. 2016-2017	5	1369498	T	C	Missense Variant	Asp145Gly	CyRPA	PVP01_0532400	Cysteine-rich protective antigen	-6.32673	9.60134
2014-2015 vs. 2016-2017	5	1369498	T	C	Missense Variant	Asp145Gly	CyRPA	PVP01_0532400	Cysteine-rich protective antigen	-5.85988	8.33424
2010-2011 vs. 2016-2017	5	1369498	T	C	Missense Variant	Asp145Gly	CyRPA	PVP01_0532400	Cysteine-rich protective antigen	6.32673	9.60134
2014-2015 vs. 2016-2017	5	1369498	T	C	Missense Variant	Asp145Gly	CyRPA	PVP01_0532400	Cysteine-rich protective antigen	5.85988	8.33424
2014-2015 vs. 2016-2017	5	1369505	G	T	Missense Variant	Gln143Lys	CyRPA	PVP01_0532400	Cysteine-rich protective antigen	-4.86562	5.94272
2014-2015 vs. 2016-2017	5	1369505	G	T	Missense Variant	Gln143Lys	CyRPA	PVP01_0532400	Cysteine-rich protective antigen	4.86562	5.94272
2008-2009 vs. 2016-2017	10	1370224	G	A	Synonymous Variant	Gly153Gly	PVP01_1031800	PVP01_1031800	Cell division control protein 6, putative	-4.72422	5.63639
2008-2009 vs. 2016-2017	10	1370290	C	T	Synonymous Variant	Arg131Arg	PVP01_1031800	PVP01_1031800	Cell division control protein 6, putative	4.44873	5.0636
2008-2009 vs. 2016-2017	10	1370290	C	T	Synonymous Variant	Arg131Arg	PVP01_1031800	PVP01_1031800	Cell division control protein 6, putative	-4.44873	5.0636
2008-2009 vs. 2014-2015	10	1370302	A	G	Synonymous Variant	Ser127Ser	PVP01_1031800	PVP01_1031800	Cell division control protein 6, putative	-5.46372	7.33138
2010-2011 vs. 2014-2015	12	1485352	G	C	Upstream Gene Variant	.	NT3	PVP01_1237400	Nucleoside transporter 3, putative	-4.49038	5.14816
2010-2011 vs. 2012-2013	9	1814597	C	G	Missense Variant	Arg226Thr	PVP01_0941300	PVP01_0941300	Conserved Plasmodium protein, unknown function	-6.25063	9.38848
2010-2011 vs. 2012-2013	9	1814597	C	G	Missense Variant	Arg226Thr	PVP01_0941300	PVP01_0941300	Conserved Plasmodium protein, unknown function	6.25063	9.38848
2010-2011 vs. 2012-2013	9	1814673	C	T	Missense Variant	Asp201Asn	PVP01_0941300	PVP01_0941300	Conserved Plasmodium protein, unknown function	-6.24842	9.38234
2010-2011 vs. 2012-2013	9	1814673	C	T	Missense Variant	Asp201Asn	PVP01_0941300	PVP01_0941300	Conserved Plasmodium protein, unknown function	6.24842	9.38234
2012-2013 vs. 2014-2015	9	1814673	C	T	Missense Variant	Asp201Asn	PVP01_0941300	PVP01_0941300	Conserved Plasmodium protein, unknown function	-4.62754	5.43176
2008-2009 vs. 2016-2017	9	1951757	G	A	Synonymous Variant	Ser299Ser	PVP01_0944300	PVP01_0944300	Conserved Plasmodium protein, unknown function	-4.54503	5.2602
2008-2009 vs. 2014-2015	14	2306694	G	T	Synonymous Variant	Pro923Pro	PVP01_1452800	PVP01_1452800	Upregulated in late gametocytes ULG8, putative	-5.0056	6.25422
2008-2009 vs. 2014-2015	14	2841174	C	A	Synonymous Variant	Leu21Leu	PVP01_1466800	PVP01_1466800	Upregulated in late gametocytes ULG8, putative	-4.70654	5.59867
2008-2009 vs. 2014-2015	14	2843161	A	G	Upstream Gene Variant	.	PVP01_1466800	PVP01_1466800	Upregulated in late gametocytes ULG8, putative	-4.60983	5.39471
2008-2009 vs. 2014-2015	14	2845207	A	G	Upstream Gene Variant	.	PVP01_1466800	PVP01_1466800	Upregulated in late gametocytes ULG8, putative	-5.13384	6.54686
2008-2009 vs. 2014-2015	14	2845332	G	A	Upstream Gene Variant	.	PVP01_1466800	PVP01_1466800	Upregulated in late gametocytes ULG8, putative	-4.87036	5.95312
2008-2009 vs. 2014-2015	14	2846237	T	C	Missense Variant	Ser2471Gly	THO2	PVP01_1466900	THO complex subunit 2, putative	-4.88726	5.99033
2008-2009 vs. 2014-2015	14	2848625	A	G	Synonymous Variant	His2123His	THO2	PVP01_1466900	THO complex subunit 2, putative	-4.87696	5.96765
2014-2015 vs. 2016-2017	14	3008704	G	A	Upstream Gene Variant	.	PVP01_1470200	PVP01_1470200	Plasmodium exported protein, unknown function	4.56607	5.30369
2012-2013 vs. 2014-2015	14	3008713	A	T	Upstream Gene Variant	.	PVP01_1470200	PVP01_1470200	Plasmodium exported protein, unknown function	-5.21777	6.7421
2014-2015 vs. 2016-2017	14	3008713	A	T	Upstream Gene Variant	.	PVP01_1470200	PVP01_1470200	Plasmodium exported protein, unknown function	5.31437	6.9705
2012-2013 vs. 2014-2015	14	3008825	A	G	Upstream Gene Variant	.	PVP01_1470200	PVP01_1470200	Plasmodium exported protein, unknown function	5.43678	7.26558
2014-2015 vs. 2016-2017	14	3008825	A	G	Upstream Gene Variant	.	PVP01_1470200	PVP01_1470200	Plasmodium exported protein, unknown function	-5.53264	7.50107
2014-2015 vs. 2016-2017	14	3008825	A	G	Upstream Gene Variant	.	PVP01_1470200	PVP01_1470200	Plasmodium exported protein, unknown function	5.53264	7.50107
2012-2013 vs. 2014-2015	14	3008863	T	G	Upstream Gene Variant	.	PVP01_1470200	PVP01_1470200	Plasmodium exported protein, unknown function	6.06464	8.8786
2014-2015 vs. 2016-2017	14	3008863	T	G	Upstream Gene Variant	.	PVP01_1470200	PVP01_1470200	Plasmodium exported protein, unknown function	-6.04105	8.81497
2014-2015 vs. 2016-2017	14	3008863	T	G	Upstream Gene Variant	.	PVP01_1470200	PVP01_1470200	Plasmodium exported protein, unknown function	6.04105	8.81497
2012-2013 vs. 2014-2015	14	3008899	T	G	Upstream Gene Variant	.	PVP01_1470200	PVP01_1470200	Plasmodium exported protein, unknown function	5.62736	7.73757
2014-2015 vs. 2016-2017	14	3008899	T	G	Upstream Gene Variant	.	PVP01_1470200	PVP01_1470200	Plasmodium exported protein, unknown function	-5.89788	8.43392
2014-2015 vs. 2016-2017	14	3008899	T	G	Upstream Gene Variant	.	PVP01_1470200	PVP01_1470200	Plasmodium exported protein, unknown function	5.89788	8.43392
2012-2013 vs. 2014-2015	14	3008903	C	T	Upstream Gene Variant	.	PVP01_1470200	PVP01_1470200	Plasmodium exported protein, unknown function	5.69627	7.91202
2014-2015 vs. 2016-2017	14	3008903	C	T	Upstream Gene Variant	.	PVP01_1470200	PVP01_1470200	Plasmodium exported protein, unknown function	-5.92011	8.49252
2014-2015 vs. 2016-2017	14	3008903	C	T	Upstream Gene Variant	.	PVP01_1470200	PVP01_1470200	Plasmodium exported protein, unknown function	5.92011	8.49252
2012-2013 vs. 2014-2015	14	3008965	T	A	Upstream Gene Variant	.	PVP01_1470200	PVP01_1470200	Plasmodium exported protein, unknown function	5.78032	8.12751
2014-2015 vs. 2016-2017	14	3008965	T	A	Upstream Gene Variant	.	PVP01_1470200	PVP01_1470200	Plasmodium exported protein, unknown function	-6.01982	8.75794
2014-2015 vs. 2016-2017	14	3008965	T	A	Upstream Gene Variant	.	PVP01_1470200	PVP01_1470200	Plasmodium exported protein, unknown function	6.01982	8.75794
2012-2013 vs. 2014-2015	14	3009004	T	G	Upstream Gene Variant	.	PVP01_1470200	PVP01_1470200	Plasmodium exported protein, unknown function	5.5558	7.55854
2014-2015 vs. 2016-2017	14	3009004	T	G	Upstream Gene Variant	.	PVP01_1470200	PVP01_1470200	Plasmodium exported protein, unknown function	-5.84574	8.29728
2014-2015 vs. 2016-2017	14	3009004	T	G	Upstream Gene Variant	.	PVP01_1470200	PVP01_1470200	Plasmodium exported protein, unknown function	5.84574	8.29728
2014-2015 vs. 2016-2017	14	3009056	A	G	Upstream Gene Variant	.	PVP01_1470200	PVP01_1470200	Plasmodium exported protein, unknown function	5.8361	8.27216
2012-2013 vs. 2014-2015	14	3009060	T	G	Upstream Gene Variant	.	PVP01_1470200	PVP01_1470200	Plasmodium exported protein, unknown function	5.673	7.8529
2014-2015 vs. 2016-2017	14	3009060	T	G	Upstream Gene Variant	.	PVP01_1470200	PVP01_1470200	Plasmodium exported protein, unknown function	-5.92379	8.50224
2014-2015 vs. 2016-2017	14	3009060	T	G	Upstream Gene Variant	.	PVP01_1470200	PVP01_1470200	Plasmodium exported protein, unknown function	5.92379	8.50224
2012-2013 vs. 2014-2015	14	3009090	A	C	Upstream Gene Variant	.	PVP01_1470200	PVP01_1470200	Plasmodium exported protein, unknown function	5.20919	6.72202
2014-2015 vs. 2016-2017	14	3009090	A	C	Upstream Gene Variant	.	PVP01_1470200	PVP01_1470200	Plasmodium exported protein, unknown function	-5.68299	7.87823
2014-2015 vs. 2016-2017	14	3009090	A	C	Upstream Gene Variant	.	PVP01_1470200	PVP01_1470200	Plasmodium exported protein, unknown function	5.68299	7.87823
2012-2013 vs. 2014-2015	14	3009162	T	G	Upstream Gene Variant	.	PVP01_1470200	PVP01_1470200	Plasmodium exported protein, unknown function	5.39732	7.16978
2014-2015 vs. 2016-2017	14	3009162	T	G	Upstream Gene Variant	.	PVP01_1470200	PVP01_1470200	Plasmodium exported protein, unknown function	-5.74914	8.04721
2014-2015 vs. 2016-2017	14	3009162	T	G	Upstream Gene Variant	.	PVP01_1470200	PVP01_1470200	Plasmodium exported protein, unknown function	5.74914	8.04721
2012-2013 vs. 2014-2015	14	3009225	T	G	Upstream Gene Variant	.	PVP01_1470200	PVP01_1470200	Plasmodium exported protein, unknown function	4.99723	6.23537
2014-2015 vs. 2016-2017	14	3009225	T	G	Upstream Gene Variant	.	PVP01_1470200	PVP01_1470200	Plasmodium exported protein, unknown function	-5.53715	7.51225
2014-2015 vs. 2016-2017	14	3009225	T	G	Upstream Gene Variant	.	PVP01_1470200	PVP01_1470200	Plasmodium exported protein, unknown function	5.53715	7.51225
2010-2011 vs. 2012-2013	14	3009227	C	A	Upstream Gene Variant	.	PVP01_1470200	PVP01_1470200	Plasmodium exported protein, unknown function	4.4565	5.07932
2012-2013 vs. 2014-2015	14	3009227	C	A	Upstream Gene Variant	.	PVP01_1470200	PVP01_1470200	Plasmodium exported protein, unknown function	-5.29356	6.92097
2012-2013 vs. 2014-2015	14	3009228	T	A	Upstream Gene Variant	.	PVP01_1470200	PVP01_1470200	Plasmodium exported protein, unknown function	5.15406	6.59362
2014-2015 vs. 2016-2017	14	3009228	T	A	Upstream Gene Variant	.	PVP01_1470200	PVP01_1470200	Plasmodium exported protein, unknown function	-5.6423	7.77521
2014-2015 vs. 2016-2017	14	3009228	T	A	Upstream Gene Variant	.	PVP01_1470200	PVP01_1470200	Plasmodium exported protein, unknown function	5.6423	7.77521
2012-2013 vs. 2014-2015	14	3009282	G	T	Upstream Gene Variant	.	PVP01_1470200	PVP01_1470200	Plasmodium exported protein, unknown function	4.90684	6.0336
2014-2015 vs. 2016-2017	14	3009282	G	T	Upstream Gene Variant	.	PVP01_1470200	PVP01_1470200	Plasmodium exported protein, unknown function	-5.44238	7.27924
2014-2015 vs. 2016-2017	14	3009282	G	T	Upstream Gene Variant	.	PVP01_1470200	PVP01_1470200	Plasmodium exported protein, unknown function	5.44238	7.27924
2012-2013 vs. 2014-2015	14	3009300	A	T	Upstream Gene Variant	.	PVP01_1470200	PVP01_1470200	Plasmodium exported protein, unknown function	5.1514	6.58745
2014-2015 vs. 2016-2017	14	3009300	A	T	Upstream Gene Variant	.	PVP01_1470200	PVP01_1470200	Plasmodium exported protein, unknown function	-5.63465	7.75594
2014-2015 vs. 2016-2017	14	3009300	A	T	Upstream Gene Variant	.	PVP01_1470200	PVP01_1470200	Plasmodium exported protein, unknown function	5.63465	7.75594
2012-2013 vs. 2014-2015	14	3009308	A	T	Upstream Gene Variant	.	PVP01_1470200	PVP01_1470200	Plasmodium exported protein, unknown function	5.1514	6.58745
2014-2015 vs. 2016-2017	14	3009308	A	T	Upstream Gene Variant	.	PVP01_1470200	PVP01_1470200	Plasmodium exported protein, unknown function	-5.63465	7.75594
2014-2015 vs. 2016-2017	14	3009308	A	T	Upstream Gene Variant	.	PVP01_1470200	PVP01_1470200	Plasmodium exported protein, unknown function	5.63465	7.75594
2012-2013 vs. 2014-2015	14	3009309	A	T	Upstream Gene Variant	.	PVP01_1470200	PVP01_1470200	Plasmodium exported protein, unknown function	5.27198	6.86979
2014-2015 vs. 2016-2017	14	3009309	A	T	Upstream Gene Variant	.	PVP01_1470200	PVP01_1470200	Plasmodium exported protein, unknown function	-5.73204	8.00335
2014-2015 vs. 2016-2017	14	3009309	A	T	Upstream Gene Variant	.	PVP01_1470200	PVP01_1470200	Plasmodium exported protein, unknown function	5.73204	8.00335
2012-2013 vs. 2014-2015	14	3009310	T	A	Upstream Gene Variant	.	PVP01_1470200	PVP01_1470200	Plasmodium exported protein, unknown function	-4.87204	5.95682
2012-2013 vs. 2014-2015	14	3009317	A	C	Upstream Gene Variant	.	PVP01_1470200	PVP01_1470200	Plasmodium exported protein, unknown function	-4.86932	5.95084
2012-2013 vs. 2014-2015	14	3009465	A	G	Upstream Gene Variant	.	PVP01_1470200	PVP01_1470200	Plasmodium exported protein, unknown function	5.32382	6.99305
2014-2015 vs. 2016-2017	14	3009465	A	G	Upstream Gene Variant	.	PVP01_1470200	PVP01_1470200	Plasmodium exported protein, unknown function	-5.75588	8.06454
2014-2015 vs. 2016-2017	14	3009465	A	G	Upstream Gene Variant	.	PVP01_1470200	PVP01_1470200	Plasmodium exported protein, unknown function	5.75588	8.06454
2014-2015 vs. 2016-2017	14	3009474	C	T	Missense Variant	Ser296Asn	PVP01_1470400	PVP01_1470400	Plasmodium exported protein, unknown function	5.8339	8.26642
2012-2013 vs. 2014-2015	14	3009478	T	G	Synonymous Variant	Arg295Arg	PVP01_1470400	PVP01_1470400	Plasmodium exported protein, unknown function	5.65776	7.8143
2014-2015 vs. 2016-2017	14	3009478	T	G	Synonymous Variant	Arg295Arg	PVP01_1470400	PVP01_1470400	Plasmodium exported protein, unknown function	-5.98406	8.66226
2014-2015 vs. 2016-2017	14	3009478	T	G	Synonymous Variant	Arg295Arg	PVP01_1470400	PVP01_1470400	Plasmodium exported protein, unknown function	5.98406	8.66226
2010-2011 vs. 2016-2017	14	3009483	A	C	Missense Variant	Leu293Trp	PVP01_1470400	PVP01_1470400	Plasmodium exported protein, unknown function	-5.03215	6.31426
2012-2013 vs. 2014-2015	14	3009483	A	C	Missense Variant	Leu293Trp	PVP01_1470400	PVP01_1470400	Plasmodium exported protein, unknown function	5.71553	7.96112
2014-2015 vs. 2016-2017	14	3009483	A	C	Missense Variant	Leu293Trp	PVP01_1470400	PVP01_1470400	Plasmodium exported protein, unknown function	-6.0531	8.84745
2014-2015 vs. 2016-2017	14	3009483	A	C	Missense Variant	Leu293Trp	PVP01_1470400	PVP01_1470400	Plasmodium exported protein, unknown function	6.0531	8.84745
2012-2013 vs. 2014-2015	14	3009530	C	A	Synonymous Variant	Val277Val	PVP01_1470400	PVP01_1470400	Plasmodium exported protein, unknown function	5.27746	6.88276
2014-2015 vs. 2016-2017	14	3009530	C	A	Synonymous Variant	Val277Val	PVP01_1470400	PVP01_1470400	Plasmodium exported protein, unknown function	-5.75755	8.06882
2014-2015 vs. 2016-2017	14	3009530	C	A	Synonymous Variant	Val277Val	PVP01_1470400	PVP01_1470400	Plasmodium exported protein, unknown function	5.75755	8.06882
2012-2013 vs. 2014-2015	14	3009670	G	A	Missense Variant	His231Tyr	PVP01_1470400	PVP01_1470400	Plasmodium exported protein, unknown function	-4.59922	5.37255
2012-2013 vs. 2014-2015	14	3009706	A	G	Missense Variant	Phe219Leu	PVP01_1470400	PVP01_1470400	Plasmodium exported protein, unknown function	4.68076	5.54392
2014-2015 vs. 2016-2017	14	3009706	A	G	Missense Variant	Phe219Leu	PVP01_1470400	PVP01_1470400	Plasmodium exported protein, unknown function	-5.32653	6.99953
2014-2015 vs. 2016-2017	14	3009706	A	G	Missense Variant	Phe219Leu	PVP01_1470400	PVP01_1470400	Plasmodium exported protein, unknown function	5.32653	6.99953
2010-2011 vs. 2016-2017	14	3009707	A	T	Synonymous Variant	Arg218Arg	PVP01_1470400	PVP01_1470400	Plasmodium exported protein, unknown function	-4.99093	6.2212
2014-2015 vs. 2016-2017	14	3009707	A	T	Synonymous Variant	Arg218Arg	PVP01_1470400	PVP01_1470400	Plasmodium exported protein, unknown function	-5.09862	6.4658
2014-2015 vs. 2016-2017	14	3009707	A	T	Synonymous Variant	Arg218Arg	PVP01_1470400	PVP01_1470400	Plasmodium exported protein, unknown function	5.09862	6.4658
2010-2011 vs. 2016-2017	14	3009763	T	C	Missense Variant	Ser200Gly	PVP01_1470400	PVP01_1470400	Plasmodium exported protein, unknown function	-5.04473	6.34279
2014-2015 vs. 2016-2017	14	3009763	T	C	Missense Variant	Ser200Gly	PVP01_1470400	PVP01_1470400	Plasmodium exported protein, unknown function	-4.96143	6.15504
2014-2015 vs. 2016-2017	14	3009763	T	C	Missense Variant	Ser200Gly	PVP01_1470400	PVP01_1470400	Plasmodium exported protein, unknown function	4.96143	6.15504
2010-2011 vs. 2016-2017	14	3009770	C	A	Missense Variant	Glu197Asp	PVP01_1470400	PVP01_1470400	Plasmodium exported protein, unknown function	-5.11604	6.50582
2014-2015 vs. 2016-2017	14	3009770	C	A	Missense Variant	Glu197Asp	PVP01_1470400	PVP01_1470400	Plasmodium exported protein, unknown function	-4.96143	6.15504
2014-2015 vs. 2016-2017	14	3009770	C	A	Missense Variant	Glu197Asp	PVP01_1470400	PVP01_1470400	Plasmodium exported protein, unknown function	4.96143	6.15504
2010-2011 vs. 2012-2013	14	3009847	G	C	Missense Variant	Pro172Ala	PVP01_1470400	PVP01_1470400	Plasmodium exported protein, unknown function	4.45812	5.08259
2010-2011 vs. 2012-2013	14	3009851	G	T	Missense Variant	Phe170Leu	PVP01_1470400	PVP01_1470400	Plasmodium exported protein, unknown function	4.45812	5.08259
2014-2015 vs. 2016-2017	14	3009865	C	A	Missense Variant	Ala166Ser	PVP01_1470400	PVP01_1470400	Plasmodium exported protein, unknown function	-4.82054	5.84414
2014-2015 vs. 2016-2017	14	3009865	C	A	Missense Variant	Ala166Ser	PVP01_1470400	PVP01_1470400	Plasmodium exported protein, unknown function	4.82054	5.84414
2014-2015 vs. 2016-2017	14	3010003	T	G	Missense Variant	Lys120Gln	PVP01_1470400	PVP01_1470400	Plasmodium exported protein, unknown function	-5.15873	6.60444
2014-2015 vs. 2016-2017	14	3010003	T	G	Missense Variant	Lys120Gln	PVP01_1470400	PVP01_1470400	Plasmodium exported protein, unknown function	5.15873	6.60444
2012-2013 vs. 2014-2015	14	3010050	T	A	Missense Variant	Tyr104Phe	PVP01_1470400	PVP01_1470400	Plasmodium exported protein, unknown function	4.42893	5.02364
2014-2015 vs. 2016-2017	14	3010050	T	A	Missense Variant	Tyr104Phe	PVP01_1470400	PVP01_1470400	Plasmodium exported protein, unknown function	-5.26414	6.85125
2014-2015 vs. 2016-2017	14	3010050	T	A	Missense Variant	Tyr104Phe	PVP01_1470400	PVP01_1470400	Plasmodium exported protein, unknown function	5.26414	6.85125
2012-2013 vs. 2014-2015	14	3010070	T	C	Synonymous Variant	Glu97Glu	PVP01_1470400	PVP01_1470400	Plasmodium exported protein, unknown function	4.45149	5.06916
2014-2015 vs. 2016-2017	14	3010070	T	C	Synonymous Variant	Glu97Glu	PVP01_1470400	PVP01_1470400	Plasmodium exported protein, unknown function	-5.20022	6.70103
2014-2015 vs. 2016-2017	14	3010070	T	C	Synonymous Variant	Glu97Glu	PVP01_1470400	PVP01_1470400	Plasmodium exported protein, unknown function	5.20022	6.70103
2014-2015 vs. 2016-2017	14	3010081	C	G	Missense Variant	Val94Leu	PVP01_1470400	PVP01_1470400	Plasmodium exported protein, unknown function	-4.96404	6.16089
2014-2015 vs. 2016-2017	14	3010081	C	G	Missense Variant	Val94Leu	PVP01_1470400	PVP01_1470400	Plasmodium exported protein, unknown function	4.96404	6.16089
2014-2015 vs. 2016-2017	14	3010164	C	T	Missense Variant	Arg66Lys	PVP01_1470400	PVP01_1470400	Plasmodium exported protein, unknown function	-4.95902	6.14967
2014-2015 vs. 2016-2017	14	3010164	C	T	Missense Variant	Arg66Lys	PVP01_1470400	PVP01_1470400	Plasmodium exported protein, unknown function	4.95902	6.14967
2010-2011 vs. 2016-2017	14	3010177	G	A	Missense Variant	His62Tyr	PVP01_1470400	PVP01_1470400	Plasmodium exported protein, unknown function	-5.06033	6.37828
2014-2015 vs. 2016-2017	14	3010177	G	A	Missense Variant	His62Tyr	PVP01_1470400	PVP01_1470400	Plasmodium exported protein, unknown function	-5.04936	6.3533
2014-2015 vs. 2016-2017	14	3010177	G	A	Missense Variant	His62Tyr	PVP01_1470400	PVP01_1470400	Plasmodium exported protein, unknown function	5.04936	6.3533
2010-2011 vs. 2016-2017	14	3010179	G	T	Missense Variant	Ala61Glu	PVP01_1470400	PVP01_1470400	Plasmodium exported protein, unknown function	-4.98453	6.20682
2014-2015 vs. 2016-2017	14	3010179	G	T	Missense Variant	Ala61Glu	PVP01_1470400	PVP01_1470400	Plasmodium exported protein, unknown function	-5.04963	6.35392
2014-2015 vs. 2016-2017	14	3010179	G	T	Missense Variant	Ala61Glu	PVP01_1470400	PVP01_1470400	Plasmodium exported protein, unknown function	5.04963	6.35392
2010-2011 vs. 2016-2017	14	3010188	C	T	Missense Variant	Ser58Asn	PVP01_1470400	PVP01_1470400	Plasmodium exported protein, unknown function	-4.93582	6.09791
2014-2015 vs. 2016-2017	14	3010188	C	T	Missense Variant	Ser58Asn	PVP01_1470400	PVP01_1470400	Plasmodium exported protein, unknown function	-4.94961	6.12865
2014-2015 vs. 2016-2017	14	3010188	C	T	Missense Variant	Ser58Asn	PVP01_1470400	PVP01_1470400	Plasmodium exported protein, unknown function	4.94961	6.12865
2014-2015 vs. 2016-2017	14	3010249	C	T	Missense Variant	Gly38Arg	PVP01_1470400	PVP01_1470400	Plasmodium exported protein, unknown function	-4.73961	5.66933
2014-2015 vs. 2016-2017	14	3010249	C	T	Missense Variant	Gly38Arg	PVP01_1470400	PVP01_1470400	Plasmodium exported protein, unknown function	4.73961	5.66933
2010-2011 vs. 2016-2017	14	3010491	A	G	Synonymous Variant	Leu12Leu	PVP01_1470400	PVP01_1470400	Plasmodium exported protein, unknown function	4.51958	5.20786
2010-2011 vs. 2016-2017	14	3010494	C	T	Missense Variant	Ala11Thr	PVP01_1470400	PVP01_1470400	Plasmodium exported protein, unknown function	4.51958	5.20786
2010-2011 vs. 2016-2017	14	3010504	T	C	Synonymous Variant	Thr7Thr	PVP01_1470400	PVP01_1470400	Plasmodium exported protein, unknown function	4.51958	5.20786
2014-2015 vs. 2016-2017	14	3010530	C	T	Upstream Gene Variant	.	PVP01_1470400	PVP01_1470400	Plasmodium exported protein, unknown function	-4.61716	5.41003
2014-2015 vs. 2016-2017	14	3010530	C	T	Upstream Gene Variant	.	PVP01_1470400	PVP01_1470400	Plasmodium exported protein, unknown function	4.61716	5.41003
2014-2015 vs. 2016-2017	14	3010542	A	T	Upstream Gene Variant	.	PVP01_1470400	PVP01_1470400	Plasmodium exported protein, unknown function	4.61716	5.41003
2014-2015 vs. 2016-2017	14	3010544	A	T	Upstream Gene Variant	.	PVP01_1470400	PVP01_1470400	Plasmodium exported protein, unknown function	4.61716	5.41003
2014-2015 vs. 2016-2017	14	3010556	G	A	Upstream Gene Variant	.	PVP01_1470400	PVP01_1470400	Plasmodium exported protein, unknown function	-5.03524	6.32126
2014-2015 vs. 2016-2017	14	3010556	G	A	Upstream Gene Variant	.	PVP01_1470400	PVP01_1470400	Plasmodium exported protein, unknown function	5.03524	6.32126
2014-2015 vs. 2016-2017	14	3010565	C	T	Upstream Gene Variant	.	PVP01_1470400	PVP01_1470400	Plasmodium exported protein, unknown function	-5.03524	6.32126
2014-2015 vs. 2016-2017	14	3010565	C	T	Upstream Gene Variant	.	PVP01_1470400	PVP01_1470400	Plasmodium exported protein, unknown function	5.03524	6.32126
2014-2015 vs. 2016-2017	14	3010585	C	T	Upstream Gene Variant	.	PVP01_1470400	PVP01_1470400	Plasmodium exported protein, unknown function	4.80437	5.809
2014-2015 vs. 2016-2017	14	3010655	G	A	Upstream Gene Variant	.	PVP01_1470400	PVP01_1470400	Plasmodium exported protein, unknown function	4.76118	5.71565
2014-2015 vs. 2016-2017	14	3010702	A	G	Upstream Gene Variant	.	PVP01_1470400	PVP01_1470400	Plasmodium exported protein, unknown function	4.73482	5.65907
2014-2015 vs. 2016-2017	14	3010720	T	A	Upstream Gene Variant	.	PVP01_1470400	PVP01_1470400	Plasmodium exported protein, unknown function	4.73482	5.65907
2014-2015 vs. 2016-2017	14	3010737	G	A	Upstream Gene Variant	.	PVP01_1470400	PVP01_1470400	Plasmodium exported protein, unknown function	-4.76354	5.72073
2014-2015 vs. 2016-2017	14	3010737	G	A	Upstream Gene Variant	.	PVP01_1470400	PVP01_1470400	Plasmodium exported protein, unknown function	4.76354	5.72073
2012-2013 vs. 2014-2015	14	3010767	G	A	Upstream Gene Variant	.	PVP01_1470400	PVP01_1470400	Plasmodium exported protein, unknown function	-4.41991	5.00549
2014-2015 vs. 2016-2017	14	3010767	G	A	Upstream Gene Variant	.	PVP01_1470400	PVP01_1470400	Plasmodium exported protein, unknown function	4.57812	5.32867
2012-2013 vs. 2014-2015	14	3010807	A	C	Upstream Gene Variant	.	PVP01_1470400	PVP01_1470400	Plasmodium exported protein, unknown function	-4.43096	5.02772
2014-2015 vs. 2016-2017	14	3010807	A	C	Upstream Gene Variant	.	PVP01_1470400	PVP01_1470400	Plasmodium exported protein, unknown function	4.89639	6.0105
2012-2013 vs. 2014-2015	14	3010824	G	A	Upstream Gene Variant	.	PVP01_1470400	PVP01_1470400	Plasmodium exported protein, unknown function	-4.60616	5.38703
2014-2015 vs. 2016-2017	14	3010824	G	A	Upstream Gene Variant	.	PVP01_1470400	PVP01_1470400	Plasmodium exported protein, unknown function	5.00164	6.24531
2014-2015 vs. 2016-2017	14	3010839	T	A	Upstream Gene Variant	.	PVP01_1470400	PVP01_1470400	Plasmodium exported protein, unknown function	4.64688	5.47238
2010-2011 vs. 2012-2013	14	3011024	G	A	Upstream Gene Variant	.	PVP01_1470400	PVP01_1470400	Plasmodium exported protein, unknown function	4.43827	5.04246
2012-2013 vs. 2014-2015	14	3011024	G	A	Upstream Gene Variant	.	PVP01_1470400	PVP01_1470400	Plasmodium exported protein, unknown function	-4.55128	5.2731
2012-2013 vs. 2014-2015	14	3011033	G	C	Upstream Gene Variant	.	PVP01_1470400	PVP01_1470400	Plasmodium exported protein, unknown function	-4.4304	5.0266
2012-2013 vs. 2014-2015	14	3011065	C	A	Upstream Gene Variant	.	PVP01_1470400	PVP01_1470400	Plasmodium exported protein, unknown function	-4.74463	5.68008
2010-2011 vs. 2012-2013	14	3011314	T	C	Upstream Gene Variant	.	PVP01_1470400	PVP01_1470400	Plasmodium exported protein, unknown function	5.02262	6.29267
2012-2013 vs. 2014-2015	14	3011314	T	C	Upstream Gene Variant	.	PVP01_1470400	PVP01_1470400	Plasmodium exported protein, unknown function	-5.1659	6.6211
2010-2011 vs. 2012-2013	14	3011336	A	T	Upstream Gene Variant	.	PVP01_1470400	PVP01_1470400	Plasmodium exported protein, unknown function	4.63068	5.43834
2012-2013 vs. 2014-2015	14	3011336	A	T	Upstream Gene Variant	.	PVP01_1470400	PVP01_1470400	Plasmodium exported protein, unknown function	-4.54699	5.26425
2010-2011 vs. 2012-2013	14	3011346	T	G	Upstream Gene Variant	.	PVP01_1470400	PVP01_1470400	Plasmodium exported protein, unknown function	4.63068	5.43834
2012-2013 vs. 2014-2015	14	3011346	T	G	Upstream Gene Variant	.	PVP01_1470400	PVP01_1470400	Plasmodium exported protein, unknown function	-4.54699	5.26425
2010-2011 vs. 2012-2013	14	3011403	G	A	Upstream Gene Variant	.	PVP01_1470400	PVP01_1470400	Plasmodium exported protein, unknown function	4.63322	5.44367
2012-2013 vs. 2014-2015	14	3011403	G	A	Upstream Gene Variant	.	PVP01_1470400	PVP01_1470400	Plasmodium exported protein, unknown function	-4.87659	5.96684
2010-2011 vs. 2012-2013	14	3011406	G	T	Upstream Gene Variant	.	PVP01_1470400	PVP01_1470400	Plasmodium exported protein, unknown function	4.63322	5.44367
2012-2013 vs. 2014-2015	14	3011406	G	T	Upstream Gene Variant	.	PVP01_1470400	PVP01_1470400	Plasmodium exported protein, unknown function	-4.87659	5.96684
2012-2013 vs. 2014-2015	14	3011423	G	A	Upstream Gene Variant	.	PVP01_1470400	PVP01_1470400	Plasmodium exported protein, unknown function	-4.69014	5.5638
2014-2015 vs. 2016-2017	14	3011423	G	A	Upstream Gene Variant	.	PVP01_1470400	PVP01_1470400	Plasmodium exported protein, unknown function	4.68499	5.55289
2014-2015 vs. 2016-2017	14	3011449	T	A	Upstream Gene Variant	.	PVP01_1470400	PVP01_1470400	Plasmodium exported protein, unknown function	4.68499	5.55289
2014-2015 vs. 2016-2017	14	3011453	T	C	Upstream Gene Variant	.	PVP01_1470400	PVP01_1470400	Plasmodium exported protein, unknown function	4.68499	5.55289
2014-2015 vs. 2016-2017	14	3011460	A	C	Upstream Gene Variant	.	PVP01_1470400	PVP01_1470400	Plasmodium exported protein, unknown function	4.49831	5.16434
2014-2015 vs. 2016-2017	14	3011470	T	A	Upstream Gene Variant	.	PVP01_1470400	PVP01_1470400	Plasmodium exported protein, unknown function	4.49832	5.16435
2014-2015 vs. 2016-2017	14	3011482	T	A	Upstream Gene Variant	.	PVP01_1470400	PVP01_1470400	Plasmodium exported protein, unknown function	4.44187	5.04972
2014-2015 vs. 2016-2017	14	3011487	G	A	Upstream Gene Variant	.	PVP01_1470400	PVP01_1470400	Plasmodium exported protein, unknown function	4.44187	5.04972
2014-2015 vs. 2016-2017	14	3011515	T	A	Upstream Gene Variant	.	PVP01_1470400	PVP01_1470400	Plasmodium exported protein, unknown function	4.44187	5.04972
2014-2015 vs. 2016-2017	14	3011518	C	T	Upstream Gene Variant	.	PVP01_1470400	PVP01_1470400	Plasmodium exported protein, unknown function	4.44187	5.04972
2014-2015 vs. 2016-2017	14	3011534	T	C	Upstream Gene Variant	.	PVP01_1470400	PVP01_1470400	Plasmodium exported protein, unknown function	4.49422	5.156
2014-2015 vs. 2016-2017	14	3011575	G	A	Upstream Gene Variant	.	PVP01_1470400	PVP01_1470400	Plasmodium exported protein, unknown function	4.52185	5.21252
2010-2011 vs. 2016-2017	14	3011804	T	A	Upstream Gene Variant	.	PVP01_1470400	PVP01_1470400	Plasmodium exported protein, unknown function	4.52495	5.21889
2014-2015 vs. 2016-2017	14	3011821	A	T	Upstream Gene Variant	.	PVP01_1470400	PVP01_1470400	Plasmodium exported protein, unknown function	-4.49529	5.15817
2014-2015 vs. 2016-2017	14	3011821	A	T	Upstream Gene Variant	.	PVP01_1470400	PVP01_1470400	Plasmodium exported protein, unknown function	4.49529	5.15817
2014-2015 vs. 2016-2017	14	3012164	C	T	Upstream Gene Variant	.	PVP01_1470400	PVP01_1470400	Plasmodium exported protein, unknown function	5.09439	6.45609
2014-2015 vs. 2016-2017	14	3012175	T	G	Upstream Gene Variant	.	PVP01_1470400	PVP01_1470400	Plasmodium exported protein, unknown function	5.61947	7.71773
2012-2013 vs. 2014-2015	14	3012289	G	A	Upstream Gene Variant	.	PVP01_1470400	PVP01_1470400	Plasmodium exported protein, unknown function	5.44437	7.28408
2014-2015 vs. 2016-2017	14	3012289	G	A	Upstream Gene Variant	.	PVP01_1470400	PVP01_1470400	Plasmodium exported protein, unknown function	-6.85598	11.1498
2014-2015 vs. 2016-2017	14	3012289	G	A	Upstream Gene Variant	.	PVP01_1470400	PVP01_1470400	Plasmodium exported protein, unknown function	6.85598	11.1498
2012-2013 vs. 2014-2015	14	3012301	C	A	Upstream Gene Variant	.	PVP01_1470400	PVP01_1470400	Plasmodium exported protein, unknown function	5.90049	8.44078
2014-2015 vs. 2016-2017	14	3012301	C	A	Upstream Gene Variant	.	PVP01_1470400	PVP01_1470400	Plasmodium exported protein, unknown function	-6.95981	11.4676
2014-2015 vs. 2016-2017	14	3012301	C	A	Upstream Gene Variant	.	PVP01_1470400	PVP01_1470400	Plasmodium exported protein, unknown function	6.95981	11.4676
2012-2013 vs. 2014-2015	14	3012327	C	A	Upstream Gene Variant	.	PVP01_1470400	PVP01_1470400	Plasmodium exported protein, unknown function	4.44229	5.05058
2014-2015 vs. 2016-2017	14	3012327	C	A	Upstream Gene Variant	.	PVP01_1470400	PVP01_1470400	Plasmodium exported protein, unknown function	-5.76752	8.09449
2014-2015 vs. 2016-2017	14	3012327	C	A	Upstream Gene Variant	.	PVP01_1470400	PVP01_1470400	Plasmodium exported protein, unknown function	5.76752	8.09449
2012-2013 vs. 2014-2015	14	3012339	G	A	Upstream Gene Variant	.	PVP01_1470400	PVP01_1470400	Plasmodium exported protein, unknown function	4.42572	5.01718
2014-2015 vs. 2016-2017	14	3012339	G	A	Upstream Gene Variant	.	PVP01_1470400	PVP01_1470400	Plasmodium exported protein, unknown function	-5.76752	8.09449
2014-2015 vs. 2016-2017	14	3012339	G	A	Upstream Gene Variant	.	PVP01_1470400	PVP01_1470400	Plasmodium exported protein, unknown function	5.76752	8.09449
2012-2013 vs. 2014-2015	14	3012435	G	A	Upstream Gene Variant	.	PVP01_1470400	PVP01_1470400	Plasmodium exported protein, unknown function	5.28454	6.89956
2014-2015 vs. 2016-2017	14	3012435	G	A	Upstream Gene Variant	.	PVP01_1470400	PVP01_1470400	Plasmodium exported protein, unknown function	-5.95868	8.59469
2014-2015 vs. 2016-2017	14	3012435	G	A	Upstream Gene Variant	.	PVP01_1470400	PVP01_1470400	Plasmodium exported protein, unknown function	5.95868	8.59469
2012-2013 vs. 2014-2015	14	3012475	C	T	Upstream Gene Variant	.	PVP01_1470400	PVP01_1470400	Plasmodium exported protein, unknown function	-4.52252	5.2139
2014-2015 vs. 2016-2017	14	3012475	C	T	Upstream Gene Variant	.	PVP01_1470400	PVP01_1470400	Plasmodium exported protein, unknown function	5.38979	7.15158
2014-2015 vs. 2016-2017	14	3012661	C	A	Upstream Gene Variant	.	PVP01_1470400	PVP01_1470400	Plasmodium exported protein, unknown function	5.11236	6.49736
2014-2015 vs. 2016-2017	14	3012663	C	T	Upstream Gene Variant	.	PVP01_1470400	PVP01_1470400	Plasmodium exported protein, unknown function	5.23365	6.77939
Pre 2014 vs. Post 2014	2	144455	A	T	Upstream Gene Variant	.	PVP01_0202700	PVP01_0202700	28S ribosomal RNA	7.01794	11.6475
Pre 2014 vs. Post 2014	2	144795	A	G	Upstream Gene Variant	.	PVP01_0202700	PVP01_0202700	28S ribosomal RNA	6.72081	10.743
Pre 2014 vs. Post 2014	2	144822	A	G	Upstream Gene Variant	.	PVP01_0202700	PVP01_0202700	28S ribosomal RNA	6.80703	11.0016
Pre 2014 vs. Post 2014	2	145041	T	C	Upstream Gene Variant	.	PVP01_0202700	PVP01_0202700	28S ribosomal RNA	5.67436	7.85633
Pre 2014 vs. Post 2014	2	145246	A	G	Upstream Gene Variant	.	PVP01_0202700	PVP01_0202700	28S ribosomal RNA	5.99591	8.6939
Pre 2014 vs. Post 2014	2	145531	T	C	Upstream Gene Variant	.	PVP01_0202700	PVP01_0202700	28S ribosomal RNA	5.41602	7.2151
Pre 2014 vs. Post 2014	2	148378	G	T	Upstream Gene Variant	.	PVP01_0202700	PVP01_0202700	28S ribosomal RNA	6.09023	8.9479
Pre 2014 vs. Post 2014	2	148462	C	A	Upstream Gene Variant	.	PVP01_0202700	PVP01_0202700	28S ribosomal RNA	7.17738	12.1484
Pre 2014 vs. Post 2014	2	148605	G	C	Upstream Gene Variant	.	PVP01_0202700	PVP01_0202700	28S ribosomal RNA	6.74946	10.8286
Pre 2014 vs. Post 2014	2	148968	G	A	Upstream Gene Variant	.	PVP01_0202700	PVP01_0202700	28S ribosomal RNA	7.2814	12.481
Pre 2014 vs. Post 2014	2	149020	A	T	Upstream Gene Variant	.	PVP01_0202700	PVP01_0202700	28S ribosomal RNA	7.71742	13.9255
Pre 2014 vs. Post 2014	2	149104	A	C	Upstream Gene Variant	.	PVP01_0202700	PVP01_0202700	28S ribosomal RNA	7.37439	12.7823
Pre 2014 vs. Post 2014	2	149226	C	T	Upstream Gene Variant	.	PVP01_0202700	PVP01_0202700	28S ribosomal RNA	9.17129	19.3303
Pre 2014 vs. Post 2014	2	149447	T	A	Upstream Gene Variant	.	PVP01_0202700	PVP01_0202700	28S ribosomal RNA	8.04034	15.0477
Pre 2014 vs. Post 2014	2	149590	T	A	Upstream Gene Variant	.	PVP01_0202800	PVP01_0202800	5.8S ribosomal RNA	7.7548	14.0531
Pre 2014 vs. Post 2014	2	149834	G	A	Upstream Gene Variant	.	PVP01_0202800	PVP01_0202800	5.8S ribosomal RNA	7.69111	13.8361
Pre 2014 vs. Post 2014	2	149835	C	T	Upstream Gene Variant	.	PVP01_0202800	PVP01_0202800	5.8S ribosomal RNA	7.97131	14.8041
Pre 2014 vs. Post 2014	2	149909	G	C	Upstream Gene Variant	.	PVP01_0202800	PVP01_0202800	5.8S ribosomal RNA	6.94544	11.4233
Pre 2014 vs. Post 2014	2	150114	A	T	Upstream Gene Variant	.	PVP01_0202800	PVP01_0202800	5.8S ribosomal RNA	6.9584	11.4632
Pre 2014 vs. Post 2014	2	150220	G	A	Upstream Gene Variant	.	PVP01_0202800	PVP01_0202800	5.8S ribosomal RNA	7.26019	12.4128
Pre 2014 vs. Post 2014	2	150263	T	G	Upstream Gene Variant	.	PVP01_0202800	PVP01_0202800	5.8S ribosomal RNA	7.26019	12.4128
Pre 2014 vs. Post 2014	2	150478	T	G	Upstream Gene Variant	.	PVP01_0202800	PVP01_0202800	5.8S ribosomal RNA	5.30353	6.94468
Pre 2014 vs. Post 2014	2	154215	T	A	Missense Variant	Asp1570Val	MRP1	PVP01_0203000	ABC transporter C family member 1, putative, multidrug resistance-associated protein 1, putative	4.73213	5.65329
Pre 2014 vs. Post 2014	2	154216	C	A	Missense Variant	Asp1570Tyr	MRP1	PVP01_0203000	ABC transporter C family member 1, putative, multidrug resistance-associated protein 1, putative	4.73213	5.65329
Pre 2014 vs. Post 2014	2	154831	G	A	Missense Variant	Leu1365Phe	MRP1	PVP01_0203000	ABC transporter C family member 1, putative, multidrug resistance-associated protein 1, putative	4.75744	5.70761
Pre 2014 vs. Post 2014	2	155228	T	G	Synonymous Variant	Ile1232Ile	MRP1	PVP01_0203000	ABC transporter C family member 1, putative, multidrug resistance-associated protein 1, putative	4.66757	5.51601
Pre 2014 vs. Post 2014	2	156208	C	G	Missense Variant	Glu906Gln	MRP1	PVP01_0203000	ABC transporter C family member 1, putative, multidrug resistance-associated protein 1, putative	5.24166	6.79822
Pre 2014 vs. Post 2014	2	157220	A	G	Synonymous Variant	Asn568Asn	MRP1	PVP01_0203000	ABC transporter C family member 1, putative, multidrug resistance-associated protein 1, putative	4.88307	5.98111
Pre 2014 vs. Post 2014	2	166819	C	T	Upstream Gene Variant	.	PVP01_0203200	PVP01_0203200	TatD-like deoxyribonuclease, putative	4.7325	5.65408
Pre 2014 vs. Post 2014	2	174361	G	A	Synonymous Variant	Tyr553Tyr	PVP01_0203400	PVP01_0203400	Eukaryotic translation initiation factor 4E, putative	5.08839	6.44235
Pre 2014 vs. Post 2014	2	174781	G	A	Upstream Gene Variant	.	PVP01_0203500	PVP01_0203500	Conserved protein, unknown function	5.46225	7.32777
Pre 2014 vs. Post 2014	2	174918	G	A	Synonymous Variant	Cys455Cys	PVP01_0203400	PVP01_0203400	Eukaryotic translation initiation factor 4E, putative	5.84005	8.28246
Pre 2014 vs. Post 2014	2	175283	C	T	Upstream Gene Variant	.	PVP01_0203500	PVP01_0203500	Conserved protein, unknown function	5.33397	7.01734
Pre 2014 vs. Post 2014	2	175942	C	A	Upstream Gene Variant	.	PVP01_0203500	PVP01_0203500	Conserved protein, unknown function	5.61168	7.69818
Pre 2014 vs. Post 2014	2	180411	C	A	Missense Variant	Ser91Tyr	PVP01_0203600	PVP01_0203600	Conserved Plasmodium protein, unknown function	4.41819	5.00204
Pre 2014 vs. Post 2014	2	213323	G	A	Synonymous Variant	Tyr1033Tyr	PIP5K	PVP01_0204500	Phosphatidylinositol-4-phosphate 5-kinase, putative	4.79587	5.79057
Pre 2014 vs. Post 2014	2	213974	C	T	Synonymous Variant	Glu816Glu	PIP5K	PVP01_0204500	Phosphatidylinositol-4-phosphate 5-kinase, putative	4.98229	6.20178
Pre 2014 vs. Post 2014	11	809554	G	T	Upstream Gene Variant	.	PVP01_1119200	PVP01_1119200	DNA polymerase epsilon catalytic subunit A, putative	4.85298	5.91499
Pre 2014 vs. Post 2014	11	809635	C	T	Upstream Gene Variant	.	PVP01_1119200	PVP01_1119200	DNA polymerase epsilon catalytic subunit A, putative	4.76659	5.7273
Pre 2014 vs. Post 2014	14	1228721	G	A	Missense Variant	Val881Met	PVP01_1428700	PVP01_1428700	Protein MAP1, putative	-5.13359	6.54627
Pre 2014 vs. Post 2014	14	1228820	T	C	Missense Variant	Tyr914His	PVP01_1428700	PVP01_1428700	Protein MAP1, putative	-6.0882	8.94239
Pre 2014 vs. Post 2014	14	1229052	T	C	Missense Variant	Leu991Pro	PVP01_1428700	PVP01_1428700	Protein MAP1, putative	-5.57082	7.59596
Pre 2014 vs. Post 2014	14	1229059	T	G	Missense Variant	His993Gln	PVP01_1428700	PVP01_1428700	Protein MAP1, putative	-5.57144	7.59748
Pre 2014 vs. Post 2014	14	1229141	A	G	Missense Variant	Ile1021Val	PVP01_1428700	PVP01_1428700	Protein MAP1, putative	-5.57144	7.59748
Pre 2014 vs. Post 2014	14	1229418	G	A	Missense Variant	Gly1113Asp	PVP01_1428700	PVP01_1428700	Protein MAP1, putative	-6.97901	11.5269
Pre 2014 vs. Post 2014	14	1229586	A	C	Missense Variant	Glu1169Ala	PVP01_1428700	PVP01_1428700	Protein MAP1, putative	-6.60332	10.3957
Pre 2014 vs. Post 2014	14	1229977	G	A	Missense Variant	Met1299Ile	PVP01_1428700	PVP01_1428700	Protein MAP1, putative	-7.59372	13.5074
Pre 2014 vs. Post 2014	14	1230222	G	A	Missense Variant	Gly1381Glu	PVP01_1428700	PVP01_1428700	Protein MAP1, putative	-6.92908	11.373
Pre 2014 vs. Post 2014	14	1230358	C	G	Downstream Gene Variant	.	PVP01_1428700	PVP01_1428700	Protein MAP1, putative	-6.54641	10.2296
Pre 2014 vs. Post 2014	14	1230627	C	A	Downstream Gene Variant	.	PVP01_1428700	PVP01_1428700	Protein MAP1, putative	-6.55169	10.245
Pre 2014 vs. Post 2014	14	1230876	G	A	Downstream Gene Variant	.	PVP01_1428700	PVP01_1428700	Protein MAP1, putative	-5.00727	6.25799
Pre 2014 vs. Post 2014	14	1231056	G	A	Downstream Gene Variant	.	PVP01_1428700	PVP01_1428700	Protein MAP1, putative	-4.73819	5.66629
Pre 2014 vs. Post 2014	14	1231275	C	A	Downstream Gene Variant	.	PVP01_1428700	PVP01_1428700	Protein MAP1, putative	-4.63427	5.44587
Pre 2014 vs. Post 2014	14	1231478	G	A	Synonymous Variant	Leu764Leu	CARM1	PVP01_1428800	Histone-arginine methyltransferase CARM1, putative	-4.67056	5.52233
Pre 2014 vs. Post 2014	14	1231865	T	C	Missense Variant	Ile635Val	CARM1	PVP01_1428800	Histone-arginine methyltransferase CARM1, putative	-4.57137	5.31466
Pre 2014 vs. Post 2014	14	1234739	A	G	Upstream Gene Variant	.	CARM1	PVP01_1428800	Histone-arginine methyltransferase CARM1, putative	-4.45048	5.06714
Pre 2014 vs. Post 2014	14	1242359	A	T	Upstream Gene Variant	.	PVP01_1428900	PVP01_1428900	Conserved protein, unknown function	-4.73829	5.66649
Pre 2014 vs. Post 2014	14	1242971	C	T	Synonymous Variant	Val1919Val	CAF1	PVP01_1429000	CCR4-associated factor 1, putative	-5.59932	7.66717
Pre 2014 vs. Post 2014	14	1243292	G	T	Synonymous Variant	Gly1812Gly	CAF1	PVP01_1429000	CCR4-associated factor 1, putative	-5.5352	7.50742
Pre 2014 vs. Post 2014	14	1243407	T	C	Missense Variant	Asn1774Ser	CAF1	PVP01_1429000	CCR4-associated factor 1, putative	-5.39016	7.15245
Pre 2014 vs. Post 2014	14	2845207	A	G	Upstream Gene Variant	.	PVP01_1466800	PVP01_1466800	Conserved Plasmodium protein, unknown function	-4.48509	5.13737
Pre 2014 vs. Post 2014	14	2846237	T	C	Missense Variant	Ser2471Gly	THO2	PVP01_1466900	THO complex subunit 2, putative	-4.79143	5.78095
